# Supplementary material for: Reorganizing the RNA polymerase II complex for replication of an infectious noncoding RNA in vivo
Source: PLoS Pathog. 2026 Apr 30;22(4):e1014200. doi: 10.1371/journal.ppat.1014200 (PMC13152212; doi:10.1371/journal.ppat.1014200)
Supplement: S1 Table — (XLSX) [file ppat.1014200.s001.xlsx]

## Sheet: Sheet1
Supplementary Table1. Primers
Primer name		Sequence
RPB5	F	CACCATGTTGACGGAAGAGGAGCT
	R	TTATACAACATAACGATAGGTAACATAAC
RPB6	F	CACCATGGCTGACGACGATTACAATGAAG
	R	TCAATCACCACCGACTTGACGTTTC
RPB9	F	CACCATGTTTTCTATTGGATTAAAGCTCCAACTT
	R	CTATTCTCTCCAACGGTGACTA
RPB12	F	CACCATGGATCCAGCGCCCGAACC
	R	TCAGCGAGCTTCGTATTGAACAACT
PSTVd	F	GGGGAAACCTGGAGCGAACTGG
	R	CCCGGGGATCCCTGAAGCGCTCC
	qRT F	CTAAACTCGTGGTTCCTGTGGTT
	qRT R	GCCAGTTCGCTCCAGGTTTC
AtACTIN	F	CACCATGGCGGACGGTGAAGATATTC
	R	TCAGAAGCACTTCCTGTGGACGAT
5.8S rRNA	F	AAACGACTCTCGGCAACG
	R	GCGTGACGCCCAGGCAGA
U6 snRNA	F	GTCCCTTCGGGGACATCCGATA
	R	TTTGGACCATTTCTCGATTTGTGCGTG
TFIIIA-7ZF	zf1 F	CACTTGACGAGAAATCTCTTGCAGC
	zf1 R	GCTGCAAGAGATTTCTCGTCAAGTG
	zf2 F	CAACATGACTCGGAATGTCAATGAGATGC
	zf2 R	GCATCTCATTGACATTCCGAGTCATGTTG
	zf3 F	GCATCCAAATTAAAGAAAAATGAGGATTCTC
	zf3 R	GAGAATCCTCATTTTTCTTTAATTTGGATGC
	zf4 F	TGCCTCAAGGAAAACGTGGAGAGTTG
	zf4 R	CAACTCTCCACGTTTTCCTTGAGGCA
	zf5 F	GAATATTAAGCGGAATCTCCGTACGCATG
	zf5 R	CATGCGTACGGAGATTCCGCTTAATATTC
	zf6 F	ATCAAATCTTATTCAGAACGTCAAAGCTG
	zf6 R	CAGCTTTGACGTTCTGAATAAGATTTGAT
	zf7 F	CGTGAGAGATAGAAATGAAAAGTCTGGC
	zf7 R	GCCAGACTTTTCATTTCTATCTCTCACG
	WT F	CACCATGCAAGAGAGGCCATTTGCATGC
	C-del R	GAAATCACCAGGAGTATAAACATG
