# Supplementary material for: Reorganizing the RNA polymerase II complex for replication of an infectious noncoding RNA in vivo
Source: PLoS Pathog. 2026 Apr 30;22(4):e1014200. doi: 10.1371/journal.ppat.1014200 (PMC13152212; doi:10.1371/journal.ppat.1014200)
Supplement: S1 Dataset — (ZIP) [file ppat.1014200.s007.zip]

Archive with 2 entries (2 files):
- Dataset1 Pol II and a DNA fragment.cif
- __MACOSX/._Dataset1 Pol II and a DNA fragment.cif
