# Supplementary material for: Reorganizing the RNA polymerase II complex for replication of an infectious noncoding RNA in vivo
Source: PLoS Pathog. 2026 Apr 30;22(4):e1014200. doi: 10.1371/journal.ppat.1014200 (PMC13152212; doi:10.1371/journal.ppat.1014200)
Supplement: S1 Dataset — (ZIP) [file ppat.1014200.s007.zip › Dataset1 Pol II and a DNA fragment.cif]

# By using this file you agree to the legally binding terms of use found at alphafoldserver.com/output-terms
data_3760e955fa932aa5
#
_entry.id 3760e955fa932aa5
#
loop_
_atom_type.symbol
C 
N 
O 
P 
S 
#
loop_
_audit_author.name
_audit_author.pdbx_ordinal
"Google DeepMind" 1 
"Isomorphic Labs" 2 
#
_audit_conform.dict_location https://raw.githubusercontent.com/ihmwg/ModelCIF/master/dist/mmcif_ma.dic
_audit_conform.dict_name     mmcif_ma.dic
_audit_conform.dict_version  1.4.5
#
loop_
_chem_comp.formula
_chem_comp.formula_weight
_chem_comp.id
_chem_comp.mon_nstd_flag
_chem_comp.name
_chem_comp.pdbx_smiles
_chem_comp.pdbx_synonyms
_chem_comp.type
"C3 H7 N O2"      89.093  ALA y ALANINE                              C[C@H](N)C(O)=O                                             ? "L-PEPTIDE LINKING" 
"C6 H15 N4 O2"    175.209 ARG y ARGININE                             N[C@@H](CCCNC(N)=[NH2+])C(O)=O                              ? "L-PEPTIDE LINKING" 
"C4 H8 N2 O3"     132.118 ASN y ASPARAGINE                           N[C@@H](CC(N)=O)C(O)=O                                      ? "L-PEPTIDE LINKING" 
"C4 H7 N O4"      133.103 ASP y "ASPARTIC ACID"                      N[C@@H](CC(O)=O)C(O)=O                                      ? "L-PEPTIDE LINKING" 
"C3 H7 N O2 S"    121.158 CYS y CYSTEINE                             N[C@@H](CS)C(O)=O                                           ? "L-PEPTIDE LINKING" 
"C10 H14 N5 O6 P" 331.222 DA  y "2'-DEOXYADENOSINE-5'-MONOPHOSPHATE" Nc1ncnc2n(cnc12)[C@H]3C[C@H](O)[C@@H](CO[P](O)(O)=O)O3      ? "DNA LINKING"       
"C9 H14 N3 O7 P"  307.197 DC  y "2'-DEOXYCYTIDINE-5'-MONOPHOSPHATE"  NC1=NC(=O)N(C=C1)[C@H]2C[C@H](O)[C@@H](CO[P](O)(O)=O)O2     ? "DNA LINKING"       
"C10 H14 N5 O7 P" 347.221 DG  y "2'-DEOXYGUANOSINE-5'-MONOPHOSPHATE" NC1=Nc2n(cnc2C(=O)N1)[C@H]3C[C@H](O)[C@@H](CO[P](O)(O)=O)O3 ? "DNA LINKING"       
"C10 H15 N2 O8 P" 322.208 DT  y "THYMIDINE-5'-MONOPHOSPHATE"         CC1=CN([C@H]2C[C@H](O)[C@@H](CO[P](O)(O)=O)O2)C(=O)NC1=O    ? "DNA LINKING"       
"C5 H10 N2 O3"    146.144 GLN y GLUTAMINE                            N[C@@H](CCC(N)=O)C(O)=O                                     ? "L-PEPTIDE LINKING" 
"C5 H9 N O4"      147.129 GLU y "GLUTAMIC ACID"                      N[C@@H](CCC(O)=O)C(O)=O                                     ? "L-PEPTIDE LINKING" 
"C2 H5 N O2"      75.067  GLY y GLYCINE                              NCC(O)=O                                                    ? "PEPTIDE LINKING"   
"C6 H10 N3 O2"    156.162 HIS y HISTIDINE                            N[C@@H](Cc1c[nH]c[nH+]1)C(O)=O                              ? "L-PEPTIDE LINKING" 
"C6 H13 N O2"     131.173 ILE y ISOLEUCINE                           CC[C@H](C)[C@H](N)C(O)=O                                    ? "L-PEPTIDE LINKING" 
"C6 H13 N O2"     131.173 LEU y LEUCINE                              CC(C)C[C@H](N)C(O)=O                                        ? "L-PEPTIDE LINKING" 
"C6 H15 N2 O2"    147.195 LYS y LYSINE                               N[C@@H](CCCC[NH3+])C(O)=O                                   ? "L-PEPTIDE LINKING" 
"C5 H11 N O2 S"   149.211 MET y METHIONINE                           CSCC[C@H](N)C(O)=O                                          ? "L-PEPTIDE LINKING" 
"C9 H11 N O2"     165.189 PHE y PHENYLALANINE                        N[C@@H](Cc1ccccc1)C(O)=O                                    ? "L-PEPTIDE LINKING" 
"C5 H9 N O2"      115.130 PRO y PROLINE                              OC(=O)[C@@H]1CCCN1                                          ? "L-PEPTIDE LINKING" 
"C3 H7 N O3"      105.093 SER y SERINE                               N[C@@H](CO)C(O)=O                                           ? "L-PEPTIDE LINKING" 
"C4 H9 N O3"      119.119 THR y THREONINE                            C[C@@H](O)[C@H](N)C(O)=O                                    ? "L-PEPTIDE LINKING" 
"C11 H12 N2 O2"   204.225 TRP y TRYPTOPHAN                           N[C@@H](Cc1c[nH]c2ccccc12)C(O)=O                            ? "L-PEPTIDE LINKING" 
"C9 H11 N O3"     181.189 TYR y TYROSINE                             N[C@@H](Cc1ccc(O)cc1)C(O)=O                                 ? "L-PEPTIDE LINKING" 
"C5 H11 N O2"     117.146 VAL y VALINE                               CC(C)[C@H](N)C(O)=O                                         ? "L-PEPTIDE LINKING" 
#
_citation.book_publisher          ?
_citation.country                 UK
_citation.id                      primary
_citation.journal_full            Nature
_citation.journal_id_ASTM         NATUAS
_citation.journal_id_CSD          0006
_citation.journal_id_ISSN         0028-0836
_citation.journal_volume          630
_citation.page_first              493
_citation.page_last               500
_citation.pdbx_database_id_DOI    10.1038/s41586-024-07487-w
_citation.pdbx_database_id_PubMed 38718835
_citation.title                   "Accurate structure prediction of biomolecular interactions with AlphaFold 3"
_citation.year                    2024
#
loop_
_citation_author.citation_id
_citation_author.name
_citation_author.ordinal
primary "Google DeepMind" 1 
primary "Isomorphic Labs" 2 
#
loop_
_entity.id
_entity.pdbx_description
_entity.type
1  . polymer 
2  . polymer 
3  . polymer 
4  . polymer 
5  . polymer 
6  . polymer 
7  . polymer 
8  . polymer 
9  . polymer 
10 . polymer 
11 . polymer 
12 . polymer 
13 . polymer 
14 . polymer 
#
loop_
_entity_poly.entity_id
_entity_poly.pdbx_strand_id
_entity_poly.type
1  A polypeptide(L)          
2  B polypeptide(L)          
3  C polypeptide(L)          
4  D polypeptide(L)          
5  E polypeptide(L)          
6  F polypeptide(L)          
7  G polypeptide(L)          
8  H polypeptide(L)          
9  I polypeptide(L)          
10 J polypeptide(L)          
11 K polypeptide(L)          
12 L polypeptide(L)          
13 M polydeoxyribonucleotide 
14 N polydeoxyribonucleotide 
#
loop_
_entity_poly_seq.entity_id
_entity_poly_seq.hetero
_entity_poly_seq.mon_id
_entity_poly_seq.num
1  n MET 1    
1  n ASN 2    
1  n ARG 3    
1  n ALA 4    
1  n GLN 5    
1  n GLU 6    
1  n SER 7    
1  n LEU 8    
1  n GLN 9    
1  n VAL 10   
1  n THR 11   
1  n LYS 12   
1  n GLN 13   
1  n PRO 14   
1  n TYR 15   
1  n ILE 16   
1  n GLU 17   
1  n ASP 18   
1  n VAL 19   
1  n GLY 20   
1  n PRO 21   
1  n ARG 22   
1  n LYS 23   
1  n ILE 24   
1  n LYS 25   
1  n SER 26   
1  n ILE 27   
1  n LYS 28   
1  n PHE 29   
1  n SER 30   
1  n LEU 31   
1  n PHE 32   
1  n SER 33   
1  n GLU 34   
1  n SER 35   
1  n GLU 36   
1  n ILE 37   
1  n LEU 38   
1  n LYS 39   
1  n LEU 40   
1  n ALA 41   
1  n GLU 42   
1  n VAL 43   
1  n GLU 44   
1  n VAL 45   
1  n TYR 46   
1  n LEU 47   
1  n GLY 48   
1  n LEU 49   
1  n TYR 50   
1  n TYR 51   
1  n GLU 52   
1  n SER 53   
1  n THR 54   
1  n LYS 55   
1  n LYS 56   
1  n PRO 57   
1  n ILE 58   
1  n GLN 59   
1  n ASN 60   
1  n GLY 61   
1  n LEU 62   
1  n LEU 63   
1  n ASP 64   
1  n PRO 65   
1  n ARG 66   
1  n MET 67   
1  n GLY 68   
1  n PRO 69   
1  n PRO 70   
1  n ASN 71   
1  n LYS 72   
1  n SER 73   
1  n GLY 74   
1  n CYS 75   
1  n CYS 76   
1  n GLU 77   
1  n THR 78   
1  n CYS 79   
1  n HIS 80   
1  n GLY 81   
1  n ASN 82   
1  n PHE 83   
1  n ARG 84   
1  n GLU 85   
1  n CYS 86   
1  n PRO 87   
1  n GLY 88   
1  n HIS 89   
1  n TYR 90   
1  n GLY 91   
1  n TYR 92   
1  n LEU 93   
1  n VAL 94   
1  n LEU 95   
1  n ALA 96   
1  n LEU 97   
1  n PRO 98   
1  n VAL 99   
1  n TYR 100  
1  n ASN 101  
1  n VAL 102  
1  n GLY 103  
1  n TYR 104  
1  n LEU 105  
1  n GLY 106  
1  n THR 107  
1  n VAL 108  
1  n VAL 109  
1  n ASP 110  
1  n ILE 111  
1  n LEU 112  
1  n LYS 113  
1  n CYS 114  
1  n ILE 115  
1  n CYS 116  
1  n LYS 117  
1  n CYS 118  
1  n CYS 119  
1  n SER 120  
1  n SER 121  
1  n ILE 122  
1  n LEU 123  
1  n LEU 124  
1  n ASP 125  
1  n ASP 126  
1  n LYS 127  
1  n GLU 128  
1  n ARG 129  
1  n ARG 130  
1  n ASP 131  
1  n ILE 132  
1  n LEU 133  
1  n LYS 134  
1  n LYS 135  
1  n MET 136  
1  n ARG 137  
1  n ASN 138  
1  n PRO 139  
1  n ARG 140  
1  n THR 141  
1  n GLU 142  
1  n PHE 143  
1  n LEU 144  
1  n LYS 145  
1  n LYS 146  
1  n SER 147  
1  n GLU 148  
1  n LEU 149  
1  n HIS 150  
1  n LYS 151  
1  n ARG 152  
1  n VAL 153  
1  n VAL 154  
1  n LYS 155  
1  n ARG 156  
1  n CYS 157  
1  n ASN 158  
1  n ALA 159  
1  n MET 160  
1  n ALA 161  
1  n GLY 162  
1  n GLY 163  
1  n GLN 164  
1  n LYS 165  
1  n THR 166  
1  n ALA 167  
1  n THR 168  
1  n CYS 169  
1  n SER 170  
1  n LYS 171  
1  n CYS 172  
1  n GLY 173  
1  n TYR 174  
1  n MET 175  
1  n ASN 176  
1  n GLY 177  
1  n MET 178  
1  n VAL 179  
1  n LYS 180  
1  n LYS 181  
1  n LEU 182  
1  n GLN 183  
1  n LEU 184  
1  n LYS 185  
1  n ILE 186  
1  n THR 187  
1  n HIS 188  
1  n GLU 189  
1  n GLN 190  
1  n GLY 191  
1  n ASN 192  
1  n ARG 193  
1  n ILE 194  
1  n LEU 195  
1  n ASP 196  
1  n GLU 197  
1  n ILE 198  
1  n ASN 199  
1  n VAL 200  
1  n ALA 201  
1  n ILE 202  
1  n SER 203  
1  n ASP 204  
1  n LYS 205  
1  n ARG 206  
1  n GLU 207  
1  n LEU 208  
1  n ARG 209  
1  n ALA 210  
1  n SER 211  
1  n VAL 212  
1  n SER 213  
1  n VAL 214  
1  n PRO 215  
1  n PRO 216  
1  n GLU 217  
1  n ILE 218  
1  n ASP 219  
1  n PRO 220  
1  n LYS 221  
1  n VAL 222  
1  n VAL 223  
1  n TYR 224  
1  n SER 225  
1  n LEU 226  
1  n PHE 227  
1  n LYS 228  
1  n ASN 229  
1  n MET 230  
1  n SER 231  
1  n ASP 232  
1  n GLU 233  
1  n ASP 234  
1  n CYS 235  
1  n GLU 236  
1  n LEU 237  
1  n LEU 238  
1  n TYR 239  
1  n LEU 240  
1  n SER 241  
1  n ASP 242  
1  n ARG 243  
1  n PRO 244  
1  n GLU 245  
1  n LYS 246  
1  n LEU 247  
1  n LEU 248  
1  n VAL 249  
1  n THR 250  
1  n SER 251  
1  n ILE 252  
1  n PRO 253  
1  n VAL 254  
1  n PRO 255  
1  n PRO 256  
1  n ILE 257  
1  n ALA 258  
1  n ILE 259  
1  n ARG 260  
1  n PRO 261  
1  n SER 262  
1  n VAL 263  
1  n PHE 264  
1  n VAL 265  
1  n ASP 266  
1  n GLY 267  
1  n GLY 268  
1  n THR 269  
1  n GLN 270  
1  n SER 271  
1  n ASN 272  
1  n GLU 273  
1  n ASN 274  
1  n ASP 275  
1  n ILE 276  
1  n THR 277  
1  n GLU 278  
1  n ARG 279  
1  n LEU 280  
1  n LYS 281  
1  n ARG 282  
1  n ILE 283  
1  n ILE 284  
1  n GLN 285  
1  n ALA 286  
1  n ASN 287  
1  n ALA 288  
1  n SER 289  
1  n LEU 290  
1  n HIS 291  
1  n GLN 292  
1  n GLU 293  
1  n MET 294  
1  n SER 295  
1  n ASP 296  
1  n SER 297  
1  n SER 298  
1  n PRO 299  
1  n VAL 300  
1  n LYS 301  
1  n SER 302  
1  n LEU 303  
1  n ASN 304  
1  n GLN 305  
1  n TRP 306  
1  n ILE 307  
1  n ASP 308  
1  n LEU 309  
1  n GLN 310  
1  n MET 311  
1  n GLU 312  
1  n VAL 313  
1  n ALA 314  
1  n GLN 315  
1  n TYR 316  
1  n ILE 317  
1  n ASN 318  
1  n SER 319  
1  n ASP 320  
1  n VAL 321  
1  n ARG 322  
1  n GLY 323  
1  n VAL 324  
1  n PRO 325  
1  n LEU 326  
1  n GLN 327  
1  n MET 328  
1  n GLN 329  
1  n PRO 330  
1  n PRO 331  
1  n ARG 332  
1  n PRO 333  
1  n LEU 334  
1  n SER 335  
1  n GLY 336  
1  n PHE 337  
1  n THR 338  
1  n GLN 339  
1  n ARG 340  
1  n LEU 341  
1  n LYS 342  
1  n GLY 343  
1  n LYS 344  
1  n GLN 345  
1  n GLY 346  
1  n ARG 347  
1  n PHE 348  
1  n ARG 349  
1  n GLY 350  
1  n ASN 351  
1  n LEU 352  
1  n SER 353  
1  n GLY 354  
1  n LYS 355  
1  n ARG 356  
1  n VAL 357  
1  n GLU 358  
1  n TYR 359  
1  n THR 360  
1  n GLY 361  
1  n ARG 362  
1  n THR 363  
1  n VAL 364  
1  n ILE 365  
1  n SER 366  
1  n PRO 367  
1  n ASP 368  
1  n PRO 369  
1  n ASN 370  
1  n LEU 371  
1  n LYS 372  
1  n ILE 373  
1  n THR 374  
1  n GLU 375  
1  n VAL 376  
1  n ALA 377  
1  n ILE 378  
1  n PRO 379  
1  n ILE 380  
1  n LEU 381  
1  n MET 382  
1  n ALA 383  
1  n GLN 384  
1  n ILE 385  
1  n LEU 386  
1  n THR 387  
1  n TYR 388  
1  n PRO 389  
1  n GLU 390  
1  n ARG 391  
1  n VAL 392  
1  n SER 393  
1  n GLN 394  
1  n HIS 395  
1  n ASN 396  
1  n ILE 397  
1  n GLU 398  
1  n LYS 399  
1  n LEU 400  
1  n ARG 401  
1  n GLN 402  
1  n CYS 403  
1  n VAL 404  
1  n ARG 405  
1  n ASN 406  
1  n GLY 407  
1  n PRO 408  
1  n ASN 409  
1  n LYS 410  
1  n TYR 411  
1  n PRO 412  
1  n GLY 413  
1  n ALA 414  
1  n LYS 415  
1  n PHE 416  
1  n ILE 417  
1  n ARG 418  
1  n HIS 419  
1  n PRO 420  
1  n ASP 421  
1  n GLY 422  
1  n ASN 423  
1  n GLU 424  
1  n MET 425  
1  n SER 426  
1  n LEU 427  
1  n MET 428  
1  n PHE 429  
1  n SER 430  
1  n SER 431  
1  n ARG 432  
1  n LYS 433  
1  n ARG 434  
1  n TYR 435  
1  n ALA 436  
1  n ASP 437  
1  n GLU 438  
1  n LEU 439  
1  n LYS 440  
1  n PHE 441  
1  n GLY 442  
1  n TYR 443  
1  n ILE 444  
1  n VAL 445  
1  n ASP 446  
1  n ARG 447  
1  n HIS 448  
1  n LEU 449  
1  n GLU 450  
1  n ASP 451  
1  n GLY 452  
1  n ASP 453  
1  n ILE 454  
1  n VAL 455  
1  n LEU 456  
1  n PHE 457  
1  n ASN 458  
1  n ARG 459  
1  n GLN 460  
1  n PRO 461  
1  n SER 462  
1  n LEU 463  
1  n HIS 464  
1  n ARG 465  
1  n MET 466  
1  n SER 467  
1  n ILE 468  
1  n MET 469  
1  n SER 470  
1  n HIS 471  
1  n ARG 472  
1  n ALA 473  
1  n ARG 474  
1  n ILE 475  
1  n MET 476  
1  n PRO 477  
1  n TRP 478  
1  n ARG 479  
1  n THR 480  
1  n LEU 481  
1  n ARG 482  
1  n PHE 483  
1  n ASN 484  
1  n GLU 485  
1  n SER 486  
1  n VAL 487  
1  n CYS 488  
1  n ASN 489  
1  n PRO 490  
1  n TYR 491  
1  n ASN 492  
1  n ALA 493  
1  n ASP 494  
1  n PHE 495  
1  n ASP 496  
1  n GLY 497  
1  n ASP 498  
1  n GLU 499  
1  n MET 500  
1  n ASN 501  
1  n MET 502  
1  n HIS 503  
1  n VAL 504  
1  n PRO 505  
1  n GLN 506  
1  n THR 507  
1  n GLU 508  
1  n GLU 509  
1  n ALA 510  
1  n ARG 511  
1  n THR 512  
1  n GLU 513  
1  n ALA 514  
1  n LEU 515  
1  n MET 516  
1  n LEU 517  
1  n MET 518  
1  n GLY 519  
1  n VAL 520  
1  n GLN 521  
1  n ASN 522  
1  n ASN 523  
1  n LEU 524  
1  n CYS 525  
1  n THR 526  
1  n PRO 527  
1  n LYS 528  
1  n SER 529  
1  n GLY 530  
1  n GLU 531  
1  n ILE 532  
1  n LEU 533  
1  n VAL 534  
1  n ALA 535  
1  n SER 536  
1  n THR 537  
1  n GLN 538  
1  n ASP 539  
1  n PHE 540  
1  n LEU 541  
1  n THR 542  
1  n SER 543  
1  n SER 544  
1  n PHE 545  
1  n LEU 546  
1  n ILE 547  
1  n THR 548  
1  n ARG 549  
1  n LYS 550  
1  n ASP 551  
1  n THR 552  
1  n PHE 553  
1  n TYR 554  
1  n ASN 555  
1  n ARG 556  
1  n ALA 557  
1  n SER 558  
1  n PHE 559  
1  n SER 560  
1  n LEU 561  
1  n ILE 562  
1  n CYS 563  
1  n SER 564  
1  n TYR 565  
1  n MET 566  
1  n GLY 567  
1  n ASP 568  
1  n ALA 569  
1  n MET 570  
1  n ASP 571  
1  n PRO 572  
1  n THR 573  
1  n ASP 574  
1  n LEU 575  
1  n PRO 576  
1  n SER 577  
1  n PRO 578  
1  n ALA 579  
1  n PHE 580  
1  n ILE 581  
1  n LYS 582  
1  n PRO 583  
1  n VAL 584  
1  n GLU 585  
1  n LEU 586  
1  n TRP 587  
1  n THR 588  
1  n GLY 589  
1  n LYS 590  
1  n GLN 591  
1  n LEU 592  
1  n PHE 593  
1  n HIS 594  
1  n VAL 595  
1  n LEU 596  
1  n LEU 597  
1  n ARG 598  
1  n PRO 599  
1  n TYR 600  
1  n SER 601  
1  n LYS 602  
1  n MET 603  
1  n ARG 604  
1  n VAL 605  
1  n TYR 606  
1  n VAL 607  
1  n ASN 608  
1  n LEU 609  
1  n THR 610  
1  n LEU 611  
1  n THR 612  
1  n GLU 613  
1  n LYS 614  
1  n SER 615  
1  n TYR 616  
1  n SER 617  
1  n GLY 618  
1  n LYS 619  
1  n GLY 620  
1  n GLU 621  
1  n THR 622  
1  n MET 623  
1  n CYS 624  
1  n SER 625  
1  n SER 626  
1  n ASP 627  
1  n GLY 628  
1  n PHE 629  
1  n VAL 630  
1  n TYR 631  
1  n PHE 632  
1  n ARG 633  
1  n ASN 634  
1  n SER 635  
1  n GLU 636  
1  n LEU 637  
1  n ILE 638  
1  n SER 639  
1  n GLY 640  
1  n GLN 641  
1  n LEU 642  
1  n GLY 643  
1  n LYS 644  
1  n ALA 645  
1  n THR 646  
1  n LEU 647  
1  n GLY 648  
1  n ASN 649  
1  n GLY 650  
1  n ASN 651  
1  n LYS 652  
1  n ASP 653  
1  n GLY 654  
1  n LEU 655  
1  n TYR 656  
1  n SER 657  
1  n VAL 658  
1  n LEU 659  
1  n LEU 660  
1  n ARG 661  
1  n ASP 662  
1  n TYR 663  
1  n GLU 664  
1  n SER 665  
1  n HIS 666  
1  n ALA 667  
1  n ALA 668  
1  n ALA 669  
1  n THR 670  
1  n CYS 671  
1  n MET 672  
1  n ASN 673  
1  n ARG 674  
1  n LEU 675  
1  n ALA 676  
1  n LYS 677  
1  n LEU 678  
1  n SER 679  
1  n ALA 680  
1  n ARG 681  
1  n TRP 682  
1  n ILE 683  
1  n GLY 684  
1  n ASN 685  
1  n HIS 686  
1  n GLY 687  
1  n PHE 688  
1  n SER 689  
1  n ILE 690  
1  n GLY 691  
1  n ILE 692  
1  n ASP 693  
1  n ASP 694  
1  n VAL 695  
1  n THR 696  
1  n PRO 697  
1  n GLY 698  
1  n GLU 699  
1  n ASN 700  
1  n LEU 701  
1  n VAL 702  
1  n LYS 703  
1  n GLN 704  
1  n LYS 705  
1  n GLN 706  
1  n GLY 707  
1  n GLU 708  
1  n ILE 709  
1  n HIS 710  
1  n ARG 711  
1  n ASN 712  
1  n TYR 713  
1  n LYS 714  
1  n LYS 715  
1  n CYS 716  
1  n GLU 717  
1  n ASP 718  
1  n CYS 719  
1  n ILE 720  
1  n THR 721  
1  n GLN 722  
1  n PHE 723  
1  n ASN 724  
1  n GLU 725  
1  n GLY 726  
1  n LYS 727  
1  n LEU 728  
1  n ALA 729  
1  n VAL 730  
1  n GLN 731  
1  n PRO 732  
1  n GLY 733  
1  n CYS 734  
1  n ASP 735  
1  n ALA 736  
1  n ALA 737  
1  n GLN 738  
1  n THR 739  
1  n LEU 740  
1  n GLU 741  
1  n ALA 742  
1  n GLU 743  
1  n VAL 744  
1  n THR 745  
1  n MET 746  
1  n SER 747  
1  n LEU 748  
1  n ASN 749  
1  n LYS 750  
1  n VAL 751  
1  n ARG 752  
1  n ASP 753  
1  n ASP 754  
1  n ILE 755  
1  n GLY 756  
1  n LYS 757  
1  n ILE 758  
1  n CYS 759  
1  n MET 760  
1  n LYS 761  
1  n ALA 762  
1  n LEU 763  
1  n ASP 764  
1  n TRP 765  
1  n ARG 766  
1  n ASN 767  
1  n SER 768  
1  n PRO 769  
1  n LEU 770  
1  n ILE 771  
1  n MET 772  
1  n SER 773  
1  n GLN 774  
1  n CYS 775  
1  n GLY 776  
1  n SER 777  
1  n LYS 778  
1  n GLY 779  
1  n SER 780  
1  n PRO 781  
1  n ILE 782  
1  n ASN 783  
1  n ILE 784  
1  n SER 785  
1  n GLN 786  
1  n MET 787  
1  n ILE 788  
1  n ALA 789  
1  n CYS 790  
1  n VAL 791  
1  n GLY 792  
1  n GLN 793  
1  n GLN 794  
1  n SER 795  
1  n VAL 796  
1  n GLY 797  
1  n GLY 798  
1  n ARG 799  
1  n ARG 800  
1  n ALA 801  
1  n PRO 802  
1  n ASP 803  
1  n GLY 804  
1  n PHE 805  
1  n ILE 806  
1  n ASP 807  
1  n ARG 808  
1  n SER 809  
1  n LEU 810  
1  n PRO 811  
1  n HIS 812  
1  n PHE 813  
1  n PRO 814  
1  n PHE 815  
1  n LYS 816  
1  n SER 817  
1  n LYS 818  
1  n PHE 819  
1  n PRO 820  
1  n ALA 821  
1  n ALA 822  
1  n LYS 823  
1  n GLY 824  
1  n PHE 825  
1  n VAL 826  
1  n ALA 827  
1  n HIS 828  
1  n SER 829  
1  n PHE 830  
1  n PHE 831  
1  n ASP 832  
1  n GLY 833  
1  n LEU 834  
1  n SER 835  
1  n ALA 836  
1  n THR 837  
1  n GLU 838  
1  n PHE 839  
1  n PHE 840  
1  n PHE 841  
1  n HIS 842  
1  n THR 843  
1  n MET 844  
1  n GLY 845  
1  n GLY 846  
1  n ARG 847  
1  n GLU 848  
1  n GLY 849  
1  n LEU 850  
1  n VAL 851  
1  n ASP 852  
1  n THR 853  
1  n ALA 854  
1  n VAL 855  
1  n LYS 856  
1  n THR 857  
1  n ALA 858  
1  n ASP 859  
1  n THR 860  
1  n GLY 861  
1  n TYR 862  
1  n MET 863  
1  n SER 864  
1  n ARG 865  
1  n ARG 866  
1  n LEU 867  
1  n MET 868  
1  n LYS 869  
1  n ALA 870  
1  n LEU 871  
1  n GLU 872  
1  n ASP 873  
1  n LEU 874  
1  n ALA 875  
1  n VAL 876  
1  n TYR 877  
1  n TYR 878  
1  n ASP 879  
1  n SER 880  
1  n THR 881  
1  n VAL 882  
1  n ARG 883  
1  n ASN 884  
1  n ALA 885  
1  n SER 886  
1  n ALA 887  
1  n CYS 888  
1  n ILE 889  
1  n VAL 890  
1  n GLN 891  
1  n PHE 892  
1  n MET 893  
1  n TYR 894  
1  n GLY 895  
1  n ASP 896  
1  n ASP 897  
1  n GLY 898  
1  n MET 899  
1  n ASP 900  
1  n PRO 901  
1  n SER 902  
1  n ARG 903  
1  n MET 904  
1  n GLU 905  
1  n GLU 906  
1  n LYS 907  
1  n LYS 908  
1  n GLY 909  
1  n ARG 910  
1  n PRO 911  
1  n LEU 912  
1  n ASN 913  
1  n PHE 914  
1  n SER 915  
1  n ARG 916  
1  n LEU 917  
1  n PHE 918  
1  n MET 919  
1  n LYS 920  
1  n VAL 921  
1  n LYS 922  
1  n ALA 923  
1  n THR 924  
1  n CYS 925  
1  n PRO 926  
1  n PRO 927  
1  n GLY 928  
1  n GLY 929  
1  n GLU 930  
1  n LYS 931  
1  n SER 932  
1  n LEU 933  
1  n SER 934  
1  n TYR 935  
1  n SER 936  
1  n GLU 937  
1  n ILE 938  
1  n CYS 939  
1  n GLU 940  
1  n ILE 941  
1  n VAL 942  
1  n ASN 943  
1  n GLU 944  
1  n ARG 945  
1  n LEU 946  
1  n SER 947  
1  n TYR 948  
1  n HIS 949  
1  n ASP 950  
1  n MET 951  
1  n THR 952  
1  n PRO 953  
1  n GLU 954  
1  n GLY 955  
1  n GLY 956  
1  n CYS 957  
1  n SER 958  
1  n GLU 959  
1  n ALA 960  
1  n PHE 961  
1  n ARG 962  
1  n ALA 963  
1  n SER 964  
1  n LEU 965  
1  n SER 966  
1  n ASP 967  
1  n PHE 968  
1  n LEU 969  
1  n ILE 970  
1  n LYS 971  
1  n SER 972  
1  n LEU 973  
1  n ALA 974  
1  n GLU 975  
1  n THR 976  
1  n LEU 977  
1  n LYS 978  
1  n ASN 979  
1  n LEU 980  
1  n ARG 981  
1  n GLU 982  
1  n SER 983  
1  n LEU 984  
1  n LEU 985  
1  n LEU 986  
1  n GLY 987  
1  n GLU 988  
1  n GLU 989  
1  n GLN 990  
1  n TYR 991  
1  n GLU 992  
1  n GLY 993  
1  n ASP 994  
1  n ASP 995  
1  n ARG 996  
1  n GLY 997  
1  n TYR 998  
1  n LEU 999  
1  n GLU 1000 
1  n LYS 1001 
1  n ILE 1002 
1  n VAL 1003 
1  n LEU 1004 
1  n ASN 1005 
1  n ILE 1006 
1  n SER 1007 
1  n GLY 1008 
1  n ILE 1009 
1  n THR 1010 
1  n LYS 1011 
1  n LYS 1012 
1  n GLN 1013 
1  n LEU 1014 
1  n GLN 1015 
1  n VAL 1016 
1  n PHE 1017 
1  n LEU 1018 
1  n ASN 1019 
1  n THR 1020 
1  n CYS 1021 
1  n ILE 1022 
1  n SER 1023 
1  n ARG 1024 
1  n TYR 1025 
1  n HIS 1026 
1  n LEU 1027 
1  n LYS 1028 
1  n ARG 1029 
1  n LEU 1030 
1  n GLU 1031 
1  n ALA 1032 
1  n GLY 1033 
1  n THR 1034 
1  n ALA 1035 
1  n ILE 1036 
1  n GLY 1037 
1  n ALA 1038 
1  n ILE 1039 
1  n GLY 1040 
1  n ALA 1041 
1  n GLN 1042 
1  n SER 1043 
1  n ILE 1044 
1  n GLY 1045 
1  n GLU 1046 
1  n PRO 1047 
1  n GLY 1048 
1  n THR 1049 
1  n GLN 1050 
1  n MET 1051 
1  n THR 1052 
1  n LEU 1053 
1  n LYS 1054 
1  n THR 1055 
1  n PHE 1056 
1  n HIS 1057 
1  n PHE 1058 
1  n ALA 1059 
1  n GLY 1060 
1  n VAL 1061 
1  n ALA 1062 
1  n SER 1063 
1  n MET 1064 
1  n ASN 1065 
1  n VAL 1066 
1  n THR 1067 
1  n LEU 1068 
1  n GLY 1069 
1  n VAL 1070 
1  n PRO 1071 
1  n ARG 1072 
1  n ILE 1073 
1  n LYS 1074 
1  n GLU 1075 
1  n ILE 1076 
1  n ILE 1077 
1  n ASN 1078 
1  n ALA 1079 
1  n ALA 1080 
1  n LYS 1081 
1  n LYS 1082 
1  n ILE 1083 
1  n THR 1084 
1  n THR 1085 
1  n PRO 1086 
1  n ILE 1087 
1  n ILE 1088 
1  n THR 1089 
1  n ALA 1090 
1  n LYS 1091 
1  n LEU 1092 
1  n LEU 1093 
1  n SER 1094 
1  n ALA 1095 
1  n GLY 1096 
1  n ASN 1097 
1  n LEU 1098 
1  n THR 1099 
1  n ALA 1100 
1  n ALA 1101 
1  n ARG 1102 
1  n MET 1103 
1  n ILE 1104 
1  n LYS 1105 
1  n ALA 1106 
1  n ARG 1107 
1  n ILE 1108 
1  n GLU 1109 
1  n LYS 1110 
1  n THR 1111 
1  n LEU 1112 
1  n LEU 1113 
1  n GLY 1114 
1  n GLN 1115 
1  n VAL 1116 
1  n ALA 1117 
1  n LYS 1118 
1  n SER 1119 
1  n VAL 1120 
1  n LYS 1121 
1  n ILE 1122 
1  n VAL 1123 
1  n LEU 1124 
1  n ALA 1125 
1  n SER 1126 
1  n ARG 1127 
1  n LEU 1128 
1  n ALA 1129 
1  n SER 1130 
1  n ILE 1131 
1  n ALA 1132 
1  n ILE 1133 
1  n SER 1134 
1  n LEU 1135 
1  n ASP 1136 
1  n MET 1137 
1  n GLU 1138 
1  n THR 1139 
1  n ILE 1140 
1  n GLN 1141 
1  n VAL 1142 
1  n SER 1143 
1  n GLN 1144 
1  n LEU 1145 
1  n CYS 1146 
1  n ILE 1147 
1  n ASP 1148 
1  n ALA 1149 
1  n TYR 1150 
1  n THR 1151 
1  n VAL 1152 
1  n LYS 1153 
1  n GLN 1154 
1  n SER 1155 
1  n ILE 1156 
1  n LEU 1157 
1  n GLN 1158 
1  n THR 1159 
1  n SER 1160 
1  n LYS 1161 
1  n ILE 1162 
1  n LYS 1163 
1  n LEU 1164 
1  n LYS 1165 
1  n GLU 1166 
1  n HIS 1167 
1  n GLN 1168 
1  n ILE 1169 
1  n LYS 1170 
1  n VAL 1171 
1  n LEU 1172 
1  n ASN 1173 
1  n PRO 1174 
1  n ARG 1175 
1  n LYS 1176 
1  n LEU 1177 
1  n GLU 1178 
1  n VAL 1179 
1  n PHE 1180 
1  n PRO 1181 
1  n GLN 1182 
1  n ALA 1183 
1  n ASN 1184 
1  n LYS 1185 
1  n ASP 1186 
1  n LYS 1187 
1  n LEU 1188 
1  n HIS 1189 
1  n PHE 1190 
1  n GLU 1191 
1  n LEU 1192 
1  n HIS 1193 
1  n ARG 1194 
1  n LEU 1195 
1  n LYS 1196 
1  n ASN 1197 
1  n LYS 1198 
1  n LEU 1199 
1  n PRO 1200 
1  n ALA 1201 
1  n VAL 1202 
1  n VAL 1203 
1  n VAL 1204 
1  n LYS 1205 
1  n GLY 1206 
1  n ILE 1207 
1  n THR 1208 
1  n THR 1209 
1  n VAL 1210 
1  n GLN 1211 
1  n ARG 1212 
1  n ALA 1213 
1  n VAL 1214 
1  n VAL 1215 
1  n ASN 1216 
1  n LYS 1217 
1  n GLU 1218 
1  n GLN 1219 
1  n GLN 1220 
1  n LYS 1221 
1  n ASP 1222 
1  n ARG 1223 
1  n LYS 1224 
1  n ASN 1225 
1  n ASP 1226 
1  n VAL 1227 
1  n LYS 1228 
1  n GLY 1229 
1  n GLU 1230 
1  n THR 1231 
1  n TYR 1232 
1  n GLU 1233 
1  n LEU 1234 
1  n LEU 1235 
1  n VAL 1236 
1  n GLU 1237 
1  n GLY 1238 
1  n THR 1239 
1  n GLY 1240 
1  n LEU 1241 
1  n LEU 1242 
1  n ALA 1243 
1  n VAL 1244 
1  n MET 1245 
1  n GLY 1246 
1  n ILE 1247 
1  n GLU 1248 
1  n GLY 1249 
1  n VAL 1250 
1  n ASP 1251 
1  n GLY 1252 
1  n ARG 1253 
1  n TYR 1254 
1  n THR 1255 
1  n LYS 1256 
1  n SER 1257 
1  n ASN 1258 
1  n HIS 1259 
1  n ILE 1260 
1  n MET 1261 
1  n GLU 1262 
1  n VAL 1263 
1  n GLN 1264 
1  n HIS 1265 
1  n THR 1266 
1  n LEU 1267 
1  n GLY 1268 
1  n ILE 1269 
1  n GLU 1270 
1  n ALA 1271 
1  n ALA 1272 
1  n ARG 1273 
1  n VAL 1274 
1  n SER 1275 
1  n ILE 1276 
1  n ILE 1277 
1  n ASP 1278 
1  n GLU 1279 
1  n ILE 1280 
1  n ASN 1281 
1  n TYR 1282 
1  n THR 1283 
1  n MET 1284 
1  n SER 1285 
1  n SER 1286 
1  n HIS 1287 
1  n GLY 1288 
1  n MET 1289 
1  n THR 1290 
1  n ILE 1291 
1  n ASP 1292 
1  n LEU 1293 
1  n ARG 1294 
1  n HIS 1295 
1  n MET 1296 
1  n MET 1297 
1  n LEU 1298 
1  n LEU 1299 
1  n ALA 1300 
1  n ASP 1301 
1  n LEU 1302 
1  n MET 1303 
1  n THR 1304 
1  n TYR 1305 
1  n LYS 1306 
1  n GLY 1307 
1  n GLU 1308 
1  n VAL 1309 
1  n LEU 1310 
1  n GLY 1311 
1  n ILE 1312 
1  n THR 1313 
1  n ARG 1314 
1  n HIS 1315 
1  n GLY 1316 
1  n VAL 1317 
1  n GLN 1318 
1  n LYS 1319 
1  n MET 1320 
1  n LYS 1321 
1  n ASP 1322 
1  n SER 1323 
1  n VAL 1324 
1  n LEU 1325 
1  n MET 1326 
1  n LEU 1327 
1  n ALA 1328 
1  n SER 1329 
1  n PHE 1330 
1  n GLU 1331 
1  n LYS 1332 
1  n THR 1333 
1  n THR 1334 
1  n ASP 1335 
1  n HIS 1336 
1  n LEU 1337 
1  n PHE 1338 
1  n ASN 1339 
1  n ALA 1340 
1  n SER 1341 
1  n VAL 1342 
1  n ASN 1343 
1  n GLY 1344 
1  n ARG 1345 
1  n ASP 1346 
1  n ASP 1347 
1  n LYS 1348 
1  n ILE 1349 
1  n GLU 1350 
1  n GLY 1351 
1  n VAL 1352 
1  n THR 1353 
1  n GLU 1354 
1  n CYS 1355 
1  n ILE 1356 
1  n ILE 1357 
1  n MET 1358 
1  n GLY 1359 
1  n ILE 1360 
1  n PRO 1361 
1  n MET 1362 
1  n THR 1363 
1  n ILE 1364 
1  n GLY 1365 
1  n THR 1366 
1  n GLY 1367 
1  n MET 1368 
1  n PHE 1369 
1  n LYS 1370 
1  n LEU 1371 
1  n ARG 1372 
1  n GLN 1373 
1  n ARG 1374 
1  n VAL 1375 
1  n GLU 1376 
1  n HIS 1377 
1  n VAL 1378 
1  n GLU 1379 
1  n LEU 1380 
1  n ASN 1381 
1  n TYR 1382 
1  n GLN 1383 
1  n PRO 1384 
1  n ASP 1385 
1  n PRO 1386 
1  n MET 1387 
1  n MET 1388 
1  n ILE 1389 
1  n LYS 1390 
2  n MET 1    
2  n ASP 2    
2  n MET 3    
2  n GLU 4    
2  n ASP 5    
2  n GLU 6    
2  n TYR 7    
2  n GLU 8    
2  n PRO 9    
2  n GLN 10   
2  n TYR 11   
2  n ASN 12   
2  n VAL 13   
2  n ASP 14   
2  n ASP 15   
2  n ASP 16   
2  n GLU 17   
2  n GLU 18   
2  n GLU 19   
2  n ILE 20   
2  n THR 21   
2  n GLN 22   
2  n GLU 23   
2  n ASP 24   
2  n ALA 25   
2  n TRP 26   
2  n ALA 27   
2  n VAL 28   
2  n ILE 29   
2  n SER 30   
2  n ALA 31   
2  n TYR 32   
2  n PHE 33   
2  n GLU 34   
2  n GLU 35   
2  n LYS 36   
2  n GLY 37   
2  n LEU 38   
2  n VAL 39   
2  n ARG 40   
2  n GLN 41   
2  n GLN 42   
2  n LEU 43   
2  n ASP 44   
2  n SER 45   
2  n PHE 46   
2  n ASP 47   
2  n GLU 48   
2  n PHE 49   
2  n ILE 50   
2  n GLN 51   
2  n ASN 52   
2  n THR 53   
2  n MET 54   
2  n GLN 55   
2  n GLU 56   
2  n ILE 57   
2  n VAL 58   
2  n ASP 59   
2  n GLU 60   
2  n SER 61   
2  n ALA 62   
2  n ASP 63   
2  n ILE 64   
2  n GLU 65   
2  n ILE 66   
2  n ARG 67   
2  n PRO 68   
2  n GLU 69   
2  n SER 70   
2  n GLN 71   
2  n HIS 72   
2  n ASN 73   
2  n PRO 74   
2  n GLY 75   
2  n HIS 76   
2  n GLN 77   
2  n SER 78   
2  n ASP 79   
2  n PHE 80   
2  n ALA 81   
2  n GLU 82   
2  n THR 83   
2  n ILE 84   
2  n TYR 85   
2  n LYS 86   
2  n ILE 87   
2  n ASN 88   
2  n PHE 89   
2  n GLY 90   
2  n GLN 91   
2  n ILE 92   
2  n TYR 93   
2  n LEU 94   
2  n SER 95   
2  n LYS 96   
2  n PRO 97   
2  n MET 98   
2  n MET 99   
2  n THR 100  
2  n GLU 101  
2  n SER 102  
2  n ASP 103  
2  n GLY 104  
2  n GLU 105  
2  n THR 106  
2  n ALA 107  
2  n THR 108  
2  n LEU 109  
2  n PHE 110  
2  n PRO 111  
2  n LYS 112  
2  n ALA 113  
2  n ALA 114  
2  n ARG 115  
2  n LEU 116  
2  n ARG 117  
2  n ASN 118  
2  n LEU 119  
2  n THR 120  
2  n TYR 121  
2  n SER 122  
2  n ALA 123  
2  n PRO 124  
2  n LEU 125  
2  n TYR 126  
2  n VAL 127  
2  n ASP 128  
2  n VAL 129  
2  n THR 130  
2  n LYS 131  
2  n ARG 132  
2  n VAL 133  
2  n ILE 134  
2  n LYS 135  
2  n LYS 136  
2  n GLY 137  
2  n HIS 138  
2  n ASP 139  
2  n GLY 140  
2  n GLU 141  
2  n GLU 142  
2  n VAL 143  
2  n THR 144  
2  n GLU 145  
2  n THR 146  
2  n GLN 147  
2  n ASP 148  
2  n PHE 149  
2  n THR 150  
2  n LYS 151  
2  n VAL 152  
2  n PHE 153  
2  n ILE 154  
2  n GLY 155  
2  n LYS 156  
2  n VAL 157  
2  n PRO 158  
2  n ILE 159  
2  n MET 160  
2  n LEU 161  
2  n ARG 162  
2  n SER 163  
2  n SER 164  
2  n TYR 165  
2  n CYS 166  
2  n THR 167  
2  n LEU 168  
2  n TYR 169  
2  n GLN 170  
2  n ASN 171  
2  n SER 172  
2  n GLU 173  
2  n LYS 174  
2  n ASP 175  
2  n LEU 176  
2  n THR 177  
2  n GLU 178  
2  n LEU 179  
2  n GLY 180  
2  n GLU 181  
2  n CYS 182  
2  n PRO 183  
2  n LEU 184  
2  n ASP 185  
2  n GLN 186  
2  n GLY 187  
2  n GLY 188  
2  n TYR 189  
2  n PHE 190  
2  n ILE 191  
2  n ILE 192  
2  n ASN 193  
2  n GLY 194  
2  n SER 195  
2  n GLU 196  
2  n LYS 197  
2  n VAL 198  
2  n LEU 199  
2  n ILE 200  
2  n ALA 201  
2  n GLN 202  
2  n GLU 203  
2  n LYS 204  
2  n MET 205  
2  n SER 206  
2  n THR 207  
2  n ASN 208  
2  n HIS 209  
2  n VAL 210  
2  n TYR 211  
2  n VAL 212  
2  n PHE 213  
2  n LYS 214  
2  n LYS 215  
2  n ARG 216  
2  n GLN 217  
2  n PRO 218  
2  n ASN 219  
2  n LYS 220  
2  n TYR 221  
2  n ALA 222  
2  n PHE 223  
2  n VAL 224  
2  n ALA 225  
2  n GLU 226  
2  n VAL 227  
2  n ARG 228  
2  n SER 229  
2  n MET 230  
2  n ALA 231  
2  n ASP 232  
2  n THR 233  
2  n GLN 234  
2  n ASN 235  
2  n ARG 236  
2  n PRO 237  
2  n PRO 238  
2  n SER 239  
2  n THR 240  
2  n MET 241  
2  n PHE 242  
2  n VAL 243  
2  n ARG 244  
2  n MET 245  
2  n LEU 246  
2  n SER 247  
2  n ARG 248  
2  n THR 249  
2  n SER 250  
2  n ALA 251  
2  n LYS 252  
2  n GLY 253  
2  n GLY 254  
2  n SER 255  
2  n SER 256  
2  n GLY 257  
2  n GLN 258  
2  n TYR 259  
2  n ILE 260  
2  n ARG 261  
2  n ALA 262  
2  n THR 263  
2  n LEU 264  
2  n PRO 265  
2  n TYR 266  
2  n ILE 267  
2  n ARG 268  
2  n THR 269  
2  n GLU 270  
2  n ILE 271  
2  n PRO 272  
2  n ILE 273  
2  n ILE 274  
2  n ILE 275  
2  n VAL 276  
2  n PHE 277  
2  n ARG 278  
2  n ALA 279  
2  n LEU 280  
2  n GLY 281  
2  n PHE 282  
2  n VAL 283  
2  n ALA 284  
2  n ASP 285  
2  n LYS 286  
2  n ASP 287  
2  n ILE 288  
2  n LEU 289  
2  n GLU 290  
2  n HIS 291  
2  n ILE 292  
2  n CYS 293  
2  n TYR 294  
2  n ASP 295  
2  n PHE 296  
2  n ASN 297  
2  n ASP 298  
2  n THR 299  
2  n GLN 300  
2  n MET 301  
2  n MET 302  
2  n GLU 303  
2  n LEU 304  
2  n LEU 305  
2  n ARG 306  
2  n PRO 307  
2  n SER 308  
2  n LEU 309  
2  n GLU 310  
2  n GLU 311  
2  n ALA 312  
2  n PHE 313  
2  n VAL 314  
2  n ILE 315  
2  n GLN 316  
2  n ASN 317  
2  n GLN 318  
2  n GLN 319  
2  n VAL 320  
2  n ALA 321  
2  n LEU 322  
2  n ASP 323  
2  n TYR 324  
2  n ILE 325  
2  n GLY 326  
2  n LYS 327  
2  n ARG 328  
2  n GLY 329  
2  n ALA 330  
2  n THR 331  
2  n VAL 332  
2  n GLY 333  
2  n VAL 334  
2  n THR 335  
2  n ARG 336  
2  n GLU 337  
2  n LYS 338  
2  n ARG 339  
2  n ILE 340  
2  n LYS 341  
2  n TYR 342  
2  n ALA 343  
2  n LYS 344  
2  n GLU 345  
2  n ILE 346  
2  n LEU 347  
2  n GLN 348  
2  n LYS 349  
2  n GLU 350  
2  n MET 351  
2  n LEU 352  
2  n PRO 353  
2  n HIS 354  
2  n VAL 355  
2  n GLY 356  
2  n VAL 357  
2  n GLY 358  
2  n GLU 359  
2  n TYR 360  
2  n CYS 361  
2  n GLU 362  
2  n THR 363  
2  n LYS 364  
2  n LYS 365  
2  n ALA 366  
2  n TYR 367  
2  n TYR 368  
2  n PHE 369  
2  n GLY 370  
2  n TYR 371  
2  n ILE 372  
2  n ILE 373  
2  n HIS 374  
2  n ARG 375  
2  n LEU 376  
2  n LEU 377  
2  n LEU 378  
2  n CYS 379  
2  n ALA 380  
2  n LEU 381  
2  n GLY 382  
2  n ARG 383  
2  n ARG 384  
2  n ALA 385  
2  n GLU 386  
2  n ASP 387  
2  n ASP 388  
2  n ARG 389  
2  n ASP 390  
2  n HIS 391  
2  n TYR 392  
2  n GLY 393  
2  n ASN 394  
2  n LYS 395  
2  n ARG 396  
2  n LEU 397  
2  n ASP 398  
2  n LEU 399  
2  n ALA 400  
2  n GLY 401  
2  n PRO 402  
2  n LEU 403  
2  n LEU 404  
2  n GLY 405  
2  n GLY 406  
2  n LEU 407  
2  n PHE 408  
2  n ARG 409  
2  n MET 410  
2  n LEU 411  
2  n PHE 412  
2  n ARG 413  
2  n LYS 414  
2  n LEU 415  
2  n THR 416  
2  n ARG 417  
2  n ASP 418  
2  n VAL 419  
2  n ARG 420  
2  n GLY 421  
2  n TYR 422  
2  n VAL 423  
2  n GLN 424  
2  n LYS 425  
2  n CYS 426  
2  n VAL 427  
2  n ASP 428  
2  n ASN 429  
2  n GLY 430  
2  n LYS 431  
2  n ASP 432  
2  n VAL 433  
2  n ASN 434  
2  n LEU 435  
2  n GLN 436  
2  n PHE 437  
2  n ALA 438  
2  n ILE 439  
2  n LYS 440  
2  n ALA 441  
2  n LYS 442  
2  n THR 443  
2  n ILE 444  
2  n THR 445  
2  n SER 446  
2  n GLY 447  
2  n LEU 448  
2  n LYS 449  
2  n TYR 450  
2  n SER 451  
2  n LEU 452  
2  n ALA 453  
2  n THR 454  
2  n GLY 455  
2  n ASN 456  
2  n TRP 457  
2  n GLY 458  
2  n GLN 459  
2  n ALA 460  
2  n ASN 461  
2  n ALA 462  
2  n THR 463  
2  n GLY 464  
2  n THR 465  
2  n ARG 466  
2  n ALA 467  
2  n GLY 468  
2  n VAL 469  
2  n SER 470  
2  n GLN 471  
2  n VAL 472  
2  n LEU 473  
2  n ASN 474  
2  n ARG 475  
2  n LEU 476  
2  n THR 477  
2  n TYR 478  
2  n ALA 479  
2  n SER 480  
2  n THR 481  
2  n LEU 482  
2  n SER 483  
2  n HIS 484  
2  n LEU 485  
2  n ARG 486  
2  n ARG 487  
2  n LEU 488  
2  n ASN 489  
2  n SER 490  
2  n PRO 491  
2  n ILE 492  
2  n GLY 493  
2  n ARG 494  
2  n GLU 495  
2  n GLY 496  
2  n LYS 497  
2  n LEU 498  
2  n ALA 499  
2  n LYS 500  
2  n PRO 501  
2  n ARG 502  
2  n GLN 503  
2  n LEU 504  
2  n HIS 505  
2  n ASN 506  
2  n SER 507  
2  n GLN 508  
2  n TRP 509  
2  n GLY 510  
2  n MET 511  
2  n MET 512  
2  n CYS 513  
2  n PRO 514  
2  n ALA 515  
2  n GLU 516  
2  n THR 517  
2  n PRO 518  
2  n GLU 519  
2  n GLY 520  
2  n GLN 521  
2  n ALA 522  
2  n CYS 523  
2  n GLY 524  
2  n LEU 525  
2  n VAL 526  
2  n LYS 527  
2  n ASN 528  
2  n LEU 529  
2  n ALA 530  
2  n LEU 531  
2  n MET 532  
2  n VAL 533  
2  n TYR 534  
2  n ILE 535  
2  n THR 536  
2  n VAL 537  
2  n GLY 538  
2  n SER 539  
2  n ALA 540  
2  n ALA 541  
2  n TYR 542  
2  n PRO 543  
2  n ILE 544  
2  n LEU 545  
2  n GLU 546  
2  n PHE 547  
2  n LEU 548  
2  n GLU 549  
2  n GLU 550  
2  n TRP 551  
2  n GLY 552  
2  n THR 553  
2  n GLU 554  
2  n ASN 555  
2  n PHE 556  
2  n GLU 557  
2  n GLU 558  
2  n ILE 559  
2  n SER 560  
2  n PRO 561  
2  n ALA 562  
2  n VAL 563  
2  n ILE 564  
2  n PRO 565  
2  n GLN 566  
2  n ALA 567  
2  n THR 568  
2  n LYS 569  
2  n ILE 570  
2  n PHE 571  
2  n VAL 572  
2  n ASN 573  
2  n GLY 574  
2  n THR 575  
2  n TRP 576  
2  n VAL 577  
2  n GLY 578  
2  n ILE 579  
2  n HIS 580  
2  n ARG 581  
2  n ASP 582  
2  n PRO 583  
2  n ASP 584  
2  n MET 585  
2  n LEU 586  
2  n VAL 587  
2  n ARG 588  
2  n THR 589  
2  n LEU 590  
2  n ARG 591  
2  n ARG 592  
2  n LEU 593  
2  n ARG 594  
2  n ARG 595  
2  n ARG 596  
2  n VAL 597  
2  n ASP 598  
2  n VAL 599  
2  n ASN 600  
2  n THR 601  
2  n GLU 602  
2  n VAL 603  
2  n GLY 604  
2  n VAL 605  
2  n VAL 606  
2  n ARG 607  
2  n ASP 608  
2  n ILE 609  
2  n ARG 610  
2  n LEU 611  
2  n LYS 612  
2  n GLU 613  
2  n LEU 614  
2  n ARG 615  
2  n ILE 616  
2  n TYR 617  
2  n THR 618  
2  n ASP 619  
2  n TYR 620  
2  n GLY 621  
2  n ARG 622  
2  n CYS 623  
2  n SER 624  
2  n ARG 625  
2  n PRO 626  
2  n LEU 627  
2  n PHE 628  
2  n ILE 629  
2  n VAL 630  
2  n GLU 631  
2  n LYS 632  
2  n GLN 633  
2  n ARG 634  
2  n LEU 635  
2  n MET 636  
2  n ILE 637  
2  n LYS 638  
2  n LYS 639  
2  n LYS 640  
2  n ASP 641  
2  n ILE 642  
2  n GLN 643  
2  n THR 644  
2  n LEU 645  
2  n GLN 646  
2  n GLN 647  
2  n ARG 648  
2  n GLU 649  
2  n SER 650  
2  n PRO 651  
2  n ASP 652  
2  n GLU 653  
2  n GLY 654  
2  n GLY 655  
2  n TRP 656  
2  n HIS 657  
2  n ASP 658  
2  n LEU 659  
2  n VAL 660  
2  n ALA 661  
2  n LYS 662  
2  n GLY 663  
2  n TYR 664  
2  n ILE 665  
2  n GLU 666  
2  n TYR 667  
2  n ILE 668  
2  n ASP 669  
2  n THR 670  
2  n GLU 671  
2  n GLU 672  
2  n GLU 673  
2  n GLU 674  
2  n THR 675  
2  n THR 676  
2  n MET 677  
2  n ILE 678  
2  n SER 679  
2  n MET 680  
2  n THR 681  
2  n ILE 682  
2  n ASN 683  
2  n ASP 684  
2  n LEU 685  
2  n VAL 686  
2  n GLN 687  
2  n ALA 688  
2  n ARG 689  
2  n LEU 690  
2  n ASN 691  
2  n PRO 692  
2  n GLY 693  
2  n ASP 694  
2  n ALA 695  
2  n TYR 696  
2  n SER 697  
2  n ASP 698  
2  n THR 699  
2  n TYR 700  
2  n THR 701  
2  n HIS 702  
2  n CYS 703  
2  n GLU 704  
2  n ILE 705  
2  n HIS 706  
2  n PRO 707  
2  n SER 708  
2  n LEU 709  
2  n ILE 710  
2  n LEU 711  
2  n GLY 712  
2  n VAL 713  
2  n CYS 714  
2  n ALA 715  
2  n SER 716  
2  n ILE 717  
2  n ILE 718  
2  n PRO 719  
2  n PHE 720  
2  n PRO 721  
2  n ASP 722  
2  n HIS 723  
2  n ASN 724  
2  n GLN 725  
2  n SER 726  
2  n PRO 727  
2  n ARG 728  
2  n ASN 729  
2  n THR 730  
2  n TYR 731  
2  n GLN 732  
2  n SER 733  
2  n ALA 734  
2  n MET 735  
2  n GLY 736  
2  n LYS 737  
2  n GLN 738  
2  n ALA 739  
2  n MET 740  
2  n GLY 741  
2  n ILE 742  
2  n TYR 743  
2  n VAL 744  
2  n THR 745  
2  n ASN 746  
2  n TYR 747  
2  n GLN 748  
2  n PHE 749  
2  n ARG 750  
2  n MET 751  
2  n ASP 752  
2  n THR 753  
2  n LEU 754  
2  n ALA 755  
2  n TYR 756  
2  n VAL 757  
2  n LEU 758  
2  n TYR 759  
2  n TYR 760  
2  n PRO 761  
2  n GLN 762  
2  n LYS 763  
2  n PRO 764  
2  n LEU 765  
2  n VAL 766  
2  n THR 767  
2  n THR 768  
2  n ARG 769  
2  n ALA 770  
2  n MET 771  
2  n GLU 772  
2  n HIS 773  
2  n LEU 774  
2  n HIS 775  
2  n PHE 776  
2  n ARG 777  
2  n GLN 778  
2  n LEU 779  
2  n PRO 780  
2  n ALA 781  
2  n GLY 782  
2  n ILE 783  
2  n ASN 784  
2  n ALA 785  
2  n ILE 786  
2  n VAL 787  
2  n ALA 788  
2  n ILE 789  
2  n SER 790  
2  n CYS 791  
2  n TYR 792  
2  n SER 793  
2  n GLY 794  
2  n TYR 795  
2  n ASN 796  
2  n GLN 797  
2  n GLU 798  
2  n ASP 799  
2  n SER 800  
2  n VAL 801  
2  n ILE 802  
2  n MET 803  
2  n ASN 804  
2  n GLN 805  
2  n SER 806  
2  n SER 807  
2  n ILE 808  
2  n ASP 809  
2  n ARG 810  
2  n GLY 811  
2  n PHE 812  
2  n PHE 813  
2  n ARG 814  
2  n SER 815  
2  n LEU 816  
2  n PHE 817  
2  n PHE 818  
2  n ARG 819  
2  n SER 820  
2  n TYR 821  
2  n ARG 822  
2  n ASP 823  
2  n GLU 824  
2  n GLU 825  
2  n LYS 826  
2  n LYS 827  
2  n MET 828  
2  n GLY 829  
2  n THR 830  
2  n LEU 831  
2  n VAL 832  
2  n LYS 833  
2  n GLU 834  
2  n ASP 835  
2  n PHE 836  
2  n GLY 837  
2  n ARG 838  
2  n PRO 839  
2  n ASP 840  
2  n ARG 841  
2  n ALA 842  
2  n SER 843  
2  n THR 844  
2  n MET 845  
2  n GLY 846  
2  n MET 847  
2  n ARG 848  
2  n HIS 849  
2  n GLY 850  
2  n SER 851  
2  n TYR 852  
2  n ASP 853  
2  n LYS 854  
2  n LEU 855  
2  n ASP 856  
2  n ASP 857  
2  n ASP 858  
2  n GLY 859  
2  n LEU 860  
2  n ALA 861  
2  n PRO 862  
2  n PRO 863  
2  n GLY 864  
2  n THR 865  
2  n ARG 866  
2  n VAL 867  
2  n SER 868  
2  n GLY 869  
2  n GLU 870  
2  n ASP 871  
2  n VAL 872  
2  n ILE 873  
2  n ILE 874  
2  n GLY 875  
2  n LYS 876  
2  n THR 877  
2  n THR 878  
2  n PRO 879  
2  n ILE 880  
2  n SER 881  
2  n GLN 882  
2  n ASP 883  
2  n ASP 884  
2  n ALA 885  
2  n GLN 886  
2  n GLY 887  
2  n GLN 888  
2  n ALA 889  
2  n SER 890  
2  n ARG 891  
2  n TYR 892  
2  n THR 893  
2  n ARG 894  
2  n LYS 895  
2  n ASP 896  
2  n HIS 897  
2  n SER 898  
2  n THR 899  
2  n SER 900  
2  n LEU 901  
2  n ARG 902  
2  n HIS 903  
2  n SER 904  
2  n GLU 905  
2  n THR 906  
2  n GLY 907  
2  n MET 908  
2  n VAL 909  
2  n ASP 910  
2  n GLN 911  
2  n VAL 912  
2  n LEU 913  
2  n LEU 914  
2  n THR 915  
2  n THR 916  
2  n ASN 917  
2  n ALA 918  
2  n ASP 919  
2  n GLY 920  
2  n LEU 921  
2  n ARG 922  
2  n PHE 923  
2  n VAL 924  
2  n LYS 925  
2  n VAL 926  
2  n ARG 927  
2  n VAL 928  
2  n ARG 929  
2  n SER 930  
2  n VAL 931  
2  n ARG 932  
2  n ILE 933  
2  n PRO 934  
2  n GLN 935  
2  n ILE 936  
2  n GLY 937  
2  n ASP 938  
2  n LYS 939  
2  n PHE 940  
2  n SER 941  
2  n SER 942  
2  n ARG 943  
2  n HIS 944  
2  n GLY 945  
2  n GLN 946  
2  n LYS 947  
2  n GLY 948  
2  n THR 949  
2  n VAL 950  
2  n GLY 951  
2  n MET 952  
2  n THR 953  
2  n TYR 954  
2  n THR 955  
2  n GLN 956  
2  n GLU 957  
2  n ASP 958  
2  n MET 959  
2  n PRO 960  
2  n TRP 961  
2  n THR 962  
2  n VAL 963  
2  n GLU 964  
2  n GLY 965  
2  n ILE 966  
2  n THR 967  
2  n PRO 968  
2  n ASP 969  
2  n ILE 970  
2  n ILE 971  
2  n VAL 972  
2  n ASN 973  
2  n PRO 974  
2  n HIS 975  
2  n ALA 976  
2  n ILE 977  
2  n PRO 978  
2  n SER 979  
2  n ARG 980  
2  n MET 981  
2  n THR 982  
2  n ILE 983  
2  n GLY 984  
2  n GLN 985  
2  n LEU 986  
2  n ILE 987  
2  n GLU 988  
2  n CYS 989  
2  n ILE 990  
2  n MET 991  
2  n GLY 992  
2  n LYS 993  
2  n VAL 994  
2  n ALA 995  
2  n ALA 996  
2  n HIS 997  
2  n MET 998  
2  n GLY 999  
2  n LYS 1000 
2  n GLU 1001 
2  n GLY 1002 
2  n ASP 1003 
2  n ALA 1004 
2  n THR 1005 
2  n PRO 1006 
2  n PHE 1007 
2  n THR 1008 
2  n ASP 1009 
2  n VAL 1010 
2  n THR 1011 
2  n VAL 1012 
2  n ASP 1013 
2  n ASN 1014 
2  n ILE 1015 
2  n SER 1016 
2  n LYS 1017 
2  n ALA 1018 
2  n LEU 1019 
2  n HIS 1020 
2  n LYS 1021 
2  n CYS 1022 
2  n GLY 1023 
2  n TYR 1024 
2  n GLN 1025 
2  n MET 1026 
2  n ARG 1027 
2  n GLY 1028 
2  n PHE 1029 
2  n GLU 1030 
2  n THR 1031 
2  n MET 1032 
2  n TYR 1033 
2  n ASN 1034 
2  n GLY 1035 
2  n HIS 1036 
2  n THR 1037 
2  n GLY 1038 
2  n ARG 1039 
2  n ARG 1040 
2  n LEU 1041 
2  n SER 1042 
2  n ALA 1043 
2  n MET 1044 
2  n ILE 1045 
2  n PHE 1046 
2  n LEU 1047 
2  n GLY 1048 
2  n PRO 1049 
2  n THR 1050 
2  n TYR 1051 
2  n TYR 1052 
2  n GLN 1053 
2  n ARG 1054 
2  n LEU 1055 
2  n LYS 1056 
2  n HIS 1057 
2  n MET 1058 
2  n VAL 1059 
2  n ASP 1060 
2  n ASP 1061 
2  n LYS 1062 
2  n ILE 1063 
2  n HIS 1064 
2  n SER 1065 
2  n ARG 1066 
2  n GLY 1067 
2  n ARG 1068 
2  n GLY 1069 
2  n PRO 1070 
2  n VAL 1071 
2  n GLN 1072 
2  n ILE 1073 
2  n LEU 1074 
2  n THR 1075 
2  n ARG 1076 
2  n GLN 1077 
2  n PRO 1078 
2  n ALA 1079 
2  n GLU 1080 
2  n GLY 1081 
2  n ARG 1082 
2  n SER 1083 
2  n ARG 1084 
2  n ASP 1085 
2  n GLY 1086 
2  n GLY 1087 
2  n LEU 1088 
2  n ARG 1089 
2  n PHE 1090 
2  n GLY 1091 
2  n GLU 1092 
2  n MET 1093 
2  n GLU 1094 
2  n ARG 1095 
2  n ASP 1096 
2  n CYS 1097 
2  n MET 1098 
2  n ILE 1099 
2  n ALA 1100 
2  n HIS 1101 
2  n GLY 1102 
2  n ALA 1103 
2  n ALA 1104 
2  n HIS 1105 
2  n PHE 1106 
2  n LEU 1107 
2  n LYS 1108 
2  n GLU 1109 
2  n ARG 1110 
2  n LEU 1111 
2  n PHE 1112 
2  n ASP 1113 
2  n GLN 1114 
2  n SER 1115 
2  n ASP 1116 
2  n ALA 1117 
2  n TYR 1118 
2  n ARG 1119 
2  n VAL 1120 
2  n HIS 1121 
2  n VAL 1122 
2  n CYS 1123 
2  n GLU 1124 
2  n ARG 1125 
2  n CYS 1126 
2  n GLY 1127 
2  n LEU 1128 
2  n ILE 1129 
2  n ALA 1130 
2  n ILE 1131 
2  n ALA 1132 
2  n ASN 1133 
2  n LEU 1134 
2  n LYS 1135 
2  n LYS 1136 
2  n ASN 1137 
2  n SER 1138 
2  n PHE 1139 
2  n GLU 1140 
2  n CYS 1141 
2  n ARG 1142 
2  n GLY 1143 
2  n CYS 1144 
2  n LYS 1145 
2  n ASN 1146 
2  n LYS 1147 
2  n THR 1148 
2  n ASP 1149 
2  n ILE 1150 
2  n VAL 1151 
2  n GLN 1152 
2  n VAL 1153 
2  n HIS 1154 
2  n ILE 1155 
2  n PRO 1156 
2  n TYR 1157 
2  n ALA 1158 
2  n CYS 1159 
2  n LYS 1160 
2  n LEU 1161 
2  n LEU 1162 
2  n PHE 1163 
2  n GLN 1164 
2  n GLU 1165 
2  n LEU 1166 
2  n MET 1167 
2  n ALA 1168 
2  n MET 1169 
2  n ALA 1170 
2  n ILE 1171 
2  n ALA 1172 
2  n PRO 1173 
2  n ARG 1174 
2  n MET 1175 
2  n LEU 1176 
2  n THR 1177 
2  n LYS 1178 
2  n ASP 1179 
2  n VAL 1180 
2  n LYS 1181 
2  n LEU 1182 
2  n ALA 1183 
2  n LYS 1184 
2  n ASP 1185 
2  n GLN 1186 
2  n LYS 1187 
2  n LYS 1188 
2  n LYS 1189 
2  n GLY 1190 
2  n ALA 1191 
3  n MET 1    
3  n GLU 2    
3  n GLY 3    
3  n VAL 4    
3  n SER 5    
3  n TYR 6    
3  n GLN 7    
3  n ARG 8    
3  n PHE 9    
3  n PRO 10   
3  n LYS 11   
3  n ILE 12   
3  n LYS 13   
3  n VAL 14   
3  n ARG 15   
3  n GLU 16   
3  n VAL 17   
3  n LYS 18   
3  n ASP 19   
3  n ASP 20   
3  n PHE 21   
3  n MET 22   
3  n LYS 23   
3  n PHE 24   
3  n GLU 25   
3  n LEU 26   
3  n ARG 27   
3  n ASP 28   
3  n THR 29   
3  n ASP 30   
3  n ALA 31   
3  n SER 32   
3  n ILE 33   
3  n ALA 34   
3  n ASN 35   
3  n ALA 36   
3  n LEU 37   
3  n ARG 38   
3  n ARG 39   
3  n ILE 40   
3  n MET 41   
3  n ILE 42   
3  n ALA 43   
3  n GLU 44   
3  n VAL 45   
3  n PRO 46   
3  n THR 47   
3  n ILE 48   
3  n ALA 49   
3  n ILE 50   
3  n ASP 51   
3  n LEU 52   
3  n VAL 53   
3  n GLU 54   
3  n ILE 55   
3  n GLU 56   
3  n VAL 57   
3  n ASN 58   
3  n SER 59   
3  n SER 60   
3  n VAL 61   
3  n LEU 62   
3  n ASN 63   
3  n ASP 64   
3  n GLU 65   
3  n PHE 66   
3  n ILE 67   
3  n SER 68   
3  n HIS 69   
3  n ARG 70   
3  n LEU 71   
3  n GLY 72   
3  n LEU 73   
3  n VAL 74   
3  n PRO 75   
3  n LEU 76   
3  n THR 77   
3  n SER 78   
3  n GLU 79   
3  n ARG 80   
3  n ALA 81   
3  n MET 82   
3  n SER 83   
3  n MET 84   
3  n ARG 85   
3  n PHE 86   
3  n SER 87   
3  n ARG 88   
3  n ASP 89   
3  n CYS 90   
3  n ASP 91   
3  n ALA 92   
3  n CYS 93   
3  n ASP 94   
3  n GLY 95   
3  n ASP 96   
3  n GLY 97   
3  n GLN 98   
3  n CYS 99   
3  n GLU 100  
3  n TYR 101  
3  n CYS 102  
3  n SER 103  
3  n VAL 104  
3  n GLU 105  
3  n PHE 106  
3  n TYR 107  
3  n LEU 108  
3  n ARG 109  
3  n VAL 110  
3  n LYS 111  
3  n CYS 112  
3  n LEU 113  
3  n SER 114  
3  n ASP 115  
3  n GLN 116  
3  n THR 117  
3  n LEU 118  
3  n ASP 119  
3  n VAL 120  
3  n THR 121  
3  n SER 122  
3  n LYS 123  
3  n ASP 124  
3  n LEU 125  
3  n LEU 126  
3  n SER 127  
3  n SER 128  
3  n ASP 129  
3  n HIS 130  
3  n THR 131  
3  n VAL 132  
3  n VAL 133  
3  n PRO 134  
3  n VAL 135  
3  n ASP 136  
3  n TYR 137  
3  n SER 138  
3  n ASP 139  
3  n ALA 140  
3  n SER 141  
3  n SER 142  
3  n SER 143  
3  n PHE 144  
3  n ASP 145  
3  n ASN 146  
3  n THR 147  
3  n PRO 148  
3  n ASN 149  
3  n LYS 150  
3  n GLY 151  
3  n ILE 152  
3  n ILE 153  
3  n ILE 154  
3  n VAL 155  
3  n LYS 156  
3  n LEU 157  
3  n ARG 158  
3  n ARG 159  
3  n GLY 160  
3  n GLN 161  
3  n GLU 162  
3  n LEU 163  
3  n ARG 164  
3  n LEU 165  
3  n ARG 166  
3  n ALA 167  
3  n ILE 168  
3  n ALA 169  
3  n ARG 170  
3  n LYS 171  
3  n GLY 172  
3  n ILE 173  
3  n GLY 174  
3  n LYS 175  
3  n ASP 176  
3  n HIS 177  
3  n ALA 178  
3  n LYS 179  
3  n TRP 180  
3  n SER 181  
3  n PRO 182  
3  n ALA 183  
3  n ALA 184  
3  n THR 185  
3  n VAL 186  
3  n THR 187  
3  n PHE 188  
3  n MET 189  
3  n TYR 190  
3  n GLU 191  
3  n PRO 192  
3  n GLU 193  
3  n ILE 194  
3  n TYR 195  
3  n ILE 196  
3  n ASN 197  
3  n GLU 198  
3  n ASP 199  
3  n MET 200  
3  n MET 201  
3  n GLU 202  
3  n SER 203  
3  n LEU 204  
3  n THR 205  
3  n LEU 206  
3  n GLU 207  
3  n GLU 208  
3  n LYS 209  
3  n THR 210  
3  n GLU 211  
3  n LEU 212  
3  n VAL 213  
3  n GLU 214  
3  n SER 215  
3  n SER 216  
3  n PRO 217  
3  n THR 218  
3  n LYS 219  
3  n VAL 220  
3  n PHE 221  
3  n GLY 222  
3  n ILE 223  
3  n ASP 224  
3  n PRO 225  
3  n GLU 226  
3  n ASN 227  
3  n LYS 228  
3  n GLN 229  
3  n VAL 230  
3  n ILE 231  
3  n VAL 232  
3  n VAL 233  
3  n ASP 234  
3  n PRO 235  
3  n GLU 236  
3  n ALA 237  
3  n TYR 238  
3  n THR 239  
3  n TYR 240  
3  n ASP 241  
3  n ASP 242  
3  n GLU 243  
3  n VAL 244  
3  n LEU 245  
3  n LYS 246  
3  n LYS 247  
3  n ALA 248  
3  n GLU 249  
3  n ALA 250  
3  n MET 251  
3  n GLY 252  
3  n LYS 253  
3  n PRO 254  
3  n GLY 255  
3  n VAL 256  
3  n VAL 257  
3  n GLU 258  
3  n ILE 259  
3  n HIS 260  
3  n ALA 261  
3  n LYS 262  
3  n GLU 263  
3  n ASP 264  
3  n SER 265  
3  n PHE 266  
3  n ILE 267  
3  n PHE 268  
3  n THR 269  
3  n VAL 270  
3  n GLU 271  
3  n THR 272  
3  n THR 273  
3  n GLY 274  
3  n ALA 275  
3  n VAL 276  
3  n LYS 277  
3  n ALA 278  
3  n SER 279  
3  n GLN 280  
3  n LEU 281  
3  n VAL 282  
3  n LEU 283  
3  n ASN 284  
3  n ALA 285  
3  n ILE 286  
3  n GLU 287  
3  n VAL 288  
3  n LEU 289  
3  n LYS 290  
3  n GLN 291  
3  n LYS 292  
3  n LEU 293  
3  n ASP 294  
3  n ALA 295  
3  n VAL 296  
3  n ARG 297  
3  n LEU 298  
3  n SER 299  
3  n ASP 300  
3  n ASP 301  
3  n THR 302  
3  n VAL 303  
3  n GLU 304  
3  n ALA 305  
3  n ASP 306  
3  n ASP 307  
3  n GLN 308  
3  n PHE 309  
3  n GLY 310  
3  n GLU 311  
3  n LEU 312  
3  n GLY 313  
3  n ALA 314  
3  n HIS 315  
3  n MET 316  
3  n ARG 317  
3  n GLY 318  
3  n GLY 319  
4  n MET 1    
4  n SER 2    
4  n GLY 3    
4  n GLU 4    
4  n GLU 5    
4  n GLU 6    
4  n GLU 7    
4  n ASN 8    
4  n ALA 9    
4  n ALA 10   
4  n GLU 11   
4  n LEU 12   
4  n LYS 13   
4  n ILE 14   
4  n GLY 15   
4  n ASP 16   
4  n GLU 17   
4  n PHE 18   
4  n LEU 19   
4  n LYS 20   
4  n ALA 21   
4  n LYS 22   
4  n CYS 23   
4  n LEU 24   
4  n MET 25   
4  n ASN 26   
4  n CYS 27   
4  n GLU 28   
4  n VAL 29   
4  n ALA 30   
4  n LEU 31   
4  n ILE 32   
4  n LEU 33   
4  n GLU 34   
4  n HIS 35   
4  n LYS 36   
4  n TYR 37   
4  n GLU 38   
4  n GLN 39   
4  n ILE 40   
4  n GLN 41   
4  n GLN 42   
4  n MET 43   
4  n SER 44   
4  n ASP 45   
4  n ASP 46   
4  n PRO 47   
4  n THR 48   
4  n ASN 49   
4  n GLN 50   
4  n ILE 51   
4  n SER 52   
4  n GLN 53   
4  n VAL 54   
4  n PHE 55   
4  n GLU 56   
4  n LYS 57   
4  n SER 58   
4  n LEU 59   
4  n GLN 60   
4  n TYR 61   
4  n VAL 62   
4  n LYS 63   
4  n ARG 64   
4  n PHE 65   
4  n SER 66   
4  n ARG 67   
4  n TYR 68   
4  n LYS 69   
4  n ASN 70   
4  n PRO 71   
4  n ASP 72   
4  n ALA 73   
4  n VAL 74   
4  n ARG 75   
4  n GLN 76   
4  n ALA 77   
4  n ARG 78   
4  n GLU 79   
4  n ILE 80   
4  n LEU 81   
4  n SER 82   
4  n ARG 83   
4  n TYR 84   
4  n PRO 85   
4  n LEU 86   
4  n ALA 87   
4  n GLU 88   
4  n PHE 89   
4  n GLU 90   
4  n LEU 91   
4  n CYS 92   
4  n VAL 93   
4  n LEU 94   
4  n GLY 95   
4  n ASN 96   
4  n LEU 97   
4  n CYS 98   
4  n PRO 99   
4  n GLU 100  
4  n THR 101  
4  n VAL 102  
4  n GLU 103  
4  n GLU 104  
4  n GLY 105  
4  n ILE 106  
4  n ALA 107  
4  n MET 108  
4  n VAL 109  
4  n PRO 110  
4  n SER 111  
4  n ILE 112  
4  n LYS 113  
4  n ASN 114  
4  n ARG 115  
4  n GLY 116  
4  n ARG 117  
4  n ALA 118  
4  n LEU 119  
4  n ASP 120  
4  n GLU 121  
4  n GLU 122  
4  n ALA 123  
4  n ILE 124  
4  n GLU 125  
4  n LYS 126  
4  n MET 127  
4  n LEU 128  
4  n THR 129  
4  n ASP 130  
4  n LEU 131  
4  n SER 132  
4  n LEU 133  
4  n ILE 134  
4  n LYS 135  
4  n LYS 136  
4  n PHE 137  
4  n GLU 138  
5  n MET 1    
5  n ALA 2    
5  n LEU 3    
5  n SER 4    
5  n GLU 5    
5  n GLU 6    
5  n GLU 7    
5  n LEU 8    
5  n SER 9    
5  n LYS 10   
5  n LEU 11   
5  n PHE 12   
5  n ARG 13   
5  n VAL 14   
5  n ARG 15   
5  n LYS 16   
5  n THR 17   
5  n LEU 18   
5  n MET 19   
5  n GLU 20   
5  n MET 21   
5  n LEU 22   
5  n SER 23   
5  n ASP 24   
5  n ARG 25   
5  n GLY 26   
5  n TYR 27   
5  n LEU 28   
5  n VAL 29   
5  n GLY 30   
5  n ASP 31   
5  n PHE 32   
5  n GLU 33   
5  n ILE 34   
5  n ASN 35   
5  n MET 36   
5  n SER 37   
5  n LYS 38   
5  n HIS 39   
5  n GLN 40   
5  n PHE 41   
5  n LEU 42   
5  n GLN 43   
5  n LYS 44   
5  n TYR 45   
5  n GLY 46   
5  n GLU 47   
5  n ASN 48   
5  n MET 49   
5  n LYS 50   
5  n ARG 51   
5  n GLU 52   
5  n ASP 53   
5  n LEU 54   
5  n VAL 55   
5  n ILE 56   
5  n GLN 57   
5  n LYS 58   
5  n ALA 59   
5  n LYS 60   
5  n ARG 61   
5  n ASN 62   
5  n ASN 63   
5  n SER 64   
5  n SER 65   
5  n ASP 66   
5  n GLN 67   
5  n ILE 68   
5  n TYR 69   
5  n VAL 70   
5  n PHE 71   
5  n PHE 72   
5  n PRO 73   
5  n GLU 74   
5  n GLU 75   
5  n PRO 76   
5  n LYS 77   
5  n VAL 78   
5  n GLY 79   
5  n VAL 80   
5  n LYS 81   
5  n THR 82   
5  n MET 83   
5  n LYS 84   
5  n THR 85   
5  n TYR 86   
5  n THR 87   
5  n GLU 88   
5  n ARG 89   
5  n MET 90   
5  n LYS 91   
5  n LYS 92   
5  n GLU 93   
5  n ASP 94   
5  n VAL 95   
5  n PHE 96   
5  n GLN 97   
5  n ALA 98   
5  n ILE 99   
5  n LEU 100  
5  n ILE 101  
5  n VAL 102  
5  n GLN 103  
5  n GLN 104  
5  n ASN 105  
5  n LEU 106  
5  n THR 107  
5  n PRO 108  
5  n PHE 109  
5  n ALA 110  
5  n ARG 111  
5  n THR 112  
5  n CYS 113  
5  n ILE 114  
5  n SER 115  
5  n GLU 116  
5  n ILE 117  
5  n SER 118  
5  n THR 119  
5  n LYS 120  
5  n PHE 121  
5  n HIS 122  
5  n LEU 123  
5  n GLU 124  
5  n VAL 125  
5  n PHE 126  
5  n GLN 127  
5  n GLU 128  
5  n ALA 129  
5  n GLU 130  
5  n MET 131  
5  n LEU 132  
5  n VAL 133  
5  n ASN 134  
5  n ILE 135  
5  n LYS 136  
5  n ASN 137  
5  n HIS 138  
5  n VAL 139  
5  n LEU 140  
5  n ILE 141  
5  n PRO 142  
5  n GLU 143  
5  n HIS 144  
5  n GLN 145  
5  n LEU 146  
5  n LEU 147  
5  n SER 148  
5  n PRO 149  
5  n GLU 150  
5  n GLU 151  
5  n LYS 152  
5  n LYS 153  
5  n THR 154  
5  n LEU 155  
5  n LEU 156  
5  n GLU 157  
5  n ARG 158  
5  n TYR 159  
5  n THR 160  
5  n VAL 161  
5  n LYS 162  
5  n GLU 163  
5  n THR 164  
5  n GLN 165  
5  n LEU 166  
5  n PRO 167  
5  n ARG 168  
5  n ILE 169  
5  n GLN 170  
5  n ILE 171  
5  n THR 172  
5  n ASP 173  
5  n PRO 174  
5  n ILE 175  
5  n ALA 176  
5  n ARG 177  
5  n TYR 178  
5  n TYR 179  
5  n GLY 180  
5  n LEU 181  
5  n LYS 182  
5  n ARG 183  
5  n GLY 184  
5  n GLN 185  
5  n VAL 186  
5  n VAL 187  
5  n LYS 188  
5  n ILE 189  
5  n ILE 190  
5  n ARG 191  
5  n PRO 192  
5  n SER 193  
5  n GLU 194  
5  n THR 195  
5  n ALA 196  
5  n GLY 197  
5  n ARG 198  
5  n TYR 199  
5  n ILE 200  
5  n THR 201  
5  n TYR 202  
5  n ARG 203  
5  n TYR 204  
5  n VAL 205  
5  n VAL 206  
6  n MET 1    
6  n ALA 2    
6  n ASP 3    
6  n ASP 4    
6  n ASP 5    
6  n TYR 6    
6  n ASP 7    
6  n MET 8    
6  n ASP 9    
6  n GLY 10   
6  n GLY 11   
6  n TYR 12   
6  n VAL 13   
6  n ASP 14   
6  n GLU 15   
6  n PRO 16   
6  n MET 17   
6  n ASP 18   
6  n PRO 19   
6  n GLU 20   
6  n PRO 21   
6  n ASP 22   
6  n GLU 23   
6  n GLY 24   
6  n ALA 25   
6  n GLU 26   
6  n ILE 27   
6  n GLU 28   
6  n GLU 29   
6  n ASP 30   
6  n ASN 31   
6  n GLY 32   
6  n ASN 33   
6  n ASN 34   
6  n ASP 35   
6  n ASP 36   
6  n ILE 37   
6  n PRO 38   
6  n ASP 39   
6  n PRO 40   
6  n LEU 41   
6  n MET 42   
6  n GLY 43   
6  n GLU 44   
6  n GLY 45   
6  n GLU 46   
6  n GLU 47   
6  n LYS 48   
6  n THR 49   
6  n GLU 50   
6  n GLN 51   
6  n GLN 52   
6  n GLU 53   
6  n PRO 54   
6  n VAL 55   
6  n GLU 56   
6  n ARG 57   
6  n PRO 58   
6  n ARG 59   
6  n LYS 60   
6  n THR 61   
6  n SER 62   
6  n LYS 63   
6  n PHE 64   
6  n MET 65   
6  n THR 66   
6  n LYS 67   
6  n TYR 68   
6  n GLU 69   
6  n ARG 70   
6  n ALA 71   
6  n ARG 72   
6  n ILE 73   
6  n LEU 74   
6  n GLY 75   
6  n THR 76   
6  n ARG 77   
6  n ALA 78   
6  n LEU 79   
6  n GLN 80   
6  n ILE 81   
6  n SER 82   
6  n MET 83   
6  n ASN 84   
6  n ALA 85   
6  n PRO 86   
6  n VAL 87   
6  n MET 88   
6  n VAL 89   
6  n GLU 90   
6  n LEU 91   
6  n GLU 92   
6  n GLY 93   
6  n GLU 94   
6  n THR 95   
6  n ASP 96   
6  n PRO 97   
6  n LEU 98   
6  n GLU 99   
6  n ILE 100  
6  n ALA 101  
6  n MET 102  
6  n LYS 103  
6  n GLU 104  
6  n LEU 105  
6  n ARG 106  
6  n GLU 107  
6  n ARG 108  
6  n LYS 109  
6  n ILE 110  
6  n PRO 111  
6  n PHE 112  
6  n THR 113  
6  n ILE 114  
6  n ARG 115  
6  n ARG 116  
6  n TYR 117  
6  n LEU 118  
6  n PRO 119  
6  n ASP 120  
6  n GLY 121  
6  n SER 122  
6  n TYR 123  
6  n GLU 124  
6  n ASP 125  
6  n TRP 126  
6  n GLY 127  
6  n VAL 128  
6  n ASP 129  
6  n GLU 130  
6  n LEU 131  
6  n ILE 132  
6  n VAL 133  
6  n GLU 134  
6  n ASP 135  
6  n SER 136  
6  n TRP 137  
6  n LYS 138  
6  n ARG 139  
6  n GLN 140  
6  n VAL 141  
6  n GLY 142  
6  n GLY 143  
6  n THR 144  
7  n MET 1    
7  n PHE 2    
7  n PHE 3    
7  n HIS 4    
7  n ILE 5    
7  n VAL 6    
7  n LEU 7    
7  n GLU 8    
7  n ARG 9    
7  n ASN 10   
7  n MET 11   
7  n GLN 12   
7  n LEU 13   
7  n HIS 14   
7  n PRO 15   
7  n ARG 16   
7  n HIS 17   
7  n PHE 18   
7  n GLY 19   
7  n ARG 20   
7  n ASP 21   
7  n LEU 22   
7  n ARG 23   
7  n GLU 24   
7  n LYS 25   
7  n LEU 26   
7  n VAL 27   
7  n SER 28   
7  n LYS 29   
7  n LEU 30   
7  n MET 31   
7  n LYS 32   
7  n ASP 33   
7  n VAL 34   
7  n GLU 35   
7  n GLY 36   
7  n THR 37   
7  n CYS 38   
7  n SER 39   
7  n GLY 40   
7  n ARG 41   
7  n HIS 42   
7  n GLY 43   
7  n PHE 44   
7  n ILE 45   
7  n VAL 46   
7  n ALA 47   
7  n ILE 48   
7  n THR 49   
7  n GLY 50   
7  n ILE 51   
7  n GLU 52   
7  n SER 53   
7  n VAL 54   
7  n GLY 55   
7  n LYS 56   
7  n GLY 57   
7  n LEU 58   
7  n ILE 59   
7  n ARG 60   
7  n ASP 61   
7  n GLY 62   
7  n THR 63   
7  n GLY 64   
7  n PHE 65   
7  n VAL 66   
7  n THR 67   
7  n PHE 68   
7  n PRO 69   
7  n VAL 70   
7  n LYS 71   
7  n TYR 72   
7  n GLN 73   
7  n CYS 74   
7  n VAL 75   
7  n VAL 76   
7  n PHE 77   
7  n ARG 78   
7  n PRO 79   
7  n PHE 80   
7  n LYS 81   
7  n GLY 82   
7  n GLU 83   
7  n ILE 84   
7  n LEU 85   
7  n GLU 86   
7  n ALA 87   
7  n VAL 88   
7  n VAL 89   
7  n THR 90   
7  n MET 91   
7  n VAL 92   
7  n ASN 93   
7  n LYS 94   
7  n MET 95   
7  n GLY 96   
7  n PHE 97   
7  n PHE 98   
7  n ALA 99   
7  n GLU 100  
7  n ALA 101  
7  n GLY 102  
7  n PRO 103  
7  n VAL 104  
7  n GLN 105  
7  n ILE 106  
7  n PHE 107  
7  n VAL 108  
7  n SER 109  
7  n ASN 110  
7  n HIS 111  
7  n LEU 112  
7  n ILE 113  
7  n PRO 114  
7  n ASP 115  
7  n ASP 116  
7  n MET 117  
7  n GLU 118  
7  n PHE 119  
7  n GLN 120  
7  n SER 121  
7  n GLY 122  
7  n ASP 123  
7  n VAL 124  
7  n PRO 125  
7  n ASN 126  
7  n TYR 127  
7  n THR 128  
7  n THR 129  
7  n SER 130  
7  n ASP 131  
7  n GLY 132  
7  n SER 133  
7  n VAL 134  
7  n LYS 135  
7  n ILE 136  
7  n GLN 137  
7  n LYS 138  
7  n GLU 139  
7  n SER 140  
7  n GLU 141  
7  n VAL 142  
7  n ARG 143  
7  n LEU 144  
7  n LYS 145  
7  n ILE 146  
7  n ILE 147  
7  n GLY 148  
7  n THR 149  
7  n ARG 150  
7  n VAL 151  
7  n ASP 152  
7  n ALA 153  
7  n THR 154  
7  n GLU 155  
7  n ILE 156  
7  n PHE 157  
7  n CYS 158  
7  n ILE 159  
7  n GLY 160  
7  n THR 161  
7  n ILE 162  
7  n LYS 163  
7  n ASP 164  
7  n ASP 165  
7  n PHE 166  
7  n LEU 167  
7  n GLY 168  
7  n VAL 169  
7  n ILE 170  
7  n SER 171  
7  n ASP 172  
7  n PRO 173  
7  n GLY 174  
7  n THR 175  
7  n ASN 176  
7  n ALA 177  
8  n MET 1    
8  n PHE 2    
8  n MET 3    
8  n LEU 4    
8  n LEU 5    
8  n ASP 6    
8  n VAL 7    
8  n ASN 8    
8  n THR 9    
8  n GLU 10   
8  n ILE 11   
8  n TYR 12   
8  n PRO 13   
8  n MET 14   
8  n ARG 15   
8  n VAL 16   
8  n LYS 17   
8  n ASP 18   
8  n LYS 19   
8  n PHE 20   
8  n MET 21   
8  n MET 22   
8  n VAL 23   
8  n LEU 24   
8  n ALA 25   
8  n SER 26   
8  n THR 27   
8  n LEU 28   
8  n ASN 29   
8  n LEU 30   
8  n ASP 31   
8  n GLY 32   
8  n THR 33   
8  n PRO 34   
8  n ASP 35   
8  n THR 36   
8  n GLY 37   
8  n TYR 38   
8  n PHE 39   
8  n ILE 40   
8  n GLN 41   
8  n GLY 42   
8  n ASN 43   
8  n LYS 44   
8  n LYS 45   
8  n SER 46   
8  n LEU 47   
8  n ALA 48   
8  n ASP 49   
8  n LYS 50   
8  n PHE 51   
8  n GLU 52   
8  n TYR 53   
8  n VAL 54   
8  n MET 55   
8  n HIS 56   
8  n GLY 57   
8  n LYS 58   
8  n LEU 59   
8  n TYR 60   
8  n ARG 61   
8  n ILE 62   
8  n SER 63   
8  n GLU 64   
8  n GLU 65   
8  n GLY 66   
8  n SER 67   
8  n GLY 68   
8  n LYS 69   
8  n HIS 70   
8  n VAL 71   
8  n LYS 72   
8  n ALA 73   
8  n ASP 74   
8  n ILE 75   
8  n PHE 76   
8  n VAL 77   
8  n SER 78   
8  n PHE 79   
8  n GLY 80   
8  n GLY 81   
8  n LEU 82   
8  n LEU 83   
8  n MET 84   
8  n GLN 85   
8  n LEU 86   
8  n ARG 87   
8  n GLY 88   
8  n ASP 89   
8  n PRO 90   
8  n SER 91   
8  n ILE 92   
8  n ALA 93   
8  n ALA 94   
8  n LYS 95   
8  n PHE 96   
8  n GLU 97   
8  n LEU 98   
8  n ASP 99   
8  n GLN 100  
8  n LYS 101  
8  n ILE 102  
8  n PHE 103  
8  n LEU 104  
8  n LEU 105  
8  n ILE 106  
8  n ARG 107  
8  n LYS 108  
8  n VAL 109  
9  n MET 1    
9  n SER 2    
9  n THR 3    
9  n MET 4    
9  n LYS 5    
9  n PHE 6    
9  n CYS 7    
9  n ARG 8    
9  n GLU 9    
9  n CYS 10   
9  n ASN 11   
9  n ASN 12   
9  n ILE 13   
9  n LEU 14   
9  n TYR 15   
9  n PRO 16   
9  n LYS 17   
9  n GLU 18   
9  n ASP 19   
9  n LYS 20   
9  n GLU 21   
9  n GLN 22   
9  n LYS 23   
9  n ILE 24   
9  n LEU 25   
9  n LEU 26   
9  n TYR 27   
9  n ALA 28   
9  n CYS 29   
9  n ARG 30   
9  n ASN 31   
9  n CYS 32   
9  n ASP 33   
9  n HIS 34   
9  n GLN 35   
9  n GLU 36   
9  n PRO 37   
9  n ALA 38   
9  n GLU 39   
9  n ASN 40   
9  n ASN 41   
9  n CYS 42   
9  n VAL 43   
9  n TYR 44   
9  n ARG 45   
9  n ASN 46   
9  n GLU 47   
9  n ILE 48   
9  n HIS 49   
9  n HIS 50   
9  n SER 51   
9  n ALA 52   
9  n ALA 53   
9  n GLU 54   
9  n ARG 55   
9  n THR 56   
9  n GLN 57   
9  n VAL 58   
9  n LEU 59   
9  n GLN 60   
9  n ASP 61   
9  n VAL 62   
9  n ALA 63   
9  n ALA 64   
9  n ASP 65   
9  n PRO 66   
9  n THR 67   
9  n LEU 68   
9  n PRO 69   
9  n ARG 70   
9  n THR 71   
9  n LYS 72   
9  n SER 73   
9  n VAL 74   
9  n ARG 75   
9  n CYS 76   
9  n SER 77   
9  n GLN 78   
9  n CYS 79   
9  n GLY 80   
9  n HIS 81   
9  n GLY 82   
9  n GLU 83   
9  n ALA 84   
9  n VAL 85   
9  n PHE 86   
9  n PHE 87   
9  n GLN 88   
9  n ALA 89   
9  n THR 90   
9  n ALA 91   
9  n ARG 92   
9  n GLY 93   
9  n GLU 94   
9  n GLU 95   
9  n GLY 96   
9  n MET 97   
9  n THR 98   
9  n LEU 99   
9  n PHE 100  
9  n PHE 101  
9  n VAL 102  
9  n CYS 103  
9  n CYS 104  
9  n ASN 105  
9  n PRO 106  
9  n ASN 107  
9  n CYS 108  
9  n GLY 109  
9  n HIS 110  
9  n ARG 111  
9  n TRP 112  
9  n ARG 113  
9  n ASP 114  
10 n MET 1    
10 n ILE 2    
10 n ILE 3    
10 n PRO 4    
10 n VAL 5    
10 n ARG 6    
10 n CYS 7    
10 n PHE 8    
10 n THR 9    
10 n CYS 10   
10 n GLY 11   
10 n LYS 12   
10 n VAL 13   
10 n ILE 14   
10 n GLY 15   
10 n ASN 16   
10 n LYS 17   
10 n TRP 18   
10 n ASP 19   
10 n GLU 20   
10 n TYR 21   
10 n LEU 22   
10 n ASP 23   
10 n LEU 24   
10 n LEU 25   
10 n GLN 26   
10 n ALA 27   
10 n ASP 28   
10 n TYR 29   
10 n ALA 30   
10 n GLU 31   
10 n GLY 32   
10 n ASP 33   
10 n ALA 34   
10 n LEU 35   
10 n ASP 36   
10 n ALA 37   
10 n LEU 38   
10 n ASN 39   
10 n LEU 40   
10 n VAL 41   
10 n ARG 42   
10 n TYR 43   
10 n CYS 44   
10 n CYS 45   
10 n ARG 46   
10 n ARG 47   
10 n MET 48   
10 n LEU 49   
10 n MET 50   
10 n THR 51   
10 n HIS 52   
10 n VAL 53   
10 n ASP 54   
10 n LEU 55   
10 n ILE 56   
10 n GLU 57   
10 n LYS 58   
10 n LEU 59   
10 n LEU 60   
10 n ASN 61   
10 n TYR 62   
10 n ASN 63   
10 n THR 64   
10 n LEU 65   
10 n GLU 66   
10 n LYS 67   
10 n SER 68   
10 n GLU 69   
10 n GLY 70   
10 n SER 71   
11 n MET 1    
11 n ASN 2    
11 n ALA 3    
11 n PRO 4    
11 n ASP 5    
11 n ARG 6    
11 n TYR 7    
11 n GLU 8    
11 n ARG 9    
11 n PHE 10   
11 n VAL 11   
11 n VAL 12   
11 n PRO 13   
11 n GLU 14   
11 n GLY 15   
11 n VAL 16   
11 n LYS 17   
11 n LYS 18   
11 n VAL 19   
11 n SER 20   
11 n TYR 21   
11 n GLU 22   
11 n ARG 23   
11 n ASP 24   
11 n THR 25   
11 n LYS 26   
11 n ILE 27   
11 n MET 28   
11 n ASN 29   
11 n ALA 30   
11 n ALA 31   
11 n THR 32   
11 n PHE 33   
11 n THR 34   
11 n VAL 35   
11 n GLU 36   
11 n ARG 37   
11 n GLU 38   
11 n ASP 39   
11 n HIS 40   
11 n THR 41   
11 n ILE 42   
11 n GLY 43   
11 n ASN 44   
11 n ILE 45   
11 n VAL 46   
11 n ARG 47   
11 n MET 48   
11 n GLN 49   
11 n LEU 50   
11 n HIS 51   
11 n ARG 52   
11 n ASP 53   
11 n ASP 54   
11 n ASN 55   
11 n VAL 56   
11 n LEU 57   
11 n PHE 58   
11 n ALA 59   
11 n GLY 60   
11 n TYR 61   
11 n LYS 62   
11 n LEU 63   
11 n PRO 64   
11 n HIS 65   
11 n PRO 66   
11 n LEU 67   
11 n GLN 68   
11 n TYR 69   
11 n LYS 70   
11 n ILE 71   
11 n LEU 72   
11 n LEU 73   
11 n ARG 74   
11 n ILE 75   
11 n GLN 76   
11 n THR 77   
11 n THR 78   
11 n SER 79   
11 n GLN 80   
11 n SER 81   
11 n SER 82   
11 n PRO 83   
11 n MET 84   
11 n GLN 85   
11 n ALA 86   
11 n TYR 87   
11 n ASN 88   
11 n GLN 89   
11 n ALA 90   
11 n ILE 91   
11 n ASN 92   
11 n ASP 93   
11 n LEU 94   
11 n ASP 95   
11 n LYS 96   
11 n GLU 97   
11 n LEU 98   
11 n ASP 99   
11 n HIS 100  
11 n LEU 101  
11 n LYS 102  
11 n SER 103  
11 n GLN 104  
11 n PHE 105  
11 n GLU 106  
11 n GLY 107  
11 n GLU 108  
11 n LEU 109  
11 n ALA 110  
11 n LYS 111  
11 n HIS 112  
11 n THR 113  
11 n ARG 114  
11 n ASP 115  
11 n TYR 116  
12 n MET 1    
12 n ASP 2    
12 n SER 3    
12 n GLN 4    
12 n PRO 5    
12 n VAL 6    
12 n GLU 7    
12 n PRO 8    
12 n VAL 9    
12 n SER 10   
12 n TYR 11   
12 n ILE 12   
12 n CYS 13   
12 n GLY 14   
12 n ASP 15   
12 n CYS 16   
12 n GLY 17   
12 n GLN 18   
12 n GLU 19   
12 n ASN 20   
12 n THR 21   
12 n LEU 22   
12 n LYS 23   
12 n PRO 24   
12 n GLY 25   
12 n ASP 26   
12 n VAL 27   
12 n ILE 28   
12 n GLN 29   
12 n CYS 30   
12 n ARG 31   
12 n GLU 32   
12 n CYS 33   
12 n GLY 34   
12 n TYR 35   
12 n ARG 36   
12 n ILE 37   
12 n LEU 38   
12 n TYR 39   
12 n LYS 40   
12 n LYS 41   
12 n ARG 42   
12 n THR 43   
12 n ARG 44   
12 n ARG 45   
12 n ILE 46   
12 n VAL 47   
12 n GLN 48   
12 n TYR 49   
12 n GLU 50   
12 n ALA 51   
12 n ARG 52   
13 n DG  1    
13 n DT  2    
13 n DT  3    
13 n DC  4    
13 n DC  5    
13 n DA  6    
13 n DA  7    
13 n DC  8    
13 n DC  9    
13 n DA  10   
13 n DC  11   
13 n DG  12   
13 n DT  13   
13 n DC  14   
13 n DT  15   
13 n DT  16   
13 n DC  17   
13 n DA  18   
13 n DA  19   
13 n DA  20   
13 n DG  21   
13 n DC  22   
13 n DA  23   
13 n DA  24   
13 n DG  25   
13 n DT  26   
13 n DG  27   
13 n DG  28   
13 n DA  29   
13 n DT  30   
13 n DT  31   
13 n DG  32   
13 n DA  33   
13 n DT  34   
13 n DG  35   
13 n DT  36   
13 n DG  37   
13 n DA  38   
13 n DT  39   
13 n DA  40   
13 n DT  41   
13 n DC  42   
13 n DT  43   
13 n DC  44   
13 n DC  45   
13 n DA  46   
13 n DC  47   
13 n DT  48   
13 n DG  49   
13 n DA  50   
13 n DC  51   
13 n DG  52   
13 n DT  53   
13 n DA  54   
13 n DA  55   
13 n DG  56   
13 n DG  57   
13 n DG  58   
13 n DA  59   
13 n DT  60   
13 n DG  61   
13 n DA  62   
13 n DC  63   
13 n DG  64   
13 n DC  65   
13 n DA  66   
13 n DC  67   
13 n DA  68   
13 n DA  69   
13 n DT  70   
13 n DC  71   
13 n DC  72   
13 n DC  73   
13 n DA  74   
13 n DC  75   
13 n DT  76   
13 n DA  77   
13 n DT  78   
13 n DC  79   
13 n DC  80   
13 n DT  81   
13 n DT  82   
13 n DC  83   
13 n DG  84   
13 n DC  85   
13 n DA  86   
13 n DA  87   
13 n DG  88   
13 n DA  89   
13 n DC  90   
13 n DC  91   
13 n DC  92   
13 n DT  93   
13 n DT  94   
13 n DC  95   
13 n DC  96   
13 n DT  97   
13 n DC  98   
13 n DT  99   
13 n DA  100  
13 n DT  101  
13 n DA  102  
13 n DT  103  
13 n DA  104  
13 n DA  105  
13 n DG  106  
13 n DG  107  
13 n DA  108  
13 n DA  109  
13 n DG  110  
13 n DT  111  
13 n DT  112  
13 n DC  113  
13 n DA  114  
13 n DT  115  
13 n DT  116  
13 n DT  117  
13 n DC  118  
13 n DA  119  
13 n DT  120  
13 n DT  121  
13 n DT  122  
13 n DG  123  
13 n DG  124  
13 n DA  125  
13 n DG  126  
13 n DA  127  
13 n DG  128  
13 n DG  129  
13 n DA  130  
13 n DC  131  
13 n DC  132  
13 n DT  133  
13 n DC  134  
13 n DG  135  
13 n DA  136  
13 n DG  137  
13 n DA  138  
13 n DA  139  
13 n DT  140  
13 n DT  141  
13 n DC  142  
13 n DA  143  
13 n DA  144  
13 n DC  145  
13 n DA  146  
13 n DC  147  
13 n DA  148  
13 n DA  149  
13 n DC  150  
13 n DA  151  
13 n DT  152  
13 n DA  153  
13 n DT  154  
13 n DA  155  
13 n DC  156  
13 n DA  157  
13 n DA  158  
13 n DA  159  
13 n DA  160  
13 n DC  161  
13 n DA  162  
13 n DA  163  
13 n DA  164  
13 n DC  165  
13 n DG  166  
13 n DA  167  
13 n DA  168  
13 n DT  169  
13 n DC  170  
13 n DT  171  
13 n DC  172  
13 n DA  173  
13 n DA  174  
13 n DG  175  
13 n DC  176  
13 n DA  177  
13 n DA  178  
13 n DT  179  
13 n DC  180  
14 n DG  1    
14 n DA  2    
14 n DT  3    
14 n DT  4    
14 n DG  5    
14 n DC  6    
14 n DT  7    
14 n DT  8    
14 n DG  9    
14 n DA  10   
14 n DG  11   
14 n DA  12   
14 n DT  13   
14 n DT  14   
14 n DC  15   
14 n DG  16   
14 n DT  17   
14 n DT  18   
14 n DT  19   
14 n DG  20   
14 n DT  21   
14 n DT  22   
14 n DT  23   
14 n DT  24   
14 n DG  25   
14 n DT  26   
14 n DA  27   
14 n DT  28   
14 n DA  29   
14 n DT  30   
14 n DG  31   
14 n DT  32   
14 n DT  33   
14 n DG  34   
14 n DT  35   
14 n DG  36   
14 n DT  37   
14 n DT  38   
14 n DG  39   
14 n DA  40   
14 n DA  41   
14 n DT  42   
14 n DT  43   
14 n DC  44   
14 n DT  45   
14 n DC  46   
14 n DG  47   
14 n DA  48   
14 n DG  49   
14 n DG  50   
14 n DT  51   
14 n DC  52   
14 n DC  53   
14 n DT  54   
14 n DC  55   
14 n DT  56   
14 n DC  57   
14 n DC  58   
14 n DA  59   
14 n DA  60   
14 n DA  61   
14 n DT  62   
14 n DG  63   
14 n DA  64   
14 n DA  65   
14 n DA  66   
14 n DT  67   
14 n DG  68   
14 n DA  69   
14 n DA  70   
14 n DC  71   
14 n DT  72   
14 n DT  73   
14 n DC  74   
14 n DC  75   
14 n DT  76   
14 n DT  77   
14 n DA  78   
14 n DT  79   
14 n DA  80   
14 n DT  81   
14 n DA  82   
14 n DG  83   
14 n DA  84   
14 n DG  85   
14 n DG  86   
14 n DA  87   
14 n DA  88   
14 n DG  89   
14 n DG  90   
14 n DG  91   
14 n DT  92   
14 n DC  93   
14 n DT  94   
14 n DT  95   
14 n DG  96   
14 n DC  97   
14 n DG  98   
14 n DA  99   
14 n DA  100  
14 n DG  101  
14 n DG  102  
14 n DA  103  
14 n DT  104  
14 n DA  105  
14 n DG  106  
14 n DT  107  
14 n DG  108  
14 n DG  109  
14 n DG  110  
14 n DA  111  
14 n DT  112  
14 n DT  113  
14 n DG  114  
14 n DT  115  
14 n DG  116  
14 n DC  117  
14 n DG  118  
14 n DT  119  
14 n DC  120  
14 n DA  121  
14 n DT  122  
14 n DC  123  
14 n DC  124  
14 n DC  125  
14 n DT  126  
14 n DT  127  
14 n DA  128  
14 n DC  129  
14 n DG  130  
14 n DT  131  
14 n DC  132  
14 n DA  133  
14 n DG  134  
14 n DT  135  
14 n DG  136  
14 n DG  137  
14 n DA  138  
14 n DG  139  
14 n DA  140  
14 n DT  141  
14 n DA  142  
14 n DT  143  
14 n DC  144  
14 n DA  145  
14 n DC  146  
14 n DA  147  
14 n DT  148  
14 n DC  149  
14 n DA  150  
14 n DA  151  
14 n DT  152  
14 n DC  153  
14 n DC  154  
14 n DA  155  
14 n DC  156  
14 n DT  157  
14 n DT  158  
14 n DG  159  
14 n DC  160  
14 n DT  161  
14 n DT  162  
14 n DT  163  
14 n DG  164  
14 n DA  165  
14 n DA  166  
14 n DG  167  
14 n DA  168  
14 n DC  169  
14 n DG  170  
14 n DT  171  
14 n DG  172  
14 n DG  173  
14 n DT  174  
14 n DT  175  
14 n DG  176  
14 n DG  177  
14 n DA  178  
14 n DA  179  
14 n DC  180  
#
_ma_data.content_type "model coordinates"
_ma_data.id           1
_ma_data.name         Model
#
loop_
_ma_data_ref_db.id
_ma_data_ref_db.location_url
_ma_data_ref_db.name
_ma_data_ref_db.release_date
_ma_data_ref_db.version
1  . mgnify                . 2022_05 
2  . mgnify                . 2022_05 
3  . mgnify                . 2022_05 
4  . mgnify                . 2022_05 
5  . mgnify                . 2022_05 
6  . mgnify                . 2022_05 
7  . mgnify                . 2022_05 
8  . mgnify                . 2022_05 
9  . mgnify                . 2022_05 
10 . mgnify                . 2022_05 
11 . mgnify                . 2022_05 
12 . mgnify                . 2022_05 
13 . small_bfd             . default 
14 . small_bfd             . default 
15 . small_bfd             . default 
16 . small_bfd             . default 
17 . small_bfd             . default 
18 . small_bfd             . default 
19 . small_bfd             . default 
20 . small_bfd             . default 
21 . small_bfd             . default 
22 . small_bfd             . default 
23 . small_bfd             . default 
24 . small_bfd             . default 
25 . uniprot_cluster_annot . 2021_04 
26 . uniprot_cluster_annot . 2021_04 
27 . uniprot_cluster_annot . 2021_04 
28 . uniprot_cluster_annot . 2021_04 
29 . uniprot_cluster_annot . 2021_04 
30 . uniprot_cluster_annot . 2021_04 
31 . uniprot_cluster_annot . 2021_04 
32 . uniprot_cluster_annot . 2021_04 
33 . uniprot_cluster_annot . 2021_04 
34 . uniprot_cluster_annot . 2021_04 
35 . uniprot_cluster_annot . 2021_04 
36 . uniprot_cluster_annot . 2021_04 
37 . uniref90              . 2022_05 
38 . uniref90              . 2022_05 
39 . uniref90              . 2022_05 
40 . uniref90              . 2022_05 
41 . uniref90              . 2022_05 
42 . uniref90              . 2022_05 
43 . uniref90              . 2022_05 
44 . uniref90              . 2022_05 
45 . uniref90              . 2022_05 
46 . uniref90              . 2022_05 
47 . uniref90              . 2022_05 
48 . uniref90              . 2022_05 
#
_ma_model_list.data_id          1
_ma_model_list.model_group_id   1
_ma_model_list.model_group_name "AlphaFold-beta-20231127 (b5452a16-21b2-4082-8940-b6f4421562ca @ 2026-03-16 08:23:29)"
_ma_model_list.model_id         1
_ma_model_list.model_name       "Top ranked model"
_ma_model_list.model_type       "Ab initio model"
_ma_model_list.ordinal_id       1
#
loop_
_ma_protocol_step.method_type
_ma_protocol_step.ordinal_id
_ma_protocol_step.protocol_id
_ma_protocol_step.step_id
"coevolution MSA" 1 1 1 
"template search" 2 1 2 
modeling          3 1 3 
#
loop_
_ma_qa_metric.id
_ma_qa_metric.mode
_ma_qa_metric.name
_ma_qa_metric.software_group_id
_ma_qa_metric.type
1 global pLDDT 1 pLDDT 
2 local  pLDDT 1 pLDDT 
#
_ma_qa_metric_global.metric_id    1
_ma_qa_metric_global.metric_value 71.85
_ma_qa_metric_global.model_id     1
_ma_qa_metric_global.ordinal_id   1
#
_ma_software_group.group_id    1
_ma_software_group.ordinal_id  1
_ma_software_group.software_id 1
#
loop_
_ma_target_entity.data_id
_ma_target_entity.entity_id
_ma_target_entity.origin
1 1  . 
1 2  . 
1 3  . 
1 4  . 
1 5  . 
1 6  . 
1 7  . 
1 8  . 
1 9  . 
1 10 . 
1 11 . 
1 12 . 
1 13 . 
1 14 . 
#
loop_
_ma_target_entity_instance.asym_id
_ma_target_entity_instance.details
_ma_target_entity_instance.entity_id
A . 1  
B . 2  
C . 3  
D . 4  
E . 5  
F . 6  
G . 7  
H . 8  
I . 9  
J . 10 
K . 11 
L . 12 
M . 13 
N . 14 
#
loop_
_pdbx_data_usage.details
_pdbx_data_usage.id
_pdbx_data_usage.type
_pdbx_data_usage.url
;NON-COMMERCIAL USE ONLY, BY USING THIS FILE YOU AGREE TO THE TERMS OF USE FOUND
AT alphafoldserver.com/output-terms.
;
1 license    ? 
;THE INFORMATION IS NOT INTENDED FOR, HAS NOT BEEN VALIDATED FOR, AND IS NOT
APPROVED FOR CLINICAL USE. IT SHOULD NOT BE USED FOR CLINICAL PURPOSE OR RELIED
ON FOR MEDICAL OR OTHER PROFESSIONAL ADVICE. IT IS THEORETICAL MODELLING ONLY
AND CAUTION SHOULD BE EXERCISED IN ITS USE. IT IS PROVIDED "AS-IS" WITHOUT ANY
WARRANTY OF ANY KIND, WHETHER EXPRESSED OR IMPLIED. NO WARRANTY IS GIVEN THAT
USE OF THE INFORMATION SHALL NOT INFRINGE THE RIGHTS OF ANY THIRD PARTY.
;
2 disclaimer ? 
#
loop_
_pdbx_poly_seq_scheme.asym_id
_pdbx_poly_seq_scheme.auth_seq_num
_pdbx_poly_seq_scheme.entity_id
_pdbx_poly_seq_scheme.hetero
_pdbx_poly_seq_scheme.mon_id
_pdbx_poly_seq_scheme.pdb_ins_code
_pdbx_poly_seq_scheme.pdb_seq_num
_pdbx_poly_seq_scheme.pdb_strand_id
_pdbx_poly_seq_scheme.seq_id
A 1    1  n MET . 1    A 1    
A 2    1  n ASN . 2    A 2    
A 3    1  n ARG . 3    A 3    
A 4    1  n ALA . 4    A 4    
A 5    1  n GLN . 5    A 5    
A 6    1  n GLU . 6    A 6    
A 7    1  n SER . 7    A 7    
A 8    1  n LEU . 8    A 8    
A 9    1  n GLN . 9    A 9    
A 10   1  n VAL . 10   A 10   
A 11   1  n THR . 11   A 11   
A 12   1  n LYS . 12   A 12   
A 13   1  n GLN . 13   A 13   
A 14   1  n PRO . 14   A 14   
A 15   1  n TYR . 15   A 15   
A 16   1  n ILE . 16   A 16   
A 17   1  n GLU . 17   A 17   
A 18   1  n ASP . 18   A 18   
A 19   1  n VAL . 19   A 19   
A 20   1  n GLY . 20   A 20   
A 21   1  n PRO . 21   A 21   
A 22   1  n ARG . 22   A 22   
A 23   1  n LYS . 23   A 23   
A 24   1  n ILE . 24   A 24   
A 25   1  n LYS . 25   A 25   
A 26   1  n SER . 26   A 26   
A 27   1  n ILE . 27   A 27   
A 28   1  n LYS . 28   A 28   
A 29   1  n PHE . 29   A 29   
A 30   1  n SER . 30   A 30   
A 31   1  n LEU . 31   A 31   
A 32   1  n PHE . 32   A 32   
A 33   1  n SER . 33   A 33   
A 34   1  n GLU . 34   A 34   
A 35   1  n SER . 35   A 35   
A 36   1  n GLU . 36   A 36   
A 37   1  n ILE . 37   A 37   
A 38   1  n LEU . 38   A 38   
A 39   1  n LYS . 39   A 39   
A 40   1  n LEU . 40   A 40   
A 41   1  n ALA . 41   A 41   
A 42   1  n GLU . 42   A 42   
A 43   1  n VAL . 43   A 43   
A 44   1  n GLU . 44   A 44   
A 45   1  n VAL . 45   A 45   
A 46   1  n TYR . 46   A 46   
A 47   1  n LEU . 47   A 47   
A 48   1  n GLY . 48   A 48   
A 49   1  n LEU . 49   A 49   
A 50   1  n TYR . 50   A 50   
A 51   1  n TYR . 51   A 51   
A 52   1  n GLU . 52   A 52   
A 53   1  n SER . 53   A 53   
A 54   1  n THR . 54   A 54   
A 55   1  n LYS . 55   A 55   
A 56   1  n LYS . 56   A 56   
A 57   1  n PRO . 57   A 57   
A 58   1  n ILE . 58   A 58   
A 59   1  n GLN . 59   A 59   
A 60   1  n ASN . 60   A 60   
A 61   1  n GLY . 61   A 61   
A 62   1  n LEU . 62   A 62   
A 63   1  n LEU . 63   A 63   
A 64   1  n ASP . 64   A 64   
A 65   1  n PRO . 65   A 65   
A 66   1  n ARG . 66   A 66   
A 67   1  n MET . 67   A 67   
A 68   1  n GLY . 68   A 68   
A 69   1  n PRO . 69   A 69   
A 70   1  n PRO . 70   A 70   
A 71   1  n ASN . 71   A 71   
A 72   1  n LYS . 72   A 72   
A 73   1  n SER . 73   A 73   
A 74   1  n GLY . 74   A 74   
A 75   1  n CYS . 75   A 75   
A 76   1  n CYS . 76   A 76   
A 77   1  n GLU . 77   A 77   
A 78   1  n THR . 78   A 78   
A 79   1  n CYS . 79   A 79   
A 80   1  n HIS . 80   A 80   
A 81   1  n GLY . 81   A 81   
A 82   1  n ASN . 82   A 82   
A 83   1  n PHE . 83   A 83   
A 84   1  n ARG . 84   A 84   
A 85   1  n GLU . 85   A 85   
A 86   1  n CYS . 86   A 86   
A 87   1  n PRO . 87   A 87   
A 88   1  n GLY . 88   A 88   
A 89   1  n HIS . 89   A 89   
A 90   1  n TYR . 90   A 90   
A 91   1  n GLY . 91   A 91   
A 92   1  n TYR . 92   A 92   
A 93   1  n LEU . 93   A 93   
A 94   1  n VAL . 94   A 94   
A 95   1  n LEU . 95   A 95   
A 96   1  n ALA . 96   A 96   
A 97   1  n LEU . 97   A 97   
A 98   1  n PRO . 98   A 98   
A 99   1  n VAL . 99   A 99   
A 100  1  n TYR . 100  A 100  
A 101  1  n ASN . 101  A 101  
A 102  1  n VAL . 102  A 102  
A 103  1  n GLY . 103  A 103  
A 104  1  n TYR . 104  A 104  
A 105  1  n LEU . 105  A 105  
A 106  1  n GLY . 106  A 106  
A 107  1  n THR . 107  A 107  
A 108  1  n VAL . 108  A 108  
A 109  1  n VAL . 109  A 109  
A 110  1  n ASP . 110  A 110  
A 111  1  n ILE . 111  A 111  
A 112  1  n LEU . 112  A 112  
A 113  1  n LYS . 113  A 113  
A 114  1  n CYS . 114  A 114  
A 115  1  n ILE . 115  A 115  
A 116  1  n CYS . 116  A 116  
A 117  1  n LYS . 117  A 117  
A 118  1  n CYS . 118  A 118  
A 119  1  n CYS . 119  A 119  
A 120  1  n SER . 120  A 120  
A 121  1  n SER . 121  A 121  
A 122  1  n ILE . 122  A 122  
A 123  1  n LEU . 123  A 123  
A 124  1  n LEU . 124  A 124  
A 125  1  n ASP . 125  A 125  
A 126  1  n ASP . 126  A 126  
A 127  1  n LYS . 127  A 127  
A 128  1  n GLU . 128  A 128  
A 129  1  n ARG . 129  A 129  
A 130  1  n ARG . 130  A 130  
A 131  1  n ASP . 131  A 131  
A 132  1  n ILE . 132  A 132  
A 133  1  n LEU . 133  A 133  
A 134  1  n LYS . 134  A 134  
A 135  1  n LYS . 135  A 135  
A 136  1  n MET . 136  A 136  
A 137  1  n ARG . 137  A 137  
A 138  1  n ASN . 138  A 138  
A 139  1  n PRO . 139  A 139  
A 140  1  n ARG . 140  A 140  
A 141  1  n THR . 141  A 141  
A 142  1  n GLU . 142  A 142  
A 143  1  n PHE . 143  A 143  
A 144  1  n LEU . 144  A 144  
A 145  1  n LYS . 145  A 145  
A 146  1  n LYS . 146  A 146  
A 147  1  n SER . 147  A 147  
A 148  1  n GLU . 148  A 148  
A 149  1  n LEU . 149  A 149  
A 150  1  n HIS . 150  A 150  
A 151  1  n LYS . 151  A 151  
A 152  1  n ARG . 152  A 152  
A 153  1  n VAL . 153  A 153  
A 154  1  n VAL . 154  A 154  
A 155  1  n LYS . 155  A 155  
A 156  1  n ARG . 156  A 156  
A 157  1  n CYS . 157  A 157  
A 158  1  n ASN . 158  A 158  
A 159  1  n ALA . 159  A 159  
A 160  1  n MET . 160  A 160  
A 161  1  n ALA . 161  A 161  
A 162  1  n GLY . 162  A 162  
A 163  1  n GLY . 163  A 163  
A 164  1  n GLN . 164  A 164  
A 165  1  n LYS . 165  A 165  
A 166  1  n THR . 166  A 166  
A 167  1  n ALA . 167  A 167  
A 168  1  n THR . 168  A 168  
A 169  1  n CYS . 169  A 169  
A 170  1  n SER . 170  A 170  
A 171  1  n LYS . 171  A 171  
A 172  1  n CYS . 172  A 172  
A 173  1  n GLY . 173  A 173  
A 174  1  n TYR . 174  A 174  
A 175  1  n MET . 175  A 175  
A 176  1  n ASN . 176  A 176  
A 177  1  n GLY . 177  A 177  
A 178  1  n MET . 178  A 178  
A 179  1  n VAL . 179  A 179  
A 180  1  n LYS . 180  A 180  
A 181  1  n LYS . 181  A 181  
A 182  1  n LEU . 182  A 182  
A 183  1  n GLN . 183  A 183  
A 184  1  n LEU . 184  A 184  
A 185  1  n LYS . 185  A 185  
A 186  1  n ILE . 186  A 186  
A 187  1  n THR . 187  A 187  
A 188  1  n HIS . 188  A 188  
A 189  1  n GLU . 189  A 189  
A 190  1  n GLN . 190  A 190  
A 191  1  n GLY . 191  A 191  
A 192  1  n ASN . 192  A 192  
A 193  1  n ARG . 193  A 193  
A 194  1  n ILE . 194  A 194  
A 195  1  n LEU . 195  A 195  
A 196  1  n ASP . 196  A 196  
A 197  1  n GLU . 197  A 197  
A 198  1  n ILE . 198  A 198  
A 199  1  n ASN . 199  A 199  
A 200  1  n VAL . 200  A 200  
A 201  1  n ALA . 201  A 201  
A 202  1  n ILE . 202  A 202  
A 203  1  n SER . 203  A 203  
A 204  1  n ASP . 204  A 204  
A 205  1  n LYS . 205  A 205  
A 206  1  n ARG . 206  A 206  
A 207  1  n GLU . 207  A 207  
A 208  1  n LEU . 208  A 208  
A 209  1  n ARG . 209  A 209  
A 210  1  n ALA . 210  A 210  
A 211  1  n SER . 211  A 211  
A 212  1  n VAL . 212  A 212  
A 213  1  n SER . 213  A 213  
A 214  1  n VAL . 214  A 214  
A 215  1  n PRO . 215  A 215  
A 216  1  n PRO . 216  A 216  
A 217  1  n GLU . 217  A 217  
A 218  1  n ILE . 218  A 218  
A 219  1  n ASP . 219  A 219  
A 220  1  n PRO . 220  A 220  
A 221  1  n LYS . 221  A 221  
A 222  1  n VAL . 222  A 222  
A 223  1  n VAL . 223  A 223  
A 224  1  n TYR . 224  A 224  
A 225  1  n SER . 225  A 225  
A 226  1  n LEU . 226  A 226  
A 227  1  n PHE . 227  A 227  
A 228  1  n LYS . 228  A 228  
A 229  1  n ASN . 229  A 229  
A 230  1  n MET . 230  A 230  
A 231  1  n SER . 231  A 231  
A 232  1  n ASP . 232  A 232  
A 233  1  n GLU . 233  A 233  
A 234  1  n ASP . 234  A 234  
A 235  1  n CYS . 235  A 235  
A 236  1  n GLU . 236  A 236  
A 237  1  n LEU . 237  A 237  
A 238  1  n LEU . 238  A 238  
A 239  1  n TYR . 239  A 239  
A 240  1  n LEU . 240  A 240  
A 241  1  n SER . 241  A 241  
A 242  1  n ASP . 242  A 242  
A 243  1  n ARG . 243  A 243  
A 244  1  n PRO . 244  A 244  
A 245  1  n GLU . 245  A 245  
A 246  1  n LYS . 246  A 246  
A 247  1  n LEU . 247  A 247  
A 248  1  n LEU . 248  A 248  
A 249  1  n VAL . 249  A 249  
A 250  1  n THR . 250  A 250  
A 251  1  n SER . 251  A 251  
A 252  1  n ILE . 252  A 252  
A 253  1  n PRO . 253  A 253  
A 254  1  n VAL . 254  A 254  
A 255  1  n PRO . 255  A 255  
A 256  1  n PRO . 256  A 256  
A 257  1  n ILE . 257  A 257  
A 258  1  n ALA . 258  A 258  
A 259  1  n ILE . 259  A 259  
A 260  1  n ARG . 260  A 260  
A 261  1  n PRO . 261  A 261  
A 262  1  n SER . 262  A 262  
A 263  1  n VAL . 263  A 263  
A 264  1  n PHE . 264  A 264  
A 265  1  n VAL . 265  A 265  
A 266  1  n ASP . 266  A 266  
A 267  1  n GLY . 267  A 267  
A 268  1  n GLY . 268  A 268  
A 269  1  n THR . 269  A 269  
A 270  1  n GLN . 270  A 270  
A 271  1  n SER . 271  A 271  
A 272  1  n ASN . 272  A 272  
A 273  1  n GLU . 273  A 273  
A 274  1  n ASN . 274  A 274  
A 275  1  n ASP . 275  A 275  
A 276  1  n ILE . 276  A 276  
A 277  1  n THR . 277  A 277  
A 278  1  n GLU . 278  A 278  
A 279  1  n ARG . 279  A 279  
A 280  1  n LEU . 280  A 280  
A 281  1  n LYS . 281  A 281  
A 282  1  n ARG . 282  A 282  
A 283  1  n ILE . 283  A 283  
A 284  1  n ILE . 284  A 284  
A 285  1  n GLN . 285  A 285  
A 286  1  n ALA . 286  A 286  
A 287  1  n ASN . 287  A 287  
A 288  1  n ALA . 288  A 288  
A 289  1  n SER . 289  A 289  
A 290  1  n LEU . 290  A 290  
A 291  1  n HIS . 291  A 291  
A 292  1  n GLN . 292  A 292  
A 293  1  n GLU . 293  A 293  
A 294  1  n MET . 294  A 294  
A 295  1  n SER . 295  A 295  
A 296  1  n ASP . 296  A 296  
A 297  1  n SER . 297  A 297  
A 298  1  n SER . 298  A 298  
A 299  1  n PRO . 299  A 299  
A 300  1  n VAL . 300  A 300  
A 301  1  n LYS . 301  A 301  
A 302  1  n SER . 302  A 302  
A 303  1  n LEU . 303  A 303  
A 304  1  n ASN . 304  A 304  
A 305  1  n GLN . 305  A 305  
A 306  1  n TRP . 306  A 306  
A 307  1  n ILE . 307  A 307  
A 308  1  n ASP . 308  A 308  
A 309  1  n LEU . 309  A 309  
A 310  1  n GLN . 310  A 310  
A 311  1  n MET . 311  A 311  
A 312  1  n GLU . 312  A 312  
A 313  1  n VAL . 313  A 313  
A 314  1  n ALA . 314  A 314  
A 315  1  n GLN . 315  A 315  
A 316  1  n TYR . 316  A 316  
A 317  1  n ILE . 317  A 317  
A 318  1  n ASN . 318  A 318  
A 319  1  n SER . 319  A 319  
A 320  1  n ASP . 320  A 320  
A 321  1  n VAL . 321  A 321  
A 322  1  n ARG . 322  A 322  
A 323  1  n GLY . 323  A 323  
A 324  1  n VAL . 324  A 324  
A 325  1  n PRO . 325  A 325  
A 326  1  n LEU . 326  A 326  
A 327  1  n GLN . 327  A 327  
A 328  1  n MET . 328  A 328  
A 329  1  n GLN . 329  A 329  
A 330  1  n PRO . 330  A 330  
A 331  1  n PRO . 331  A 331  
A 332  1  n ARG . 332  A 332  
A 333  1  n PRO . 333  A 333  
A 334  1  n LEU . 334  A 334  
A 335  1  n SER . 335  A 335  
A 336  1  n GLY . 336  A 336  
A 337  1  n PHE . 337  A 337  
A 338  1  n THR . 338  A 338  
A 339  1  n GLN . 339  A 339  
A 340  1  n ARG . 340  A 340  
A 341  1  n LEU . 341  A 341  
A 342  1  n LYS . 342  A 342  
A 343  1  n GLY . 343  A 343  
A 344  1  n LYS . 344  A 344  
A 345  1  n GLN . 345  A 345  
A 346  1  n GLY . 346  A 346  
A 347  1  n ARG . 347  A 347  
A 348  1  n PHE . 348  A 348  
A 349  1  n ARG . 349  A 349  
A 350  1  n GLY . 350  A 350  
A 351  1  n ASN . 351  A 351  
A 352  1  n LEU . 352  A 352  
A 353  1  n SER . 353  A 353  
A 354  1  n GLY . 354  A 354  
A 355  1  n LYS . 355  A 355  
A 356  1  n ARG . 356  A 356  
A 357  1  n VAL . 357  A 357  
A 358  1  n GLU . 358  A 358  
A 359  1  n TYR . 359  A 359  
A 360  1  n THR . 360  A 360  
A 361  1  n GLY . 361  A 361  
A 362  1  n ARG . 362  A 362  
A 363  1  n THR . 363  A 363  
A 364  1  n VAL . 364  A 364  
A 365  1  n ILE . 365  A 365  
A 366  1  n SER . 366  A 366  
A 367  1  n PRO . 367  A 367  
A 368  1  n ASP . 368  A 368  
A 369  1  n PRO . 369  A 369  
A 370  1  n ASN . 370  A 370  
A 371  1  n LEU . 371  A 371  
A 372  1  n LYS . 372  A 372  
A 373  1  n ILE . 373  A 373  
A 374  1  n THR . 374  A 374  
A 375  1  n GLU . 375  A 375  
A 376  1  n VAL . 376  A 376  
A 377  1  n ALA . 377  A 377  
A 378  1  n ILE . 378  A 378  
A 379  1  n PRO . 379  A 379  
A 380  1  n ILE . 380  A 380  
A 381  1  n LEU . 381  A 381  
A 382  1  n MET . 382  A 382  
A 383  1  n ALA . 383  A 383  
A 384  1  n GLN . 384  A 384  
A 385  1  n ILE . 385  A 385  
A 386  1  n LEU . 386  A 386  
A 387  1  n THR . 387  A 387  
A 388  1  n TYR . 388  A 388  
A 389  1  n PRO . 389  A 389  
A 390  1  n GLU . 390  A 390  
A 391  1  n ARG . 391  A 391  
A 392  1  n VAL . 392  A 392  
A 393  1  n SER . 393  A 393  
A 394  1  n GLN . 394  A 394  
A 395  1  n HIS . 395  A 395  
A 396  1  n ASN . 396  A 396  
A 397  1  n ILE . 397  A 397  
A 398  1  n GLU . 398  A 398  
A 399  1  n LYS . 399  A 399  
A 400  1  n LEU . 400  A 400  
A 401  1  n ARG . 401  A 401  
A 402  1  n GLN . 402  A 402  
A 403  1  n CYS . 403  A 403  
A 404  1  n VAL . 404  A 404  
A 405  1  n ARG . 405  A 405  
A 406  1  n ASN . 406  A 406  
A 407  1  n GLY . 407  A 407  
A 408  1  n PRO . 408  A 408  
A 409  1  n ASN . 409  A 409  
A 410  1  n LYS . 410  A 410  
A 411  1  n TYR . 411  A 411  
A 412  1  n PRO . 412  A 412  
A 413  1  n GLY . 413  A 413  
A 414  1  n ALA . 414  A 414  
A 415  1  n LYS . 415  A 415  
A 416  1  n PHE . 416  A 416  
A 417  1  n ILE . 417  A 417  
A 418  1  n ARG . 418  A 418  
A 419  1  n HIS . 419  A 419  
A 420  1  n PRO . 420  A 420  
A 421  1  n ASP . 421  A 421  
A 422  1  n GLY . 422  A 422  
A 423  1  n ASN . 423  A 423  
A 424  1  n GLU . 424  A 424  
A 425  1  n MET . 425  A 425  
A 426  1  n SER . 426  A 426  
A 427  1  n LEU . 427  A 427  
A 428  1  n MET . 428  A 428  
A 429  1  n PHE . 429  A 429  
A 430  1  n SER . 430  A 430  
A 431  1  n SER . 431  A 431  
A 432  1  n ARG . 432  A 432  
A 433  1  n LYS . 433  A 433  
A 434  1  n ARG . 434  A 434  
A 435  1  n TYR . 435  A 435  
A 436  1  n ALA . 436  A 436  
A 437  1  n ASP . 437  A 437  
A 438  1  n GLU . 438  A 438  
A 439  1  n LEU . 439  A 439  
A 440  1  n LYS . 440  A 440  
A 441  1  n PHE . 441  A 441  
A 442  1  n GLY . 442  A 442  
A 443  1  n TYR . 443  A 443  
A 444  1  n ILE . 444  A 444  
A 445  1  n VAL . 445  A 445  
A 446  1  n ASP . 446  A 446  
A 447  1  n ARG . 447  A 447  
A 448  1  n HIS . 448  A 448  
A 449  1  n LEU . 449  A 449  
A 450  1  n GLU . 450  A 450  
A 451  1  n ASP . 451  A 451  
A 452  1  n GLY . 452  A 452  
A 453  1  n ASP . 453  A 453  
A 454  1  n ILE . 454  A 454  
A 455  1  n VAL . 455  A 455  
A 456  1  n LEU . 456  A 456  
A 457  1  n PHE . 457  A 457  
A 458  1  n ASN . 458  A 458  
A 459  1  n ARG . 459  A 459  
A 460  1  n GLN . 460  A 460  
A 461  1  n PRO . 461  A 461  
A 462  1  n SER . 462  A 462  
A 463  1  n LEU . 463  A 463  
A 464  1  n HIS . 464  A 464  
A 465  1  n ARG . 465  A 465  
A 466  1  n MET . 466  A 466  
A 467  1  n SER . 467  A 467  
A 468  1  n ILE . 468  A 468  
A 469  1  n MET . 469  A 469  
A 470  1  n SER . 470  A 470  
A 471  1  n HIS . 471  A 471  
A 472  1  n ARG . 472  A 472  
A 473  1  n ALA . 473  A 473  
A 474  1  n ARG . 474  A 474  
A 475  1  n ILE . 475  A 475  
A 476  1  n MET . 476  A 476  
A 477  1  n PRO . 477  A 477  
A 478  1  n TRP . 478  A 478  
A 479  1  n ARG . 479  A 479  
A 480  1  n THR . 480  A 480  
A 481  1  n LEU . 481  A 481  
A 482  1  n ARG . 482  A 482  
A 483  1  n PHE . 483  A 483  
A 484  1  n ASN . 484  A 484  
A 485  1  n GLU . 485  A 485  
A 486  1  n SER . 486  A 486  
A 487  1  n VAL . 487  A 487  
A 488  1  n CYS . 488  A 488  
A 489  1  n ASN . 489  A 489  
A 490  1  n PRO . 490  A 490  
A 491  1  n TYR . 491  A 491  
A 492  1  n ASN . 492  A 492  
A 493  1  n ALA . 493  A 493  
A 494  1  n ASP . 494  A 494  
A 495  1  n PHE . 495  A 495  
A 496  1  n ASP . 496  A 496  
A 497  1  n GLY . 497  A 497  
A 498  1  n ASP . 498  A 498  
A 499  1  n GLU . 499  A 499  
A 500  1  n MET . 500  A 500  
A 501  1  n ASN . 501  A 501  
A 502  1  n MET . 502  A 502  
A 503  1  n HIS . 503  A 503  
A 504  1  n VAL . 504  A 504  
A 505  1  n PRO . 505  A 505  
A 506  1  n GLN . 506  A 506  
A 507  1  n THR . 507  A 507  
A 508  1  n GLU . 508  A 508  
A 509  1  n GLU . 509  A 509  
A 510  1  n ALA . 510  A 510  
A 511  1  n ARG . 511  A 511  
A 512  1  n THR . 512  A 512  
A 513  1  n GLU . 513  A 513  
A 514  1  n ALA . 514  A 514  
A 515  1  n LEU . 515  A 515  
A 516  1  n MET . 516  A 516  
A 517  1  n LEU . 517  A 517  
A 518  1  n MET . 518  A 518  
A 519  1  n GLY . 519  A 519  
A 520  1  n VAL . 520  A 520  
A 521  1  n GLN . 521  A 521  
A 522  1  n ASN . 522  A 522  
A 523  1  n ASN . 523  A 523  
A 524  1  n LEU . 524  A 524  
A 525  1  n CYS . 525  A 525  
A 526  1  n THR . 526  A 526  
A 527  1  n PRO . 527  A 527  
A 528  1  n LYS . 528  A 528  
A 529  1  n SER . 529  A 529  
A 530  1  n GLY . 530  A 530  
A 531  1  n GLU . 531  A 531  
A 532  1  n ILE . 532  A 532  
A 533  1  n LEU . 533  A 533  
A 534  1  n VAL . 534  A 534  
A 535  1  n ALA . 535  A 535  
A 536  1  n SER . 536  A 536  
A 537  1  n THR . 537  A 537  
A 538  1  n GLN . 538  A 538  
A 539  1  n ASP . 539  A 539  
A 540  1  n PHE . 540  A 540  
A 541  1  n LEU . 541  A 541  
A 542  1  n THR . 542  A 542  
A 543  1  n SER . 543  A 543  
A 544  1  n SER . 544  A 544  
A 545  1  n PHE . 545  A 545  
A 546  1  n LEU . 546  A 546  
A 547  1  n ILE . 547  A 547  
A 548  1  n THR . 548  A 548  
A 549  1  n ARG . 549  A 549  
A 550  1  n LYS . 550  A 550  
A 551  1  n ASP . 551  A 551  
A 552  1  n THR . 552  A 552  
A 553  1  n PHE . 553  A 553  
A 554  1  n TYR . 554  A 554  
A 555  1  n ASN . 555  A 555  
A 556  1  n ARG . 556  A 556  
A 557  1  n ALA . 557  A 557  
A 558  1  n SER . 558  A 558  
A 559  1  n PHE . 559  A 559  
A 560  1  n SER . 560  A 560  
A 561  1  n LEU . 561  A 561  
A 562  1  n ILE . 562  A 562  
A 563  1  n CYS . 563  A 563  
A 564  1  n SER . 564  A 564  
A 565  1  n TYR . 565  A 565  
A 566  1  n MET . 566  A 566  
A 567  1  n GLY . 567  A 567  
A 568  1  n ASP . 568  A 568  
A 569  1  n ALA . 569  A 569  
A 570  1  n MET . 570  A 570  
A 571  1  n ASP . 571  A 571  
A 572  1  n PRO . 572  A 572  
A 573  1  n THR . 573  A 573  
A 574  1  n ASP . 574  A 574  
A 575  1  n LEU . 575  A 575  
A 576  1  n PRO . 576  A 576  
A 577  1  n SER . 577  A 577  
A 578  1  n PRO . 578  A 578  
A 579  1  n ALA . 579  A 579  
A 580  1  n PHE . 580  A 580  
A 581  1  n ILE . 581  A 581  
A 582  1  n LYS . 582  A 582  
A 583  1  n PRO . 583  A 583  
A 584  1  n VAL . 584  A 584  
A 585  1  n GLU . 585  A 585  
A 586  1  n LEU . 586  A 586  
A 587  1  n TRP . 587  A 587  
A 588  1  n THR . 588  A 588  
A 589  1  n GLY . 589  A 589  
A 590  1  n LYS . 590  A 590  
A 591  1  n GLN . 591  A 591  
A 592  1  n LEU . 592  A 592  
A 593  1  n PHE . 593  A 593  
A 594  1  n HIS . 594  A 594  
A 595  1  n VAL . 595  A 595  
A 596  1  n LEU . 596  A 596  
A 597  1  n LEU . 597  A 597  
A 598  1  n ARG . 598  A 598  
A 599  1  n PRO . 599  A 599  
A 600  1  n TYR . 600  A 600  
A 601  1  n SER . 601  A 601  
A 602  1  n LYS . 602  A 602  
A 603  1  n MET . 603  A 603  
A 604  1  n ARG . 604  A 604  
A 605  1  n VAL . 605  A 605  
A 606  1  n TYR . 606  A 606  
A 607  1  n VAL . 607  A 607  
A 608  1  n ASN . 608  A 608  
A 609  1  n LEU . 609  A 609  
A 610  1  n THR . 610  A 610  
A 611  1  n LEU . 611  A 611  
A 612  1  n THR . 612  A 612  
A 613  1  n GLU . 613  A 613  
A 614  1  n LYS . 614  A 614  
A 615  1  n SER . 615  A 615  
A 616  1  n TYR . 616  A 616  
A 617  1  n SER . 617  A 617  
A 618  1  n GLY . 618  A 618  
A 619  1  n LYS . 619  A 619  
A 620  1  n GLY . 620  A 620  
A 621  1  n GLU . 621  A 621  
A 622  1  n THR . 622  A 622  
A 623  1  n MET . 623  A 623  
A 624  1  n CYS . 624  A 624  
A 625  1  n SER . 625  A 625  
A 626  1  n SER . 626  A 626  
A 627  1  n ASP . 627  A 627  
A 628  1  n GLY . 628  A 628  
A 629  1  n PHE . 629  A 629  
A 630  1  n VAL . 630  A 630  
A 631  1  n TYR . 631  A 631  
A 632  1  n PHE . 632  A 632  
A 633  1  n ARG . 633  A 633  
A 634  1  n ASN . 634  A 634  
A 635  1  n SER . 635  A 635  
A 636  1  n GLU . 636  A 636  
A 637  1  n LEU . 637  A 637  
A 638  1  n ILE . 638  A 638  
A 639  1  n SER . 639  A 639  
A 640  1  n GLY . 640  A 640  
A 641  1  n GLN . 641  A 641  
A 642  1  n LEU . 642  A 642  
A 643  1  n GLY . 643  A 643  
A 644  1  n LYS . 644  A 644  
A 645  1  n ALA . 645  A 645  
A 646  1  n THR . 646  A 646  
A 647  1  n LEU . 647  A 647  
A 648  1  n GLY . 648  A 648  
A 649  1  n ASN . 649  A 649  
A 650  1  n GLY . 650  A 650  
A 651  1  n ASN . 651  A 651  
A 652  1  n LYS . 652  A 652  
A 653  1  n ASP . 653  A 653  
A 654  1  n GLY . 654  A 654  
A 655  1  n LEU . 655  A 655  
A 656  1  n TYR . 656  A 656  
A 657  1  n SER . 657  A 657  
A 658  1  n VAL . 658  A 658  
A 659  1  n LEU . 659  A 659  
A 660  1  n LEU . 660  A 660  
A 661  1  n ARG . 661  A 661  
A 662  1  n ASP . 662  A 662  
A 663  1  n TYR . 663  A 663  
A 664  1  n GLU . 664  A 664  
A 665  1  n SER . 665  A 665  
A 666  1  n HIS . 666  A 666  
A 667  1  n ALA . 667  A 667  
A 668  1  n ALA . 668  A 668  
A 669  1  n ALA . 669  A 669  
A 670  1  n THR . 670  A 670  
A 671  1  n CYS . 671  A 671  
A 672  1  n MET . 672  A 672  
A 673  1  n ASN . 673  A 673  
A 674  1  n ARG . 674  A 674  
A 675  1  n LEU . 675  A 675  
A 676  1  n ALA . 676  A 676  
A 677  1  n LYS . 677  A 677  
A 678  1  n LEU . 678  A 678  
A 679  1  n SER . 679  A 679  
A 680  1  n ALA . 680  A 680  
A 681  1  n ARG . 681  A 681  
A 682  1  n TRP . 682  A 682  
A 683  1  n ILE . 683  A 683  
A 684  1  n GLY . 684  A 684  
A 685  1  n ASN . 685  A 685  
A 686  1  n HIS . 686  A 686  
A 687  1  n GLY . 687  A 687  
A 688  1  n PHE . 688  A 688  
A 689  1  n SER . 689  A 689  
A 690  1  n ILE . 690  A 690  
A 691  1  n GLY . 691  A 691  
A 692  1  n ILE . 692  A 692  
A 693  1  n ASP . 693  A 693  
A 694  1  n ASP . 694  A 694  
A 695  1  n VAL . 695  A 695  
A 696  1  n THR . 696  A 696  
A 697  1  n PRO . 697  A 697  
A 698  1  n GLY . 698  A 698  
A 699  1  n GLU . 699  A 699  
A 700  1  n ASN . 700  A 700  
A 701  1  n LEU . 701  A 701  
A 702  1  n VAL . 702  A 702  
A 703  1  n LYS . 703  A 703  
A 704  1  n GLN . 704  A 704  
A 705  1  n LYS . 705  A 705  
A 706  1  n GLN . 706  A 706  
A 707  1  n GLY . 707  A 707  
A 708  1  n GLU . 708  A 708  
A 709  1  n ILE . 709  A 709  
A 710  1  n HIS . 710  A 710  
A 711  1  n ARG . 711  A 711  
A 712  1  n ASN . 712  A 712  
A 713  1  n TYR . 713  A 713  
A 714  1  n LYS . 714  A 714  
A 715  1  n LYS . 715  A 715  
A 716  1  n CYS . 716  A 716  
A 717  1  n GLU . 717  A 717  
A 718  1  n ASP . 718  A 718  
A 719  1  n CYS . 719  A 719  
A 720  1  n ILE . 720  A 720  
A 721  1  n THR . 721  A 721  
A 722  1  n GLN . 722  A 722  
A 723  1  n PHE . 723  A 723  
A 724  1  n ASN . 724  A 724  
A 725  1  n GLU . 725  A 725  
A 726  1  n GLY . 726  A 726  
A 727  1  n LYS . 727  A 727  
A 728  1  n LEU . 728  A 728  
A 729  1  n ALA . 729  A 729  
A 730  1  n VAL . 730  A 730  
A 731  1  n GLN . 731  A 731  
A 732  1  n PRO . 732  A 732  
A 733  1  n GLY . 733  A 733  
A 734  1  n CYS . 734  A 734  
A 735  1  n ASP . 735  A 735  
A 736  1  n ALA . 736  A 736  
A 737  1  n ALA . 737  A 737  
A 738  1  n GLN . 738  A 738  
A 739  1  n THR . 739  A 739  
A 740  1  n LEU . 740  A 740  
A 741  1  n GLU . 741  A 741  
A 742  1  n ALA . 742  A 742  
A 743  1  n GLU . 743  A 743  
A 744  1  n VAL . 744  A 744  
A 745  1  n THR . 745  A 745  
A 746  1  n MET . 746  A 746  
A 747  1  n SER . 747  A 747  
A 748  1  n LEU . 748  A 748  
A 749  1  n ASN . 749  A 749  
A 750  1  n LYS . 750  A 750  
A 751  1  n VAL . 751  A 751  
A 752  1  n ARG . 752  A 752  
A 753  1  n ASP . 753  A 753  
A 754  1  n ASP . 754  A 754  
A 755  1  n ILE . 755  A 755  
A 756  1  n GLY . 756  A 756  
A 757  1  n LYS . 757  A 757  
A 758  1  n ILE . 758  A 758  
A 759  1  n CYS . 759  A 759  
A 760  1  n MET . 760  A 760  
A 761  1  n LYS . 761  A 761  
A 762  1  n ALA . 762  A 762  
A 763  1  n LEU . 763  A 763  
A 764  1  n ASP . 764  A 764  
A 765  1  n TRP . 765  A 765  
A 766  1  n ARG . 766  A 766  
A 767  1  n ASN . 767  A 767  
A 768  1  n SER . 768  A 768  
A 769  1  n PRO . 769  A 769  
A 770  1  n LEU . 770  A 770  
A 771  1  n ILE . 771  A 771  
A 772  1  n MET . 772  A 772  
A 773  1  n SER . 773  A 773  
A 774  1  n GLN . 774  A 774  
A 775  1  n CYS . 775  A 775  
A 776  1  n GLY . 776  A 776  
A 777  1  n SER . 777  A 777  
A 778  1  n LYS . 778  A 778  
A 779  1  n GLY . 779  A 779  
A 780  1  n SER . 780  A 780  
A 781  1  n PRO . 781  A 781  
A 782  1  n ILE . 782  A 782  
A 783  1  n ASN . 783  A 783  
A 784  1  n ILE . 784  A 784  
A 785  1  n SER . 785  A 785  
A 786  1  n GLN . 786  A 786  
A 787  1  n MET . 787  A 787  
A 788  1  n ILE . 788  A 788  
A 789  1  n ALA . 789  A 789  
A 790  1  n CYS . 790  A 790  
A 791  1  n VAL . 791  A 791  
A 792  1  n GLY . 792  A 792  
A 793  1  n GLN . 793  A 793  
A 794  1  n GLN . 794  A 794  
A 795  1  n SER . 795  A 795  
A 796  1  n VAL . 796  A 796  
A 797  1  n GLY . 797  A 797  
A 798  1  n GLY . 798  A 798  
A 799  1  n ARG . 799  A 799  
A 800  1  n ARG . 800  A 800  
A 801  1  n ALA . 801  A 801  
A 802  1  n PRO . 802  A 802  
A 803  1  n ASP . 803  A 803  
A 804  1  n GLY . 804  A 804  
A 805  1  n PHE . 805  A 805  
A 806  1  n ILE . 806  A 806  
A 807  1  n ASP . 807  A 807  
A 808  1  n ARG . 808  A 808  
A 809  1  n SER . 809  A 809  
A 810  1  n LEU . 810  A 810  
A 811  1  n PRO . 811  A 811  
A 812  1  n HIS . 812  A 812  
A 813  1  n PHE . 813  A 813  
A 814  1  n PRO . 814  A 814  
A 815  1  n PHE . 815  A 815  
A 816  1  n LYS . 816  A 816  
A 817  1  n SER . 817  A 817  
A 818  1  n LYS . 818  A 818  
A 819  1  n PHE . 819  A 819  
A 820  1  n PRO . 820  A 820  
A 821  1  n ALA . 821  A 821  
A 822  1  n ALA . 822  A 822  
A 823  1  n LYS . 823  A 823  
A 824  1  n GLY . 824  A 824  
A 825  1  n PHE . 825  A 825  
A 826  1  n VAL . 826  A 826  
A 827  1  n ALA . 827  A 827  
A 828  1  n HIS . 828  A 828  
A 829  1  n SER . 829  A 829  
A 830  1  n PHE . 830  A 830  
A 831  1  n PHE . 831  A 831  
A 832  1  n ASP . 832  A 832  
A 833  1  n GLY . 833  A 833  
A 834  1  n LEU . 834  A 834  
A 835  1  n SER . 835  A 835  
A 836  1  n ALA . 836  A 836  
A 837  1  n THR . 837  A 837  
A 838  1  n GLU . 838  A 838  
A 839  1  n PHE . 839  A 839  
A 840  1  n PHE . 840  A 840  
A 841  1  n PHE . 841  A 841  
A 842  1  n HIS . 842  A 842  
A 843  1  n THR . 843  A 843  
A 844  1  n MET . 844  A 844  
A 845  1  n GLY . 845  A 845  
A 846  1  n GLY . 846  A 846  
A 847  1  n ARG . 847  A 847  
A 848  1  n GLU . 848  A 848  
A 849  1  n GLY . 849  A 849  
A 850  1  n LEU . 850  A 850  
A 851  1  n VAL . 851  A 851  
A 852  1  n ASP . 852  A 852  
A 853  1  n THR . 853  A 853  
A 854  1  n ALA . 854  A 854  
A 855  1  n VAL . 855  A 855  
A 856  1  n LYS . 856  A 856  
A 857  1  n THR . 857  A 857  
A 858  1  n ALA . 858  A 858  
A 859  1  n ASP . 859  A 859  
A 860  1  n THR . 860  A 860  
A 861  1  n GLY . 861  A 861  
A 862  1  n TYR . 862  A 862  
A 863  1  n MET . 863  A 863  
A 864  1  n SER . 864  A 864  
A 865  1  n ARG . 865  A 865  
A 866  1  n ARG . 866  A 866  
A 867  1  n LEU . 867  A 867  
A 868  1  n MET . 868  A 868  
A 869  1  n LYS . 869  A 869  
A 870  1  n ALA . 870  A 870  
A 871  1  n LEU . 871  A 871  
A 872  1  n GLU . 872  A 872  
A 873  1  n ASP . 873  A 873  
A 874  1  n LEU . 874  A 874  
A 875  1  n ALA . 875  A 875  
A 876  1  n VAL . 876  A 876  
A 877  1  n TYR . 877  A 877  
A 878  1  n TYR . 878  A 878  
A 879  1  n ASP . 879  A 879  
A 880  1  n SER . 880  A 880  
A 881  1  n THR . 881  A 881  
A 882  1  n VAL . 882  A 882  
A 883  1  n ARG . 883  A 883  
A 884  1  n ASN . 884  A 884  
A 885  1  n ALA . 885  A 885  
A 886  1  n SER . 886  A 886  
A 887  1  n ALA . 887  A 887  
A 888  1  n CYS . 888  A 888  
A 889  1  n ILE . 889  A 889  
A 890  1  n VAL . 890  A 890  
A 891  1  n GLN . 891  A 891  
A 892  1  n PHE . 892  A 892  
A 893  1  n MET . 893  A 893  
A 894  1  n TYR . 894  A 894  
A 895  1  n GLY . 895  A 895  
A 896  1  n ASP . 896  A 896  
A 897  1  n ASP . 897  A 897  
A 898  1  n GLY . 898  A 898  
A 899  1  n MET . 899  A 899  
A 900  1  n ASP . 900  A 900  
A 901  1  n PRO . 901  A 901  
A 902  1  n SER . 902  A 902  
A 903  1  n ARG . 903  A 903  
A 904  1  n MET . 904  A 904  
A 905  1  n GLU . 905  A 905  
A 906  1  n GLU . 906  A 906  
A 907  1  n LYS . 907  A 907  
A 908  1  n LYS . 908  A 908  
A 909  1  n GLY . 909  A 909  
A 910  1  n ARG . 910  A 910  
A 911  1  n PRO . 911  A 911  
A 912  1  n LEU . 912  A 912  
A 913  1  n ASN . 913  A 913  
A 914  1  n PHE . 914  A 914  
A 915  1  n SER . 915  A 915  
A 916  1  n ARG . 916  A 916  
A 917  1  n LEU . 917  A 917  
A 918  1  n PHE . 918  A 918  
A 919  1  n MET . 919  A 919  
A 920  1  n LYS . 920  A 920  
A 921  1  n VAL . 921  A 921  
A 922  1  n LYS . 922  A 922  
A 923  1  n ALA . 923  A 923  
A 924  1  n THR . 924  A 924  
A 925  1  n CYS . 925  A 925  
A 926  1  n PRO . 926  A 926  
A 927  1  n PRO . 927  A 927  
A 928  1  n GLY . 928  A 928  
A 929  1  n GLY . 929  A 929  
A 930  1  n GLU . 930  A 930  
A 931  1  n LYS . 931  A 931  
A 932  1  n SER . 932  A 932  
A 933  1  n LEU . 933  A 933  
A 934  1  n SER . 934  A 934  
A 935  1  n TYR . 935  A 935  
A 936  1  n SER . 936  A 936  
A 937  1  n GLU . 937  A 937  
A 938  1  n ILE . 938  A 938  
A 939  1  n CYS . 939  A 939  
A 940  1  n GLU . 940  A 940  
A 941  1  n ILE . 941  A 941  
A 942  1  n VAL . 942  A 942  
A 943  1  n ASN . 943  A 943  
A 944  1  n GLU . 944  A 944  
A 945  1  n ARG . 945  A 945  
A 946  1  n LEU . 946  A 946  
A 947  1  n SER . 947  A 947  
A 948  1  n TYR . 948  A 948  
A 949  1  n HIS . 949  A 949  
A 950  1  n ASP . 950  A 950  
A 951  1  n MET . 951  A 951  
A 952  1  n THR . 952  A 952  
A 953  1  n PRO . 953  A 953  
A 954  1  n GLU . 954  A 954  
A 955  1  n GLY . 955  A 955  
A 956  1  n GLY . 956  A 956  
A 957  1  n CYS . 957  A 957  
A 958  1  n SER . 958  A 958  
A 959  1  n GLU . 959  A 959  
A 960  1  n ALA . 960  A 960  
A 961  1  n PHE . 961  A 961  
A 962  1  n ARG . 962  A 962  
A 963  1  n ALA . 963  A 963  
A 964  1  n SER . 964  A 964  
A 965  1  n LEU . 965  A 965  
A 966  1  n SER . 966  A 966  
A 967  1  n ASP . 967  A 967  
A 968  1  n PHE . 968  A 968  
A 969  1  n LEU . 969  A 969  
A 970  1  n ILE . 970  A 970  
A 971  1  n LYS . 971  A 971  
A 972  1  n SER . 972  A 972  
A 973  1  n LEU . 973  A 973  
A 974  1  n ALA . 974  A 974  
A 975  1  n GLU . 975  A 975  
A 976  1  n THR . 976  A 976  
A 977  1  n LEU . 977  A 977  
A 978  1  n LYS . 978  A 978  
A 979  1  n ASN . 979  A 979  
A 980  1  n LEU . 980  A 980  
A 981  1  n ARG . 981  A 981  
A 982  1  n GLU . 982  A 982  
A 983  1  n SER . 983  A 983  
A 984  1  n LEU . 984  A 984  
A 985  1  n LEU . 985  A 985  
A 986  1  n LEU . 986  A 986  
A 987  1  n GLY . 987  A 987  
A 988  1  n GLU . 988  A 988  
A 989  1  n GLU . 989  A 989  
A 990  1  n GLN . 990  A 990  
A 991  1  n TYR . 991  A 991  
A 992  1  n GLU . 992  A 992  
A 993  1  n GLY . 993  A 993  
A 994  1  n ASP . 994  A 994  
A 995  1  n ASP . 995  A 995  
A 996  1  n ARG . 996  A 996  
A 997  1  n GLY . 997  A 997  
A 998  1  n TYR . 998  A 998  
A 999  1  n LEU . 999  A 999  
A 1000 1  n GLU . 1000 A 1000 
A 1001 1  n LYS . 1001 A 1001 
A 1002 1  n ILE . 1002 A 1002 
A 1003 1  n VAL . 1003 A 1003 
A 1004 1  n LEU . 1004 A 1004 
A 1005 1  n ASN . 1005 A 1005 
A 1006 1  n ILE . 1006 A 1006 
A 1007 1  n SER . 1007 A 1007 
A 1008 1  n GLY . 1008 A 1008 
A 1009 1  n ILE . 1009 A 1009 
A 1010 1  n THR . 1010 A 1010 
A 1011 1  n LYS . 1011 A 1011 
A 1012 1  n LYS . 1012 A 1012 
A 1013 1  n GLN . 1013 A 1013 
A 1014 1  n LEU . 1014 A 1014 
A 1015 1  n GLN . 1015 A 1015 
A 1016 1  n VAL . 1016 A 1016 
A 1017 1  n PHE . 1017 A 1017 
A 1018 1  n LEU . 1018 A 1018 
A 1019 1  n ASN . 1019 A 1019 
A 1020 1  n THR . 1020 A 1020 
A 1021 1  n CYS . 1021 A 1021 
A 1022 1  n ILE . 1022 A 1022 
A 1023 1  n SER . 1023 A 1023 
A 1024 1  n ARG . 1024 A 1024 
A 1025 1  n TYR . 1025 A 1025 
A 1026 1  n HIS . 1026 A 1026 
A 1027 1  n LEU . 1027 A 1027 
A 1028 1  n LYS . 1028 A 1028 
A 1029 1  n ARG . 1029 A 1029 
A 1030 1  n LEU . 1030 A 1030 
A 1031 1  n GLU . 1031 A 1031 
A 1032 1  n ALA . 1032 A 1032 
A 1033 1  n GLY . 1033 A 1033 
A 1034 1  n THR . 1034 A 1034 
A 1035 1  n ALA . 1035 A 1035 
A 1036 1  n ILE . 1036 A 1036 
A 1037 1  n GLY . 1037 A 1037 
A 1038 1  n ALA . 1038 A 1038 
A 1039 1  n ILE . 1039 A 1039 
A 1040 1  n GLY . 1040 A 1040 
A 1041 1  n ALA . 1041 A 1041 
A 1042 1  n GLN . 1042 A 1042 
A 1043 1  n SER . 1043 A 1043 
A 1044 1  n ILE . 1044 A 1044 
A 1045 1  n GLY . 1045 A 1045 
A 1046 1  n GLU . 1046 A 1046 
A 1047 1  n PRO . 1047 A 1047 
A 1048 1  n GLY . 1048 A 1048 
A 1049 1  n THR . 1049 A 1049 
A 1050 1  n GLN . 1050 A 1050 
A 1051 1  n MET . 1051 A 1051 
A 1052 1  n THR . 1052 A 1052 
A 1053 1  n LEU . 1053 A 1053 
A 1054 1  n LYS . 1054 A 1054 
A 1055 1  n THR . 1055 A 1055 
A 1056 1  n PHE . 1056 A 1056 
A 1057 1  n HIS . 1057 A 1057 
A 1058 1  n PHE . 1058 A 1058 
A 1059 1  n ALA . 1059 A 1059 
A 1060 1  n GLY . 1060 A 1060 
A 1061 1  n VAL . 1061 A 1061 
A 1062 1  n ALA . 1062 A 1062 
A 1063 1  n SER . 1063 A 1063 
A 1064 1  n MET . 1064 A 1064 
A 1065 1  n ASN . 1065 A 1065 
A 1066 1  n VAL . 1066 A 1066 
A 1067 1  n THR . 1067 A 1067 
A 1068 1  n LEU . 1068 A 1068 
A 1069 1  n GLY . 1069 A 1069 
A 1070 1  n VAL . 1070 A 1070 
A 1071 1  n PRO . 1071 A 1071 
A 1072 1  n ARG . 1072 A 1072 
A 1073 1  n ILE . 1073 A 1073 
A 1074 1  n LYS . 1074 A 1074 
A 1075 1  n GLU . 1075 A 1075 
A 1076 1  n ILE . 1076 A 1076 
A 1077 1  n ILE . 1077 A 1077 
A 1078 1  n ASN . 1078 A 1078 
A 1079 1  n ALA . 1079 A 1079 
A 1080 1  n ALA . 1080 A 1080 
A 1081 1  n LYS . 1081 A 1081 
A 1082 1  n LYS . 1082 A 1082 
A 1083 1  n ILE . 1083 A 1083 
A 1084 1  n THR . 1084 A 1084 
A 1085 1  n THR . 1085 A 1085 
A 1086 1  n PRO . 1086 A 1086 
A 1087 1  n ILE . 1087 A 1087 
A 1088 1  n ILE . 1088 A 1088 
A 1089 1  n THR . 1089 A 1089 
A 1090 1  n ALA . 1090 A 1090 
A 1091 1  n LYS . 1091 A 1091 
A 1092 1  n LEU . 1092 A 1092 
A 1093 1  n LEU . 1093 A 1093 
A 1094 1  n SER . 1094 A 1094 
A 1095 1  n ALA . 1095 A 1095 
A 1096 1  n GLY . 1096 A 1096 
A 1097 1  n ASN . 1097 A 1097 
A 1098 1  n LEU . 1098 A 1098 
A 1099 1  n THR . 1099 A 1099 
A 1100 1  n ALA . 1100 A 1100 
A 1101 1  n ALA . 1101 A 1101 
A 1102 1  n ARG . 1102 A 1102 
A 1103 1  n MET . 1103 A 1103 
A 1104 1  n ILE . 1104 A 1104 
A 1105 1  n LYS . 1105 A 1105 
A 1106 1  n ALA . 1106 A 1106 
A 1107 1  n ARG . 1107 A 1107 
A 1108 1  n ILE . 1108 A 1108 
A 1109 1  n GLU . 1109 A 1109 
A 1110 1  n LYS . 1110 A 1110 
A 1111 1  n THR . 1111 A 1111 
A 1112 1  n LEU . 1112 A 1112 
A 1113 1  n LEU . 1113 A 1113 
A 1114 1  n GLY . 1114 A 1114 
A 1115 1  n GLN . 1115 A 1115 
A 1116 1  n VAL . 1116 A 1116 
A 1117 1  n ALA . 1117 A 1117 
A 1118 1  n LYS . 1118 A 1118 
A 1119 1  n SER . 1119 A 1119 
A 1120 1  n VAL . 1120 A 1120 
A 1121 1  n LYS . 1121 A 1121 
A 1122 1  n ILE . 1122 A 1122 
A 1123 1  n VAL . 1123 A 1123 
A 1124 1  n LEU . 1124 A 1124 
A 1125 1  n ALA . 1125 A 1125 
A 1126 1  n SER . 1126 A 1126 
A 1127 1  n ARG . 1127 A 1127 
A 1128 1  n LEU . 1128 A 1128 
A 1129 1  n ALA . 1129 A 1129 
A 1130 1  n SER . 1130 A 1130 
A 1131 1  n ILE . 1131 A 1131 
A 1132 1  n ALA . 1132 A 1132 
A 1133 1  n ILE . 1133 A 1133 
A 1134 1  n SER . 1134 A 1134 
A 1135 1  n LEU . 1135 A 1135 
A 1136 1  n ASP . 1136 A 1136 
A 1137 1  n MET . 1137 A 1137 
A 1138 1  n GLU . 1138 A 1138 
A 1139 1  n THR . 1139 A 1139 
A 1140 1  n ILE . 1140 A 1140 
A 1141 1  n GLN . 1141 A 1141 
A 1142 1  n VAL . 1142 A 1142 
A 1143 1  n SER . 1143 A 1143 
A 1144 1  n GLN . 1144 A 1144 
A 1145 1  n LEU . 1145 A 1145 
A 1146 1  n CYS . 1146 A 1146 
A 1147 1  n ILE . 1147 A 1147 
A 1148 1  n ASP . 1148 A 1148 
A 1149 1  n ALA . 1149 A 1149 
A 1150 1  n TYR . 1150 A 1150 
A 1151 1  n THR . 1151 A 1151 
A 1152 1  n VAL . 1152 A 1152 
A 1153 1  n LYS . 1153 A 1153 
A 1154 1  n GLN . 1154 A 1154 
A 1155 1  n SER . 1155 A 1155 
A 1156 1  n ILE . 1156 A 1156 
A 1157 1  n LEU . 1157 A 1157 
A 1158 1  n GLN . 1158 A 1158 
A 1159 1  n THR . 1159 A 1159 
A 1160 1  n SER . 1160 A 1160 
A 1161 1  n LYS . 1161 A 1161 
A 1162 1  n ILE . 1162 A 1162 
A 1163 1  n LYS . 1163 A 1163 
A 1164 1  n LEU . 1164 A 1164 
A 1165 1  n LYS . 1165 A 1165 
A 1166 1  n GLU . 1166 A 1166 
A 1167 1  n HIS . 1167 A 1167 
A 1168 1  n GLN . 1168 A 1168 
A 1169 1  n ILE . 1169 A 1169 
A 1170 1  n LYS . 1170 A 1170 
A 1171 1  n VAL . 1171 A 1171 
A 1172 1  n LEU . 1172 A 1172 
A 1173 1  n ASN . 1173 A 1173 
A 1174 1  n PRO . 1174 A 1174 
A 1175 1  n ARG . 1175 A 1175 
A 1176 1  n LYS . 1176 A 1176 
A 1177 1  n LEU . 1177 A 1177 
A 1178 1  n GLU . 1178 A 1178 
A 1179 1  n VAL . 1179 A 1179 
A 1180 1  n PHE . 1180 A 1180 
A 1181 1  n PRO . 1181 A 1181 
A 1182 1  n GLN . 1182 A 1182 
A 1183 1  n ALA . 1183 A 1183 
A 1184 1  n ASN . 1184 A 1184 
A 1185 1  n LYS . 1185 A 1185 
A 1186 1  n ASP . 1186 A 1186 
A 1187 1  n LYS . 1187 A 1187 
A 1188 1  n LEU . 1188 A 1188 
A 1189 1  n HIS . 1189 A 1189 
A 1190 1  n PHE . 1190 A 1190 
A 1191 1  n GLU . 1191 A 1191 
A 1192 1  n LEU . 1192 A 1192 
A 1193 1  n HIS . 1193 A 1193 
A 1194 1  n ARG . 1194 A 1194 
A 1195 1  n LEU . 1195 A 1195 
A 1196 1  n LYS . 1196 A 1196 
A 1197 1  n ASN . 1197 A 1197 
A 1198 1  n LYS . 1198 A 1198 
A 1199 1  n LEU . 1199 A 1199 
A 1200 1  n PRO . 1200 A 1200 
A 1201 1  n ALA . 1201 A 1201 
A 1202 1  n VAL . 1202 A 1202 
A 1203 1  n VAL . 1203 A 1203 
A 1204 1  n VAL . 1204 A 1204 
A 1205 1  n LYS . 1205 A 1205 
A 1206 1  n GLY . 1206 A 1206 
A 1207 1  n ILE . 1207 A 1207 
A 1208 1  n THR . 1208 A 1208 
A 1209 1  n THR . 1209 A 1209 
A 1210 1  n VAL . 1210 A 1210 
A 1211 1  n GLN . 1211 A 1211 
A 1212 1  n ARG . 1212 A 1212 
A 1213 1  n ALA . 1213 A 1213 
A 1214 1  n VAL . 1214 A 1214 
A 1215 1  n VAL . 1215 A 1215 
A 1216 1  n ASN . 1216 A 1216 
A 1217 1  n LYS . 1217 A 1217 
A 1218 1  n GLU . 1218 A 1218 
A 1219 1  n GLN . 1219 A 1219 
A 1220 1  n GLN . 1220 A 1220 
A 1221 1  n LYS . 1221 A 1221 
A 1222 1  n ASP . 1222 A 1222 
A 1223 1  n ARG . 1223 A 1223 
A 1224 1  n LYS . 1224 A 1224 
A 1225 1  n ASN . 1225 A 1225 
A 1226 1  n ASP . 1226 A 1226 
A 1227 1  n VAL . 1227 A 1227 
A 1228 1  n LYS . 1228 A 1228 
A 1229 1  n GLY . 1229 A 1229 
A 1230 1  n GLU . 1230 A 1230 
A 1231 1  n THR . 1231 A 1231 
A 1232 1  n TYR . 1232 A 1232 
A 1233 1  n GLU . 1233 A 1233 
A 1234 1  n LEU . 1234 A 1234 
A 1235 1  n LEU . 1235 A 1235 
A 1236 1  n VAL . 1236 A 1236 
A 1237 1  n GLU . 1237 A 1237 
A 1238 1  n GLY . 1238 A 1238 
A 1239 1  n THR . 1239 A 1239 
A 1240 1  n GLY . 1240 A 1240 
A 1241 1  n LEU . 1241 A 1241 
A 1242 1  n LEU . 1242 A 1242 
A 1243 1  n ALA . 1243 A 1243 
A 1244 1  n VAL . 1244 A 1244 
A 1245 1  n MET . 1245 A 1245 
A 1246 1  n GLY . 1246 A 1246 
A 1247 1  n ILE . 1247 A 1247 
A 1248 1  n GLU . 1248 A 1248 
A 1249 1  n GLY . 1249 A 1249 
A 1250 1  n VAL . 1250 A 1250 
A 1251 1  n ASP . 1251 A 1251 
A 1252 1  n GLY . 1252 A 1252 
A 1253 1  n ARG . 1253 A 1253 
A 1254 1  n TYR . 1254 A 1254 
A 1255 1  n THR . 1255 A 1255 
A 1256 1  n LYS . 1256 A 1256 
A 1257 1  n SER . 1257 A 1257 
A 1258 1  n ASN . 1258 A 1258 
A 1259 1  n HIS . 1259 A 1259 
A 1260 1  n ILE . 1260 A 1260 
A 1261 1  n MET . 1261 A 1261 
A 1262 1  n GLU . 1262 A 1262 
A 1263 1  n VAL . 1263 A 1263 
A 1264 1  n GLN . 1264 A 1264 
A 1265 1  n HIS . 1265 A 1265 
A 1266 1  n THR . 1266 A 1266 
A 1267 1  n LEU . 1267 A 1267 
A 1268 1  n GLY . 1268 A 1268 
A 1269 1  n ILE . 1269 A 1269 
A 1270 1  n GLU . 1270 A 1270 
A 1271 1  n ALA . 1271 A 1271 
A 1272 1  n ALA . 1272 A 1272 
A 1273 1  n ARG . 1273 A 1273 
A 1274 1  n VAL . 1274 A 1274 
A 1275 1  n SER . 1275 A 1275 
A 1276 1  n ILE . 1276 A 1276 
A 1277 1  n ILE . 1277 A 1277 
A 1278 1  n ASP . 1278 A 1278 
A 1279 1  n GLU . 1279 A 1279 
A 1280 1  n ILE . 1280 A 1280 
A 1281 1  n ASN . 1281 A 1281 
A 1282 1  n TYR . 1282 A 1282 
A 1283 1  n THR . 1283 A 1283 
A 1284 1  n MET . 1284 A 1284 
A 1285 1  n SER . 1285 A 1285 
A 1286 1  n SER . 1286 A 1286 
A 1287 1  n HIS . 1287 A 1287 
A 1288 1  n GLY . 1288 A 1288 
A 1289 1  n MET . 1289 A 1289 
A 1290 1  n THR . 1290 A 1290 
A 1291 1  n ILE . 1291 A 1291 
A 1292 1  n ASP . 1292 A 1292 
A 1293 1  n LEU . 1293 A 1293 
A 1294 1  n ARG . 1294 A 1294 
A 1295 1  n HIS . 1295 A 1295 
A 1296 1  n MET . 1296 A 1296 
A 1297 1  n MET . 1297 A 1297 
A 1298 1  n LEU . 1298 A 1298 
A 1299 1  n LEU . 1299 A 1299 
A 1300 1  n ALA . 1300 A 1300 
A 1301 1  n ASP . 1301 A 1301 
A 1302 1  n LEU . 1302 A 1302 
A 1303 1  n MET . 1303 A 1303 
A 1304 1  n THR . 1304 A 1304 
A 1305 1  n TYR . 1305 A 1305 
A 1306 1  n LYS . 1306 A 1306 
A 1307 1  n GLY . 1307 A 1307 
A 1308 1  n GLU . 1308 A 1308 
A 1309 1  n VAL . 1309 A 1309 
A 1310 1  n LEU . 1310 A 1310 
A 1311 1  n GLY . 1311 A 1311 
A 1312 1  n ILE . 1312 A 1312 
A 1313 1  n THR . 1313 A 1313 
A 1314 1  n ARG . 1314 A 1314 
A 1315 1  n HIS . 1315 A 1315 
A 1316 1  n GLY . 1316 A 1316 
A 1317 1  n VAL . 1317 A 1317 
A 1318 1  n GLN . 1318 A 1318 
A 1319 1  n LYS . 1319 A 1319 
A 1320 1  n MET . 1320 A 1320 
A 1321 1  n LYS . 1321 A 1321 
A 1322 1  n ASP . 1322 A 1322 
A 1323 1  n SER . 1323 A 1323 
A 1324 1  n VAL . 1324 A 1324 
A 1325 1  n LEU . 1325 A 1325 
A 1326 1  n MET . 1326 A 1326 
A 1327 1  n LEU . 1327 A 1327 
A 1328 1  n ALA . 1328 A 1328 
A 1329 1  n SER . 1329 A 1329 
A 1330 1  n PHE . 1330 A 1330 
A 1331 1  n GLU . 1331 A 1331 
A 1332 1  n LYS . 1332 A 1332 
A 1333 1  n THR . 1333 A 1333 
A 1334 1  n THR . 1334 A 1334 
A 1335 1  n ASP . 1335 A 1335 
A 1336 1  n HIS . 1336 A 1336 
A 1337 1  n LEU . 1337 A 1337 
A 1338 1  n PHE . 1338 A 1338 
A 1339 1  n ASN . 1339 A 1339 
A 1340 1  n ALA . 1340 A 1340 
A 1341 1  n SER . 1341 A 1341 
A 1342 1  n VAL . 1342 A 1342 
A 1343 1  n ASN . 1343 A 1343 
A 1344 1  n GLY . 1344 A 1344 
A 1345 1  n ARG . 1345 A 1345 
A 1346 1  n ASP . 1346 A 1346 
A 1347 1  n ASP . 1347 A 1347 
A 1348 1  n LYS . 1348 A 1348 
A 1349 1  n ILE . 1349 A 1349 
A 1350 1  n GLU . 1350 A 1350 
A 1351 1  n GLY . 1351 A 1351 
A 1352 1  n VAL . 1352 A 1352 
A 1353 1  n THR . 1353 A 1353 
A 1354 1  n GLU . 1354 A 1354 
A 1355 1  n CYS . 1355 A 1355 
A 1356 1  n ILE . 1356 A 1356 
A 1357 1  n ILE . 1357 A 1357 
A 1358 1  n MET . 1358 A 1358 
A 1359 1  n GLY . 1359 A 1359 
A 1360 1  n ILE . 1360 A 1360 
A 1361 1  n PRO . 1361 A 1361 
A 1362 1  n MET . 1362 A 1362 
A 1363 1  n THR . 1363 A 1363 
A 1364 1  n ILE . 1364 A 1364 
A 1365 1  n GLY . 1365 A 1365 
A 1366 1  n THR . 1366 A 1366 
A 1367 1  n GLY . 1367 A 1367 
A 1368 1  n MET . 1368 A 1368 
A 1369 1  n PHE . 1369 A 1369 
A 1370 1  n LYS . 1370 A 1370 
A 1371 1  n LEU . 1371 A 1371 
A 1372 1  n ARG . 1372 A 1372 
A 1373 1  n GLN . 1373 A 1373 
A 1374 1  n ARG . 1374 A 1374 
A 1375 1  n VAL . 1375 A 1375 
A 1376 1  n GLU . 1376 A 1376 
A 1377 1  n HIS . 1377 A 1377 
A 1378 1  n VAL . 1378 A 1378 
A 1379 1  n GLU . 1379 A 1379 
A 1380 1  n LEU . 1380 A 1380 
A 1381 1  n ASN . 1381 A 1381 
A 1382 1  n TYR . 1382 A 1382 
A 1383 1  n GLN . 1383 A 1383 
A 1384 1  n PRO . 1384 A 1384 
A 1385 1  n ASP . 1385 A 1385 
A 1386 1  n PRO . 1386 A 1386 
A 1387 1  n MET . 1387 A 1387 
A 1388 1  n MET . 1388 A 1388 
A 1389 1  n ILE . 1389 A 1389 
A 1390 1  n LYS . 1390 A 1390 
B 1    2  n MET . 1    B 1    
B 2    2  n ASP . 2    B 2    
B 3    2  n MET . 3    B 3    
B 4    2  n GLU . 4    B 4    
B 5    2  n ASP . 5    B 5    
B 6    2  n GLU . 6    B 6    
B 7    2  n TYR . 7    B 7    
B 8    2  n GLU . 8    B 8    
B 9    2  n PRO . 9    B 9    
B 10   2  n GLN . 10   B 10   
B 11   2  n TYR . 11   B 11   
B 12   2  n ASN . 12   B 12   
B 13   2  n VAL . 13   B 13   
B 14   2  n ASP . 14   B 14   
B 15   2  n ASP . 15   B 15   
B 16   2  n ASP . 16   B 16   
B 17   2  n GLU . 17   B 17   
B 18   2  n GLU . 18   B 18   
B 19   2  n GLU . 19   B 19   
B 20   2  n ILE . 20   B 20   
B 21   2  n THR . 21   B 21   
B 22   2  n GLN . 22   B 22   
B 23   2  n GLU . 23   B 23   
B 24   2  n ASP . 24   B 24   
B 25   2  n ALA . 25   B 25   
B 26   2  n TRP . 26   B 26   
B 27   2  n ALA . 27   B 27   
B 28   2  n VAL . 28   B 28   
B 29   2  n ILE . 29   B 29   
B 30   2  n SER . 30   B 30   
B 31   2  n ALA . 31   B 31   
B 32   2  n TYR . 32   B 32   
B 33   2  n PHE . 33   B 33   
B 34   2  n GLU . 34   B 34   
B 35   2  n GLU . 35   B 35   
B 36   2  n LYS . 36   B 36   
B 37   2  n GLY . 37   B 37   
B 38   2  n LEU . 38   B 38   
B 39   2  n VAL . 39   B 39   
B 40   2  n ARG . 40   B 40   
B 41   2  n GLN . 41   B 41   
B 42   2  n GLN . 42   B 42   
B 43   2  n LEU . 43   B 43   
B 44   2  n ASP . 44   B 44   
B 45   2  n SER . 45   B 45   
B 46   2  n PHE . 46   B 46   
B 47   2  n ASP . 47   B 47   
B 48   2  n GLU . 48   B 48   
B 49   2  n PHE . 49   B 49   
B 50   2  n ILE . 50   B 50   
B 51   2  n GLN . 51   B 51   
B 52   2  n ASN . 52   B 52   
B 53   2  n THR . 53   B 53   
B 54   2  n MET . 54   B 54   
B 55   2  n GLN . 55   B 55   
B 56   2  n GLU . 56   B 56   
B 57   2  n ILE . 57   B 57   
B 58   2  n VAL . 58   B 58   
B 59   2  n ASP . 59   B 59   
B 60   2  n GLU . 60   B 60   
B 61   2  n SER . 61   B 61   
B 62   2  n ALA . 62   B 62   
B 63   2  n ASP . 63   B 63   
B 64   2  n ILE . 64   B 64   
B 65   2  n GLU . 65   B 65   
B 66   2  n ILE . 66   B 66   
B 67   2  n ARG . 67   B 67   
B 68   2  n PRO . 68   B 68   
B 69   2  n GLU . 69   B 69   
B 70   2  n SER . 70   B 70   
B 71   2  n GLN . 71   B 71   
B 72   2  n HIS . 72   B 72   
B 73   2  n ASN . 73   B 73   
B 74   2  n PRO . 74   B 74   
B 75   2  n GLY . 75   B 75   
B 76   2  n HIS . 76   B 76   
B 77   2  n GLN . 77   B 77   
B 78   2  n SER . 78   B 78   
B 79   2  n ASP . 79   B 79   
B 80   2  n PHE . 80   B 80   
B 81   2  n ALA . 81   B 81   
B 82   2  n GLU . 82   B 82   
B 83   2  n THR . 83   B 83   
B 84   2  n ILE . 84   B 84   
B 85   2  n TYR . 85   B 85   
B 86   2  n LYS . 86   B 86   
B 87   2  n ILE . 87   B 87   
B 88   2  n ASN . 88   B 88   
B 89   2  n PHE . 89   B 89   
B 90   2  n GLY . 90   B 90   
B 91   2  n GLN . 91   B 91   
B 92   2  n ILE . 92   B 92   
B 93   2  n TYR . 93   B 93   
B 94   2  n LEU . 94   B 94   
B 95   2  n SER . 95   B 95   
B 96   2  n LYS . 96   B 96   
B 97   2  n PRO . 97   B 97   
B 98   2  n MET . 98   B 98   
B 99   2  n MET . 99   B 99   
B 100  2  n THR . 100  B 100  
B 101  2  n GLU . 101  B 101  
B 102  2  n SER . 102  B 102  
B 103  2  n ASP . 103  B 103  
B 104  2  n GLY . 104  B 104  
B 105  2  n GLU . 105  B 105  
B 106  2  n THR . 106  B 106  
B 107  2  n ALA . 107  B 107  
B 108  2  n THR . 108  B 108  
B 109  2  n LEU . 109  B 109  
B 110  2  n PHE . 110  B 110  
B 111  2  n PRO . 111  B 111  
B 112  2  n LYS . 112  B 112  
B 113  2  n ALA . 113  B 113  
B 114  2  n ALA . 114  B 114  
B 115  2  n ARG . 115  B 115  
B 116  2  n LEU . 116  B 116  
B 117  2  n ARG . 117  B 117  
B 118  2  n ASN . 118  B 118  
B 119  2  n LEU . 119  B 119  
B 120  2  n THR . 120  B 120  
B 121  2  n TYR . 121  B 121  
B 122  2  n SER . 122  B 122  
B 123  2  n ALA . 123  B 123  
B 124  2  n PRO . 124  B 124  
B 125  2  n LEU . 125  B 125  
B 126  2  n TYR . 126  B 126  
B 127  2  n VAL . 127  B 127  
B 128  2  n ASP . 128  B 128  
B 129  2  n VAL . 129  B 129  
B 130  2  n THR . 130  B 130  
B 131  2  n LYS . 131  B 131  
B 132  2  n ARG . 132  B 132  
B 133  2  n VAL . 133  B 133  
B 134  2  n ILE . 134  B 134  
B 135  2  n LYS . 135  B 135  
B 136  2  n LYS . 136  B 136  
B 137  2  n GLY . 137  B 137  
B 138  2  n HIS . 138  B 138  
B 139  2  n ASP . 139  B 139  
B 140  2  n GLY . 140  B 140  
B 141  2  n GLU . 141  B 141  
B 142  2  n GLU . 142  B 142  
B 143  2  n VAL . 143  B 143  
B 144  2  n THR . 144  B 144  
B 145  2  n GLU . 145  B 145  
B 146  2  n THR . 146  B 146  
B 147  2  n GLN . 147  B 147  
B 148  2  n ASP . 148  B 148  
B 149  2  n PHE . 149  B 149  
B 150  2  n THR . 150  B 150  
B 151  2  n LYS . 151  B 151  
B 152  2  n VAL . 152  B 152  
B 153  2  n PHE . 153  B 153  
B 154  2  n ILE . 154  B 154  
B 155  2  n GLY . 155  B 155  
B 156  2  n LYS . 156  B 156  
B 157  2  n VAL . 157  B 157  
B 158  2  n PRO . 158  B 158  
B 159  2  n ILE . 159  B 159  
B 160  2  n MET . 160  B 160  
B 161  2  n LEU . 161  B 161  
B 162  2  n ARG . 162  B 162  
B 163  2  n SER . 163  B 163  
B 164  2  n SER . 164  B 164  
B 165  2  n TYR . 165  B 165  
B 166  2  n CYS . 166  B 166  
B 167  2  n THR . 167  B 167  
B 168  2  n LEU . 168  B 168  
B 169  2  n TYR . 169  B 169  
B 170  2  n GLN . 170  B 170  
B 171  2  n ASN . 171  B 171  
B 172  2  n SER . 172  B 172  
B 173  2  n GLU . 173  B 173  
B 174  2  n LYS . 174  B 174  
B 175  2  n ASP . 175  B 175  
B 176  2  n LEU . 176  B 176  
B 177  2  n THR . 177  B 177  
B 178  2  n GLU . 178  B 178  
B 179  2  n LEU . 179  B 179  
B 180  2  n GLY . 180  B 180  
B 181  2  n GLU . 181  B 181  
B 182  2  n CYS . 182  B 182  
B 183  2  n PRO . 183  B 183  
B 184  2  n LEU . 184  B 184  
B 185  2  n ASP . 185  B 185  
B 186  2  n GLN . 186  B 186  
B 187  2  n GLY . 187  B 187  
B 188  2  n GLY . 188  B 188  
B 189  2  n TYR . 189  B 189  
B 190  2  n PHE . 190  B 190  
B 191  2  n ILE . 191  B 191  
B 192  2  n ILE . 192  B 192  
B 193  2  n ASN . 193  B 193  
B 194  2  n GLY . 194  B 194  
B 195  2  n SER . 195  B 195  
B 196  2  n GLU . 196  B 196  
B 197  2  n LYS . 197  B 197  
B 198  2  n VAL . 198  B 198  
B 199  2  n LEU . 199  B 199  
B 200  2  n ILE . 200  B 200  
B 201  2  n ALA . 201  B 201  
B 202  2  n GLN . 202  B 202  
B 203  2  n GLU . 203  B 203  
B 204  2  n LYS . 204  B 204  
B 205  2  n MET . 205  B 205  
B 206  2  n SER . 206  B 206  
B 207  2  n THR . 207  B 207  
B 208  2  n ASN . 208  B 208  
B 209  2  n HIS . 209  B 209  
B 210  2  n VAL . 210  B 210  
B 211  2  n TYR . 211  B 211  
B 212  2  n VAL . 212  B 212  
B 213  2  n PHE . 213  B 213  
B 214  2  n LYS . 214  B 214  
B 215  2  n LYS . 215  B 215  
B 216  2  n ARG . 216  B 216  
B 217  2  n GLN . 217  B 217  
B 218  2  n PRO . 218  B 218  
B 219  2  n ASN . 219  B 219  
B 220  2  n LYS . 220  B 220  
B 221  2  n TYR . 221  B 221  
B 222  2  n ALA . 222  B 222  
B 223  2  n PHE . 223  B 223  
B 224  2  n VAL . 224  B 224  
B 225  2  n ALA . 225  B 225  
B 226  2  n GLU . 226  B 226  
B 227  2  n VAL . 227  B 227  
B 228  2  n ARG . 228  B 228  
B 229  2  n SER . 229  B 229  
B 230  2  n MET . 230  B 230  
B 231  2  n ALA . 231  B 231  
B 232  2  n ASP . 232  B 232  
B 233  2  n THR . 233  B 233  
B 234  2  n GLN . 234  B 234  
B 235  2  n ASN . 235  B 235  
B 236  2  n ARG . 236  B 236  
B 237  2  n PRO . 237  B 237  
B 238  2  n PRO . 238  B 238  
B 239  2  n SER . 239  B 239  
B 240  2  n THR . 240  B 240  
B 241  2  n MET . 241  B 241  
B 242  2  n PHE . 242  B 242  
B 243  2  n VAL . 243  B 243  
B 244  2  n ARG . 244  B 244  
B 245  2  n MET . 245  B 245  
B 246  2  n LEU . 246  B 246  
B 247  2  n SER . 247  B 247  
B 248  2  n ARG . 248  B 248  
B 249  2  n THR . 249  B 249  
B 250  2  n SER . 250  B 250  
B 251  2  n ALA . 251  B 251  
B 252  2  n LYS . 252  B 252  
B 253  2  n GLY . 253  B 253  
B 254  2  n GLY . 254  B 254  
B 255  2  n SER . 255  B 255  
B 256  2  n SER . 256  B 256  
B 257  2  n GLY . 257  B 257  
B 258  2  n GLN . 258  B 258  
B 259  2  n TYR . 259  B 259  
B 260  2  n ILE . 260  B 260  
B 261  2  n ARG . 261  B 261  
B 262  2  n ALA . 262  B 262  
B 263  2  n THR . 263  B 263  
B 264  2  n LEU . 264  B 264  
B 265  2  n PRO . 265  B 265  
B 266  2  n TYR . 266  B 266  
B 267  2  n ILE . 267  B 267  
B 268  2  n ARG . 268  B 268  
B 269  2  n THR . 269  B 269  
B 270  2  n GLU . 270  B 270  
B 271  2  n ILE . 271  B 271  
B 272  2  n PRO . 272  B 272  
B 273  2  n ILE . 273  B 273  
B 274  2  n ILE . 274  B 274  
B 275  2  n ILE . 275  B 275  
B 276  2  n VAL . 276  B 276  
B 277  2  n PHE . 277  B 277  
B 278  2  n ARG . 278  B 278  
B 279  2  n ALA . 279  B 279  
B 280  2  n LEU . 280  B 280  
B 281  2  n GLY . 281  B 281  
B 282  2  n PHE . 282  B 282  
B 283  2  n VAL . 283  B 283  
B 284  2  n ALA . 284  B 284  
B 285  2  n ASP . 285  B 285  
B 286  2  n LYS . 286  B 286  
B 287  2  n ASP . 287  B 287  
B 288  2  n ILE . 288  B 288  
B 289  2  n LEU . 289  B 289  
B 290  2  n GLU . 290  B 290  
B 291  2  n HIS . 291  B 291  
B 292  2  n ILE . 292  B 292  
B 293  2  n CYS . 293  B 293  
B 294  2  n TYR . 294  B 294  
B 295  2  n ASP . 295  B 295  
B 296  2  n PHE . 296  B 296  
B 297  2  n ASN . 297  B 297  
B 298  2  n ASP . 298  B 298  
B 299  2  n THR . 299  B 299  
B 300  2  n GLN . 300  B 300  
B 301  2  n MET . 301  B 301  
B 302  2  n MET . 302  B 302  
B 303  2  n GLU . 303  B 303  
B 304  2  n LEU . 304  B 304  
B 305  2  n LEU . 305  B 305  
B 306  2  n ARG . 306  B 306  
B 307  2  n PRO . 307  B 307  
B 308  2  n SER . 308  B 308  
B 309  2  n LEU . 309  B 309  
B 310  2  n GLU . 310  B 310  
B 311  2  n GLU . 311  B 311  
B 312  2  n ALA . 312  B 312  
B 313  2  n PHE . 313  B 313  
B 314  2  n VAL . 314  B 314  
B 315  2  n ILE . 315  B 315  
B 316  2  n GLN . 316  B 316  
B 317  2  n ASN . 317  B 317  
B 318  2  n GLN . 318  B 318  
B 319  2  n GLN . 319  B 319  
B 320  2  n VAL . 320  B 320  
B 321  2  n ALA . 321  B 321  
B 322  2  n LEU . 322  B 322  
B 323  2  n ASP . 323  B 323  
B 324  2  n TYR . 324  B 324  
B 325  2  n ILE . 325  B 325  
B 326  2  n GLY . 326  B 326  
B 327  2  n LYS . 327  B 327  
B 328  2  n ARG . 328  B 328  
B 329  2  n GLY . 329  B 329  
B 330  2  n ALA . 330  B 330  
B 331  2  n THR . 331  B 331  
B 332  2  n VAL . 332  B 332  
B 333  2  n GLY . 333  B 333  
B 334  2  n VAL . 334  B 334  
B 335  2  n THR . 335  B 335  
B 336  2  n ARG . 336  B 336  
B 337  2  n GLU . 337  B 337  
B 338  2  n LYS . 338  B 338  
B 339  2  n ARG . 339  B 339  
B 340  2  n ILE . 340  B 340  
B 341  2  n LYS . 341  B 341  
B 342  2  n TYR . 342  B 342  
B 343  2  n ALA . 343  B 343  
B 344  2  n LYS . 344  B 344  
B 345  2  n GLU . 345  B 345  
B 346  2  n ILE . 346  B 346  
B 347  2  n LEU . 347  B 347  
B 348  2  n GLN . 348  B 348  
B 349  2  n LYS . 349  B 349  
B 350  2  n GLU . 350  B 350  
B 351  2  n MET . 351  B 351  
B 352  2  n LEU . 352  B 352  
B 353  2  n PRO . 353  B 353  
B 354  2  n HIS . 354  B 354  
B 355  2  n VAL . 355  B 355  
B 356  2  n GLY . 356  B 356  
B 357  2  n VAL . 357  B 357  
B 358  2  n GLY . 358  B 358  
B 359  2  n GLU . 359  B 359  
B 360  2  n TYR . 360  B 360  
B 361  2  n CYS . 361  B 361  
B 362  2  n GLU . 362  B 362  
B 363  2  n THR . 363  B 363  
B 364  2  n LYS . 364  B 364  
B 365  2  n LYS . 365  B 365  
B 366  2  n ALA . 366  B 366  
B 367  2  n TYR . 367  B 367  
B 368  2  n TYR . 368  B 368  
B 369  2  n PHE . 369  B 369  
B 370  2  n GLY . 370  B 370  
B 371  2  n TYR . 371  B 371  
B 372  2  n ILE . 372  B 372  
B 373  2  n ILE . 373  B 373  
B 374  2  n HIS . 374  B 374  
B 375  2  n ARG . 375  B 375  
B 376  2  n LEU . 376  B 376  
B 377  2  n LEU . 377  B 377  
B 378  2  n LEU . 378  B 378  
B 379  2  n CYS . 379  B 379  
B 380  2  n ALA . 380  B 380  
B 381  2  n LEU . 381  B 381  
B 382  2  n GLY . 382  B 382  
B 383  2  n ARG . 383  B 383  
B 384  2  n ARG . 384  B 384  
B 385  2  n ALA . 385  B 385  
B 386  2  n GLU . 386  B 386  
B 387  2  n ASP . 387  B 387  
B 388  2  n ASP . 388  B 388  
B 389  2  n ARG . 389  B 389  
B 390  2  n ASP . 390  B 390  
B 391  2  n HIS . 391  B 391  
B 392  2  n TYR . 392  B 392  
B 393  2  n GLY . 393  B 393  
B 394  2  n ASN . 394  B 394  
B 395  2  n LYS . 395  B 395  
B 396  2  n ARG . 396  B 396  
B 397  2  n LEU . 397  B 397  
B 398  2  n ASP . 398  B 398  
B 399  2  n LEU . 399  B 399  
B 400  2  n ALA . 400  B 400  
B 401  2  n GLY . 401  B 401  
B 402  2  n PRO . 402  B 402  
B 403  2  n LEU . 403  B 403  
B 404  2  n LEU . 404  B 404  
B 405  2  n GLY . 405  B 405  
B 406  2  n GLY . 406  B 406  
B 407  2  n LEU . 407  B 407  
B 408  2  n PHE . 408  B 408  
B 409  2  n ARG . 409  B 409  
B 410  2  n MET . 410  B 410  
B 411  2  n LEU . 411  B 411  
B 412  2  n PHE . 412  B 412  
B 413  2  n ARG . 413  B 413  
B 414  2  n LYS . 414  B 414  
B 415  2  n LEU . 415  B 415  
B 416  2  n THR . 416  B 416  
B 417  2  n ARG . 417  B 417  
B 418  2  n ASP . 418  B 418  
B 419  2  n VAL . 419  B 419  
B 420  2  n ARG . 420  B 420  
B 421  2  n GLY . 421  B 421  
B 422  2  n TYR . 422  B 422  
B 423  2  n VAL . 423  B 423  
B 424  2  n GLN . 424  B 424  
B 425  2  n LYS . 425  B 425  
B 426  2  n CYS . 426  B 426  
B 427  2  n VAL . 427  B 427  
B 428  2  n ASP . 428  B 428  
B 429  2  n ASN . 429  B 429  
B 430  2  n GLY . 430  B 430  
B 431  2  n LYS . 431  B 431  
B 432  2  n ASP . 432  B 432  
B 433  2  n VAL . 433  B 433  
B 434  2  n ASN . 434  B 434  
B 435  2  n LEU . 435  B 435  
B 436  2  n GLN . 436  B 436  
B 437  2  n PHE . 437  B 437  
B 438  2  n ALA . 438  B 438  
B 439  2  n ILE . 439  B 439  
B 440  2  n LYS . 440  B 440  
B 441  2  n ALA . 441  B 441  
B 442  2  n LYS . 442  B 442  
B 443  2  n THR . 443  B 443  
B 444  2  n ILE . 444  B 444  
B 445  2  n THR . 445  B 445  
B 446  2  n SER . 446  B 446  
B 447  2  n GLY . 447  B 447  
B 448  2  n LEU . 448  B 448  
B 449  2  n LYS . 449  B 449  
B 450  2  n TYR . 450  B 450  
B 451  2  n SER . 451  B 451  
B 452  2  n LEU . 452  B 452  
B 453  2  n ALA . 453  B 453  
B 454  2  n THR . 454  B 454  
B 455  2  n GLY . 455  B 455  
B 456  2  n ASN . 456  B 456  
B 457  2  n TRP . 457  B 457  
B 458  2  n GLY . 458  B 458  
B 459  2  n GLN . 459  B 459  
B 460  2  n ALA . 460  B 460  
B 461  2  n ASN . 461  B 461  
B 462  2  n ALA . 462  B 462  
B 463  2  n THR . 463  B 463  
B 464  2  n GLY . 464  B 464  
B 465  2  n THR . 465  B 465  
B 466  2  n ARG . 466  B 466  
B 467  2  n ALA . 467  B 467  
B 468  2  n GLY . 468  B 468  
B 469  2  n VAL . 469  B 469  
B 470  2  n SER . 470  B 470  
B 471  2  n GLN . 471  B 471  
B 472  2  n VAL . 472  B 472  
B 473  2  n LEU . 473  B 473  
B 474  2  n ASN . 474  B 474  
B 475  2  n ARG . 475  B 475  
B 476  2  n LEU . 476  B 476  
B 477  2  n THR . 477  B 477  
B 478  2  n TYR . 478  B 478  
B 479  2  n ALA . 479  B 479  
B 480  2  n SER . 480  B 480  
B 481  2  n THR . 481  B 481  
B 482  2  n LEU . 482  B 482  
B 483  2  n SER . 483  B 483  
B 484  2  n HIS . 484  B 484  
B 485  2  n LEU . 485  B 485  
B 486  2  n ARG . 486  B 486  
B 487  2  n ARG . 487  B 487  
B 488  2  n LEU . 488  B 488  
B 489  2  n ASN . 489  B 489  
B 490  2  n SER . 490  B 490  
B 491  2  n PRO . 491  B 491  
B 492  2  n ILE . 492  B 492  
B 493  2  n GLY . 493  B 493  
B 494  2  n ARG . 494  B 494  
B 495  2  n GLU . 495  B 495  
B 496  2  n GLY . 496  B 496  
B 497  2  n LYS . 497  B 497  
B 498  2  n LEU . 498  B 498  
B 499  2  n ALA . 499  B 499  
B 500  2  n LYS . 500  B 500  
B 501  2  n PRO . 501  B 501  
B 502  2  n ARG . 502  B 502  
B 503  2  n GLN . 503  B 503  
B 504  2  n LEU . 504  B 504  
B 505  2  n HIS . 505  B 505  
B 506  2  n ASN . 506  B 506  
B 507  2  n SER . 507  B 507  
B 508  2  n GLN . 508  B 508  
B 509  2  n TRP . 509  B 509  
B 510  2  n GLY . 510  B 510  
B 511  2  n MET . 511  B 511  
B 512  2  n MET . 512  B 512  
B 513  2  n CYS . 513  B 513  
B 514  2  n PRO . 514  B 514  
B 515  2  n ALA . 515  B 515  
B 516  2  n GLU . 516  B 516  
B 517  2  n THR . 517  B 517  
B 518  2  n PRO . 518  B 518  
B 519  2  n GLU . 519  B 519  
B 520  2  n GLY . 520  B 520  
B 521  2  n GLN . 521  B 521  
B 522  2  n ALA . 522  B 522  
B 523  2  n CYS . 523  B 523  
B 524  2  n GLY . 524  B 524  
B 525  2  n LEU . 525  B 525  
B 526  2  n VAL . 526  B 526  
B 527  2  n LYS . 527  B 527  
B 528  2  n ASN . 528  B 528  
B 529  2  n LEU . 529  B 529  
B 530  2  n ALA . 530  B 530  
B 531  2  n LEU . 531  B 531  
B 532  2  n MET . 532  B 532  
B 533  2  n VAL . 533  B 533  
B 534  2  n TYR . 534  B 534  
B 535  2  n ILE . 535  B 535  
B 536  2  n THR . 536  B 536  
B 537  2  n VAL . 537  B 537  
B 538  2  n GLY . 538  B 538  
B 539  2  n SER . 539  B 539  
B 540  2  n ALA . 540  B 540  
B 541  2  n ALA . 541  B 541  
B 542  2  n TYR . 542  B 542  
B 543  2  n PRO . 543  B 543  
B 544  2  n ILE . 544  B 544  
B 545  2  n LEU . 545  B 545  
B 546  2  n GLU . 546  B 546  
B 547  2  n PHE . 547  B 547  
B 548  2  n LEU . 548  B 548  
B 549  2  n GLU . 549  B 549  
B 550  2  n GLU . 550  B 550  
B 551  2  n TRP . 551  B 551  
B 552  2  n GLY . 552  B 552  
B 553  2  n THR . 553  B 553  
B 554  2  n GLU . 554  B 554  
B 555  2  n ASN . 555  B 555  
B 556  2  n PHE . 556  B 556  
B 557  2  n GLU . 557  B 557  
B 558  2  n GLU . 558  B 558  
B 559  2  n ILE . 559  B 559  
B 560  2  n SER . 560  B 560  
B 561  2  n PRO . 561  B 561  
B 562  2  n ALA . 562  B 562  
B 563  2  n VAL . 563  B 563  
B 564  2  n ILE . 564  B 564  
B 565  2  n PRO . 565  B 565  
B 566  2  n GLN . 566  B 566  
B 567  2  n ALA . 567  B 567  
B 568  2  n THR . 568  B 568  
B 569  2  n LYS . 569  B 569  
B 570  2  n ILE . 570  B 570  
B 571  2  n PHE . 571  B 571  
B 572  2  n VAL . 572  B 572  
B 573  2  n ASN . 573  B 573  
B 574  2  n GLY . 574  B 574  
B 575  2  n THR . 575  B 575  
B 576  2  n TRP . 576  B 576  
B 577  2  n VAL . 577  B 577  
B 578  2  n GLY . 578  B 578  
B 579  2  n ILE . 579  B 579  
B 580  2  n HIS . 580  B 580  
B 581  2  n ARG . 581  B 581  
B 582  2  n ASP . 582  B 582  
B 583  2  n PRO . 583  B 583  
B 584  2  n ASP . 584  B 584  
B 585  2  n MET . 585  B 585  
B 586  2  n LEU . 586  B 586  
B 587  2  n VAL . 587  B 587  
B 588  2  n ARG . 588  B 588  
B 589  2  n THR . 589  B 589  
B 590  2  n LEU . 590  B 590  
B 591  2  n ARG . 591  B 591  
B 592  2  n ARG . 592  B 592  
B 593  2  n LEU . 593  B 593  
B 594  2  n ARG . 594  B 594  
B 595  2  n ARG . 595  B 595  
B 596  2  n ARG . 596  B 596  
B 597  2  n VAL . 597  B 597  
B 598  2  n ASP . 598  B 598  
B 599  2  n VAL . 599  B 599  
B 600  2  n ASN . 600  B 600  
B 601  2  n THR . 601  B 601  
B 602  2  n GLU . 602  B 602  
B 603  2  n VAL . 603  B 603  
B 604  2  n GLY . 604  B 604  
B 605  2  n VAL . 605  B 605  
B 606  2  n VAL . 606  B 606  
B 607  2  n ARG . 607  B 607  
B 608  2  n ASP . 608  B 608  
B 609  2  n ILE . 609  B 609  
B 610  2  n ARG . 610  B 610  
B 611  2  n LEU . 611  B 611  
B 612  2  n LYS . 612  B 612  
B 613  2  n GLU . 613  B 613  
B 614  2  n LEU . 614  B 614  
B 615  2  n ARG . 615  B 615  
B 616  2  n ILE . 616  B 616  
B 617  2  n TYR . 617  B 617  
B 618  2  n THR . 618  B 618  
B 619  2  n ASP . 619  B 619  
B 620  2  n TYR . 620  B 620  
B 621  2  n GLY . 621  B 621  
B 622  2  n ARG . 622  B 622  
B 623  2  n CYS . 623  B 623  
B 624  2  n SER . 624  B 624  
B 625  2  n ARG . 625  B 625  
B 626  2  n PRO . 626  B 626  
B 627  2  n LEU . 627  B 627  
B 628  2  n PHE . 628  B 628  
B 629  2  n ILE . 629  B 629  
B 630  2  n VAL . 630  B 630  
B 631  2  n GLU . 631  B 631  
B 632  2  n LYS . 632  B 632  
B 633  2  n GLN . 633  B 633  
B 634  2  n ARG . 634  B 634  
B 635  2  n LEU . 635  B 635  
B 636  2  n MET . 636  B 636  
B 637  2  n ILE . 637  B 637  
B 638  2  n LYS . 638  B 638  
B 639  2  n LYS . 639  B 639  
B 640  2  n LYS . 640  B 640  
B 641  2  n ASP . 641  B 641  
B 642  2  n ILE . 642  B 642  
B 643  2  n GLN . 643  B 643  
B 644  2  n THR . 644  B 644  
B 645  2  n LEU . 645  B 645  
B 646  2  n GLN . 646  B 646  
B 647  2  n GLN . 647  B 647  
B 648  2  n ARG . 648  B 648  
B 649  2  n GLU . 649  B 649  
B 650  2  n SER . 650  B 650  
B 651  2  n PRO . 651  B 651  
B 652  2  n ASP . 652  B 652  
B 653  2  n GLU . 653  B 653  
B 654  2  n GLY . 654  B 654  
B 655  2  n GLY . 655  B 655  
B 656  2  n TRP . 656  B 656  
B 657  2  n HIS . 657  B 657  
B 658  2  n ASP . 658  B 658  
B 659  2  n LEU . 659  B 659  
B 660  2  n VAL . 660  B 660  
B 661  2  n ALA . 661  B 661  
B 662  2  n LYS . 662  B 662  
B 663  2  n GLY . 663  B 663  
B 664  2  n TYR . 664  B 664  
B 665  2  n ILE . 665  B 665  
B 666  2  n GLU . 666  B 666  
B 667  2  n TYR . 667  B 667  
B 668  2  n ILE . 668  B 668  
B 669  2  n ASP . 669  B 669  
B 670  2  n THR . 670  B 670  
B 671  2  n GLU . 671  B 671  
B 672  2  n GLU . 672  B 672  
B 673  2  n GLU . 673  B 673  
B 674  2  n GLU . 674  B 674  
B 675  2  n THR . 675  B 675  
B 676  2  n THR . 676  B 676  
B 677  2  n MET . 677  B 677  
B 678  2  n ILE . 678  B 678  
B 679  2  n SER . 679  B 679  
B 680  2  n MET . 680  B 680  
B 681  2  n THR . 681  B 681  
B 682  2  n ILE . 682  B 682  
B 683  2  n ASN . 683  B 683  
B 684  2  n ASP . 684  B 684  
B 685  2  n LEU . 685  B 685  
B 686  2  n VAL . 686  B 686  
B 687  2  n GLN . 687  B 687  
B 688  2  n ALA . 688  B 688  
B 689  2  n ARG . 689  B 689  
B 690  2  n LEU . 690  B 690  
B 691  2  n ASN . 691  B 691  
B 692  2  n PRO . 692  B 692  
B 693  2  n GLY . 693  B 693  
B 694  2  n ASP . 694  B 694  
B 695  2  n ALA . 695  B 695  
B 696  2  n TYR . 696  B 696  
B 697  2  n SER . 697  B 697  
B 698  2  n ASP . 698  B 698  
B 699  2  n THR . 699  B 699  
B 700  2  n TYR . 700  B 700  
B 701  2  n THR . 701  B 701  
B 702  2  n HIS . 702  B 702  
B 703  2  n CYS . 703  B 703  
B 704  2  n GLU . 704  B 704  
B 705  2  n ILE . 705  B 705  
B 706  2  n HIS . 706  B 706  
B 707  2  n PRO . 707  B 707  
B 708  2  n SER . 708  B 708  
B 709  2  n LEU . 709  B 709  
B 710  2  n ILE . 710  B 710  
B 711  2  n LEU . 711  B 711  
B 712  2  n GLY . 712  B 712  
B 713  2  n VAL . 713  B 713  
B 714  2  n CYS . 714  B 714  
B 715  2  n ALA . 715  B 715  
B 716  2  n SER . 716  B 716  
B 717  2  n ILE . 717  B 717  
B 718  2  n ILE . 718  B 718  
B 719  2  n PRO . 719  B 719  
B 720  2  n PHE . 720  B 720  
B 721  2  n PRO . 721  B 721  
B 722  2  n ASP . 722  B 722  
B 723  2  n HIS . 723  B 723  
B 724  2  n ASN . 724  B 724  
B 725  2  n GLN . 725  B 725  
B 726  2  n SER . 726  B 726  
B 727  2  n PRO . 727  B 727  
B 728  2  n ARG . 728  B 728  
B 729  2  n ASN . 729  B 729  
B 730  2  n THR . 730  B 730  
B 731  2  n TYR . 731  B 731  
B 732  2  n GLN . 732  B 732  
B 733  2  n SER . 733  B 733  
B 734  2  n ALA . 734  B 734  
B 735  2  n MET . 735  B 735  
B 736  2  n GLY . 736  B 736  
B 737  2  n LYS . 737  B 737  
B 738  2  n GLN . 738  B 738  
B 739  2  n ALA . 739  B 739  
B 740  2  n MET . 740  B 740  
B 741  2  n GLY . 741  B 741  
B 742  2  n ILE . 742  B 742  
B 743  2  n TYR . 743  B 743  
B 744  2  n VAL . 744  B 744  
B 745  2  n THR . 745  B 745  
B 746  2  n ASN . 746  B 746  
B 747  2  n TYR . 747  B 747  
B 748  2  n GLN . 748  B 748  
B 749  2  n PHE . 749  B 749  
B 750  2  n ARG . 750  B 750  
B 751  2  n MET . 751  B 751  
B 752  2  n ASP . 752  B 752  
B 753  2  n THR . 753  B 753  
B 754  2  n LEU . 754  B 754  
B 755  2  n ALA . 755  B 755  
B 756  2  n TYR . 756  B 756  
B 757  2  n VAL . 757  B 757  
B 758  2  n LEU . 758  B 758  
B 759  2  n TYR . 759  B 759  
B 760  2  n TYR . 760  B 760  
B 761  2  n PRO . 761  B 761  
B 762  2  n GLN . 762  B 762  
B 763  2  n LYS . 763  B 763  
B 764  2  n PRO . 764  B 764  
B 765  2  n LEU . 765  B 765  
B 766  2  n VAL . 766  B 766  
B 767  2  n THR . 767  B 767  
B 768  2  n THR . 768  B 768  
B 769  2  n ARG . 769  B 769  
B 770  2  n ALA . 770  B 770  
B 771  2  n MET . 771  B 771  
B 772  2  n GLU . 772  B 772  
B 773  2  n HIS . 773  B 773  
B 774  2  n LEU . 774  B 774  
B 775  2  n HIS . 775  B 775  
B 776  2  n PHE . 776  B 776  
B 777  2  n ARG . 777  B 777  
B 778  2  n GLN . 778  B 778  
B 779  2  n LEU . 779  B 779  
B 780  2  n PRO . 780  B 780  
B 781  2  n ALA . 781  B 781  
B 782  2  n GLY . 782  B 782  
B 783  2  n ILE . 783  B 783  
B 784  2  n ASN . 784  B 784  
B 785  2  n ALA . 785  B 785  
B 786  2  n ILE . 786  B 786  
B 787  2  n VAL . 787  B 787  
B 788  2  n ALA . 788  B 788  
B 789  2  n ILE . 789  B 789  
B 790  2  n SER . 790  B 790  
B 791  2  n CYS . 791  B 791  
B 792  2  n TYR . 792  B 792  
B 793  2  n SER . 793  B 793  
B 794  2  n GLY . 794  B 794  
B 795  2  n TYR . 795  B 795  
B 796  2  n ASN . 796  B 796  
B 797  2  n GLN . 797  B 797  
B 798  2  n GLU . 798  B 798  
B 799  2  n ASP . 799  B 799  
B 800  2  n SER . 800  B 800  
B 801  2  n VAL . 801  B 801  
B 802  2  n ILE . 802  B 802  
B 803  2  n MET . 803  B 803  
B 804  2  n ASN . 804  B 804  
B 805  2  n GLN . 805  B 805  
B 806  2  n SER . 806  B 806  
B 807  2  n SER . 807  B 807  
B 808  2  n ILE . 808  B 808  
B 809  2  n ASP . 809  B 809  
B 810  2  n ARG . 810  B 810  
B 811  2  n GLY . 811  B 811  
B 812  2  n PHE . 812  B 812  
B 813  2  n PHE . 813  B 813  
B 814  2  n ARG . 814  B 814  
B 815  2  n SER . 815  B 815  
B 816  2  n LEU . 816  B 816  
B 817  2  n PHE . 817  B 817  
B 818  2  n PHE . 818  B 818  
B 819  2  n ARG . 819  B 819  
B 820  2  n SER . 820  B 820  
B 821  2  n TYR . 821  B 821  
B 822  2  n ARG . 822  B 822  
B 823  2  n ASP . 823  B 823  
B 824  2  n GLU . 824  B 824  
B 825  2  n GLU . 825  B 825  
B 826  2  n LYS . 826  B 826  
B 827  2  n LYS . 827  B 827  
B 828  2  n MET . 828  B 828  
B 829  2  n GLY . 829  B 829  
B 830  2  n THR . 830  B 830  
B 831  2  n LEU . 831  B 831  
B 832  2  n VAL . 832  B 832  
B 833  2  n LYS . 833  B 833  
B 834  2  n GLU . 834  B 834  
B 835  2  n ASP . 835  B 835  
B 836  2  n PHE . 836  B 836  
B 837  2  n GLY . 837  B 837  
B 838  2  n ARG . 838  B 838  
B 839  2  n PRO . 839  B 839  
B 840  2  n ASP . 840  B 840  
B 841  2  n ARG . 841  B 841  
B 842  2  n ALA . 842  B 842  
B 843  2  n SER . 843  B 843  
B 844  2  n THR . 844  B 844  
B 845  2  n MET . 845  B 845  
B 846  2  n GLY . 846  B 846  
B 847  2  n MET . 847  B 847  
B 848  2  n ARG . 848  B 848  
B 849  2  n HIS . 849  B 849  
B 850  2  n GLY . 850  B 850  
B 851  2  n SER . 851  B 851  
B 852  2  n TYR . 852  B 852  
B 853  2  n ASP . 853  B 853  
B 854  2  n LYS . 854  B 854  
B 855  2  n LEU . 855  B 855  
B 856  2  n ASP . 856  B 856  
B 857  2  n ASP . 857  B 857  
B 858  2  n ASP . 858  B 858  
B 859  2  n GLY . 859  B 859  
B 860  2  n LEU . 860  B 860  
B 861  2  n ALA . 861  B 861  
B 862  2  n PRO . 862  B 862  
B 863  2  n PRO . 863  B 863  
B 864  2  n GLY . 864  B 864  
B 865  2  n THR . 865  B 865  
B 866  2  n ARG . 866  B 866  
B 867  2  n VAL . 867  B 867  
B 868  2  n SER . 868  B 868  
B 869  2  n GLY . 869  B 869  
B 870  2  n GLU . 870  B 870  
B 871  2  n ASP . 871  B 871  
B 872  2  n VAL . 872  B 872  
B 873  2  n ILE . 873  B 873  
B 874  2  n ILE . 874  B 874  
B 875  2  n GLY . 875  B 875  
B 876  2  n LYS . 876  B 876  
B 877  2  n THR . 877  B 877  
B 878  2  n THR . 878  B 878  
B 879  2  n PRO . 879  B 879  
B 880  2  n ILE . 880  B 880  
B 881  2  n SER . 881  B 881  
B 882  2  n GLN . 882  B 882  
B 883  2  n ASP . 883  B 883  
B 884  2  n ASP . 884  B 884  
B 885  2  n ALA . 885  B 885  
B 886  2  n GLN . 886  B 886  
B 887  2  n GLY . 887  B 887  
B 888  2  n GLN . 888  B 888  
B 889  2  n ALA . 889  B 889  
B 890  2  n SER . 890  B 890  
B 891  2  n ARG . 891  B 891  
B 892  2  n TYR . 892  B 892  
B 893  2  n THR . 893  B 893  
B 894  2  n ARG . 894  B 894  
B 895  2  n LYS . 895  B 895  
B 896  2  n ASP . 896  B 896  
B 897  2  n HIS . 897  B 897  
B 898  2  n SER . 898  B 898  
B 899  2  n THR . 899  B 899  
B 900  2  n SER . 900  B 900  
B 901  2  n LEU . 901  B 901  
B 902  2  n ARG . 902  B 902  
B 903  2  n HIS . 903  B 903  
B 904  2  n SER . 904  B 904  
B 905  2  n GLU . 905  B 905  
B 906  2  n THR . 906  B 906  
B 907  2  n GLY . 907  B 907  
B 908  2  n MET . 908  B 908  
B 909  2  n VAL . 909  B 909  
B 910  2  n ASP . 910  B 910  
B 911  2  n GLN . 911  B 911  
B 912  2  n VAL . 912  B 912  
B 913  2  n LEU . 913  B 913  
B 914  2  n LEU . 914  B 914  
B 915  2  n THR . 915  B 915  
B 916  2  n THR . 916  B 916  
B 917  2  n ASN . 917  B 917  
B 918  2  n ALA . 918  B 918  
B 919  2  n ASP . 919  B 919  
B 920  2  n GLY . 920  B 920  
B 921  2  n LEU . 921  B 921  
B 922  2  n ARG . 922  B 922  
B 923  2  n PHE . 923  B 923  
B 924  2  n VAL . 924  B 924  
B 925  2  n LYS . 925  B 925  
B 926  2  n VAL . 926  B 926  
B 927  2  n ARG . 927  B 927  
B 928  2  n VAL . 928  B 928  
B 929  2  n ARG . 929  B 929  
B 930  2  n SER . 930  B 930  
B 931  2  n VAL . 931  B 931  
B 932  2  n ARG . 932  B 932  
B 933  2  n ILE . 933  B 933  
B 934  2  n PRO . 934  B 934  
B 935  2  n GLN . 935  B 935  
B 936  2  n ILE . 936  B 936  
B 937  2  n GLY . 937  B 937  
B 938  2  n ASP . 938  B 938  
B 939  2  n LYS . 939  B 939  
B 940  2  n PHE . 940  B 940  
B 941  2  n SER . 941  B 941  
B 942  2  n SER . 942  B 942  
B 943  2  n ARG . 943  B 943  
B 944  2  n HIS . 944  B 944  
B 945  2  n GLY . 945  B 945  
B 946  2  n GLN . 946  B 946  
B 947  2  n LYS . 947  B 947  
B 948  2  n GLY . 948  B 948  
B 949  2  n THR . 949  B 949  
B 950  2  n VAL . 950  B 950  
B 951  2  n GLY . 951  B 951  
B 952  2  n MET . 952  B 952  
B 953  2  n THR . 953  B 953  
B 954  2  n TYR . 954  B 954  
B 955  2  n THR . 955  B 955  
B 956  2  n GLN . 956  B 956  
B 957  2  n GLU . 957  B 957  
B 958  2  n ASP . 958  B 958  
B 959  2  n MET . 959  B 959  
B 960  2  n PRO . 960  B 960  
B 961  2  n TRP . 961  B 961  
B 962  2  n THR . 962  B 962  
B 963  2  n VAL . 963  B 963  
B 964  2  n GLU . 964  B 964  
B 965  2  n GLY . 965  B 965  
B 966  2  n ILE . 966  B 966  
B 967  2  n THR . 967  B 967  
B 968  2  n PRO . 968  B 968  
B 969  2  n ASP . 969  B 969  
B 970  2  n ILE . 970  B 970  
B 971  2  n ILE . 971  B 971  
B 972  2  n VAL . 972  B 972  
B 973  2  n ASN . 973  B 973  
B 974  2  n PRO . 974  B 974  
B 975  2  n HIS . 975  B 975  
B 976  2  n ALA . 976  B 976  
B 977  2  n ILE . 977  B 977  
B 978  2  n PRO . 978  B 978  
B 979  2  n SER . 979  B 979  
B 980  2  n ARG . 980  B 980  
B 981  2  n MET . 981  B 981  
B 982  2  n THR . 982  B 982  
B 983  2  n ILE . 983  B 983  
B 984  2  n GLY . 984  B 984  
B 985  2  n GLN . 985  B 985  
B 986  2  n LEU . 986  B 986  
B 987  2  n ILE . 987  B 987  
B 988  2  n GLU . 988  B 988  
B 989  2  n CYS . 989  B 989  
B 990  2  n ILE . 990  B 990  
B 991  2  n MET . 991  B 991  
B 992  2  n GLY . 992  B 992  
B 993  2  n LYS . 993  B 993  
B 994  2  n VAL . 994  B 994  
B 995  2  n ALA . 995  B 995  
B 996  2  n ALA . 996  B 996  
B 997  2  n HIS . 997  B 997  
B 998  2  n MET . 998  B 998  
B 999  2  n GLY . 999  B 999  
B 1000 2  n LYS . 1000 B 1000 
B 1001 2  n GLU . 1001 B 1001 
B 1002 2  n GLY . 1002 B 1002 
B 1003 2  n ASP . 1003 B 1003 
B 1004 2  n ALA . 1004 B 1004 
B 1005 2  n THR . 1005 B 1005 
B 1006 2  n PRO . 1006 B 1006 
B 1007 2  n PHE . 1007 B 1007 
B 1008 2  n THR . 1008 B 1008 
B 1009 2  n ASP . 1009 B 1009 
B 1010 2  n VAL . 1010 B 1010 
B 1011 2  n THR . 1011 B 1011 
B 1012 2  n VAL . 1012 B 1012 
B 1013 2  n ASP . 1013 B 1013 
B 1014 2  n ASN . 1014 B 1014 
B 1015 2  n ILE . 1015 B 1015 
B 1016 2  n SER . 1016 B 1016 
B 1017 2  n LYS . 1017 B 1017 
B 1018 2  n ALA . 1018 B 1018 
B 1019 2  n LEU . 1019 B 1019 
B 1020 2  n HIS . 1020 B 1020 
B 1021 2  n LYS . 1021 B 1021 
B 1022 2  n CYS . 1022 B 1022 
B 1023 2  n GLY . 1023 B 1023 
B 1024 2  n TYR . 1024 B 1024 
B 1025 2  n GLN . 1025 B 1025 
B 1026 2  n MET . 1026 B 1026 
B 1027 2  n ARG . 1027 B 1027 
B 1028 2  n GLY . 1028 B 1028 
B 1029 2  n PHE . 1029 B 1029 
B 1030 2  n GLU . 1030 B 1030 
B 1031 2  n THR . 1031 B 1031 
B 1032 2  n MET . 1032 B 1032 
B 1033 2  n TYR . 1033 B 1033 
B 1034 2  n ASN . 1034 B 1034 
B 1035 2  n GLY . 1035 B 1035 
B 1036 2  n HIS . 1036 B 1036 
B 1037 2  n THR . 1037 B 1037 
B 1038 2  n GLY . 1038 B 1038 
B 1039 2  n ARG . 1039 B 1039 
B 1040 2  n ARG . 1040 B 1040 
B 1041 2  n LEU . 1041 B 1041 
B 1042 2  n SER . 1042 B 1042 
B 1043 2  n ALA . 1043 B 1043 
B 1044 2  n MET . 1044 B 1044 
B 1045 2  n ILE . 1045 B 1045 
B 1046 2  n PHE . 1046 B 1046 
B 1047 2  n LEU . 1047 B 1047 
B 1048 2  n GLY . 1048 B 1048 
B 1049 2  n PRO . 1049 B 1049 
B 1050 2  n THR . 1050 B 1050 
B 1051 2  n TYR . 1051 B 1051 
B 1052 2  n TYR . 1052 B 1052 
B 1053 2  n GLN . 1053 B 1053 
B 1054 2  n ARG . 1054 B 1054 
B 1055 2  n LEU . 1055 B 1055 
B 1056 2  n LYS . 1056 B 1056 
B 1057 2  n HIS . 1057 B 1057 
B 1058 2  n MET . 1058 B 1058 
B 1059 2  n VAL . 1059 B 1059 
B 1060 2  n ASP . 1060 B 1060 
B 1061 2  n ASP . 1061 B 1061 
B 1062 2  n LYS . 1062 B 1062 
B 1063 2  n ILE . 1063 B 1063 
B 1064 2  n HIS . 1064 B 1064 
B 1065 2  n SER . 1065 B 1065 
B 1066 2  n ARG . 1066 B 1066 
B 1067 2  n GLY . 1067 B 1067 
B 1068 2  n ARG . 1068 B 1068 
B 1069 2  n GLY . 1069 B 1069 
B 1070 2  n PRO . 1070 B 1070 
B 1071 2  n VAL . 1071 B 1071 
B 1072 2  n GLN . 1072 B 1072 
B 1073 2  n ILE . 1073 B 1073 
B 1074 2  n LEU . 1074 B 1074 
B 1075 2  n THR . 1075 B 1075 
B 1076 2  n ARG . 1076 B 1076 
B 1077 2  n GLN . 1077 B 1077 
B 1078 2  n PRO . 1078 B 1078 
B 1079 2  n ALA . 1079 B 1079 
B 1080 2  n GLU . 1080 B 1080 
B 1081 2  n GLY . 1081 B 1081 
B 1082 2  n ARG . 1082 B 1082 
B 1083 2  n SER . 1083 B 1083 
B 1084 2  n ARG . 1084 B 1084 
B 1085 2  n ASP . 1085 B 1085 
B 1086 2  n GLY . 1086 B 1086 
B 1087 2  n GLY . 1087 B 1087 
B 1088 2  n LEU . 1088 B 1088 
B 1089 2  n ARG . 1089 B 1089 
B 1090 2  n PHE . 1090 B 1090 
B 1091 2  n GLY . 1091 B 1091 
B 1092 2  n GLU . 1092 B 1092 
B 1093 2  n MET . 1093 B 1093 
B 1094 2  n GLU . 1094 B 1094 
B 1095 2  n ARG . 1095 B 1095 
B 1096 2  n ASP . 1096 B 1096 
B 1097 2  n CYS . 1097 B 1097 
B 1098 2  n MET . 1098 B 1098 
B 1099 2  n ILE . 1099 B 1099 
B 1100 2  n ALA . 1100 B 1100 
B 1101 2  n HIS . 1101 B 1101 
B 1102 2  n GLY . 1102 B 1102 
B 1103 2  n ALA . 1103 B 1103 
B 1104 2  n ALA . 1104 B 1104 
B 1105 2  n HIS . 1105 B 1105 
B 1106 2  n PHE . 1106 B 1106 
B 1107 2  n LEU . 1107 B 1107 
B 1108 2  n LYS . 1108 B 1108 
B 1109 2  n GLU . 1109 B 1109 
B 1110 2  n ARG . 1110 B 1110 
B 1111 2  n LEU . 1111 B 1111 
B 1112 2  n PHE . 1112 B 1112 
B 1113 2  n ASP . 1113 B 1113 
B 1114 2  n GLN . 1114 B 1114 
B 1115 2  n SER . 1115 B 1115 
B 1116 2  n ASP . 1116 B 1116 
B 1117 2  n ALA . 1117 B 1117 
B 1118 2  n TYR . 1118 B 1118 
B 1119 2  n ARG . 1119 B 1119 
B 1120 2  n VAL . 1120 B 1120 
B 1121 2  n HIS . 1121 B 1121 
B 1122 2  n VAL . 1122 B 1122 
B 1123 2  n CYS . 1123 B 1123 
B 1124 2  n GLU . 1124 B 1124 
B 1125 2  n ARG . 1125 B 1125 
B 1126 2  n CYS . 1126 B 1126 
B 1127 2  n GLY . 1127 B 1127 
B 1128 2  n LEU . 1128 B 1128 
B 1129 2  n ILE . 1129 B 1129 
B 1130 2  n ALA . 1130 B 1130 
B 1131 2  n ILE . 1131 B 1131 
B 1132 2  n ALA . 1132 B 1132 
B 1133 2  n ASN . 1133 B 1133 
B 1134 2  n LEU . 1134 B 1134 
B 1135 2  n LYS . 1135 B 1135 
B 1136 2  n LYS . 1136 B 1136 
B 1137 2  n ASN . 1137 B 1137 
B 1138 2  n SER . 1138 B 1138 
B 1139 2  n PHE . 1139 B 1139 
B 1140 2  n GLU . 1140 B 1140 
B 1141 2  n CYS . 1141 B 1141 
B 1142 2  n ARG . 1142 B 1142 
B 1143 2  n GLY . 1143 B 1143 
B 1144 2  n CYS . 1144 B 1144 
B 1145 2  n LYS . 1145 B 1145 
B 1146 2  n ASN . 1146 B 1146 
B 1147 2  n LYS . 1147 B 1147 
B 1148 2  n THR . 1148 B 1148 
B 1149 2  n ASP . 1149 B 1149 
B 1150 2  n ILE . 1150 B 1150 
B 1151 2  n VAL . 1151 B 1151 
B 1152 2  n GLN . 1152 B 1152 
B 1153 2  n VAL . 1153 B 1153 
B 1154 2  n HIS . 1154 B 1154 
B 1155 2  n ILE . 1155 B 1155 
B 1156 2  n PRO . 1156 B 1156 
B 1157 2  n TYR . 1157 B 1157 
B 1158 2  n ALA . 1158 B 1158 
B 1159 2  n CYS . 1159 B 1159 
B 1160 2  n LYS . 1160 B 1160 
B 1161 2  n LEU . 1161 B 1161 
B 1162 2  n LEU . 1162 B 1162 
B 1163 2  n PHE . 1163 B 1163 
B 1164 2  n GLN . 1164 B 1164 
B 1165 2  n GLU . 1165 B 1165 
B 1166 2  n LEU . 1166 B 1166 
B 1167 2  n MET . 1167 B 1167 
B 1168 2  n ALA . 1168 B 1168 
B 1169 2  n MET . 1169 B 1169 
B 1170 2  n ALA . 1170 B 1170 
B 1171 2  n ILE . 1171 B 1171 
B 1172 2  n ALA . 1172 B 1172 
B 1173 2  n PRO . 1173 B 1173 
B 1174 2  n ARG . 1174 B 1174 
B 1175 2  n MET . 1175 B 1175 
B 1176 2  n LEU . 1176 B 1176 
B 1177 2  n THR . 1177 B 1177 
B 1178 2  n LYS . 1178 B 1178 
B 1179 2  n ASP . 1179 B 1179 
B 1180 2  n VAL . 1180 B 1180 
B 1181 2  n LYS . 1181 B 1181 
B 1182 2  n LEU . 1182 B 1182 
B 1183 2  n ALA . 1183 B 1183 
B 1184 2  n LYS . 1184 B 1184 
B 1185 2  n ASP . 1185 B 1185 
B 1186 2  n GLN . 1186 B 1186 
B 1187 2  n LYS . 1187 B 1187 
B 1188 2  n LYS . 1188 B 1188 
B 1189 2  n LYS . 1189 B 1189 
B 1190 2  n GLY . 1190 B 1190 
B 1191 2  n ALA . 1191 B 1191 
C 1    3  n MET . 1    C 1    
C 2    3  n GLU . 2    C 2    
C 3    3  n GLY . 3    C 3    
C 4    3  n VAL . 4    C 4    
C 5    3  n SER . 5    C 5    
C 6    3  n TYR . 6    C 6    
C 7    3  n GLN . 7    C 7    
C 8    3  n ARG . 8    C 8    
C 9    3  n PHE . 9    C 9    
C 10   3  n PRO . 10   C 10   
C 11   3  n LYS . 11   C 11   
C 12   3  n ILE . 12   C 12   
C 13   3  n LYS . 13   C 13   
C 14   3  n VAL . 14   C 14   
C 15   3  n ARG . 15   C 15   
C 16   3  n GLU . 16   C 16   
C 17   3  n VAL . 17   C 17   
C 18   3  n LYS . 18   C 18   
C 19   3  n ASP . 19   C 19   
C 20   3  n ASP . 20   C 20   
C 21   3  n PHE . 21   C 21   
C 22   3  n MET . 22   C 22   
C 23   3  n LYS . 23   C 23   
C 24   3  n PHE . 24   C 24   
C 25   3  n GLU . 25   C 25   
C 26   3  n LEU . 26   C 26   
C 27   3  n ARG . 27   C 27   
C 28   3  n ASP . 28   C 28   
C 29   3  n THR . 29   C 29   
C 30   3  n ASP . 30   C 30   
C 31   3  n ALA . 31   C 31   
C 32   3  n SER . 32   C 32   
C 33   3  n ILE . 33   C 33   
C 34   3  n ALA . 34   C 34   
C 35   3  n ASN . 35   C 35   
C 36   3  n ALA . 36   C 36   
C 37   3  n LEU . 37   C 37   
C 38   3  n ARG . 38   C 38   
C 39   3  n ARG . 39   C 39   
C 40   3  n ILE . 40   C 40   
C 41   3  n MET . 41   C 41   
C 42   3  n ILE . 42   C 42   
C 43   3  n ALA . 43   C 43   
C 44   3  n GLU . 44   C 44   
C 45   3  n VAL . 45   C 45   
C 46   3  n PRO . 46   C 46   
C 47   3  n THR . 47   C 47   
C 48   3  n ILE . 48   C 48   
C 49   3  n ALA . 49   C 49   
C 50   3  n ILE . 50   C 50   
C 51   3  n ASP . 51   C 51   
C 52   3  n LEU . 52   C 52   
C 53   3  n VAL . 53   C 53   
C 54   3  n GLU . 54   C 54   
C 55   3  n ILE . 55   C 55   
C 56   3  n GLU . 56   C 56   
C 57   3  n VAL . 57   C 57   
C 58   3  n ASN . 58   C 58   
C 59   3  n SER . 59   C 59   
C 60   3  n SER . 60   C 60   
C 61   3  n VAL . 61   C 61   
C 62   3  n LEU . 62   C 62   
C 63   3  n ASN . 63   C 63   
C 64   3  n ASP . 64   C 64   
C 65   3  n GLU . 65   C 65   
C 66   3  n PHE . 66   C 66   
C 67   3  n ILE . 67   C 67   
C 68   3  n SER . 68   C 68   
C 69   3  n HIS . 69   C 69   
C 70   3  n ARG . 70   C 70   
C 71   3  n LEU . 71   C 71   
C 72   3  n GLY . 72   C 72   
C 73   3  n LEU . 73   C 73   
C 74   3  n VAL . 74   C 74   
C 75   3  n PRO . 75   C 75   
C 76   3  n LEU . 76   C 76   
C 77   3  n THR . 77   C 77   
C 78   3  n SER . 78   C 78   
C 79   3  n GLU . 79   C 79   
C 80   3  n ARG . 80   C 80   
C 81   3  n ALA . 81   C 81   
C 82   3  n MET . 82   C 82   
C 83   3  n SER . 83   C 83   
C 84   3  n MET . 84   C 84   
C 85   3  n ARG . 85   C 85   
C 86   3  n PHE . 86   C 86   
C 87   3  n SER . 87   C 87   
C 88   3  n ARG . 88   C 88   
C 89   3  n ASP . 89   C 89   
C 90   3  n CYS . 90   C 90   
C 91   3  n ASP . 91   C 91   
C 92   3  n ALA . 92   C 92   
C 93   3  n CYS . 93   C 93   
C 94   3  n ASP . 94   C 94   
C 95   3  n GLY . 95   C 95   
C 96   3  n ASP . 96   C 96   
C 97   3  n GLY . 97   C 97   
C 98   3  n GLN . 98   C 98   
C 99   3  n CYS . 99   C 99   
C 100  3  n GLU . 100  C 100  
C 101  3  n TYR . 101  C 101  
C 102  3  n CYS . 102  C 102  
C 103  3  n SER . 103  C 103  
C 104  3  n VAL . 104  C 104  
C 105  3  n GLU . 105  C 105  
C 106  3  n PHE . 106  C 106  
C 107  3  n TYR . 107  C 107  
C 108  3  n LEU . 108  C 108  
C 109  3  n ARG . 109  C 109  
C 110  3  n VAL . 110  C 110  
C 111  3  n LYS . 111  C 111  
C 112  3  n CYS . 112  C 112  
C 113  3  n LEU . 113  C 113  
C 114  3  n SER . 114  C 114  
C 115  3  n ASP . 115  C 115  
C 116  3  n GLN . 116  C 116  
C 117  3  n THR . 117  C 117  
C 118  3  n LEU . 118  C 118  
C 119  3  n ASP . 119  C 119  
C 120  3  n VAL . 120  C 120  
C 121  3  n THR . 121  C 121  
C 122  3  n SER . 122  C 122  
C 123  3  n LYS . 123  C 123  
C 124  3  n ASP . 124  C 124  
C 125  3  n LEU . 125  C 125  
C 126  3  n LEU . 126  C 126  
C 127  3  n SER . 127  C 127  
C 128  3  n SER . 128  C 128  
C 129  3  n ASP . 129  C 129  
C 130  3  n HIS . 130  C 130  
C 131  3  n THR . 131  C 131  
C 132  3  n VAL . 132  C 132  
C 133  3  n VAL . 133  C 133  
C 134  3  n PRO . 134  C 134  
C 135  3  n VAL . 135  C 135  
C 136  3  n ASP . 136  C 136  
C 137  3  n TYR . 137  C 137  
C 138  3  n SER . 138  C 138  
C 139  3  n ASP . 139  C 139  
C 140  3  n ALA . 140  C 140  
C 141  3  n SER . 141  C 141  
C 142  3  n SER . 142  C 142  
C 143  3  n SER . 143  C 143  
C 144  3  n PHE . 144  C 144  
C 145  3  n ASP . 145  C 145  
C 146  3  n ASN . 146  C 146  
C 147  3  n THR . 147  C 147  
C 148  3  n PRO . 148  C 148  
C 149  3  n ASN . 149  C 149  
C 150  3  n LYS . 150  C 150  
C 151  3  n GLY . 151  C 151  
C 152  3  n ILE . 152  C 152  
C 153  3  n ILE . 153  C 153  
C 154  3  n ILE . 154  C 154  
C 155  3  n VAL . 155  C 155  
C 156  3  n LYS . 156  C 156  
C 157  3  n LEU . 157  C 157  
C 158  3  n ARG . 158  C 158  
C 159  3  n ARG . 159  C 159  
C 160  3  n GLY . 160  C 160  
C 161  3  n GLN . 161  C 161  
C 162  3  n GLU . 162  C 162  
C 163  3  n LEU . 163  C 163  
C 164  3  n ARG . 164  C 164  
C 165  3  n LEU . 165  C 165  
C 166  3  n ARG . 166  C 166  
C 167  3  n ALA . 167  C 167  
C 168  3  n ILE . 168  C 168  
C 169  3  n ALA . 169  C 169  
C 170  3  n ARG . 170  C 170  
C 171  3  n LYS . 171  C 171  
C 172  3  n GLY . 172  C 172  
C 173  3  n ILE . 173  C 173  
C 174  3  n GLY . 174  C 174  
C 175  3  n LYS . 175  C 175  
C 176  3  n ASP . 176  C 176  
C 177  3  n HIS . 177  C 177  
C 178  3  n ALA . 178  C 178  
C 179  3  n LYS . 179  C 179  
C 180  3  n TRP . 180  C 180  
C 181  3  n SER . 181  C 181  
C 182  3  n PRO . 182  C 182  
C 183  3  n ALA . 183  C 183  
C 184  3  n ALA . 184  C 184  
C 185  3  n THR . 185  C 185  
C 186  3  n VAL . 186  C 186  
C 187  3  n THR . 187  C 187  
C 188  3  n PHE . 188  C 188  
C 189  3  n MET . 189  C 189  
C 190  3  n TYR . 190  C 190  
C 191  3  n GLU . 191  C 191  
C 192  3  n PRO . 192  C 192  
C 193  3  n GLU . 193  C 193  
C 194  3  n ILE . 194  C 194  
C 195  3  n TYR . 195  C 195  
C 196  3  n ILE . 196  C 196  
C 197  3  n ASN . 197  C 197  
C 198  3  n GLU . 198  C 198  
C 199  3  n ASP . 199  C 199  
C 200  3  n MET . 200  C 200  
C 201  3  n MET . 201  C 201  
C 202  3  n GLU . 202  C 202  
C 203  3  n SER . 203  C 203  
C 204  3  n LEU . 204  C 204  
C 205  3  n THR . 205  C 205  
C 206  3  n LEU . 206  C 206  
C 207  3  n GLU . 207  C 207  
C 208  3  n GLU . 208  C 208  
C 209  3  n LYS . 209  C 209  
C 210  3  n THR . 210  C 210  
C 211  3  n GLU . 211  C 211  
C 212  3  n LEU . 212  C 212  
C 213  3  n VAL . 213  C 213  
C 214  3  n GLU . 214  C 214  
C 215  3  n SER . 215  C 215  
C 216  3  n SER . 216  C 216  
C 217  3  n PRO . 217  C 217  
C 218  3  n THR . 218  C 218  
C 219  3  n LYS . 219  C 219  
C 220  3  n VAL . 220  C 220  
C 221  3  n PHE . 221  C 221  
C 222  3  n GLY . 222  C 222  
C 223  3  n ILE . 223  C 223  
C 224  3  n ASP . 224  C 224  
C 225  3  n PRO . 225  C 225  
C 226  3  n GLU . 226  C 226  
C 227  3  n ASN . 227  C 227  
C 228  3  n LYS . 228  C 228  
C 229  3  n GLN . 229  C 229  
C 230  3  n VAL . 230  C 230  
C 231  3  n ILE . 231  C 231  
C 232  3  n VAL . 232  C 232  
C 233  3  n VAL . 233  C 233  
C 234  3  n ASP . 234  C 234  
C 235  3  n PRO . 235  C 235  
C 236  3  n GLU . 236  C 236  
C 237  3  n ALA . 237  C 237  
C 238  3  n TYR . 238  C 238  
C 239  3  n THR . 239  C 239  
C 240  3  n TYR . 240  C 240  
C 241  3  n ASP . 241  C 241  
C 242  3  n ASP . 242  C 242  
C 243  3  n GLU . 243  C 243  
C 244  3  n VAL . 244  C 244  
C 245  3  n LEU . 245  C 245  
C 246  3  n LYS . 246  C 246  
C 247  3  n LYS . 247  C 247  
C 248  3  n ALA . 248  C 248  
C 249  3  n GLU . 249  C 249  
C 250  3  n ALA . 250  C 250  
C 251  3  n MET . 251  C 251  
C 252  3  n GLY . 252  C 252  
C 253  3  n LYS . 253  C 253  
C 254  3  n PRO . 254  C 254  
C 255  3  n GLY . 255  C 255  
C 256  3  n VAL . 256  C 256  
C 257  3  n VAL . 257  C 257  
C 258  3  n GLU . 258  C 258  
C 259  3  n ILE . 259  C 259  
C 260  3  n HIS . 260  C 260  
C 261  3  n ALA . 261  C 261  
C 262  3  n LYS . 262  C 262  
C 263  3  n GLU . 263  C 263  
C 264  3  n ASP . 264  C 264  
C 265  3  n SER . 265  C 265  
C 266  3  n PHE . 266  C 266  
C 267  3  n ILE . 267  C 267  
C 268  3  n PHE . 268  C 268  
C 269  3  n THR . 269  C 269  
C 270  3  n VAL . 270  C 270  
C 271  3  n GLU . 271  C 271  
C 272  3  n THR . 272  C 272  
C 273  3  n THR . 273  C 273  
C 274  3  n GLY . 274  C 274  
C 275  3  n ALA . 275  C 275  
C 276  3  n VAL . 276  C 276  
C 277  3  n LYS . 277  C 277  
C 278  3  n ALA . 278  C 278  
C 279  3  n SER . 279  C 279  
C 280  3  n GLN . 280  C 280  
C 281  3  n LEU . 281  C 281  
C 282  3  n VAL . 282  C 282  
C 283  3  n LEU . 283  C 283  
C 284  3  n ASN . 284  C 284  
C 285  3  n ALA . 285  C 285  
C 286  3  n ILE . 286  C 286  
C 287  3  n GLU . 287  C 287  
C 288  3  n VAL . 288  C 288  
C 289  3  n LEU . 289  C 289  
C 290  3  n LYS . 290  C 290  
C 291  3  n GLN . 291  C 291  
C 292  3  n LYS . 292  C 292  
C 293  3  n LEU . 293  C 293  
C 294  3  n ASP . 294  C 294  
C 295  3  n ALA . 295  C 295  
C 296  3  n VAL . 296  C 296  
C 297  3  n ARG . 297  C 297  
C 298  3  n LEU . 298  C 298  
C 299  3  n SER . 299  C 299  
C 300  3  n ASP . 300  C 300  
C 301  3  n ASP . 301  C 301  
C 302  3  n THR . 302  C 302  
C 303  3  n VAL . 303  C 303  
C 304  3  n GLU . 304  C 304  
C 305  3  n ALA . 305  C 305  
C 306  3  n ASP . 306  C 306  
C 307  3  n ASP . 307  C 307  
C 308  3  n GLN . 308  C 308  
C 309  3  n PHE . 309  C 309  
C 310  3  n GLY . 310  C 310  
C 311  3  n GLU . 311  C 311  
C 312  3  n LEU . 312  C 312  
C 313  3  n GLY . 313  C 313  
C 314  3  n ALA . 314  C 314  
C 315  3  n HIS . 315  C 315  
C 316  3  n MET . 316  C 316  
C 317  3  n ARG . 317  C 317  
C 318  3  n GLY . 318  C 318  
C 319  3  n GLY . 319  C 319  
D 1    4  n MET . 1    D 1    
D 2    4  n SER . 2    D 2    
D 3    4  n GLY . 3    D 3    
D 4    4  n GLU . 4    D 4    
D 5    4  n GLU . 5    D 5    
D 6    4  n GLU . 6    D 6    
D 7    4  n GLU . 7    D 7    
D 8    4  n ASN . 8    D 8    
D 9    4  n ALA . 9    D 9    
D 10   4  n ALA . 10   D 10   
D 11   4  n GLU . 11   D 11   
D 12   4  n LEU . 12   D 12   
D 13   4  n LYS . 13   D 13   
D 14   4  n ILE . 14   D 14   
D 15   4  n GLY . 15   D 15   
D 16   4  n ASP . 16   D 16   
D 17   4  n GLU . 17   D 17   
D 18   4  n PHE . 18   D 18   
D 19   4  n LEU . 19   D 19   
D 20   4  n LYS . 20   D 20   
D 21   4  n ALA . 21   D 21   
D 22   4  n LYS . 22   D 22   
D 23   4  n CYS . 23   D 23   
D 24   4  n LEU . 24   D 24   
D 25   4  n MET . 25   D 25   
D 26   4  n ASN . 26   D 26   
D 27   4  n CYS . 27   D 27   
D 28   4  n GLU . 28   D 28   
D 29   4  n VAL . 29   D 29   
D 30   4  n ALA . 30   D 30   
D 31   4  n LEU . 31   D 31   
D 32   4  n ILE . 32   D 32   
D 33   4  n LEU . 33   D 33   
D 34   4  n GLU . 34   D 34   
D 35   4  n HIS . 35   D 35   
D 36   4  n LYS . 36   D 36   
D 37   4  n TYR . 37   D 37   
D 38   4  n GLU . 38   D 38   
D 39   4  n GLN . 39   D 39   
D 40   4  n ILE . 40   D 40   
D 41   4  n GLN . 41   D 41   
D 42   4  n GLN . 42   D 42   
D 43   4  n MET . 43   D 43   
D 44   4  n SER . 44   D 44   
D 45   4  n ASP . 45   D 45   
D 46   4  n ASP . 46   D 46   
D 47   4  n PRO . 47   D 47   
D 48   4  n THR . 48   D 48   
D 49   4  n ASN . 49   D 49   
D 50   4  n GLN . 50   D 50   
D 51   4  n ILE . 51   D 51   
D 52   4  n SER . 52   D 52   
D 53   4  n GLN . 53   D 53   
D 54   4  n VAL . 54   D 54   
D 55   4  n PHE . 55   D 55   
D 56   4  n GLU . 56   D 56   
D 57   4  n LYS . 57   D 57   
D 58   4  n SER . 58   D 58   
D 59   4  n LEU . 59   D 59   
D 60   4  n GLN . 60   D 60   
D 61   4  n TYR . 61   D 61   
D 62   4  n VAL . 62   D 62   
D 63   4  n LYS . 63   D 63   
D 64   4  n ARG . 64   D 64   
D 65   4  n PHE . 65   D 65   
D 66   4  n SER . 66   D 66   
D 67   4  n ARG . 67   D 67   
D 68   4  n TYR . 68   D 68   
D 69   4  n LYS . 69   D 69   
D 70   4  n ASN . 70   D 70   
D 71   4  n PRO . 71   D 71   
D 72   4  n ASP . 72   D 72   
D 73   4  n ALA . 73   D 73   
D 74   4  n VAL . 74   D 74   
D 75   4  n ARG . 75   D 75   
D 76   4  n GLN . 76   D 76   
D 77   4  n ALA . 77   D 77   
D 78   4  n ARG . 78   D 78   
D 79   4  n GLU . 79   D 79   
D 80   4  n ILE . 80   D 80   
D 81   4  n LEU . 81   D 81   
D 82   4  n SER . 82   D 82   
D 83   4  n ARG . 83   D 83   
D 84   4  n TYR . 84   D 84   
D 85   4  n PRO . 85   D 85   
D 86   4  n LEU . 86   D 86   
D 87   4  n ALA . 87   D 87   
D 88   4  n GLU . 88   D 88   
D 89   4  n PHE . 89   D 89   
D 90   4  n GLU . 90   D 90   
D 91   4  n LEU . 91   D 91   
D 92   4  n CYS . 92   D 92   
D 93   4  n VAL . 93   D 93   
D 94   4  n LEU . 94   D 94   
D 95   4  n GLY . 95   D 95   
D 96   4  n ASN . 96   D 96   
D 97   4  n LEU . 97   D 97   
D 98   4  n CYS . 98   D 98   
D 99   4  n PRO . 99   D 99   
D 100  4  n GLU . 100  D 100  
D 101  4  n THR . 101  D 101  
D 102  4  n VAL . 102  D 102  
D 103  4  n GLU . 103  D 103  
D 104  4  n GLU . 104  D 104  
D 105  4  n GLY . 105  D 105  
D 106  4  n ILE . 106  D 106  
D 107  4  n ALA . 107  D 107  
D 108  4  n MET . 108  D 108  
D 109  4  n VAL . 109  D 109  
D 110  4  n PRO . 110  D 110  
D 111  4  n SER . 111  D 111  
D 112  4  n ILE . 112  D 112  
D 113  4  n LYS . 113  D 113  
D 114  4  n ASN . 114  D 114  
D 115  4  n ARG . 115  D 115  
D 116  4  n GLY . 116  D 116  
D 117  4  n ARG . 117  D 117  
D 118  4  n ALA . 118  D 118  
D 119  4  n LEU . 119  D 119  
D 120  4  n ASP . 120  D 120  
D 121  4  n GLU . 121  D 121  
D 122  4  n GLU . 122  D 122  
D 123  4  n ALA . 123  D 123  
D 124  4  n ILE . 124  D 124  
D 125  4  n GLU . 125  D 125  
D 126  4  n LYS . 126  D 126  
D 127  4  n MET . 127  D 127  
D 128  4  n LEU . 128  D 128  
D 129  4  n THR . 129  D 129  
D 130  4  n ASP . 130  D 130  
D 131  4  n LEU . 131  D 131  
D 132  4  n SER . 132  D 132  
D 133  4  n LEU . 133  D 133  
D 134  4  n ILE . 134  D 134  
D 135  4  n LYS . 135  D 135  
D 136  4  n LYS . 136  D 136  
D 137  4  n PHE . 137  D 137  
D 138  4  n GLU . 138  D 138  
E 1    5  n MET . 1    E 1    
E 2    5  n ALA . 2    E 2    
E 3    5  n LEU . 3    E 3    
E 4    5  n SER . 4    E 4    
E 5    5  n GLU . 5    E 5    
E 6    5  n GLU . 6    E 6    
E 7    5  n GLU . 7    E 7    
E 8    5  n LEU . 8    E 8    
E 9    5  n SER . 9    E 9    
E 10   5  n LYS . 10   E 10   
E 11   5  n LEU . 11   E 11   
E 12   5  n PHE . 12   E 12   
E 13   5  n ARG . 13   E 13   
E 14   5  n VAL . 14   E 14   
E 15   5  n ARG . 15   E 15   
E 16   5  n LYS . 16   E 16   
E 17   5  n THR . 17   E 17   
E 18   5  n LEU . 18   E 18   
E 19   5  n MET . 19   E 19   
E 20   5  n GLU . 20   E 20   
E 21   5  n MET . 21   E 21   
E 22   5  n LEU . 22   E 22   
E 23   5  n SER . 23   E 23   
E 24   5  n ASP . 24   E 24   
E 25   5  n ARG . 25   E 25   
E 26   5  n GLY . 26   E 26   
E 27   5  n TYR . 27   E 27   
E 28   5  n LEU . 28   E 28   
E 29   5  n VAL . 29   E 29   
E 30   5  n GLY . 30   E 30   
E 31   5  n ASP . 31   E 31   
E 32   5  n PHE . 32   E 32   
E 33   5  n GLU . 33   E 33   
E 34   5  n ILE . 34   E 34   
E 35   5  n ASN . 35   E 35   
E 36   5  n MET . 36   E 36   
E 37   5  n SER . 37   E 37   
E 38   5  n LYS . 38   E 38   
E 39   5  n HIS . 39   E 39   
E 40   5  n GLN . 40   E 40   
E 41   5  n PHE . 41   E 41   
E 42   5  n LEU . 42   E 42   
E 43   5  n GLN . 43   E 43   
E 44   5  n LYS . 44   E 44   
E 45   5  n TYR . 45   E 45   
E 46   5  n GLY . 46   E 46   
E 47   5  n GLU . 47   E 47   
E 48   5  n ASN . 48   E 48   
E 49   5  n MET . 49   E 49   
E 50   5  n LYS . 50   E 50   
E 51   5  n ARG . 51   E 51   
E 52   5  n GLU . 52   E 52   
E 53   5  n ASP . 53   E 53   
E 54   5  n LEU . 54   E 54   
E 55   5  n VAL . 55   E 55   
E 56   5  n ILE . 56   E 56   
E 57   5  n GLN . 57   E 57   
E 58   5  n LYS . 58   E 58   
E 59   5  n ALA . 59   E 59   
E 60   5  n LYS . 60   E 60   
E 61   5  n ARG . 61   E 61   
E 62   5  n ASN . 62   E 62   
E 63   5  n ASN . 63   E 63   
E 64   5  n SER . 64   E 64   
E 65   5  n SER . 65   E 65   
E 66   5  n ASP . 66   E 66   
E 67   5  n GLN . 67   E 67   
E 68   5  n ILE . 68   E 68   
E 69   5  n TYR . 69   E 69   
E 70   5  n VAL . 70   E 70   
E 71   5  n PHE . 71   E 71   
E 72   5  n PHE . 72   E 72   
E 73   5  n PRO . 73   E 73   
E 74   5  n GLU . 74   E 74   
E 75   5  n GLU . 75   E 75   
E 76   5  n PRO . 76   E 76   
E 77   5  n LYS . 77   E 77   
E 78   5  n VAL . 78   E 78   
E 79   5  n GLY . 79   E 79   
E 80   5  n VAL . 80   E 80   
E 81   5  n LYS . 81   E 81   
E 82   5  n THR . 82   E 82   
E 83   5  n MET . 83   E 83   
E 84   5  n LYS . 84   E 84   
E 85   5  n THR . 85   E 85   
E 86   5  n TYR . 86   E 86   
E 87   5  n THR . 87   E 87   
E 88   5  n GLU . 88   E 88   
E 89   5  n ARG . 89   E 89   
E 90   5  n MET . 90   E 90   
E 91   5  n LYS . 91   E 91   
E 92   5  n LYS . 92   E 92   
E 93   5  n GLU . 93   E 93   
E 94   5  n ASP . 94   E 94   
E 95   5  n VAL . 95   E 95   
E 96   5  n PHE . 96   E 96   
E 97   5  n GLN . 97   E 97   
E 98   5  n ALA . 98   E 98   
E 99   5  n ILE . 99   E 99   
E 100  5  n LEU . 100  E 100  
E 101  5  n ILE . 101  E 101  
E 102  5  n VAL . 102  E 102  
E 103  5  n GLN . 103  E 103  
E 104  5  n GLN . 104  E 104  
E 105  5  n ASN . 105  E 105  
E 106  5  n LEU . 106  E 106  
E 107  5  n THR . 107  E 107  
E 108  5  n PRO . 108  E 108  
E 109  5  n PHE . 109  E 109  
E 110  5  n ALA . 110  E 110  
E 111  5  n ARG . 111  E 111  
E 112  5  n THR . 112  E 112  
E 113  5  n CYS . 113  E 113  
E 114  5  n ILE . 114  E 114  
E 115  5  n SER . 115  E 115  
E 116  5  n GLU . 116  E 116  
E 117  5  n ILE . 117  E 117  
E 118  5  n SER . 118  E 118  
E 119  5  n THR . 119  E 119  
E 120  5  n LYS . 120  E 120  
E 121  5  n PHE . 121  E 121  
E 122  5  n HIS . 122  E 122  
E 123  5  n LEU . 123  E 123  
E 124  5  n GLU . 124  E 124  
E 125  5  n VAL . 125  E 125  
E 126  5  n PHE . 126  E 126  
E 127  5  n GLN . 127  E 127  
E 128  5  n GLU . 128  E 128  
E 129  5  n ALA . 129  E 129  
E 130  5  n GLU . 130  E 130  
E 131  5  n MET . 131  E 131  
E 132  5  n LEU . 132  E 132  
E 133  5  n VAL . 133  E 133  
E 134  5  n ASN . 134  E 134  
E 135  5  n ILE . 135  E 135  
E 136  5  n LYS . 136  E 136  
E 137  5  n ASN . 137  E 137  
E 138  5  n HIS . 138  E 138  
E 139  5  n VAL . 139  E 139  
E 140  5  n LEU . 140  E 140  
E 141  5  n ILE . 141  E 141  
E 142  5  n PRO . 142  E 142  
E 143  5  n GLU . 143  E 143  
E 144  5  n HIS . 144  E 144  
E 145  5  n GLN . 145  E 145  
E 146  5  n LEU . 146  E 146  
E 147  5  n LEU . 147  E 147  
E 148  5  n SER . 148  E 148  
E 149  5  n PRO . 149  E 149  
E 150  5  n GLU . 150  E 150  
E 151  5  n GLU . 151  E 151  
E 152  5  n LYS . 152  E 152  
E 153  5  n LYS . 153  E 153  
E 154  5  n THR . 154  E 154  
E 155  5  n LEU . 155  E 155  
E 156  5  n LEU . 156  E 156  
E 157  5  n GLU . 157  E 157  
E 158  5  n ARG . 158  E 158  
E 159  5  n TYR . 159  E 159  
E 160  5  n THR . 160  E 160  
E 161  5  n VAL . 161  E 161  
E 162  5  n LYS . 162  E 162  
E 163  5  n GLU . 163  E 163  
E 164  5  n THR . 164  E 164  
E 165  5  n GLN . 165  E 165  
E 166  5  n LEU . 166  E 166  
E 167  5  n PRO . 167  E 167  
E 168  5  n ARG . 168  E 168  
E 169  5  n ILE . 169  E 169  
E 170  5  n GLN . 170  E 170  
E 171  5  n ILE . 171  E 171  
E 172  5  n THR . 172  E 172  
E 173  5  n ASP . 173  E 173  
E 174  5  n PRO . 174  E 174  
E 175  5  n ILE . 175  E 175  
E 176  5  n ALA . 176  E 176  
E 177  5  n ARG . 177  E 177  
E 178  5  n TYR . 178  E 178  
E 179  5  n TYR . 179  E 179  
E 180  5  n GLY . 180  E 180  
E 181  5  n LEU . 181  E 181  
E 182  5  n LYS . 182  E 182  
E 183  5  n ARG . 183  E 183  
E 184  5  n GLY . 184  E 184  
E 185  5  n GLN . 185  E 185  
E 186  5  n VAL . 186  E 186  
E 187  5  n VAL . 187  E 187  
E 188  5  n LYS . 188  E 188  
E 189  5  n ILE . 189  E 189  
E 190  5  n ILE . 190  E 190  
E 191  5  n ARG . 191  E 191  
E 192  5  n PRO . 192  E 192  
E 193  5  n SER . 193  E 193  
E 194  5  n GLU . 194  E 194  
E 195  5  n THR . 195  E 195  
E 196  5  n ALA . 196  E 196  
E 197  5  n GLY . 197  E 197  
E 198  5  n ARG . 198  E 198  
E 199  5  n TYR . 199  E 199  
E 200  5  n ILE . 200  E 200  
E 201  5  n THR . 201  E 201  
E 202  5  n TYR . 202  E 202  
E 203  5  n ARG . 203  E 203  
E 204  5  n TYR . 204  E 204  
E 205  5  n VAL . 205  E 205  
E 206  5  n VAL . 206  E 206  
F 1    6  n MET . 1    F 1    
F 2    6  n ALA . 2    F 2    
F 3    6  n ASP . 3    F 3    
F 4    6  n ASP . 4    F 4    
F 5    6  n ASP . 5    F 5    
F 6    6  n TYR . 6    F 6    
F 7    6  n ASP . 7    F 7    
F 8    6  n MET . 8    F 8    
F 9    6  n ASP . 9    F 9    
F 10   6  n GLY . 10   F 10   
F 11   6  n GLY . 11   F 11   
F 12   6  n TYR . 12   F 12   
F 13   6  n VAL . 13   F 13   
F 14   6  n ASP . 14   F 14   
F 15   6  n GLU . 15   F 15   
F 16   6  n PRO . 16   F 16   
F 17   6  n MET . 17   F 17   
F 18   6  n ASP . 18   F 18   
F 19   6  n PRO . 19   F 19   
F 20   6  n GLU . 20   F 20   
F 21   6  n PRO . 21   F 21   
F 22   6  n ASP . 22   F 22   
F 23   6  n GLU . 23   F 23   
F 24   6  n GLY . 24   F 24   
F 25   6  n ALA . 25   F 25   
F 26   6  n GLU . 26   F 26   
F 27   6  n ILE . 27   F 27   
F 28   6  n GLU . 28   F 28   
F 29   6  n GLU . 29   F 29   
F 30   6  n ASP . 30   F 30   
F 31   6  n ASN . 31   F 31   
F 32   6  n GLY . 32   F 32   
F 33   6  n ASN . 33   F 33   
F 34   6  n ASN . 34   F 34   
F 35   6  n ASP . 35   F 35   
F 36   6  n ASP . 36   F 36   
F 37   6  n ILE . 37   F 37   
F 38   6  n PRO . 38   F 38   
F 39   6  n ASP . 39   F 39   
F 40   6  n PRO . 40   F 40   
F 41   6  n LEU . 41   F 41   
F 42   6  n MET . 42   F 42   
F 43   6  n GLY . 43   F 43   
F 44   6  n GLU . 44   F 44   
F 45   6  n GLY . 45   F 45   
F 46   6  n GLU . 46   F 46   
F 47   6  n GLU . 47   F 47   
F 48   6  n LYS . 48   F 48   
F 49   6  n THR . 49   F 49   
F 50   6  n GLU . 50   F 50   
F 51   6  n GLN . 51   F 51   
F 52   6  n GLN . 52   F 52   
F 53   6  n GLU . 53   F 53   
F 54   6  n PRO . 54   F 54   
F 55   6  n VAL . 55   F 55   
F 56   6  n GLU . 56   F 56   
F 57   6  n ARG . 57   F 57   
F 58   6  n PRO . 58   F 58   
F 59   6  n ARG . 59   F 59   
F 60   6  n LYS . 60   F 60   
F 61   6  n THR . 61   F 61   
F 62   6  n SER . 62   F 62   
F 63   6  n LYS . 63   F 63   
F 64   6  n PHE . 64   F 64   
F 65   6  n MET . 65   F 65   
F 66   6  n THR . 66   F 66   
F 67   6  n LYS . 67   F 67   
F 68   6  n TYR . 68   F 68   
F 69   6  n GLU . 69   F 69   
F 70   6  n ARG . 70   F 70   
F 71   6  n ALA . 71   F 71   
F 72   6  n ARG . 72   F 72   
F 73   6  n ILE . 73   F 73   
F 74   6  n LEU . 74   F 74   
F 75   6  n GLY . 75   F 75   
F 76   6  n THR . 76   F 76   
F 77   6  n ARG . 77   F 77   
F 78   6  n ALA . 78   F 78   
F 79   6  n LEU . 79   F 79   
F 80   6  n GLN . 80   F 80   
F 81   6  n ILE . 81   F 81   
F 82   6  n SER . 82   F 82   
F 83   6  n MET . 83   F 83   
F 84   6  n ASN . 84   F 84   
F 85   6  n ALA . 85   F 85   
F 86   6  n PRO . 86   F 86   
F 87   6  n VAL . 87   F 87   
F 88   6  n MET . 88   F 88   
F 89   6  n VAL . 89   F 89   
F 90   6  n GLU . 90   F 90   
F 91   6  n LEU . 91   F 91   
F 92   6  n GLU . 92   F 92   
F 93   6  n GLY . 93   F 93   
F 94   6  n GLU . 94   F 94   
F 95   6  n THR . 95   F 95   
F 96   6  n ASP . 96   F 96   
F 97   6  n PRO . 97   F 97   
F 98   6  n LEU . 98   F 98   
F 99   6  n GLU . 99   F 99   
F 100  6  n ILE . 100  F 100  
F 101  6  n ALA . 101  F 101  
F 102  6  n MET . 102  F 102  
F 103  6  n LYS . 103  F 103  
F 104  6  n GLU . 104  F 104  
F 105  6  n LEU . 105  F 105  
F 106  6  n ARG . 106  F 106  
F 107  6  n GLU . 107  F 107  
F 108  6  n ARG . 108  F 108  
F 109  6  n LYS . 109  F 109  
F 110  6  n ILE . 110  F 110  
F 111  6  n PRO . 111  F 111  
F 112  6  n PHE . 112  F 112  
F 113  6  n THR . 113  F 113  
F 114  6  n ILE . 114  F 114  
F 115  6  n ARG . 115  F 115  
F 116  6  n ARG . 116  F 116  
F 117  6  n TYR . 117  F 117  
F 118  6  n LEU . 118  F 118  
F 119  6  n PRO . 119  F 119  
F 120  6  n ASP . 120  F 120  
F 121  6  n GLY . 121  F 121  
F 122  6  n SER . 122  F 122  
F 123  6  n TYR . 123  F 123  
F 124  6  n GLU . 124  F 124  
F 125  6  n ASP . 125  F 125  
F 126  6  n TRP . 126  F 126  
F 127  6  n GLY . 127  F 127  
F 128  6  n VAL . 128  F 128  
F 129  6  n ASP . 129  F 129  
F 130  6  n GLU . 130  F 130  
F 131  6  n LEU . 131  F 131  
F 132  6  n ILE . 132  F 132  
F 133  6  n VAL . 133  F 133  
F 134  6  n GLU . 134  F 134  
F 135  6  n ASP . 135  F 135  
F 136  6  n SER . 136  F 136  
F 137  6  n TRP . 137  F 137  
F 138  6  n LYS . 138  F 138  
F 139  6  n ARG . 139  F 139  
F 140  6  n GLN . 140  F 140  
F 141  6  n VAL . 141  F 141  
F 142  6  n GLY . 142  F 142  
F 143  6  n GLY . 143  F 143  
F 144  6  n THR . 144  F 144  
G 1    7  n MET . 1    G 1    
G 2    7  n PHE . 2    G 2    
G 3    7  n PHE . 3    G 3    
G 4    7  n HIS . 4    G 4    
G 5    7  n ILE . 5    G 5    
G 6    7  n VAL . 6    G 6    
G 7    7  n LEU . 7    G 7    
G 8    7  n GLU . 8    G 8    
G 9    7  n ARG . 9    G 9    
G 10   7  n ASN . 10   G 10   
G 11   7  n MET . 11   G 11   
G 12   7  n GLN . 12   G 12   
G 13   7  n LEU . 13   G 13   
G 14   7  n HIS . 14   G 14   
G 15   7  n PRO . 15   G 15   
G 16   7  n ARG . 16   G 16   
G 17   7  n HIS . 17   G 17   
G 18   7  n PHE . 18   G 18   
G 19   7  n GLY . 19   G 19   
G 20   7  n ARG . 20   G 20   
G 21   7  n ASP . 21   G 21   
G 22   7  n LEU . 22   G 22   
G 23   7  n ARG . 23   G 23   
G 24   7  n GLU . 24   G 24   
G 25   7  n LYS . 25   G 25   
G 26   7  n LEU . 26   G 26   
G 27   7  n VAL . 27   G 27   
G 28   7  n SER . 28   G 28   
G 29   7  n LYS . 29   G 29   
G 30   7  n LEU . 30   G 30   
G 31   7  n MET . 31   G 31   
G 32   7  n LYS . 32   G 32   
G 33   7  n ASP . 33   G 33   
G 34   7  n VAL . 34   G 34   
G 35   7  n GLU . 35   G 35   
G 36   7  n GLY . 36   G 36   
G 37   7  n THR . 37   G 37   
G 38   7  n CYS . 38   G 38   
G 39   7  n SER . 39   G 39   
G 40   7  n GLY . 40   G 40   
G 41   7  n ARG . 41   G 41   
G 42   7  n HIS . 42   G 42   
G 43   7  n GLY . 43   G 43   
G 44   7  n PHE . 44   G 44   
G 45   7  n ILE . 45   G 45   
G 46   7  n VAL . 46   G 46   
G 47   7  n ALA . 47   G 47   
G 48   7  n ILE . 48   G 48   
G 49   7  n THR . 49   G 49   
G 50   7  n GLY . 50   G 50   
G 51   7  n ILE . 51   G 51   
G 52   7  n GLU . 52   G 52   
G 53   7  n SER . 53   G 53   
G 54   7  n VAL . 54   G 54   
G 55   7  n GLY . 55   G 55   
G 56   7  n LYS . 56   G 56   
G 57   7  n GLY . 57   G 57   
G 58   7  n LEU . 58   G 58   
G 59   7  n ILE . 59   G 59   
G 60   7  n ARG . 60   G 60   
G 61   7  n ASP . 61   G 61   
G 62   7  n GLY . 62   G 62   
G 63   7  n THR . 63   G 63   
G 64   7  n GLY . 64   G 64   
G 65   7  n PHE . 65   G 65   
G 66   7  n VAL . 66   G 66   
G 67   7  n THR . 67   G 67   
G 68   7  n PHE . 68   G 68   
G 69   7  n PRO . 69   G 69   
G 70   7  n VAL . 70   G 70   
G 71   7  n LYS . 71   G 71   
G 72   7  n TYR . 72   G 72   
G 73   7  n GLN . 73   G 73   
G 74   7  n CYS . 74   G 74   
G 75   7  n VAL . 75   G 75   
G 76   7  n VAL . 76   G 76   
G 77   7  n PHE . 77   G 77   
G 78   7  n ARG . 78   G 78   
G 79   7  n PRO . 79   G 79   
G 80   7  n PHE . 80   G 80   
G 81   7  n LYS . 81   G 81   
G 82   7  n GLY . 82   G 82   
G 83   7  n GLU . 83   G 83   
G 84   7  n ILE . 84   G 84   
G 85   7  n LEU . 85   G 85   
G 86   7  n GLU . 86   G 86   
G 87   7  n ALA . 87   G 87   
G 88   7  n VAL . 88   G 88   
G 89   7  n VAL . 89   G 89   
G 90   7  n THR . 90   G 90   
G 91   7  n MET . 91   G 91   
G 92   7  n VAL . 92   G 92   
G 93   7  n ASN . 93   G 93   
G 94   7  n LYS . 94   G 94   
G 95   7  n MET . 95   G 95   
G 96   7  n GLY . 96   G 96   
G 97   7  n PHE . 97   G 97   
G 98   7  n PHE . 98   G 98   
G 99   7  n ALA . 99   G 99   
G 100  7  n GLU . 100  G 100  
G 101  7  n ALA . 101  G 101  
G 102  7  n GLY . 102  G 102  
G 103  7  n PRO . 103  G 103  
G 104  7  n VAL . 104  G 104  
G 105  7  n GLN . 105  G 105  
G 106  7  n ILE . 106  G 106  
G 107  7  n PHE . 107  G 107  
G 108  7  n VAL . 108  G 108  
G 109  7  n SER . 109  G 109  
G 110  7  n ASN . 110  G 110  
G 111  7  n HIS . 111  G 111  
G 112  7  n LEU . 112  G 112  
G 113  7  n ILE . 113  G 113  
G 114  7  n PRO . 114  G 114  
G 115  7  n ASP . 115  G 115  
G 116  7  n ASP . 116  G 116  
G 117  7  n MET . 117  G 117  
G 118  7  n GLU . 118  G 118  
G 119  7  n PHE . 119  G 119  
G 120  7  n GLN . 120  G 120  
G 121  7  n SER . 121  G 121  
G 122  7  n GLY . 122  G 122  
G 123  7  n ASP . 123  G 123  
G 124  7  n VAL . 124  G 124  
G 125  7  n PRO . 125  G 125  
G 126  7  n ASN . 126  G 126  
G 127  7  n TYR . 127  G 127  
G 128  7  n THR . 128  G 128  
G 129  7  n THR . 129  G 129  
G 130  7  n SER . 130  G 130  
G 131  7  n ASP . 131  G 131  
G 132  7  n GLY . 132  G 132  
G 133  7  n SER . 133  G 133  
G 134  7  n VAL . 134  G 134  
G 135  7  n LYS . 135  G 135  
G 136  7  n ILE . 136  G 136  
G 137  7  n GLN . 137  G 137  
G 138  7  n LYS . 138  G 138  
G 139  7  n GLU . 139  G 139  
G 140  7  n SER . 140  G 140  
G 141  7  n GLU . 141  G 141  
G 142  7  n VAL . 142  G 142  
G 143  7  n ARG . 143  G 143  
G 144  7  n LEU . 144  G 144  
G 145  7  n LYS . 145  G 145  
G 146  7  n ILE . 146  G 146  
G 147  7  n ILE . 147  G 147  
G 148  7  n GLY . 148  G 148  
G 149  7  n THR . 149  G 149  
G 150  7  n ARG . 150  G 150  
G 151  7  n VAL . 151  G 151  
G 152  7  n ASP . 152  G 152  
G 153  7  n ALA . 153  G 153  
G 154  7  n THR . 154  G 154  
G 155  7  n GLU . 155  G 155  
G 156  7  n ILE . 156  G 156  
G 157  7  n PHE . 157  G 157  
G 158  7  n CYS . 158  G 158  
G 159  7  n ILE . 159  G 159  
G 160  7  n GLY . 160  G 160  
G 161  7  n THR . 161  G 161  
G 162  7  n ILE . 162  G 162  
G 163  7  n LYS . 163  G 163  
G 164  7  n ASP . 164  G 164  
G 165  7  n ASP . 165  G 165  
G 166  7  n PHE . 166  G 166  
G 167  7  n LEU . 167  G 167  
G 168  7  n GLY . 168  G 168  
G 169  7  n VAL . 169  G 169  
G 170  7  n ILE . 170  G 170  
G 171  7  n SER . 171  G 171  
G 172  7  n ASP . 172  G 172  
G 173  7  n PRO . 173  G 173  
G 174  7  n GLY . 174  G 174  
G 175  7  n THR . 175  G 175  
G 176  7  n ASN . 176  G 176  
G 177  7  n ALA . 177  G 177  
H 1    8  n MET . 1    H 1    
H 2    8  n PHE . 2    H 2    
H 3    8  n MET . 3    H 3    
H 4    8  n LEU . 4    H 4    
H 5    8  n LEU . 5    H 5    
H 6    8  n ASP . 6    H 6    
H 7    8  n VAL . 7    H 7    
H 8    8  n ASN . 8    H 8    
H 9    8  n THR . 9    H 9    
H 10   8  n GLU . 10   H 10   
H 11   8  n ILE . 11   H 11   
H 12   8  n TYR . 12   H 12   
H 13   8  n PRO . 13   H 13   
H 14   8  n MET . 14   H 14   
H 15   8  n ARG . 15   H 15   
H 16   8  n VAL . 16   H 16   
H 17   8  n LYS . 17   H 17   
H 18   8  n ASP . 18   H 18   
H 19   8  n LYS . 19   H 19   
H 20   8  n PHE . 20   H 20   
H 21   8  n MET . 21   H 21   
H 22   8  n MET . 22   H 22   
H 23   8  n VAL . 23   H 23   
H 24   8  n LEU . 24   H 24   
H 25   8  n ALA . 25   H 25   
H 26   8  n SER . 26   H 26   
H 27   8  n THR . 27   H 27   
H 28   8  n LEU . 28   H 28   
H 29   8  n ASN . 29   H 29   
H 30   8  n LEU . 30   H 30   
H 31   8  n ASP . 31   H 31   
H 32   8  n GLY . 32   H 32   
H 33   8  n THR . 33   H 33   
H 34   8  n PRO . 34   H 34   
H 35   8  n ASP . 35   H 35   
H 36   8  n THR . 36   H 36   
H 37   8  n GLY . 37   H 37   
H 38   8  n TYR . 38   H 38   
H 39   8  n PHE . 39   H 39   
H 40   8  n ILE . 40   H 40   
H 41   8  n GLN . 41   H 41   
H 42   8  n GLY . 42   H 42   
H 43   8  n ASN . 43   H 43   
H 44   8  n LYS . 44   H 44   
H 45   8  n LYS . 45   H 45   
H 46   8  n SER . 46   H 46   
H 47   8  n LEU . 47   H 47   
H 48   8  n ALA . 48   H 48   
H 49   8  n ASP . 49   H 49   
H 50   8  n LYS . 50   H 50   
H 51   8  n PHE . 51   H 51   
H 52   8  n GLU . 52   H 52   
H 53   8  n TYR . 53   H 53   
H 54   8  n VAL . 54   H 54   
H 55   8  n MET . 55   H 55   
H 56   8  n HIS . 56   H 56   
H 57   8  n GLY . 57   H 57   
H 58   8  n LYS . 58   H 58   
H 59   8  n LEU . 59   H 59   
H 60   8  n TYR . 60   H 60   
H 61   8  n ARG . 61   H 61   
H 62   8  n ILE . 62   H 62   
H 63   8  n SER . 63   H 63   
H 64   8  n GLU . 64   H 64   
H 65   8  n GLU . 65   H 65   
H 66   8  n GLY . 66   H 66   
H 67   8  n SER . 67   H 67   
H 68   8  n GLY . 68   H 68   
H 69   8  n LYS . 69   H 69   
H 70   8  n HIS . 70   H 70   
H 71   8  n VAL . 71   H 71   
H 72   8  n LYS . 72   H 72   
H 73   8  n ALA . 73   H 73   
H 74   8  n ASP . 74   H 74   
H 75   8  n ILE . 75   H 75   
H 76   8  n PHE . 76   H 76   
H 77   8  n VAL . 77   H 77   
H 78   8  n SER . 78   H 78   
H 79   8  n PHE . 79   H 79   
H 80   8  n GLY . 80   H 80   
H 81   8  n GLY . 81   H 81   
H 82   8  n LEU . 82   H 82   
H 83   8  n LEU . 83   H 83   
H 84   8  n MET . 84   H 84   
H 85   8  n GLN . 85   H 85   
H 86   8  n LEU . 86   H 86   
H 87   8  n ARG . 87   H 87   
H 88   8  n GLY . 88   H 88   
H 89   8  n ASP . 89   H 89   
H 90   8  n PRO . 90   H 90   
H 91   8  n SER . 91   H 91   
H 92   8  n ILE . 92   H 92   
H 93   8  n ALA . 93   H 93   
H 94   8  n ALA . 94   H 94   
H 95   8  n LYS . 95   H 95   
H 96   8  n PHE . 96   H 96   
H 97   8  n GLU . 97   H 97   
H 98   8  n LEU . 98   H 98   
H 99   8  n ASP . 99   H 99   
H 100  8  n GLN . 100  H 100  
H 101  8  n LYS . 101  H 101  
H 102  8  n ILE . 102  H 102  
H 103  8  n PHE . 103  H 103  
H 104  8  n LEU . 104  H 104  
H 105  8  n LEU . 105  H 105  
H 106  8  n ILE . 106  H 106  
H 107  8  n ARG . 107  H 107  
H 108  8  n LYS . 108  H 108  
H 109  8  n VAL . 109  H 109  
I 1    9  n MET . 1    I 1    
I 2    9  n SER . 2    I 2    
I 3    9  n THR . 3    I 3    
I 4    9  n MET . 4    I 4    
I 5    9  n LYS . 5    I 5    
I 6    9  n PHE . 6    I 6    
I 7    9  n CYS . 7    I 7    
I 8    9  n ARG . 8    I 8    
I 9    9  n GLU . 9    I 9    
I 10   9  n CYS . 10   I 10   
I 11   9  n ASN . 11   I 11   
I 12   9  n ASN . 12   I 12   
I 13   9  n ILE . 13   I 13   
I 14   9  n LEU . 14   I 14   
I 15   9  n TYR . 15   I 15   
I 16   9  n PRO . 16   I 16   
I 17   9  n LYS . 17   I 17   
I 18   9  n GLU . 18   I 18   
I 19   9  n ASP . 19   I 19   
I 20   9  n LYS . 20   I 20   
I 21   9  n GLU . 21   I 21   
I 22   9  n GLN . 22   I 22   
I 23   9  n LYS . 23   I 23   
I 24   9  n ILE . 24   I 24   
I 25   9  n LEU . 25   I 25   
I 26   9  n LEU . 26   I 26   
I 27   9  n TYR . 27   I 27   
I 28   9  n ALA . 28   I 28   
I 29   9  n CYS . 29   I 29   
I 30   9  n ARG . 30   I 30   
I 31   9  n ASN . 31   I 31   
I 32   9  n CYS . 32   I 32   
I 33   9  n ASP . 33   I 33   
I 34   9  n HIS . 34   I 34   
I 35   9  n GLN . 35   I 35   
I 36   9  n GLU . 36   I 36   
I 37   9  n PRO . 37   I 37   
I 38   9  n ALA . 38   I 38   
I 39   9  n GLU . 39   I 39   
I 40   9  n ASN . 40   I 40   
I 41   9  n ASN . 41   I 41   
I 42   9  n CYS . 42   I 42   
I 43   9  n VAL . 43   I 43   
I 44   9  n TYR . 44   I 44   
I 45   9  n ARG . 45   I 45   
I 46   9  n ASN . 46   I 46   
I 47   9  n GLU . 47   I 47   
I 48   9  n ILE . 48   I 48   
I 49   9  n HIS . 49   I 49   
I 50   9  n HIS . 50   I 50   
I 51   9  n SER . 51   I 51   
I 52   9  n ALA . 52   I 52   
I 53   9  n ALA . 53   I 53   
I 54   9  n GLU . 54   I 54   
I 55   9  n ARG . 55   I 55   
I 56   9  n THR . 56   I 56   
I 57   9  n GLN . 57   I 57   
I 58   9  n VAL . 58   I 58   
I 59   9  n LEU . 59   I 59   
I 60   9  n GLN . 60   I 60   
I 61   9  n ASP . 61   I 61   
I 62   9  n VAL . 62   I 62   
I 63   9  n ALA . 63   I 63   
I 64   9  n ALA . 64   I 64   
I 65   9  n ASP . 65   I 65   
I 66   9  n PRO . 66   I 66   
I 67   9  n THR . 67   I 67   
I 68   9  n LEU . 68   I 68   
I 69   9  n PRO . 69   I 69   
I 70   9  n ARG . 70   I 70   
I 71   9  n THR . 71   I 71   
I 72   9  n LYS . 72   I 72   
I 73   9  n SER . 73   I 73   
I 74   9  n VAL . 74   I 74   
I 75   9  n ARG . 75   I 75   
I 76   9  n CYS . 76   I 76   
I 77   9  n SER . 77   I 77   
I 78   9  n GLN . 78   I 78   
I 79   9  n CYS . 79   I 79   
I 80   9  n GLY . 80   I 80   
I 81   9  n HIS . 81   I 81   
I 82   9  n GLY . 82   I 82   
I 83   9  n GLU . 83   I 83   
I 84   9  n ALA . 84   I 84   
I 85   9  n VAL . 85   I 85   
I 86   9  n PHE . 86   I 86   
I 87   9  n PHE . 87   I 87   
I 88   9  n GLN . 88   I 88   
I 89   9  n ALA . 89   I 89   
I 90   9  n THR . 90   I 90   
I 91   9  n ALA . 91   I 91   
I 92   9  n ARG . 92   I 92   
I 93   9  n GLY . 93   I 93   
I 94   9  n GLU . 94   I 94   
I 95   9  n GLU . 95   I 95   
I 96   9  n GLY . 96   I 96   
I 97   9  n MET . 97   I 97   
I 98   9  n THR . 98   I 98   
I 99   9  n LEU . 99   I 99   
I 100  9  n PHE . 100  I 100  
I 101  9  n PHE . 101  I 101  
I 102  9  n VAL . 102  I 102  
I 103  9  n CYS . 103  I 103  
I 104  9  n CYS . 104  I 104  
I 105  9  n ASN . 105  I 105  
I 106  9  n PRO . 106  I 106  
I 107  9  n ASN . 107  I 107  
I 108  9  n CYS . 108  I 108  
I 109  9  n GLY . 109  I 109  
I 110  9  n HIS . 110  I 110  
I 111  9  n ARG . 111  I 111  
I 112  9  n TRP . 112  I 112  
I 113  9  n ARG . 113  I 113  
I 114  9  n ASP . 114  I 114  
J 1    10 n MET . 1    J 1    
J 2    10 n ILE . 2    J 2    
J 3    10 n ILE . 3    J 3    
J 4    10 n PRO . 4    J 4    
J 5    10 n VAL . 5    J 5    
J 6    10 n ARG . 6    J 6    
J 7    10 n CYS . 7    J 7    
J 8    10 n PHE . 8    J 8    
J 9    10 n THR . 9    J 9    
J 10   10 n CYS . 10   J 10   
J 11   10 n GLY . 11   J 11   
J 12   10 n LYS . 12   J 12   
J 13   10 n VAL . 13   J 13   
J 14   10 n ILE . 14   J 14   
J 15   10 n GLY . 15   J 15   
J 16   10 n ASN . 16   J 16   
J 17   10 n LYS . 17   J 17   
J 18   10 n TRP . 18   J 18   
J 19   10 n ASP . 19   J 19   
J 20   10 n GLU . 20   J 20   
J 21   10 n TYR . 21   J 21   
J 22   10 n LEU . 22   J 22   
J 23   10 n ASP . 23   J 23   
J 24   10 n LEU . 24   J 24   
J 25   10 n LEU . 25   J 25   
J 26   10 n GLN . 26   J 26   
J 27   10 n ALA . 27   J 27   
J 28   10 n ASP . 28   J 28   
J 29   10 n TYR . 29   J 29   
J 30   10 n ALA . 30   J 30   
J 31   10 n GLU . 31   J 31   
J 32   10 n GLY . 32   J 32   
J 33   10 n ASP . 33   J 33   
J 34   10 n ALA . 34   J 34   
J 35   10 n LEU . 35   J 35   
J 36   10 n ASP . 36   J 36   
J 37   10 n ALA . 37   J 37   
J 38   10 n LEU . 38   J 38   
J 39   10 n ASN . 39   J 39   
J 40   10 n LEU . 40   J 40   
J 41   10 n VAL . 41   J 41   
J 42   10 n ARG . 42   J 42   
J 43   10 n TYR . 43   J 43   
J 44   10 n CYS . 44   J 44   
J 45   10 n CYS . 45   J 45   
J 46   10 n ARG . 46   J 46   
J 47   10 n ARG . 47   J 47   
J 48   10 n MET . 48   J 48   
J 49   10 n LEU . 49   J 49   
J 50   10 n MET . 50   J 50   
J 51   10 n THR . 51   J 51   
J 52   10 n HIS . 52   J 52   
J 53   10 n VAL . 53   J 53   
J 54   10 n ASP . 54   J 54   
J 55   10 n LEU . 55   J 55   
J 56   10 n ILE . 56   J 56   
J 57   10 n GLU . 57   J 57   
J 58   10 n LYS . 58   J 58   
J 59   10 n LEU . 59   J 59   
J 60   10 n LEU . 60   J 60   
J 61   10 n ASN . 61   J 61   
J 62   10 n TYR . 62   J 62   
J 63   10 n ASN . 63   J 63   
J 64   10 n THR . 64   J 64   
J 65   10 n LEU . 65   J 65   
J 66   10 n GLU . 66   J 66   
J 67   10 n LYS . 67   J 67   
J 68   10 n SER . 68   J 68   
J 69   10 n GLU . 69   J 69   
J 70   10 n GLY . 70   J 70   
J 71   10 n SER . 71   J 71   
K 1    11 n MET . 1    K 1    
K 2    11 n ASN . 2    K 2    
K 3    11 n ALA . 3    K 3    
K 4    11 n PRO . 4    K 4    
K 5    11 n ASP . 5    K 5    
K 6    11 n ARG . 6    K 6    
K 7    11 n TYR . 7    K 7    
K 8    11 n GLU . 8    K 8    
K 9    11 n ARG . 9    K 9    
K 10   11 n PHE . 10   K 10   
K 11   11 n VAL . 11   K 11   
K 12   11 n VAL . 12   K 12   
K 13   11 n PRO . 13   K 13   
K 14   11 n GLU . 14   K 14   
K 15   11 n GLY . 15   K 15   
K 16   11 n VAL . 16   K 16   
K 17   11 n LYS . 17   K 17   
K 18   11 n LYS . 18   K 18   
K 19   11 n VAL . 19   K 19   
K 20   11 n SER . 20   K 20   
K 21   11 n TYR . 21   K 21   
K 22   11 n GLU . 22   K 22   
K 23   11 n ARG . 23   K 23   
K 24   11 n ASP . 24   K 24   
K 25   11 n THR . 25   K 25   
K 26   11 n LYS . 26   K 26   
K 27   11 n ILE . 27   K 27   
K 28   11 n MET . 28   K 28   
K 29   11 n ASN . 29   K 29   
K 30   11 n ALA . 30   K 30   
K 31   11 n ALA . 31   K 31   
K 32   11 n THR . 32   K 32   
K 33   11 n PHE . 33   K 33   
K 34   11 n THR . 34   K 34   
K 35   11 n VAL . 35   K 35   
K 36   11 n GLU . 36   K 36   
K 37   11 n ARG . 37   K 37   
K 38   11 n GLU . 38   K 38   
K 39   11 n ASP . 39   K 39   
K 40   11 n HIS . 40   K 40   
K 41   11 n THR . 41   K 41   
K 42   11 n ILE . 42   K 42   
K 43   11 n GLY . 43   K 43   
K 44   11 n ASN . 44   K 44   
K 45   11 n ILE . 45   K 45   
K 46   11 n VAL . 46   K 46   
K 47   11 n ARG . 47   K 47   
K 48   11 n MET . 48   K 48   
K 49   11 n GLN . 49   K 49   
K 50   11 n LEU . 50   K 50   
K 51   11 n HIS . 51   K 51   
K 52   11 n ARG . 52   K 52   
K 53   11 n ASP . 53   K 53   
K 54   11 n ASP . 54   K 54   
K 55   11 n ASN . 55   K 55   
K 56   11 n VAL . 56   K 56   
K 57   11 n LEU . 57   K 57   
K 58   11 n PHE . 58   K 58   
K 59   11 n ALA . 59   K 59   
K 60   11 n GLY . 60   K 60   
K 61   11 n TYR . 61   K 61   
K 62   11 n LYS . 62   K 62   
K 63   11 n LEU . 63   K 63   
K 64   11 n PRO . 64   K 64   
K 65   11 n HIS . 65   K 65   
K 66   11 n PRO . 66   K 66   
K 67   11 n LEU . 67   K 67   
K 68   11 n GLN . 68   K 68   
K 69   11 n TYR . 69   K 69   
K 70   11 n LYS . 70   K 70   
K 71   11 n ILE . 71   K 71   
K 72   11 n LEU . 72   K 72   
K 73   11 n LEU . 73   K 73   
K 74   11 n ARG . 74   K 74   
K 75   11 n ILE . 75   K 75   
K 76   11 n GLN . 76   K 76   
K 77   11 n THR . 77   K 77   
K 78   11 n THR . 78   K 78   
K 79   11 n SER . 79   K 79   
K 80   11 n GLN . 80   K 80   
K 81   11 n SER . 81   K 81   
K 82   11 n SER . 82   K 82   
K 83   11 n PRO . 83   K 83   
K 84   11 n MET . 84   K 84   
K 85   11 n GLN . 85   K 85   
K 86   11 n ALA . 86   K 86   
K 87   11 n TYR . 87   K 87   
K 88   11 n ASN . 88   K 88   
K 89   11 n GLN . 89   K 89   
K 90   11 n ALA . 90   K 90   
K 91   11 n ILE . 91   K 91   
K 92   11 n ASN . 92   K 92   
K 93   11 n ASP . 93   K 93   
K 94   11 n LEU . 94   K 94   
K 95   11 n ASP . 95   K 95   
K 96   11 n LYS . 96   K 96   
K 97   11 n GLU . 97   K 97   
K 98   11 n LEU . 98   K 98   
K 99   11 n ASP . 99   K 99   
K 100  11 n HIS . 100  K 100  
K 101  11 n LEU . 101  K 101  
K 102  11 n LYS . 102  K 102  
K 103  11 n SER . 103  K 103  
K 104  11 n GLN . 104  K 104  
K 105  11 n PHE . 105  K 105  
K 106  11 n GLU . 106  K 106  
K 107  11 n GLY . 107  K 107  
K 108  11 n GLU . 108  K 108  
K 109  11 n LEU . 109  K 109  
K 110  11 n ALA . 110  K 110  
K 111  11 n LYS . 111  K 111  
K 112  11 n HIS . 112  K 112  
K 113  11 n THR . 113  K 113  
K 114  11 n ARG . 114  K 114  
K 115  11 n ASP . 115  K 115  
K 116  11 n TYR . 116  K 116  
L 1    12 n MET . 1    L 1    
L 2    12 n ASP . 2    L 2    
L 3    12 n SER . 3    L 3    
L 4    12 n GLN . 4    L 4    
L 5    12 n PRO . 5    L 5    
L 6    12 n VAL . 6    L 6    
L 7    12 n GLU . 7    L 7    
L 8    12 n PRO . 8    L 8    
L 9    12 n VAL . 9    L 9    
L 10   12 n SER . 10   L 10   
L 11   12 n TYR . 11   L 11   
L 12   12 n ILE . 12   L 12   
L 13   12 n CYS . 13   L 13   
L 14   12 n GLY . 14   L 14   
L 15   12 n ASP . 15   L 15   
L 16   12 n CYS . 16   L 16   
L 17   12 n GLY . 17   L 17   
L 18   12 n GLN . 18   L 18   
L 19   12 n GLU . 19   L 19   
L 20   12 n ASN . 20   L 20   
L 21   12 n THR . 21   L 21   
L 22   12 n LEU . 22   L 22   
L 23   12 n LYS . 23   L 23   
L 24   12 n PRO . 24   L 24   
L 25   12 n GLY . 25   L 25   
L 26   12 n ASP . 26   L 26   
L 27   12 n VAL . 27   L 27   
L 28   12 n ILE . 28   L 28   
L 29   12 n GLN . 29   L 29   
L 30   12 n CYS . 30   L 30   
L 31   12 n ARG . 31   L 31   
L 32   12 n GLU . 32   L 32   
L 33   12 n CYS . 33   L 33   
L 34   12 n GLY . 34   L 34   
L 35   12 n TYR . 35   L 35   
L 36   12 n ARG . 36   L 36   
L 37   12 n ILE . 37   L 37   
L 38   12 n LEU . 38   L 38   
L 39   12 n TYR . 39   L 39   
L 40   12 n LYS . 40   L 40   
L 41   12 n LYS . 41   L 41   
L 42   12 n ARG . 42   L 42   
L 43   12 n THR . 43   L 43   
L 44   12 n ARG . 44   L 44   
L 45   12 n ARG . 45   L 45   
L 46   12 n ILE . 46   L 46   
L 47   12 n VAL . 47   L 47   
L 48   12 n GLN . 48   L 48   
L 49   12 n TYR . 49   L 49   
L 50   12 n GLU . 50   L 50   
L 51   12 n ALA . 51   L 51   
L 52   12 n ARG . 52   L 52   
M 1    13 n DG  . 1    M 1    
M 2    13 n DT  . 2    M 2    
M 3    13 n DT  . 3    M 3    
M 4    13 n DC  . 4    M 4    
M 5    13 n DC  . 5    M 5    
M 6    13 n DA  . 6    M 6    
M 7    13 n DA  . 7    M 7    
M 8    13 n DC  . 8    M 8    
M 9    13 n DC  . 9    M 9    
M 10   13 n DA  . 10   M 10   
M 11   13 n DC  . 11   M 11   
M 12   13 n DG  . 12   M 12   
M 13   13 n DT  . 13   M 13   
M 14   13 n DC  . 14   M 14   
M 15   13 n DT  . 15   M 15   
M 16   13 n DT  . 16   M 16   
M 17   13 n DC  . 17   M 17   
M 18   13 n DA  . 18   M 18   
M 19   13 n DA  . 19   M 19   
M 20   13 n DA  . 20   M 20   
M 21   13 n DG  . 21   M 21   
M 22   13 n DC  . 22   M 22   
M 23   13 n DA  . 23   M 23   
M 24   13 n DA  . 24   M 24   
M 25   13 n DG  . 25   M 25   
M 26   13 n DT  . 26   M 26   
M 27   13 n DG  . 27   M 27   
M 28   13 n DG  . 28   M 28   
M 29   13 n DA  . 29   M 29   
M 30   13 n DT  . 30   M 30   
M 31   13 n DT  . 31   M 31   
M 32   13 n DG  . 32   M 32   
M 33   13 n DA  . 33   M 33   
M 34   13 n DT  . 34   M 34   
M 35   13 n DG  . 35   M 35   
M 36   13 n DT  . 36   M 36   
M 37   13 n DG  . 37   M 37   
M 38   13 n DA  . 38   M 38   
M 39   13 n DT  . 39   M 39   
M 40   13 n DA  . 40   M 40   
M 41   13 n DT  . 41   M 41   
M 42   13 n DC  . 42   M 42   
M 43   13 n DT  . 43   M 43   
M 44   13 n DC  . 44   M 44   
M 45   13 n DC  . 45   M 45   
M 46   13 n DA  . 46   M 46   
M 47   13 n DC  . 47   M 47   
M 48   13 n DT  . 48   M 48   
M 49   13 n DG  . 49   M 49   
M 50   13 n DA  . 50   M 50   
M 51   13 n DC  . 51   M 51   
M 52   13 n DG  . 52   M 52   
M 53   13 n DT  . 53   M 53   
M 54   13 n DA  . 54   M 54   
M 55   13 n DA  . 55   M 55   
M 56   13 n DG  . 56   M 56   
M 57   13 n DG  . 57   M 57   
M 58   13 n DG  . 58   M 58   
M 59   13 n DA  . 59   M 59   
M 60   13 n DT  . 60   M 60   
M 61   13 n DG  . 61   M 61   
M 62   13 n DA  . 62   M 62   
M 63   13 n DC  . 63   M 63   
M 64   13 n DG  . 64   M 64   
M 65   13 n DC  . 65   M 65   
M 66   13 n DA  . 66   M 66   
M 67   13 n DC  . 67   M 67   
M 68   13 n DA  . 68   M 68   
M 69   13 n DA  . 69   M 69   
M 70   13 n DT  . 70   M 70   
M 71   13 n DC  . 71   M 71   
M 72   13 n DC  . 72   M 72   
M 73   13 n DC  . 73   M 73   
M 74   13 n DA  . 74   M 74   
M 75   13 n DC  . 75   M 75   
M 76   13 n DT  . 76   M 76   
M 77   13 n DA  . 77   M 77   
M 78   13 n DT  . 78   M 78   
M 79   13 n DC  . 79   M 79   
M 80   13 n DC  . 80   M 80   
M 81   13 n DT  . 81   M 81   
M 82   13 n DT  . 82   M 82   
M 83   13 n DC  . 83   M 83   
M 84   13 n DG  . 84   M 84   
M 85   13 n DC  . 85   M 85   
M 86   13 n DA  . 86   M 86   
M 87   13 n DA  . 87   M 87   
M 88   13 n DG  . 88   M 88   
M 89   13 n DA  . 89   M 89   
M 90   13 n DC  . 90   M 90   
M 91   13 n DC  . 91   M 91   
M 92   13 n DC  . 92   M 92   
M 93   13 n DT  . 93   M 93   
M 94   13 n DT  . 94   M 94   
M 95   13 n DC  . 95   M 95   
M 96   13 n DC  . 96   M 96   
M 97   13 n DT  . 97   M 97   
M 98   13 n DC  . 98   M 98   
M 99   13 n DT  . 99   M 99   
M 100  13 n DA  . 100  M 100  
M 101  13 n DT  . 101  M 101  
M 102  13 n DA  . 102  M 102  
M 103  13 n DT  . 103  M 103  
M 104  13 n DA  . 104  M 104  
M 105  13 n DA  . 105  M 105  
M 106  13 n DG  . 106  M 106  
M 107  13 n DG  . 107  M 107  
M 108  13 n DA  . 108  M 108  
M 109  13 n DA  . 109  M 109  
M 110  13 n DG  . 110  M 110  
M 111  13 n DT  . 111  M 111  
M 112  13 n DT  . 112  M 112  
M 113  13 n DC  . 113  M 113  
M 114  13 n DA  . 114  M 114  
M 115  13 n DT  . 115  M 115  
M 116  13 n DT  . 116  M 116  
M 117  13 n DT  . 117  M 117  
M 118  13 n DC  . 118  M 118  
M 119  13 n DA  . 119  M 119  
M 120  13 n DT  . 120  M 120  
M 121  13 n DT  . 121  M 121  
M 122  13 n DT  . 122  M 122  
M 123  13 n DG  . 123  M 123  
M 124  13 n DG  . 124  M 124  
M 125  13 n DA  . 125  M 125  
M 126  13 n DG  . 126  M 126  
M 127  13 n DA  . 127  M 127  
M 128  13 n DG  . 128  M 128  
M 129  13 n DG  . 129  M 129  
M 130  13 n DA  . 130  M 130  
M 131  13 n DC  . 131  M 131  
M 132  13 n DC  . 132  M 132  
M 133  13 n DT  . 133  M 133  
M 134  13 n DC  . 134  M 134  
M 135  13 n DG  . 135  M 135  
M 136  13 n DA  . 136  M 136  
M 137  13 n DG  . 137  M 137  
M 138  13 n DA  . 138  M 138  
M 139  13 n DA  . 139  M 139  
M 140  13 n DT  . 140  M 140  
M 141  13 n DT  . 141  M 141  
M 142  13 n DC  . 142  M 142  
M 143  13 n DA  . 143  M 143  
M 144  13 n DA  . 144  M 144  
M 145  13 n DC  . 145  M 145  
M 146  13 n DA  . 146  M 146  
M 147  13 n DC  . 147  M 147  
M 148  13 n DA  . 148  M 148  
M 149  13 n DA  . 149  M 149  
M 150  13 n DC  . 150  M 150  
M 151  13 n DA  . 151  M 151  
M 152  13 n DT  . 152  M 152  
M 153  13 n DA  . 153  M 153  
M 154  13 n DT  . 154  M 154  
M 155  13 n DA  . 155  M 155  
M 156  13 n DC  . 156  M 156  
M 157  13 n DA  . 157  M 157  
M 158  13 n DA  . 158  M 158  
M 159  13 n DA  . 159  M 159  
M 160  13 n DA  . 160  M 160  
M 161  13 n DC  . 161  M 161  
M 162  13 n DA  . 162  M 162  
M 163  13 n DA  . 163  M 163  
M 164  13 n DA  . 164  M 164  
M 165  13 n DC  . 165  M 165  
M 166  13 n DG  . 166  M 166  
M 167  13 n DA  . 167  M 167  
M 168  13 n DA  . 168  M 168  
M 169  13 n DT  . 169  M 169  
M 170  13 n DC  . 170  M 170  
M 171  13 n DT  . 171  M 171  
M 172  13 n DC  . 172  M 172  
M 173  13 n DA  . 173  M 173  
M 174  13 n DA  . 174  M 174  
M 175  13 n DG  . 175  M 175  
M 176  13 n DC  . 176  M 176  
M 177  13 n DA  . 177  M 177  
M 178  13 n DA  . 178  M 178  
M 179  13 n DT  . 179  M 179  
M 180  13 n DC  . 180  M 180  
N 1    14 n DG  . 1    N 1    
N 2    14 n DA  . 2    N 2    
N 3    14 n DT  . 3    N 3    
N 4    14 n DT  . 4    N 4    
N 5    14 n DG  . 5    N 5    
N 6    14 n DC  . 6    N 6    
N 7    14 n DT  . 7    N 7    
N 8    14 n DT  . 8    N 8    
N 9    14 n DG  . 9    N 9    
N 10   14 n DA  . 10   N 10   
N 11   14 n DG  . 11   N 11   
N 12   14 n DA  . 12   N 12   
N 13   14 n DT  . 13   N 13   
N 14   14 n DT  . 14   N 14   
N 15   14 n DC  . 15   N 15   
N 16   14 n DG  . 16   N 16   
N 17   14 n DT  . 17   N 17   
N 18   14 n DT  . 18   N 18   
N 19   14 n DT  . 19   N 19   
N 20   14 n DG  . 20   N 20   
N 21   14 n DT  . 21   N 21   
N 22   14 n DT  . 22   N 22   
N 23   14 n DT  . 23   N 23   
N 24   14 n DT  . 24   N 24   
N 25   14 n DG  . 25   N 25   
N 26   14 n DT  . 26   N 26   
N 27   14 n DA  . 27   N 27   
N 28   14 n DT  . 28   N 28   
N 29   14 n DA  . 29   N 29   
N 30   14 n DT  . 30   N 30   
N 31   14 n DG  . 31   N 31   
N 32   14 n DT  . 32   N 32   
N 33   14 n DT  . 33   N 33   
N 34   14 n DG  . 34   N 34   
N 35   14 n DT  . 35   N 35   
N 36   14 n DG  . 36   N 36   
N 37   14 n DT  . 37   N 37   
N 38   14 n DT  . 38   N 38   
N 39   14 n DG  . 39   N 39   
N 40   14 n DA  . 40   N 40   
N 41   14 n DA  . 41   N 41   
N 42   14 n DT  . 42   N 42   
N 43   14 n DT  . 43   N 43   
N 44   14 n DC  . 44   N 44   
N 45   14 n DT  . 45   N 45   
N 46   14 n DC  . 46   N 46   
N 47   14 n DG  . 47   N 47   
N 48   14 n DA  . 48   N 48   
N 49   14 n DG  . 49   N 49   
N 50   14 n DG  . 50   N 50   
N 51   14 n DT  . 51   N 51   
N 52   14 n DC  . 52   N 52   
N 53   14 n DC  . 53   N 53   
N 54   14 n DT  . 54   N 54   
N 55   14 n DC  . 55   N 55   
N 56   14 n DT  . 56   N 56   
N 57   14 n DC  . 57   N 57   
N 58   14 n DC  . 58   N 58   
N 59   14 n DA  . 59   N 59   
N 60   14 n DA  . 60   N 60   
N 61   14 n DA  . 61   N 61   
N 62   14 n DT  . 62   N 62   
N 63   14 n DG  . 63   N 63   
N 64   14 n DA  . 64   N 64   
N 65   14 n DA  . 65   N 65   
N 66   14 n DA  . 66   N 66   
N 67   14 n DT  . 67   N 67   
N 68   14 n DG  . 68   N 68   
N 69   14 n DA  . 69   N 69   
N 70   14 n DA  . 70   N 70   
N 71   14 n DC  . 71   N 71   
N 72   14 n DT  . 72   N 72   
N 73   14 n DT  . 73   N 73   
N 74   14 n DC  . 74   N 74   
N 75   14 n DC  . 75   N 75   
N 76   14 n DT  . 76   N 76   
N 77   14 n DT  . 77   N 77   
N 78   14 n DA  . 78   N 78   
N 79   14 n DT  . 79   N 79   
N 80   14 n DA  . 80   N 80   
N 81   14 n DT  . 81   N 81   
N 82   14 n DA  . 82   N 82   
N 83   14 n DG  . 83   N 83   
N 84   14 n DA  . 84   N 84   
N 85   14 n DG  . 85   N 85   
N 86   14 n DG  . 86   N 86   
N 87   14 n DA  . 87   N 87   
N 88   14 n DA  . 88   N 88   
N 89   14 n DG  . 89   N 89   
N 90   14 n DG  . 90   N 90   
N 91   14 n DG  . 91   N 91   
N 92   14 n DT  . 92   N 92   
N 93   14 n DC  . 93   N 93   
N 94   14 n DT  . 94   N 94   
N 95   14 n DT  . 95   N 95   
N 96   14 n DG  . 96   N 96   
N 97   14 n DC  . 97   N 97   
N 98   14 n DG  . 98   N 98   
N 99   14 n DA  . 99   N 99   
N 100  14 n DA  . 100  N 100  
N 101  14 n DG  . 101  N 101  
N 102  14 n DG  . 102  N 102  
N 103  14 n DA  . 103  N 103  
N 104  14 n DT  . 104  N 104  
N 105  14 n DA  . 105  N 105  
N 106  14 n DG  . 106  N 106  
N 107  14 n DT  . 107  N 107  
N 108  14 n DG  . 108  N 108  
N 109  14 n DG  . 109  N 109  
N 110  14 n DG  . 110  N 110  
N 111  14 n DA  . 111  N 111  
N 112  14 n DT  . 112  N 112  
N 113  14 n DT  . 113  N 113  
N 114  14 n DG  . 114  N 114  
N 115  14 n DT  . 115  N 115  
N 116  14 n DG  . 116  N 116  
N 117  14 n DC  . 117  N 117  
N 118  14 n DG  . 118  N 118  
N 119  14 n DT  . 119  N 119  
N 120  14 n DC  . 120  N 120  
N 121  14 n DA  . 121  N 121  
N 122  14 n DT  . 122  N 122  
N 123  14 n DC  . 123  N 123  
N 124  14 n DC  . 124  N 124  
N 125  14 n DC  . 125  N 125  
N 126  14 n DT  . 126  N 126  
N 127  14 n DT  . 127  N 127  
N 128  14 n DA  . 128  N 128  
N 129  14 n DC  . 129  N 129  
N 130  14 n DG  . 130  N 130  
N 131  14 n DT  . 131  N 131  
N 132  14 n DC  . 132  N 132  
N 133  14 n DA  . 133  N 133  
N 134  14 n DG  . 134  N 134  
N 135  14 n DT  . 135  N 135  
N 136  14 n DG  . 136  N 136  
N 137  14 n DG  . 137  N 137  
N 138  14 n DA  . 138  N 138  
N 139  14 n DG  . 139  N 139  
N 140  14 n DA  . 140  N 140  
N 141  14 n DT  . 141  N 141  
N 142  14 n DA  . 142  N 142  
N 143  14 n DT  . 143  N 143  
N 144  14 n DC  . 144  N 144  
N 145  14 n DA  . 145  N 145  
N 146  14 n DC  . 146  N 146  
N 147  14 n DA  . 147  N 147  
N 148  14 n DT  . 148  N 148  
N 149  14 n DC  . 149  N 149  
N 150  14 n DA  . 150  N 150  
N 151  14 n DA  . 151  N 151  
N 152  14 n DT  . 152  N 152  
N 153  14 n DC  . 153  N 153  
N 154  14 n DC  . 154  N 154  
N 155  14 n DA  . 155  N 155  
N 156  14 n DC  . 156  N 156  
N 157  14 n DT  . 157  N 157  
N 158  14 n DT  . 158  N 158  
N 159  14 n DG  . 159  N 159  
N 160  14 n DC  . 160  N 160  
N 161  14 n DT  . 161  N 161  
N 162  14 n DT  . 162  N 162  
N 163  14 n DT  . 163  N 163  
N 164  14 n DG  . 164  N 164  
N 165  14 n DA  . 165  N 165  
N 166  14 n DA  . 166  N 166  
N 167  14 n DG  . 167  N 167  
N 168  14 n DA  . 168  N 168  
N 169  14 n DC  . 169  N 169  
N 170  14 n DG  . 170  N 170  
N 171  14 n DT  . 171  N 171  
N 172  14 n DG  . 172  N 172  
N 173  14 n DG  . 173  N 173  
N 174  14 n DT  . 174  N 174  
N 175  14 n DT  . 175  N 175  
N 176  14 n DG  . 176  N 176  
N 177  14 n DG  . 177  N 177  
N 178  14 n DA  . 178  N 178  
N 179  14 n DA  . 179  N 179  
N 180  14 n DC  . 180  N 180  
#
_software.classification other
_software.date           ?
_software.description    "Structure prediction"
_software.name           AlphaFold
_software.pdbx_ordinal   1
_software.type           package
_software.version        "AlphaFold-beta-20231127 (b5452a16-21b2-4082-8940-b6f4421562ca @ 2026-03-16 08:23:29)"
#
loop_
_struct_asym.entity_id
_struct_asym.id
1  A 
2  B 
3  C 
4  D 
5  E 
6  F 
7  G 
8  H 
9  I 
10 J 
11 K 
12 L 
13 M 
14 N 
#
loop_
_atom_site.group_PDB
_atom_site.id
_atom_site.type_symbol
_atom_site.label_atom_id
_atom_site.label_alt_id
_atom_site.label_comp_id
_atom_site.label_asym_id
_atom_site.label_entity_id
_atom_site.label_seq_id
_atom_site.pdbx_PDB_ins_code
_atom_site.Cartn_x
_atom_site.Cartn_y
_atom_site.Cartn_z
_atom_site.occupancy
_atom_site.B_iso_or_equiv
_atom_site.auth_seq_id
_atom_site.auth_asym_id
_atom_site.pdbx_PDB_model_num
ATOM 1     N N     . MET A 1  1    ? 23.569   -23.573  -35.484 1.00 22.92 1    A 1 
ATOM 2     C CA    . MET A 1  1    ? 23.530   -22.886  -34.182 1.00 23.66 1    A 1 
ATOM 3     C C     . MET A 1  1    ? 24.936   -22.866  -33.603 1.00 24.82 1    A 1 
ATOM 4     O O     . MET A 1  1    ? 25.462   -23.917  -33.280 1.00 23.78 1    A 1 
ATOM 5     C CB    . MET A 1  1    ? 22.545   -23.605  -33.253 1.00 23.14 1    A 1 
ATOM 6     C CG    . MET A 1  1    ? 21.818   -22.656  -32.320 1.00 21.29 1    A 1 
ATOM 7     S SD    . MET A 1  1    ? 20.768   -23.540  -31.149 1.00 20.01 1    A 1 
ATOM 8     C CE    . MET A 1  1    ? 19.514   -22.299  -30.838 1.00 18.37 1    A 1 
ATOM 9     N N     . ASN A 1  2    ? 25.545   -21.739  -33.483 1.00 28.95 2    A 1 
ATOM 10    C CA    . ASN A 1  2    ? 26.991   -21.654  -33.227 1.00 29.77 2    A 1 
ATOM 11    C C     . ASN A 1  2    ? 27.393   -21.865  -31.743 1.00 30.10 2    A 1 
ATOM 12    O O     . ASN A 1  2    ? 28.533   -21.648  -31.367 1.00 28.43 2    A 1 
ATOM 13    C CB    . ASN A 1  2    ? 27.496   -20.331  -33.826 1.00 28.12 2    A 1 
ATOM 14    C CG    . ASN A 1  2    ? 28.965   -20.345  -34.206 1.00 25.06 2    A 1 
ATOM 15    O OD1   . ASN A 1  2    ? 29.658   -21.324  -34.100 1.00 23.62 2    A 1 
ATOM 16    N ND2   . ASN A 1  2    ? 29.465   -19.236  -34.681 1.00 24.25 2    A 1 
ATOM 17    N N     . ARG A 1  3    ? 26.488   -22.274  -30.920 1.00 28.60 3    A 1 
ATOM 18    C CA    . ARG A 1  3    ? 26.764   -22.504  -29.494 1.00 30.05 3    A 1 
ATOM 19    C C     . ARG A 1  3    ? 27.256   -23.922  -29.193 1.00 29.34 3    A 1 
ATOM 20    O O     . ARG A 1  3    ? 26.928   -24.463  -28.150 1.00 28.03 3    A 1 
ATOM 21    C CB    . ARG A 1  3    ? 25.553   -22.119  -28.635 1.00 28.88 3    A 1 
ATOM 22    C CG    . ARG A 1  3    ? 25.282   -20.613  -28.639 1.00 27.01 3    A 1 
ATOM 23    C CD    . ARG A 1  3    ? 24.319   -20.230  -27.513 1.00 25.66 3    A 1 
ATOM 24    N NE    . ARG A 1  3    ? 23.028   -20.919  -27.658 1.00 23.63 3    A 1 
ATOM 25    C CZ    . ARG A 1  3    ? 22.037   -20.903  -26.784 1.00 23.18 3    A 1 
ATOM 26    N NH1   . ARG A 1  3    ? 22.107   -20.235  -25.667 1.00 21.81 3    A 1 
ATOM 27    N NH2   . ARG A 1  3    ? 20.951   -21.570  -27.035 1.00 20.17 3    A 1 
ATOM 28    N N     . ALA A 1  4    ? 27.968   -24.529  -30.100 1.00 29.07 4    A 1 
ATOM 29    C CA    . ALA A 1  4    ? 28.453   -25.906  -29.963 1.00 30.09 4    A 1 
ATOM 30    C C     . ALA A 1  4    ? 27.357   -26.964  -29.705 1.00 30.80 4    A 1 
ATOM 31    O O     . ALA A 1  4    ? 27.662   -28.066  -29.281 1.00 30.02 4    A 1 
ATOM 32    C CB    . ALA A 1  4    ? 29.595   -25.944  -28.938 1.00 28.21 4    A 1 
ATOM 33    N N     . GLN A 1  5    ? 26.109   -26.667  -29.963 1.00 30.27 5    A 1 
ATOM 34    C CA    . GLN A 1  5    ? 24.996   -27.608  -29.756 1.00 30.24 5    A 1 
ATOM 35    C C     . GLN A 1  5    ? 24.865   -28.672  -30.848 1.00 30.42 5    A 1 
ATOM 36    O O     . GLN A 1  5    ? 24.295   -29.713  -30.590 1.00 29.39 5    A 1 
ATOM 37    C CB    . GLN A 1  5    ? 23.674   -26.853  -29.574 1.00 29.14 5    A 1 
ATOM 38    C CG    . GLN A 1  5    ? 23.525   -26.362  -28.134 1.00 26.74 5    A 1 
ATOM 39    C CD    . GLN A 1  5    ? 22.149   -25.767  -27.845 1.00 25.22 5    A 1 
ATOM 40    O OE1   . GLN A 1  5    ? 21.421   -25.313  -28.709 1.00 24.95 5    A 1 
ATOM 41    N NE2   . GLN A 1  5    ? 21.741   -25.744  -26.601 1.00 25.39 5    A 1 
ATOM 42    N N     . GLU A 1  6    ? 25.319   -28.410  -31.984 1.00 28.79 6    A 1 
ATOM 43    C CA    . GLU A 1  6    ? 25.922   -29.296  -32.997 1.00 29.75 6    A 1 
ATOM 44    C C     . GLU A 1  6    ? 26.042   -28.525  -34.308 1.00 29.98 6    A 1 
ATOM 45    O O     . GLU A 1  6    ? 25.197   -27.698  -34.644 1.00 29.25 6    A 1 
ATOM 46    C CB    . GLU A 1  6    ? 25.142   -30.601  -33.258 1.00 28.84 6    A 1 
ATOM 47    C CG    . GLU A 1  6    ? 25.970   -31.816  -32.828 1.00 26.36 6    A 1 
ATOM 48    C CD    . GLU A 1  6    ? 25.284   -33.165  -33.014 1.00 24.82 6    A 1 
ATOM 49    O OE1   . GLU A 1  6    ? 25.971   -34.180  -32.768 1.00 23.42 6    A 1 
ATOM 50    O OE2   . GLU A 1  6    ? 24.102   -33.204  -33.401 1.00 25.37 6    A 1 
ATOM 51    N N     . SER A 1  7    ? 27.078   -28.819  -35.049 1.00 32.58 7    A 1 
ATOM 52    C CA    . SER A 1  7    ? 27.174   -28.336  -36.425 1.00 33.05 7    A 1 
ATOM 53    C C     . SER A 1  7    ? 26.078   -28.972  -37.275 1.00 33.38 7    A 1 
ATOM 54    O O     . SER A 1  7    ? 25.816   -30.167  -37.145 1.00 32.79 7    A 1 
ATOM 55    C CB    . SER A 1  7    ? 28.555   -28.661  -36.985 1.00 31.94 7    A 1 
ATOM 56    O OG    . SER A 1  7    ? 28.725   -28.050  -38.237 1.00 30.16 7    A 1 
ATOM 57    N N     . LEU A 1  8    ? 25.465   -28.204  -38.146 1.00 36.40 8    A 1 
ATOM 58    C CA    . LEU A 1  8    ? 24.442   -28.712  -39.052 1.00 37.48 8    A 1 
ATOM 59    C C     . LEU A 1  8    ? 25.007   -29.858  -39.899 1.00 38.04 8    A 1 
ATOM 60    O O     . LEU A 1  8    ? 26.115   -29.774  -40.428 1.00 37.22 8    A 1 
ATOM 61    C CB    . LEU A 1  8    ? 23.908   -27.573  -39.931 1.00 35.79 8    A 1 
ATOM 62    C CG    . LEU A 1  8    ? 23.080   -26.517  -39.175 1.00 32.78 8    A 1 
ATOM 63    C CD1   . LEU A 1  8    ? 22.847   -25.302  -40.062 1.00 30.61 8    A 1 
ATOM 64    C CD2   . LEU A 1  8    ? 21.718   -27.057  -38.752 1.00 31.20 8    A 1 
ATOM 65    N N     . GLN A 1  9    ? 24.228   -30.909  -40.006 1.00 38.15 9    A 1 
ATOM 66    C CA    . GLN A 1  9    ? 24.606   -32.059  -40.817 1.00 38.75 9    A 1 
ATOM 67    C C     . GLN A 1  9    ? 24.511   -31.727  -42.310 1.00 38.59 9    A 1 
ATOM 68    O O     . GLN A 1  9    ? 23.863   -30.765  -42.717 1.00 36.94 9    A 1 
ATOM 69    C CB    . GLN A 1  9    ? 23.747   -33.272  -40.446 1.00 37.07 9    A 1 
ATOM 70    C CG    . GLN A 1  9    ? 24.020   -33.763  -39.016 1.00 34.28 9    A 1 
ATOM 71    C CD    . GLN A 1  9    ? 23.258   -35.046  -38.679 1.00 31.90 9    A 1 
ATOM 72    O OE1   . GLN A 1  9    ? 22.475   -35.567  -39.451 1.00 29.87 9    A 1 
ATOM 73    N NE2   . GLN A 1  9    ? 23.472   -35.597  -37.504 1.00 30.00 9    A 1 
ATOM 74    N N     . VAL A 1  10   ? 25.124   -32.541  -43.117 1.00 41.51 10   A 1 
ATOM 75    C CA    . VAL A 1  10   ? 25.111   -32.360  -44.578 1.00 41.90 10   A 1 
ATOM 76    C C     . VAL A 1  10   ? 23.804   -32.874  -45.205 1.00 42.10 10   A 1 
ATOM 77    O O     . VAL A 1  10   ? 23.566   -32.744  -46.396 1.00 40.00 10   A 1 
ATOM 78    C CB    . VAL A 1  10   ? 26.363   -33.009  -45.209 1.00 39.16 10   A 1 
ATOM 79    C CG1   . VAL A 1  10   ? 26.635   -32.479  -46.602 1.00 35.19 10   A 1 
ATOM 80    C CG2   . VAL A 1  10   ? 27.638   -32.743  -44.394 1.00 35.60 10   A 1 
ATOM 81    N N     . THR A 1  11   ? 22.966   -33.484  -44.411 1.00 48.20 11   A 1 
ATOM 82    C CA    . THR A 1  11   ? 21.693   -34.069  -44.832 1.00 48.05 11   A 1 
ATOM 83    C C     . THR A 1  11   ? 20.556   -33.048  -44.815 1.00 49.34 11   A 1 
ATOM 84    O O     . THR A 1  11   ? 20.705   -31.919  -44.346 1.00 46.27 11   A 1 
ATOM 85    C CB    . THR A 1  11   ? 21.341   -35.275  -43.955 1.00 43.26 11   A 1 
ATOM 86    O OG1   . THR A 1  11   ? 21.330   -34.918  -42.590 1.00 39.71 11   A 1 
ATOM 87    C CG2   . THR A 1  11   ? 22.351   -36.412  -44.122 1.00 38.68 11   A 1 
ATOM 88    N N     . LYS A 1  12   ? 19.415   -33.462  -45.324 1.00 54.47 12   A 1 
ATOM 89    C CA    . LYS A 1  12   ? 18.180   -32.673  -45.303 1.00 55.62 12   A 1 
ATOM 90    C C     . LYS A 1  12   ? 17.807   -32.293  -43.867 1.00 57.52 12   A 1 
ATOM 91    O O     . LYS A 1  12   ? 17.587   -33.166  -43.033 1.00 53.21 12   A 1 
ATOM 92    C CB    . LYS A 1  12   ? 17.084   -33.506  -45.977 1.00 51.59 12   A 1 
ATOM 93    C CG    . LYS A 1  12   ? 15.798   -32.734  -46.272 1.00 48.95 12   A 1 
ATOM 94    C CD    . LYS A 1  12   ? 14.805   -33.681  -46.941 1.00 44.38 12   A 1 
ATOM 95    C CE    . LYS A 1  12   ? 13.537   -32.968  -47.379 1.00 39.40 12   A 1 
ATOM 96    N NZ    . LYS A 1  12   ? 12.556   -33.921  -47.943 1.00 35.16 12   A 1 
ATOM 97    N N     . GLN A 1  13   ? 17.722   -31.006  -43.597 1.00 56.13 13   A 1 
ATOM 98    C CA    . GLN A 1  13   ? 17.516   -30.486  -42.247 1.00 57.52 13   A 1 
ATOM 99    C C     . GLN A 1  13   ? 16.805   -29.122  -42.275 1.00 59.57 13   A 1 
ATOM 100   O O     . GLN A 1  13   ? 16.827   -28.439  -43.303 1.00 55.55 13   A 1 
ATOM 101   C CB    . GLN A 1  13   ? 18.866   -30.426  -41.518 1.00 53.19 13   A 1 
ATOM 102   C CG    . GLN A 1  13   ? 19.912   -29.548  -42.200 1.00 50.32 13   A 1 
ATOM 103   C CD    . GLN A 1  13   ? 21.316   -29.818  -41.670 1.00 45.40 13   A 1 
ATOM 104   O OE1   . GLN A 1  13   ? 21.511   -30.222  -40.539 1.00 42.43 13   A 1 
ATOM 105   N NE2   . GLN A 1  13   ? 22.328   -29.623  -42.479 1.00 41.32 13   A 1 
ATOM 106   N N     . PRO A 1  14   ? 16.168   -28.715  -41.179 1.00 59.87 14   A 1 
ATOM 107   C CA    . PRO A 1  14   ? 15.486   -27.431  -41.126 1.00 59.35 14   A 1 
ATOM 108   C C     . PRO A 1  14   ? 16.485   -26.274  -41.164 1.00 60.16 14   A 1 
ATOM 109   O O     . PRO A 1  14   ? 17.582   -26.351  -40.609 1.00 58.61 14   A 1 
ATOM 110   C CB    . PRO A 1  14   ? 14.684   -27.449  -39.819 1.00 56.62 14   A 1 
ATOM 111   C CG    . PRO A 1  14   ? 15.480   -28.384  -38.923 1.00 56.71 14   A 1 
ATOM 112   C CD    . PRO A 1  14   ? 16.068   -29.398  -39.896 1.00 59.48 14   A 1 
ATOM 113   N N     . TYR A 1  15   ? 16.068   -25.192  -41.761 1.00 64.84 15   A 1 
ATOM 114   C CA    . TYR A 1  15   ? 16.829   -23.951  -41.722 1.00 63.73 15   A 1 
ATOM 115   C C     . TYR A 1  15   ? 16.743   -23.340  -40.322 1.00 63.64 15   A 1 
ATOM 116   O O     . TYR A 1  15   ? 15.717   -22.793  -39.926 1.00 60.79 15   A 1 
ATOM 117   C CB    . TYR A 1  15   ? 16.311   -23.002  -42.806 1.00 59.39 15   A 1 
ATOM 118   C CG    . TYR A 1  15   ? 17.090   -21.712  -42.870 1.00 56.74 15   A 1 
ATOM 119   C CD1   . TYR A 1  15   ? 18.227   -21.614  -43.692 1.00 52.47 15   A 1 
ATOM 120   C CD2   . TYR A 1  15   ? 16.704   -20.600  -42.098 1.00 52.72 15   A 1 
ATOM 121   C CE1   . TYR A 1  15   ? 18.963   -20.424  -43.742 1.00 48.50 15   A 1 
ATOM 122   C CE2   . TYR A 1  15   ? 17.437   -19.406  -42.131 1.00 50.09 15   A 1 
ATOM 123   C CZ    . TYR A 1  15   ? 18.564   -19.322  -42.959 1.00 51.57 15   A 1 
ATOM 124   O OH    . TYR A 1  15   ? 19.287   -18.153  -42.995 1.00 47.28 15   A 1 
ATOM 125   N N     . ILE A 1  16   ? 17.818   -23.414  -39.591 1.00 63.26 16   A 1 
ATOM 126   C CA    . ILE A 1  16   ? 17.935   -22.813  -38.264 1.00 62.69 16   A 1 
ATOM 127   C C     . ILE A 1  16   ? 18.903   -21.638  -38.363 1.00 63.99 16   A 1 
ATOM 128   O O     . ILE A 1  16   ? 20.034   -21.798  -38.817 1.00 59.94 16   A 1 
ATOM 129   C CB    . ILE A 1  16   ? 18.371   -23.850  -37.208 1.00 57.29 16   A 1 
ATOM 130   C CG1   . ILE A 1  16   ? 17.376   -25.036  -37.157 1.00 52.52 16   A 1 
ATOM 131   C CG2   . ILE A 1  16   ? 18.490   -23.182  -35.832 1.00 50.68 16   A 1 
ATOM 132   C CD1   . ILE A 1  16   ? 17.810   -26.179  -36.235 1.00 46.96 16   A 1 
ATOM 133   N N     . GLU A 1  17   ? 18.471   -20.480  -37.919 1.00 63.86 17   A 1 
ATOM 134   C CA    . GLU A 1  17   ? 19.356   -19.319  -37.878 1.00 63.15 17   A 1 
ATOM 135   C C     . GLU A 1  17   ? 20.537   -19.543  -36.932 1.00 64.39 17   A 1 
ATOM 136   O O     . GLU A 1  17   ? 20.389   -20.065  -35.828 1.00 59.25 17   A 1 
ATOM 137   C CB    . GLU A 1  17   ? 18.601   -18.051  -37.473 1.00 57.38 17   A 1 
ATOM 138   C CG    . GLU A 1  17   ? 17.671   -17.522  -38.566 1.00 52.66 17   A 1 
ATOM 139   C CD    . GLU A 1  17   ? 17.103   -16.141  -38.219 1.00 47.67 17   A 1 
ATOM 140   O OE1   . GLU A 1  17   ? 16.769   -15.382  -39.147 1.00 43.30 17   A 1 
ATOM 141   O OE2   . GLU A 1  17   ? 16.997   -15.810  -37.016 1.00 44.47 17   A 1 
ATOM 142   N N     . ASP A 1  18   ? 21.679   -19.074  -37.339 1.00 65.13 18   A 1 
ATOM 143   C CA    . ASP A 1  18   ? 22.910   -19.232  -36.568 1.00 64.19 18   A 1 
ATOM 144   C C     . ASP A 1  18   ? 23.071   -18.164  -35.472 1.00 65.43 18   A 1 
ATOM 145   O O     . ASP A 1  18   ? 23.799   -18.354  -34.507 1.00 60.08 18   A 1 
ATOM 146   C CB    . ASP A 1  18   ? 24.089   -19.232  -37.556 1.00 56.76 18   A 1 
ATOM 147   C CG    . ASP A 1  18   ? 25.404   -19.698  -36.940 1.00 52.45 18   A 1 
ATOM 148   O OD1   . ASP A 1  18   ? 25.371   -20.555  -36.040 1.00 47.68 18   A 1 
ATOM 149   O OD2   . ASP A 1  18   ? 26.464   -19.212  -37.389 1.00 48.19 18   A 1 
ATOM 150   N N     . VAL A 1  19   ? 22.360   -17.053  -35.577 1.00 67.63 19   A 1 
ATOM 151   C CA    . VAL A 1  19   ? 22.530   -15.878  -34.702 1.00 66.47 19   A 1 
ATOM 152   C C     . VAL A 1  19   ? 22.178   -16.114  -33.233 1.00 68.56 19   A 1 
ATOM 153   O O     . VAL A 1  19   ? 22.464   -15.262  -32.393 1.00 61.49 19   A 1 
ATOM 154   C CB    . VAL A 1  19   ? 21.755   -14.660  -35.235 1.00 59.00 19   A 1 
ATOM 155   C CG1   . VAL A 1  19   ? 22.322   -14.229  -36.584 1.00 53.62 19   A 1 
ATOM 156   C CG2   . VAL A 1  19   ? 20.248   -14.913  -35.369 1.00 53.30 19   A 1 
ATOM 157   N N     . GLY A 1  20   ? 21.582   -17.218  -32.899 1.00 70.08 20   A 1 
ATOM 158   C CA    . GLY A 1  20   ? 21.163   -17.526  -31.544 1.00 70.84 20   A 1 
ATOM 159   C C     . GLY A 1  20   ? 19.936   -16.713  -31.099 1.00 75.11 20   A 1 
ATOM 160   O O     . GLY A 1  20   ? 19.052   -16.435  -31.909 1.00 70.50 20   A 1 
ATOM 161   N N     . PRO A 1  21   ? 19.849   -16.349  -29.823 1.00 73.08 21   A 1 
ATOM 162   C CA    . PRO A 1  21   ? 18.678   -15.657  -29.297 1.00 74.35 21   A 1 
ATOM 163   C C     . PRO A 1  21   ? 18.540   -14.252  -29.887 1.00 77.27 21   A 1 
ATOM 164   O O     . PRO A 1  21   ? 19.502   -13.484  -29.954 1.00 74.22 21   A 1 
ATOM 165   C CB    . PRO A 1  21   ? 18.879   -15.623  -27.783 1.00 70.05 21   A 1 
ATOM 166   C CG    . PRO A 1  21   ? 20.389   -15.671  -27.625 1.00 68.09 21   A 1 
ATOM 167   C CD    . PRO A 1  21   ? 20.826   -16.561  -28.782 1.00 70.63 21   A 1 
ATOM 168   N N     . ARG A 1  22   ? 17.329   -13.895  -30.244 1.00 80.40 22   A 1 
ATOM 169   C CA    . ARG A 1  22   ? 16.997   -12.538  -30.682 1.00 81.27 22   A 1 
ATOM 170   C C     . ARG A 1  22   ? 16.729   -11.630  -29.483 1.00 83.04 22   A 1 
ATOM 171   O O     . ARG A 1  22   ? 16.263   -12.080  -28.439 1.00 79.83 22   A 1 
ATOM 172   C CB    . ARG A 1  22   ? 15.810   -12.560  -31.646 1.00 77.88 22   A 1 
ATOM 173   C CG    . ARG A 1  22   ? 16.133   -13.280  -32.962 1.00 73.29 22   A 1 
ATOM 174   C CD    . ARG A 1  22   ? 14.964   -13.111  -33.928 1.00 70.67 22   A 1 
ATOM 175   N NE    . ARG A 1  22   ? 15.169   -13.813  -35.202 1.00 65.99 22   A 1 
ATOM 176   C CZ    . ARG A 1  22   ? 14.284   -13.887  -36.181 1.00 60.66 22   A 1 
ATOM 177   N NH1   . ARG A 1  22   ? 13.131   -13.295  -36.110 1.00 56.09 22   A 1 
ATOM 178   N NH2   . ARG A 1  22   ? 14.536   -14.574  -37.248 1.00 55.10 22   A 1 
ATOM 179   N N     . LYS A 1  23   ? 16.964   -10.355  -29.668 1.00 83.88 23   A 1 
ATOM 180   C CA    . LYS A 1  23   ? 16.590   -9.333   -28.691 1.00 84.45 23   A 1 
ATOM 181   C C     . LYS A 1  23   ? 15.130   -8.937   -28.888 1.00 85.62 23   A 1 
ATOM 182   O O     . LYS A 1  23   ? 14.651   -8.836   -30.016 1.00 82.49 23   A 1 
ATOM 183   C CB    . LYS A 1  23   ? 17.533   -8.122   -28.764 1.00 81.03 23   A 1 
ATOM 184   C CG    . LYS A 1  23   ? 18.956   -8.481   -28.299 1.00 73.56 23   A 1 
ATOM 185   C CD    . LYS A 1  23   ? 19.892   -7.268   -28.226 1.00 70.69 23   A 1 
ATOM 186   C CE    . LYS A 1  23   ? 21.259   -7.730   -27.709 1.00 63.12 23   A 1 
ATOM 187   N NZ    . LYS A 1  23   ? 22.235   -6.634   -27.481 1.00 56.83 23   A 1 
ATOM 188   N N     . ILE A 1  24   ? 14.465   -8.695   -27.805 1.00 85.94 24   A 1 
ATOM 189   C CA    . ILE A 1  24   ? 13.092   -8.198   -27.831 1.00 86.53 24   A 1 
ATOM 190   C C     . ILE A 1  24   ? 13.132   -6.688   -28.081 1.00 86.75 24   A 1 
ATOM 191   O O     . ILE A 1  24   ? 13.836   -5.956   -27.390 1.00 84.52 24   A 1 
ATOM 192   C CB    . ILE A 1  24   ? 12.350   -8.577   -26.534 1.00 85.37 24   A 1 
ATOM 193   C CG1   . ILE A 1  24   ? 12.272   -10.115  -26.402 1.00 78.72 24   A 1 
ATOM 194   C CG2   . ILE A 1  24   ? 10.942   -7.968   -26.520 1.00 76.39 24   A 1 
ATOM 195   C CD1   . ILE A 1  24   ? 11.855   -10.591  -25.011 1.00 71.49 24   A 1 
ATOM 196   N N     . LYS A 1  25   ? 12.376   -6.248   -29.073 1.00 87.54 25   A 1 
ATOM 197   C CA    . LYS A 1  25   ? 12.295   -4.830   -29.454 1.00 87.44 25   A 1 
ATOM 198   C C     . LYS A 1  25   ? 11.169   -4.095   -28.753 1.00 88.11 25   A 1 
ATOM 199   O O     . LYS A 1  25   ? 11.329   -2.951   -28.345 1.00 84.03 25   A 1 
ATOM 200   C CB    . LYS A 1  25   ? 12.103   -4.731   -30.972 1.00 84.90 25   A 1 
ATOM 201   C CG    . LYS A 1  25   ? 13.389   -4.959   -31.757 1.00 78.46 25   A 1 
ATOM 202   C CD    . LYS A 1  25   ? 14.279   -3.712   -31.704 1.00 73.18 25   A 1 
ATOM 203   C CE    . LYS A 1  25   ? 15.521   -3.978   -32.537 1.00 64.66 25   A 1 
ATOM 204   N NZ    . LYS A 1  25   ? 16.368   -2.786   -32.713 1.00 56.46 25   A 1 
ATOM 205   N N     . SER A 1  26   ? 10.048   -4.747   -28.653 1.00 88.17 26   A 1 
ATOM 206   C CA    . SER A 1  26   ? 8.874    -4.177   -28.008 1.00 88.25 26   A 1 
ATOM 207   C C     . SER A 1  26   ? 7.983    -5.269   -27.433 1.00 88.97 26   A 1 
ATOM 208   O O     . SER A 1  26   ? 8.039    -6.427   -27.850 1.00 86.05 26   A 1 
ATOM 209   C CB    . SER A 1  26   ? 8.091    -3.289   -28.985 1.00 85.34 26   A 1 
ATOM 210   O OG    . SER A 1  26   ? 7.592    -4.007   -30.094 1.00 75.19 26   A 1 
ATOM 211   N N     . ILE A 1  27   ? 7.151    -4.883   -26.511 1.00 89.41 27   A 1 
ATOM 212   C CA    . ILE A 1  27   ? 6.097    -5.740   -25.971 1.00 89.42 27   A 1 
ATOM 213   C C     . ILE A 1  27   ? 4.756    -5.128   -26.345 1.00 89.31 27   A 1 
ATOM 214   O O     . ILE A 1  27   ? 4.451    -3.994   -25.980 1.00 87.05 27   A 1 
ATOM 215   C CB    . ILE A 1  27   ? 6.263    -5.940   -24.455 1.00 88.22 27   A 1 
ATOM 216   C CG1   . ILE A 1  27   ? 7.590    -6.675   -24.175 1.00 82.05 27   A 1 
ATOM 217   C CG2   . ILE A 1  27   ? 5.074    -6.725   -23.885 1.00 79.82 27   A 1 
ATOM 218   C CD1   . ILE A 1  27   ? 7.923    -6.799   -22.698 1.00 73.26 27   A 1 
ATOM 219   N N     . LYS A 1  28   ? 3.967    -5.898   -27.052 1.00 90.06 28   A 1 
ATOM 220   C CA    . LYS A 1  28   ? 2.604    -5.526   -27.388 1.00 89.87 28   A 1 
ATOM 221   C C     . LYS A 1  28   ? 1.665    -6.044   -26.309 1.00 90.23 28   A 1 
ATOM 222   O O     . LYS A 1  28   ? 1.455    -7.248   -26.200 1.00 87.21 28   A 1 
ATOM 223   C CB    . LYS A 1  28   ? 2.258    -6.088   -28.777 1.00 87.78 28   A 1 
ATOM 224   C CG    . LYS A 1  28   ? 0.854    -5.718   -29.280 1.00 80.85 28   A 1 
ATOM 225   C CD    . LYS A 1  28   ? 0.757    -4.220   -29.507 1.00 76.59 28   A 1 
ATOM 226   C CE    . LYS A 1  28   ? -0.554   -3.799   -30.142 1.00 69.66 28   A 1 
ATOM 227   N NZ    . LYS A 1  28   ? -0.497   -2.358   -30.455 1.00 61.58 28   A 1 
ATOM 228   N N     . PHE A 1  29   ? 1.069    -5.157   -25.568 1.00 89.99 29   A 1 
ATOM 229   C CA    . PHE A 1  29   ? 0.003    -5.525   -24.646 1.00 89.92 29   A 1 
ATOM 230   C C     . PHE A 1  29   ? -1.314   -5.666   -25.401 1.00 89.46 29   A 1 
ATOM 231   O O     . PHE A 1  29   ? -1.670   -4.829   -26.224 1.00 86.48 29   A 1 
ATOM 232   C CB    . PHE A 1  29   ? -0.095   -4.517   -23.505 1.00 89.42 29   A 1 
ATOM 233   C CG    . PHE A 1  29   ? 1.106    -4.535   -22.594 1.00 90.43 29   A 1 
ATOM 234   C CD1   . PHE A 1  29   ? 1.185    -5.460   -21.543 1.00 85.17 29   A 1 
ATOM 235   C CD2   . PHE A 1  29   ? 2.172    -3.649   -22.813 1.00 84.65 29   A 1 
ATOM 236   C CE1   . PHE A 1  29   ? 2.310    -5.500   -20.716 1.00 83.50 29   A 1 
ATOM 237   C CE2   . PHE A 1  29   ? 3.306    -3.689   -21.991 1.00 83.62 29   A 1 
ATOM 238   C CZ    . PHE A 1  29   ? 3.373    -4.617   -20.941 1.00 86.59 29   A 1 
ATOM 239   N N     . SER A 1  30   ? -2.024   -6.733   -25.125 1.00 89.32 30   A 1 
ATOM 240   C CA    . SER A 1  30   ? -3.331   -6.993   -25.719 1.00 89.19 30   A 1 
ATOM 241   C C     . SER A 1  30   ? -4.193   -7.836   -24.782 1.00 89.52 30   A 1 
ATOM 242   O O     . SER A 1  30   ? -3.718   -8.355   -23.770 1.00 85.95 30   A 1 
ATOM 243   C CB    . SER A 1  30   ? -3.170   -7.666   -27.088 1.00 86.39 30   A 1 
ATOM 244   O OG    . SER A 1  30   ? -2.514   -8.911   -26.992 1.00 76.99 30   A 1 
ATOM 245   N N     . LEU A 1  31   ? -5.450   -7.974   -25.116 1.00 88.70 31   A 1 
ATOM 246   C CA    . LEU A 1  31   ? -6.363   -8.845   -24.391 1.00 88.79 31   A 1 
ATOM 247   C C     . LEU A 1  31   ? -6.079   -10.306  -24.734 1.00 88.65 31   A 1 
ATOM 248   O O     . LEU A 1  31   ? -5.902   -10.660  -25.899 1.00 85.36 31   A 1 
ATOM 249   C CB    . LEU A 1  31   ? -7.814   -8.470   -24.723 1.00 86.56 31   A 1 
ATOM 250   C CG    . LEU A 1  31   ? -8.198   -7.034   -24.337 1.00 83.36 31   A 1 
ATOM 251   C CD1   . LEU A 1  31   ? -9.588   -6.699   -24.858 1.00 76.44 31   A 1 
ATOM 252   C CD2   . LEU A 1  31   ? -8.192   -6.832   -22.825 1.00 77.25 31   A 1 
ATOM 253   N N     . PHE A 1  32   ? -6.078   -11.129  -23.720 1.00 87.33 32   A 1 
ATOM 254   C CA    . PHE A 1  32   ? -5.997   -12.570  -23.897 1.00 86.91 32   A 1 
ATOM 255   C C     . PHE A 1  32   ? -7.415   -13.139  -23.955 1.00 86.60 32   A 1 
ATOM 256   O O     . PHE A 1  32   ? -8.060   -13.347  -22.934 1.00 82.21 32   A 1 
ATOM 257   C CB    . PHE A 1  32   ? -5.121   -13.164  -22.787 1.00 85.26 32   A 1 
ATOM 258   C CG    . PHE A 1  32   ? -4.717   -14.603  -22.993 1.00 87.08 32   A 1 
ATOM 259   C CD1   . PHE A 1  32   ? -4.379   -15.084  -24.267 1.00 81.56 32   A 1 
ATOM 260   C CD2   . PHE A 1  32   ? -4.617   -15.461  -21.888 1.00 81.53 32   A 1 
ATOM 261   C CE1   . PHE A 1  32   ? -3.963   -16.414  -24.441 1.00 79.36 32   A 1 
ATOM 262   C CE2   . PHE A 1  32   ? -4.198   -16.791  -22.054 1.00 80.20 32   A 1 
ATOM 263   C CZ    . PHE A 1  32   ? -3.876   -17.267  -23.330 1.00 82.46 32   A 1 
ATOM 264   N N     . SER A 1  33   ? -7.916   -13.322  -25.167 1.00 85.55 33   A 1 
ATOM 265   C CA    . SER A 1  33   ? -9.319   -13.661  -25.396 1.00 85.29 33   A 1 
ATOM 266   C C     . SER A 1  33   ? -9.610   -15.147  -25.197 1.00 86.09 33   A 1 
ATOM 267   O O     . SER A 1  33   ? -8.732   -15.994  -25.327 1.00 82.01 33   A 1 
ATOM 268   C CB    . SER A 1  33   ? -9.740   -13.221  -26.795 1.00 81.27 33   A 1 
ATOM 269   O OG    . SER A 1  33   ? -9.114   -13.967  -27.808 1.00 73.32 33   A 1 
ATOM 270   N N     . GLU A 1  34   ? -10.869  -15.468  -24.984 1.00 85.27 34   A 1 
ATOM 271   C CA    . GLU A 1  34   ? -11.325  -16.855  -24.871 1.00 85.26 34   A 1 
ATOM 272   C C     . GLU A 1  34   ? -10.890  -17.726  -26.056 1.00 86.32 34   A 1 
ATOM 273   O O     . GLU A 1  34   ? -10.396  -18.831  -25.878 1.00 82.88 34   A 1 
ATOM 274   C CB    . GLU A 1  34   ? -12.855  -16.854  -24.769 1.00 82.21 34   A 1 
ATOM 275   C CG    . GLU A 1  34   ? -13.420  -18.269  -24.653 1.00 75.80 34   A 1 
ATOM 276   C CD    . GLU A 1  34   ? -14.936  -18.308  -24.517 1.00 72.28 34   A 1 
ATOM 277   O OE1   . GLU A 1  34   ? -15.447  -19.411  -24.244 1.00 65.81 34   A 1 
ATOM 278   O OE2   . GLU A 1  34   ? -15.585  -17.254  -24.653 1.00 66.07 34   A 1 
ATOM 279   N N     . SER A 1  35   ? -11.031  -17.231  -27.268 1.00 86.66 35   A 1 
ATOM 280   C CA    . SER A 1  35   ? -10.657  -17.988  -28.467 1.00 86.30 35   A 1 
ATOM 281   C C     . SER A 1  35   ? -9.168   -18.333  -28.501 1.00 87.16 35   A 1 
ATOM 282   O O     . SER A 1  35   ? -8.793   -19.399  -28.981 1.00 83.82 35   A 1 
ATOM 283   C CB    . SER A 1  35   ? -11.044  -17.202  -29.720 1.00 83.99 35   A 1 
ATOM 284   O OG    . SER A 1  35   ? -10.306  -16.004  -29.837 1.00 72.44 35   A 1 
ATOM 285   N N     . GLU A 1  36   ? -8.346   -17.456  -27.979 1.00 86.54 36   A 1 
ATOM 286   C CA    . GLU A 1  36   ? -6.911   -17.683  -27.891 1.00 86.25 36   A 1 
ATOM 287   C C     . GLU A 1  36   ? -6.564   -18.613  -26.721 1.00 86.98 36   A 1 
ATOM 288   O O     . GLU A 1  36   ? -5.743   -19.510  -26.881 1.00 84.18 36   A 1 
ATOM 289   C CB    . GLU A 1  36   ? -6.202   -16.325  -27.806 1.00 83.82 36   A 1 
ATOM 290   C CG    . GLU A 1  36   ? -4.690   -16.444  -27.983 1.00 75.99 36   A 1 
ATOM 291   C CD    . GLU A 1  36   ? -4.023   -15.077  -28.193 1.00 72.62 36   A 1 
ATOM 292   O OE1   . GLU A 1  36   ? -2.973   -15.022  -28.858 1.00 66.02 36   A 1 
ATOM 293   O OE2   . GLU A 1  36   ? -4.543   -14.044  -27.725 1.00 66.29 36   A 1 
ATOM 294   N N     . ILE A 1  37   ? -7.244   -18.471  -25.604 1.00 88.05 37   A 1 
ATOM 295   C CA    . ILE A 1  37   ? -7.097   -19.371  -24.452 1.00 88.26 37   A 1 
ATOM 296   C C     . ILE A 1  37   ? -7.395   -20.813  -24.864 1.00 88.47 37   A 1 
ATOM 297   O O     . ILE A 1  37   ? -6.571   -21.694  -24.647 1.00 86.49 37   A 1 
ATOM 298   C CB    . ILE A 1  37   ? -8.000   -18.928  -23.278 1.00 87.37 37   A 1 
ATOM 299   C CG1   . ILE A 1  37   ? -7.545   -17.570  -22.708 1.00 81.62 37   A 1 
ATOM 300   C CG2   . ILE A 1  37   ? -8.006   -19.983  -22.158 1.00 80.89 37   A 1 
ATOM 301   C CD1   . ILE A 1  37   ? -8.598   -16.872  -21.844 1.00 76.06 37   A 1 
ATOM 302   N N     . LEU A 1  38   ? -8.522   -21.044  -25.505 1.00 88.35 38   A 1 
ATOM 303   C CA    . LEU A 1  38   ? -8.932   -22.385  -25.928 1.00 88.02 38   A 1 
ATOM 304   C C     . LEU A 1  38   ? -7.987   -22.998  -26.970 1.00 87.99 38   A 1 
ATOM 305   O O     . LEU A 1  38   ? -7.804   -24.210  -26.999 1.00 84.71 38   A 1 
ATOM 306   C CB    . LEU A 1  38   ? -10.360  -22.329  -26.492 1.00 86.61 38   A 1 
ATOM 307   C CG    . LEU A 1  38   ? -11.454  -21.990  -25.465 1.00 83.39 38   A 1 
ATOM 308   C CD1   . LEU A 1  38   ? -12.790  -21.840  -26.185 1.00 75.72 38   A 1 
ATOM 309   C CD2   . LEU A 1  38   ? -11.598  -23.061  -24.397 1.00 76.25 38   A 1 
ATOM 310   N N     . LYS A 1  39   ? -7.386   -22.186  -27.801 1.00 87.25 39   A 1 
ATOM 311   C CA    . LYS A 1  39   ? -6.415   -22.660  -28.798 1.00 86.53 39   A 1 
ATOM 312   C C     . LYS A 1  39   ? -5.041   -22.953  -28.200 1.00 86.74 39   A 1 
ATOM 313   O O     . LYS A 1  39   ? -4.350   -23.837  -28.693 1.00 83.52 39   A 1 
ATOM 314   C CB    . LYS A 1  39   ? -6.274   -21.625  -29.911 1.00 84.42 39   A 1 
ATOM 315   C CG    . LYS A 1  39   ? -7.465   -21.627  -30.874 1.00 77.82 39   A 1 
ATOM 316   C CD    . LYS A 1  39   ? -7.300   -20.471  -31.857 1.00 74.72 39   A 1 
ATOM 317   C CE    . LYS A 1  39   ? -8.481   -20.402  -32.818 1.00 66.04 39   A 1 
ATOM 318   N NZ    . LYS A 1  39   ? -8.331   -19.261  -33.745 1.00 58.43 39   A 1 
ATOM 319   N N     . LEU A 1  40   ? -4.656   -22.195  -27.204 1.00 87.06 40   A 1 
ATOM 320   C CA    . LEU A 1  40   ? -3.329   -22.298  -26.604 1.00 86.30 40   A 1 
ATOM 321   C C     . LEU A 1  40   ? -3.267   -23.351  -25.491 1.00 86.95 40   A 1 
ATOM 322   O O     . LEU A 1  40   ? -2.234   -23.983  -25.296 1.00 82.95 40   A 1 
ATOM 323   C CB    . LEU A 1  40   ? -2.931   -20.910  -26.071 1.00 83.62 40   A 1 
ATOM 324   C CG    . LEU A 1  40   ? -1.423   -20.780  -25.793 1.00 77.97 40   A 1 
ATOM 325   C CD1   . LEU A 1  40   ? -0.652   -20.519  -27.082 1.00 70.91 40   A 1 
ATOM 326   C CD2   . LEU A 1  40   ? -1.162   -19.623  -24.834 1.00 70.62 40   A 1 
ATOM 327   N N     . ALA A 1  41   ? -4.341   -23.511  -24.764 1.00 86.21 41   A 1 
ATOM 328   C CA    . ALA A 1  41   ? -4.394   -24.403  -23.616 1.00 86.38 41   A 1 
ATOM 329   C C     . ALA A 1  41   ? -4.342   -25.881  -24.030 1.00 86.60 41   A 1 
ATOM 330   O O     . ALA A 1  41   ? -4.892   -26.287  -25.049 1.00 82.99 41   A 1 
ATOM 331   C CB    . ALA A 1  41   ? -5.642   -24.086  -22.797 1.00 84.44 41   A 1 
ATOM 332   N N     . GLU A 1  42   ? -3.708   -26.678  -23.195 1.00 85.70 42   A 1 
ATOM 333   C CA    . GLU A 1  42   ? -3.448   -28.093  -23.466 1.00 84.81 42   A 1 
ATOM 334   C C     . GLU A 1  42   ? -4.518   -29.023  -22.896 1.00 85.35 42   A 1 
ATOM 335   O O     . GLU A 1  42   ? -4.708   -30.139  -23.380 1.00 80.98 42   A 1 
ATOM 336   C CB    . GLU A 1  42   ? -2.090   -28.456  -22.866 1.00 81.97 42   A 1 
ATOM 337   C CG    . GLU A 1  42   ? -0.927   -27.598  -23.376 1.00 76.42 42   A 1 
ATOM 338   C CD    . GLU A 1  42   ? -0.716   -27.822  -24.864 1.00 75.13 42   A 1 
ATOM 339   O OE1   . GLU A 1  42   ? -0.126   -28.848  -25.216 1.00 68.17 42   A 1 
ATOM 340   O OE2   . GLU A 1  42   ? -1.161   -27.021  -25.696 1.00 68.30 42   A 1 
ATOM 341   N N     . VAL A 1  43   ? -5.197   -28.574  -21.858 1.00 87.68 43   A 1 
ATOM 342   C CA    . VAL A 1  43   ? -6.130   -29.409  -21.102 1.00 87.92 43   A 1 
ATOM 343   C C     . VAL A 1  43   ? -7.247   -28.568  -20.492 1.00 88.76 43   A 1 
ATOM 344   O O     . VAL A 1  43   ? -7.016   -27.456  -20.020 1.00 86.26 43   A 1 
ATOM 345   C CB    . VAL A 1  43   ? -5.367   -30.213  -20.031 1.00 85.71 43   A 1 
ATOM 346   C CG1   . VAL A 1  43   ? -4.648   -29.359  -18.985 1.00 75.64 43   A 1 
ATOM 347   C CG2   . VAL A 1  43   ? -6.282   -31.202  -19.319 1.00 76.86 43   A 1 
ATOM 348   N N     . GLU A 1  44   ? -8.430   -29.117  -20.470 1.00 88.35 44   A 1 
ATOM 349   C CA    . GLU A 1  44   ? -9.529   -28.557  -19.693 1.00 88.12 44   A 1 
ATOM 350   C C     . GLU A 1  44   ? -9.417   -29.003  -18.237 1.00 88.24 44   A 1 
ATOM 351   O O     . GLU A 1  44   ? -9.327   -30.195  -17.942 1.00 85.10 44   A 1 
ATOM 352   C CB    . GLU A 1  44   ? -10.870  -28.974  -20.307 1.00 86.26 44   A 1 
ATOM 353   C CG    . GLU A 1  44   ? -12.046  -28.269  -19.623 1.00 79.44 44   A 1 
ATOM 354   C CD    . GLU A 1  44   ? -13.396  -28.529  -20.293 1.00 76.40 44   A 1 
ATOM 355   O OE1   . GLU A 1  44   ? -14.385  -27.913  -19.844 1.00 69.58 44   A 1 
ATOM 356   O OE2   . GLU A 1  44   ? -13.453  -29.324  -21.253 1.00 70.90 44   A 1 
ATOM 357   N N     . VAL A 1  45   ? -9.447   -28.061  -17.336 1.00 88.02 45   A 1 
ATOM 358   C CA    . VAL A 1  45   ? -9.387   -28.323  -15.897 1.00 87.75 45   A 1 
ATOM 359   C C     . VAL A 1  45   ? -10.775  -28.114  -15.306 1.00 87.85 45   A 1 
ATOM 360   O O     . VAL A 1  45   ? -11.230  -26.984  -15.165 1.00 84.95 45   A 1 
ATOM 361   C CB    . VAL A 1  45   ? -8.336   -27.434  -15.212 1.00 86.27 45   A 1 
ATOM 362   C CG1   . VAL A 1  45   ? -8.251   -27.743  -13.721 1.00 78.28 45   A 1 
ATOM 363   C CG2   . VAL A 1  45   ? -6.951   -27.646  -15.818 1.00 79.19 45   A 1 
ATOM 364   N N     . TYR A 1  46   ? -11.421  -29.187  -14.947 1.00 86.80 46   A 1 
ATOM 365   C CA    . TYR A 1  46   ? -12.759  -29.153  -14.354 1.00 85.99 46   A 1 
ATOM 366   C C     . TYR A 1  46   ? -12.853  -29.866  -12.997 1.00 85.88 46   A 1 
ATOM 367   O O     . TYR A 1  46   ? -13.856  -29.741  -12.298 1.00 80.85 46   A 1 
ATOM 368   C CB    . TYR A 1  46   ? -13.775  -29.710  -15.363 1.00 83.07 46   A 1 
ATOM 369   C CG    . TYR A 1  46   ? -13.553  -31.159  -15.736 1.00 82.75 46   A 1 
ATOM 370   C CD1   . TYR A 1  46   ? -12.800  -31.495  -16.881 1.00 76.11 46   A 1 
ATOM 371   C CD2   . TYR A 1  46   ? -14.098  -32.187  -14.951 1.00 76.06 46   A 1 
ATOM 372   C CE1   . TYR A 1  46   ? -12.584  -32.832  -17.225 1.00 71.83 46   A 1 
ATOM 373   C CE2   . TYR A 1  46   ? -13.885  -33.531  -15.280 1.00 72.53 46   A 1 
ATOM 374   C CZ    . TYR A 1  46   ? -13.128  -33.852  -16.420 1.00 73.89 46   A 1 
ATOM 375   O OH    . TYR A 1  46   ? -12.906  -35.169  -16.746 1.00 71.58 46   A 1 
ATOM 376   N N     . LEU A 1  47   ? -11.822  -30.572  -12.606 1.00 84.72 47   A 1 
ATOM 377   C CA    . LEU A 1  47   ? -11.743  -31.247  -11.315 1.00 83.91 47   A 1 
ATOM 378   C C     . LEU A 1  47   ? -10.905  -30.430  -10.327 1.00 84.05 47   A 1 
ATOM 379   O O     . LEU A 1  47   ? -9.734   -30.148  -10.567 1.00 77.21 47   A 1 
ATOM 380   C CB    . LEU A 1  47   ? -11.173  -32.664  -11.498 1.00 80.46 47   A 1 
ATOM 381   C CG    . LEU A 1  47   ? -12.041  -33.607  -12.352 1.00 76.47 47   A 1 
ATOM 382   C CD1   . LEU A 1  47   ? -11.306  -34.923  -12.560 1.00 69.73 47   A 1 
ATOM 383   C CD2   . LEU A 1  47   ? -13.386  -33.902  -11.691 1.00 70.78 47   A 1 
ATOM 384   N N     . GLY A 1  48   ? -11.472  -30.116  -9.198  1.00 80.90 48   A 1 
ATOM 385   C CA    . GLY A 1  48   ? -10.778  -29.431  -8.103  1.00 79.99 48   A 1 
ATOM 386   C C     . GLY A 1  48   ? -9.934   -30.357  -7.216  1.00 81.59 48   A 1 
ATOM 387   O O     . GLY A 1  48   ? -9.843   -30.145  -6.008  1.00 75.99 48   A 1 
ATOM 388   N N     . LEU A 1  49   ? -9.362   -31.393  -7.791  1.00 80.01 49   A 1 
ATOM 389   C CA    . LEU A 1  49   ? -8.581   -32.413  -7.092  1.00 79.84 49   A 1 
ATOM 390   C C     . LEU A 1  49   ? -7.097   -32.299  -7.463  1.00 81.15 49   A 1 
ATOM 391   O O     . LEU A 1  49   ? -6.748   -31.817  -8.540  1.00 77.24 49   A 1 
ATOM 392   C CB    . LEU A 1  49   ? -9.138   -33.808  -7.421  1.00 75.12 49   A 1 
ATOM 393   C CG    . LEU A 1  49   ? -10.597  -34.050  -6.997  1.00 69.51 49   A 1 
ATOM 394   C CD1   . LEU A 1  49   ? -11.071  -35.404  -7.520  1.00 63.79 49   A 1 
ATOM 395   C CD2   . LEU A 1  49   ? -10.763  -34.032  -5.477  1.00 63.74 49   A 1 
ATOM 396   N N     . TYR A 1  50   ? -6.238   -32.773  -6.580  1.00 79.55 50   A 1 
ATOM 397   C CA    . TYR A 1  50   ? -4.788   -32.683  -6.748  1.00 78.91 50   A 1 
ATOM 398   C C     . TYR A 1  50   ? -4.175   -34.039  -7.087  1.00 79.86 50   A 1 
ATOM 399   O O     . TYR A 1  50   ? -3.854   -34.301  -8.246  1.00 75.49 50   A 1 
ATOM 400   C CB    . TYR A 1  50   ? -4.163   -32.075  -5.484  1.00 76.38 50   A 1 
ATOM 401   C CG    . TYR A 1  50   ? -4.751   -30.765  -5.011  1.00 77.40 50   A 1 
ATOM 402   C CD1   . TYR A 1  50   ? -5.065   -29.737  -5.920  1.00 72.11 50   A 1 
ATOM 403   C CD2   . TYR A 1  50   ? -4.980   -30.559  -3.639  1.00 72.83 50   A 1 
ATOM 404   C CE1   . TYR A 1  50   ? -5.598   -28.523  -5.474  1.00 70.02 50   A 1 
ATOM 405   C CE2   . TYR A 1  50   ? -5.507   -29.346  -3.179  1.00 70.40 50   A 1 
ATOM 406   C CZ    . TYR A 1  50   ? -5.818   -28.328  -4.097  1.00 72.14 50   A 1 
ATOM 407   O OH    . TYR A 1  50   ? -6.328   -27.137  -3.656  1.00 68.28 50   A 1 
ATOM 408   N N     . TYR A 1  51   ? -4.047   -34.875  -6.108  1.00 78.31 51   A 1 
ATOM 409   C CA    . TYR A 1  51   ? -3.429   -36.185  -6.234  1.00 77.67 51   A 1 
ATOM 410   C C     . TYR A 1  51   ? -4.431   -37.294  -5.930  1.00 77.52 51   A 1 
ATOM 411   O O     . TYR A 1  51   ? -5.303   -37.158  -5.072  1.00 72.99 51   A 1 
ATOM 412   C CB    . TYR A 1  51   ? -2.217   -36.278  -5.306  1.00 74.74 51   A 1 
ATOM 413   C CG    . TYR A 1  51   ? -1.139   -35.258  -5.585  1.00 74.21 51   A 1 
ATOM 414   C CD1   . TYR A 1  51   ? -0.244   -35.443  -6.651  1.00 70.15 51   A 1 
ATOM 415   C CD2   . TYR A 1  51   ? -1.017   -34.109  -4.777  1.00 70.66 51   A 1 
ATOM 416   C CE1   . TYR A 1  51   ? 0.768    -34.508  -6.909  1.00 68.30 51   A 1 
ATOM 417   C CE2   . TYR A 1  51   ? -0.010   -33.166  -5.028  1.00 68.06 51   A 1 
ATOM 418   C CZ    . TYR A 1  51   ? 0.885    -33.373  -6.094  1.00 69.57 51   A 1 
ATOM 419   O OH    . TYR A 1  51   ? 1.881    -32.461  -6.335  1.00 65.10 51   A 1 
ATOM 420   N N     . GLU A 1  52   ? -4.257   -38.383  -6.610  1.00 77.07 52   A 1 
ATOM 421   C CA    . GLU A 1  52   ? -4.928   -39.633  -6.266  1.00 76.17 52   A 1 
ATOM 422   C C     . GLU A 1  52   ? -4.194   -40.370  -5.130  1.00 76.75 52   A 1 
ATOM 423   O O     . GLU A 1  52   ? -3.139   -39.942  -4.660  1.00 70.77 52   A 1 
ATOM 424   C CB    . GLU A 1  52   ? -5.105   -40.485  -7.533  1.00 71.67 52   A 1 
ATOM 425   C CG    . GLU A 1  52   ? -3.810   -40.725  -8.305  1.00 66.07 52   A 1 
ATOM 426   C CD    . GLU A 1  52   ? -4.036   -41.456  -9.628  1.00 61.42 52   A 1 
ATOM 427   O OE1   . GLU A 1  52   ? -3.145   -41.347  -10.494 1.00 56.74 52   A 1 
ATOM 428   O OE2   . GLU A 1  52   ? -5.072   -42.122  -9.786  1.00 57.43 52   A 1 
ATOM 429   N N     . SER A 1  53   ? -4.757   -41.475  -4.694  1.00 74.57 53   A 1 
ATOM 430   C CA    . SER A 1  53   ? -4.196   -42.271  -3.598  1.00 73.25 53   A 1 
ATOM 431   C C     . SER A 1  53   ? -2.768   -42.759  -3.860  1.00 73.89 53   A 1 
ATOM 432   O O     . SER A 1  53   ? -1.982   -42.896  -2.924  1.00 68.58 53   A 1 
ATOM 433   C CB    . SER A 1  53   ? -5.105   -43.472  -3.328  1.00 68.78 53   A 1 
ATOM 434   O OG    . SER A 1  53   ? -5.332   -44.200  -4.514  1.00 61.78 53   A 1 
ATOM 435   N N     . THR A 1  54   ? -2.419   -42.948  -5.111  1.00 75.44 54   A 1 
ATOM 436   C CA    . THR A 1  54   ? -1.066   -43.347  -5.540  1.00 74.14 54   A 1 
ATOM 437   C C     . THR A 1  54   ? -0.071   -42.179  -5.596  1.00 74.76 54   A 1 
ATOM 438   O O     . THR A 1  54   ? 1.052    -42.340  -6.073  1.00 69.34 54   A 1 
ATOM 439   C CB    . THR A 1  54   ? -1.127   -44.046  -6.901  1.00 70.20 54   A 1 
ATOM 440   O OG1   . THR A 1  54   ? -1.603   -43.161  -7.889  1.00 63.39 54   A 1 
ATOM 441   C CG2   . THR A 1  54   ? -2.042   -45.269  -6.892  1.00 61.43 54   A 1 
ATOM 442   N N     . LYS A 1  55   ? -0.458   -41.019  -5.139  1.00 73.80 55   A 1 
ATOM 443   C CA    . LYS A 1  55   ? 0.315    -39.768  -5.202  1.00 73.63 55   A 1 
ATOM 444   C C     . LYS A 1  55   ? 0.646    -39.312  -6.625  1.00 75.57 55   A 1 
ATOM 445   O O     . LYS A 1  55   ? 1.564    -38.521  -6.827  1.00 70.67 55   A 1 
ATOM 446   C CB    . LYS A 1  55   ? 1.574    -39.829  -4.326  1.00 68.23 55   A 1 
ATOM 447   C CG    . LYS A 1  55   ? 1.290    -40.221  -2.882  1.00 62.90 55   A 1 
ATOM 448   C CD    . LYS A 1  55   ? 2.608    -40.353  -2.126  1.00 58.17 55   A 1 
ATOM 449   C CE    . LYS A 1  55   ? 2.324    -40.839  -0.712  1.00 54.15 55   A 1 
ATOM 450   N NZ    . LYS A 1  55   ? 3.565    -41.228  -0.014  1.00 48.71 55   A 1 
ATOM 451   N N     . LYS A 1  56   ? -0.098   -39.771  -7.585  1.00 76.91 56   A 1 
ATOM 452   C CA    . LYS A 1  56   ? -0.015   -39.251  -8.947  1.00 77.99 56   A 1 
ATOM 453   C C     . LYS A 1  56   ? -1.025   -38.125  -9.148  1.00 80.09 56   A 1 
ATOM 454   O O     . LYS A 1  56   ? -2.105   -38.154  -8.564  1.00 76.37 56   A 1 
ATOM 455   C CB    . LYS A 1  56   ? -0.174   -40.366  -9.977  1.00 74.05 56   A 1 
ATOM 456   C CG    . LYS A 1  56   ? 1.006    -41.332  -9.884  1.00 67.21 56   A 1 
ATOM 457   C CD    . LYS A 1  56   ? 1.211    -42.099  -11.179 1.00 61.68 56   A 1 
ATOM 458   C CE    . LYS A 1  56   ? 2.454    -42.968  -11.035 1.00 54.78 56   A 1 
ATOM 459   N NZ    . LYS A 1  56   ? 2.842    -43.616  -12.305 1.00 47.86 56   A 1 
ATOM 460   N N     . PRO A 1  57   ? -0.680   -37.135  -9.959  1.00 80.76 57   A 1 
ATOM 461   C CA    . PRO A 1  57   ? -1.623   -36.078  -10.304 1.00 81.29 57   A 1 
ATOM 462   C C     . PRO A 1  57   ? -2.840   -36.642  -11.038 1.00 82.57 57   A 1 
ATOM 463   O O     . PRO A 1  57   ? -2.705   -37.486  -11.923 1.00 79.94 57   A 1 
ATOM 464   C CB    . PRO A 1  57   ? -0.849   -35.093  -11.179 1.00 78.81 57   A 1 
ATOM 465   C CG    . PRO A 1  57   ? 0.608    -35.427  -10.918 1.00 75.55 57   A 1 
ATOM 466   C CD    . PRO A 1  57   ? 0.598    -36.903  -10.581 1.00 78.43 57   A 1 
ATOM 467   N N     . ILE A 1  58   ? -3.993   -36.153  -10.706 1.00 82.13 58   A 1 
ATOM 468   C CA    . ILE A 1  58   ? -5.240   -36.539  -11.366 1.00 83.07 58   A 1 
ATOM 469   C C     . ILE A 1  58   ? -5.326   -35.840  -12.725 1.00 84.25 58   A 1 
ATOM 470   O O     . ILE A 1  58   ? -5.094   -34.635  -12.830 1.00 81.24 58   A 1 
ATOM 471   C CB    . ILE A 1  58   ? -6.448   -36.232  -10.456 1.00 80.01 58   A 1 
ATOM 472   C CG1   . ILE A 1  58   ? -6.375   -37.109  -9.188  1.00 72.75 58   A 1 
ATOM 473   C CG2   . ILE A 1  58   ? -7.774   -36.457  -11.183 1.00 71.05 58   A 1 
ATOM 474   C CD1   . ILE A 1  58   ? -7.379   -36.730  -8.103  1.00 66.18 58   A 1 
ATOM 475   N N     . GLN A 1  59   ? -5.692   -36.578  -13.749 1.00 84.67 59   A 1 
ATOM 476   C CA    . GLN A 1  59   ? -5.943   -35.998  -15.064 1.00 84.93 59   A 1 
ATOM 477   C C     . GLN A 1  59   ? -7.151   -35.059  -15.033 1.00 85.76 59   A 1 
ATOM 478   O O     . GLN A 1  59   ? -8.133   -35.317  -14.342 1.00 81.54 59   A 1 
ATOM 479   C CB    . GLN A 1  59   ? -6.147   -37.088  -16.113 1.00 82.09 59   A 1 
ATOM 480   C CG    . GLN A 1  59   ? -4.848   -37.834  -16.428 1.00 74.77 59   A 1 
ATOM 481   C CD    . GLN A 1  59   ? -4.990   -38.772  -17.629 1.00 70.94 59   A 1 
ATOM 482   O OE1   . GLN A 1  59   ? -6.061   -38.993  -18.163 1.00 62.92 59   A 1 
ATOM 483   N NE2   . GLN A 1  59   ? -3.905   -39.339  -18.097 1.00 60.45 59   A 1 
ATOM 484   N N     . ASN A 1  60   ? -7.068   -33.988  -15.795 1.00 84.77 60   A 1 
ATOM 485   C CA    . ASN A 1  60   ? -8.046   -32.893  -15.789 1.00 85.48 60   A 1 
ATOM 486   C C     . ASN A 1  60   ? -8.238   -32.212  -14.421 1.00 86.04 60   A 1 
ATOM 487   O O     . ASN A 1  60   ? -9.181   -31.447  -14.222 1.00 80.18 60   A 1 
ATOM 488   C CB    . ASN A 1  60   ? -9.377   -33.348  -16.412 1.00 83.35 60   A 1 
ATOM 489   C CG    . ASN A 1  60   ? -9.209   -34.002  -17.766 1.00 82.14 60   A 1 
ATOM 490   O OD1   . ASN A 1  60   ? -8.619   -33.472  -18.686 1.00 71.57 60   A 1 
ATOM 491   N ND2   . ASN A 1  60   ? -9.714   -35.204  -17.923 1.00 72.30 60   A 1 
ATOM 492   N N     . GLY A 1  61   ? -7.349   -32.490  -13.499 1.00 85.64 61   A 1 
ATOM 493   C CA    . GLY A 1  61   ? -7.258   -31.814  -12.220 1.00 85.64 61   A 1 
ATOM 494   C C     . GLY A 1  61   ? -6.334   -30.596  -12.267 1.00 87.16 61   A 1 
ATOM 495   O O     . GLY A 1  61   ? -5.740   -30.266  -13.290 1.00 83.87 61   A 1 
ATOM 496   N N     . LEU A 1  62   ? -6.187   -29.943  -11.141 1.00 86.49 62   A 1 
ATOM 497   C CA    . LEU A 1  62   ? -5.366   -28.733  -11.032 1.00 86.76 62   A 1 
ATOM 498   C C     . LEU A 1  62   ? -3.866   -28.974  -11.252 1.00 87.16 62   A 1 
ATOM 499   O O     . LEU A 1  62   ? -3.143   -28.024  -11.541 1.00 83.73 62   A 1 
ATOM 500   C CB    . LEU A 1  62   ? -5.601   -28.102  -9.656  1.00 85.12 62   A 1 
ATOM 501   C CG    . LEU A 1  62   ? -6.970   -27.417  -9.523  1.00 83.72 62   A 1 
ATOM 502   C CD1   . LEU A 1  62   ? -7.257   -27.110  -8.061  1.00 77.79 62   A 1 
ATOM 503   C CD2   . LEU A 1  62   ? -7.009   -26.106  -10.306 1.00 78.19 62   A 1 
ATOM 504   N N     . LEU A 1  63   ? -3.414   -30.187  -11.121 1.00 85.62 63   A 1 
ATOM 505   C CA    . LEU A 1  63   ? -2.009   -30.572  -11.260 1.00 85.40 63   A 1 
ATOM 506   C C     . LEU A 1  63   ? -1.784   -31.542  -12.429 1.00 85.98 63   A 1 
ATOM 507   O O     . LEU A 1  63   ? -0.858   -32.341  -12.394 1.00 81.76 63   A 1 
ATOM 508   C CB    . LEU A 1  63   ? -1.485   -31.127  -9.924  1.00 83.13 63   A 1 
ATOM 509   C CG    . LEU A 1  63   ? -1.551   -30.158  -8.734  1.00 81.65 63   A 1 
ATOM 510   C CD1   . LEU A 1  63   ? -1.031   -30.853  -7.485  1.00 75.41 63   A 1 
ATOM 511   C CD2   . LEU A 1  63   ? -0.700   -28.905  -8.951  1.00 75.53 63   A 1 
ATOM 512   N N     . ASP A 1  64   ? -2.600   -31.460  -13.446 1.00 85.53 64   A 1 
ATOM 513   C CA    . ASP A 1  64   ? -2.466   -32.315  -14.629 1.00 85.65 64   A 1 
ATOM 514   C C     . ASP A 1  64   ? -1.048   -32.198  -15.232 1.00 86.21 64   A 1 
ATOM 515   O O     . ASP A 1  64   ? -0.594   -31.086  -15.515 1.00 84.12 64   A 1 
ATOM 516   C CB    . ASP A 1  64   ? -3.542   -31.934  -15.655 1.00 84.11 64   A 1 
ATOM 517   C CG    . ASP A 1  64   ? -3.652   -32.903  -16.834 1.00 82.15 64   A 1 
ATOM 518   O OD1   . ASP A 1  64   ? -2.632   -33.246  -17.459 1.00 74.59 64   A 1 
ATOM 519   O OD2   . ASP A 1  64   ? -4.784   -33.306  -17.169 1.00 75.38 64   A 1 
ATOM 520   N N     . PRO A 1  65   ? -0.360   -33.305  -15.466 1.00 86.47 65   A 1 
ATOM 521   C CA    . PRO A 1  65   ? 1.008    -33.284  -15.993 1.00 85.85 65   A 1 
ATOM 522   C C     . PRO A 1  65   ? 1.151    -32.602  -17.355 1.00 86.25 65   A 1 
ATOM 523   O O     . PRO A 1  65   ? 2.246    -32.172  -17.709 1.00 82.26 65   A 1 
ATOM 524   C CB    . PRO A 1  65   ? 1.429    -34.752  -16.076 1.00 83.74 65   A 1 
ATOM 525   C CG    . PRO A 1  65   ? 0.543    -35.447  -15.062 1.00 80.75 65   A 1 
ATOM 526   C CD    . PRO A 1  65   ? -0.753   -34.658  -15.137 1.00 84.43 65   A 1 
ATOM 527   N N     . ARG A 1  66   ? 0.085    -32.459  -18.099 1.00 86.54 66   A 1 
ATOM 528   C CA    . ARG A 1  66   ? 0.083    -31.724  -19.372 1.00 86.59 66   A 1 
ATOM 529   C C     . ARG A 1  66   ? 0.344    -30.224  -19.205 1.00 86.78 66   A 1 
ATOM 530   O O     . ARG A 1  66   ? 0.798    -29.584  -20.144 1.00 83.64 66   A 1 
ATOM 531   C CB    . ARG A 1  66   ? -1.249   -31.952  -20.096 1.00 85.57 66   A 1 
ATOM 532   C CG    . ARG A 1  66   ? -1.384   -33.395  -20.601 1.00 82.54 66   A 1 
ATOM 533   C CD    . ARG A 1  66   ? -2.749   -33.630  -21.238 1.00 81.91 66   A 1 
ATOM 534   N NE    . ARG A 1  66   ? -3.787   -33.792  -20.221 1.00 78.24 66   A 1 
ATOM 535   C CZ    . ARG A 1  66   ? -5.077   -33.980  -20.437 1.00 76.11 66   A 1 
ATOM 536   N NH1   . ARG A 1  66   ? -5.583   -33.976  -21.639 1.00 69.46 66   A 1 
ATOM 537   N NH2   . ARG A 1  66   ? -5.880   -34.191  -19.438 1.00 70.04 66   A 1 
ATOM 538   N N     . MET A 1  67   ? 0.112    -29.687  -18.034 1.00 87.36 67   A 1 
ATOM 539   C CA    . MET A 1  67   ? 0.436    -28.294  -17.699 1.00 87.47 67   A 1 
ATOM 540   C C     . MET A 1  67   ? 1.883    -28.103  -17.218 1.00 87.19 67   A 1 
ATOM 541   O O     . MET A 1  67   ? 2.295    -26.985  -16.914 1.00 82.60 67   A 1 
ATOM 542   C CB    . MET A 1  67   ? -0.553   -27.757  -16.661 1.00 86.49 67   A 1 
ATOM 543   C CG    . MET A 1  67   ? -1.987   -27.683  -17.181 1.00 84.49 67   A 1 
ATOM 544   S SD    . MET A 1  67   ? -3.120   -26.844  -16.036 1.00 82.25 67   A 1 
ATOM 545   C CE    . MET A 1  67   ? -3.199   -28.060  -14.710 1.00 73.60 67   A 1 
ATOM 546   N N     . GLY A 1  68   ? 2.643    -29.150  -17.157 1.00 85.17 68   A 1 
ATOM 547   C CA    . GLY A 1  68   ? 4.016    -29.162  -16.681 1.00 84.98 68   A 1 
ATOM 548   C C     . GLY A 1  68   ? 4.243    -30.187  -15.575 1.00 86.03 68   A 1 
ATOM 549   O O     . GLY A 1  68   ? 3.292    -30.760  -15.048 1.00 81.61 68   A 1 
ATOM 550   N N     . PRO A 1  69   ? 5.498    -30.424  -15.218 1.00 85.99 69   A 1 
ATOM 551   C CA    . PRO A 1  69   ? 5.813    -31.385  -14.170 1.00 85.18 69   A 1 
ATOM 552   C C     . PRO A 1  69   ? 5.349    -30.874  -12.797 1.00 84.93 69   A 1 
ATOM 553   O O     . PRO A 1  69   ? 5.722    -29.770  -12.399 1.00 80.45 69   A 1 
ATOM 554   C CB    . PRO A 1  69   ? 7.327    -31.575  -14.256 1.00 82.67 69   A 1 
ATOM 555   C CG    . PRO A 1  69   ? 7.825    -30.269  -14.853 1.00 80.03 69   A 1 
ATOM 556   C CD    . PRO A 1  69   ? 6.695    -29.842  -15.780 1.00 83.61 69   A 1 
ATOM 557   N N     . PRO A 1  70   ? 4.587    -31.650  -12.059 1.00 82.60 70   A 1 
ATOM 558   C CA    . PRO A 1  70   ? 4.048    -31.208  -10.768 1.00 80.36 70   A 1 
ATOM 559   C C     . PRO A 1  70   ? 5.104    -31.142  -9.662  1.00 79.97 70   A 1 
ATOM 560   O O     . PRO A 1  70   ? 4.957    -30.392  -8.699  1.00 74.25 70   A 1 
ATOM 561   C CB    . PRO A 1  70   ? 2.947    -32.220  -10.446 1.00 77.72 70   A 1 
ATOM 562   C CG    . PRO A 1  70   ? 3.402    -33.488  -11.159 1.00 75.13 70   A 1 
ATOM 563   C CD    . PRO A 1  70   ? 4.077    -32.959  -12.415 1.00 78.47 70   A 1 
ATOM 564   N N     . ASN A 1  71   ? 6.160    -31.909  -9.802  1.00 79.71 71   A 1 
ATOM 565   C CA    . ASN A 1  71   ? 7.253    -31.984  -8.839  1.00 78.64 71   A 1 
ATOM 566   C C     . ASN A 1  71   ? 8.609    -32.124  -9.550  1.00 79.13 71   A 1 
ATOM 567   O O     . ASN A 1  71   ? 8.686    -32.241  -10.774 1.00 74.03 71   A 1 
ATOM 568   C CB    . ASN A 1  71   ? 6.950    -33.119  -7.842  1.00 74.01 71   A 1 
ATOM 569   C CG    . ASN A 1  71   ? 6.880    -34.498  -8.475  1.00 69.69 71   A 1 
ATOM 570   O OD1   . ASN A 1  71   ? 7.483    -34.779  -9.486  1.00 62.49 71   A 1 
ATOM 571   N ND2   . ASN A 1  71   ? 6.159    -35.413  -7.867  1.00 65.01 71   A 1 
ATOM 572   N N     . LYS A 1  72   ? 9.676    -32.141  -8.781  1.00 78.02 72   A 1 
ATOM 573   C CA    . LYS A 1  72   ? 11.039   -32.225  -9.331  1.00 77.08 72   A 1 
ATOM 574   C C     . LYS A 1  72   ? 11.336   -33.520  -10.091 1.00 77.93 72   A 1 
ATOM 575   O O     . LYS A 1  72   ? 12.219   -33.527  -10.940 1.00 72.83 72   A 1 
ATOM 576   C CB    . LYS A 1  72   ? 12.070   -32.069  -8.205  1.00 72.99 72   A 1 
ATOM 577   C CG    . LYS A 1  72   ? 12.119   -30.650  -7.629  1.00 67.43 72   A 1 
ATOM 578   C CD    . LYS A 1  72   ? 13.238   -30.550  -6.593  1.00 61.98 72   A 1 
ATOM 579   C CE    . LYS A 1  72   ? 13.344   -29.127  -6.042  1.00 55.20 72   A 1 
ATOM 580   N NZ    . LYS A 1  72   ? 14.418   -29.008  -5.031  1.00 49.39 72   A 1 
ATOM 581   N N     . SER A 1  73   ? 10.665   -34.587  -9.774  1.00 75.93 73   A 1 
ATOM 582   C CA    . SER A 1  73   ? 10.872   -35.900  -10.393 1.00 74.60 73   A 1 
ATOM 583   C C     . SER A 1  73   ? 9.962    -36.157  -11.593 1.00 75.49 73   A 1 
ATOM 584   O O     . SER A 1  73   ? 10.194   -37.101  -12.344 1.00 68.80 73   A 1 
ATOM 585   C CB    . SER A 1  73   ? 10.694   -37.001  -9.348  1.00 69.76 73   A 1 
ATOM 586   O OG    . SER A 1  73   ? 9.451    -36.893  -8.690  1.00 62.94 73   A 1 
ATOM 587   N N     . GLY A 1  74   ? 8.941    -35.354  -11.764 1.00 77.49 74   A 1 
ATOM 588   C CA    . GLY A 1  74   ? 8.003    -35.498  -12.865 1.00 77.23 74   A 1 
ATOM 589   C C     . GLY A 1  74   ? 8.554    -34.994  -14.201 1.00 79.45 74   A 1 
ATOM 590   O O     . GLY A 1  74   ? 9.468    -34.177  -14.256 1.00 74.62 74   A 1 
ATOM 591   N N     . CYS A 1  75   ? 7.944    -35.454  -15.272 1.00 81.60 75   A 1 
ATOM 592   C CA    . CYS A 1  75   ? 8.153    -34.942  -16.621 1.00 82.32 75   A 1 
ATOM 593   C C     . CYS A 1  75   ? 6.845    -34.357  -17.160 1.00 83.71 75   A 1 
ATOM 594   O O     . CYS A 1  75   ? 5.762    -34.832  -16.829 1.00 79.01 75   A 1 
ATOM 595   C CB    . CYS A 1  75   ? 8.692    -36.052  -17.526 1.00 77.35 75   A 1 
ATOM 596   S SG    . CYS A 1  75   ? 10.392   -36.498  -17.032 1.00 66.53 75   A 1 
ATOM 597   N N     . CYS A 1  76   ? 6.960    -33.353  -17.978 1.00 82.95 76   A 1 
ATOM 598   C CA    . CYS A 1  76   ? 5.812    -32.776  -18.660 1.00 83.27 76   A 1 
ATOM 599   C C     . CYS A 1  76   ? 5.335    -33.711  -19.777 1.00 84.24 76   A 1 
ATOM 600   O O     . CYS A 1  76   ? 6.129    -34.120  -20.619 1.00 82.57 76   A 1 
ATOM 601   C CB    . CYS A 1  76   ? 6.217    -31.409  -19.206 1.00 82.30 76   A 1 
ATOM 602   S SG    . CYS A 1  76   ? 4.839    -30.629  -20.099 1.00 78.54 76   A 1 
ATOM 603   N N     . GLU A 1  77   ? 4.059    -33.987  -19.837 1.00 83.66 77   A 1 
ATOM 604   C CA    . GLU A 1  77   ? 3.494    -34.810  -20.915 1.00 83.58 77   A 1 
ATOM 605   C C     . GLU A 1  77   ? 3.408    -34.068  -22.256 1.00 84.01 77   A 1 
ATOM 606   O O     . GLU A 1  77   ? 3.390    -34.694  -23.307 1.00 79.23 77   A 1 
ATOM 607   C CB    . GLU A 1  77   ? 2.107    -35.318  -20.520 1.00 81.16 77   A 1 
ATOM 608   C CG    . GLU A 1  77   ? 2.156    -36.311  -19.354 1.00 74.59 77   A 1 
ATOM 609   C CD    . GLU A 1  77   ? 0.787    -36.914  -19.024 1.00 70.69 77   A 1 
ATOM 610   O OE1   . GLU A 1  77   ? 0.762    -37.860  -18.208 1.00 63.22 77   A 1 
ATOM 611   O OE2   . GLU A 1  77   ? -0.232   -36.440  -19.568 1.00 63.14 77   A 1 
ATOM 612   N N     . THR A 1  78   ? 3.380    -32.759  -22.225 1.00 83.98 78   A 1 
ATOM 613   C CA    . THR A 1  78   ? 3.250    -31.950  -23.443 1.00 83.58 78   A 1 
ATOM 614   C C     . THR A 1  78   ? 4.585    -31.768  -24.167 1.00 83.99 78   A 1 
ATOM 615   O O     . THR A 1  78   ? 4.675    -32.010  -25.366 1.00 79.48 78   A 1 
ATOM 616   C CB    . THR A 1  78   ? 2.643    -30.580  -23.122 1.00 81.71 78   A 1 
ATOM 617   O OG1   . THR A 1  78   ? 1.423    -30.742  -22.443 1.00 71.18 78   A 1 
ATOM 618   C CG2   . THR A 1  78   ? 2.351    -29.772  -24.376 1.00 71.53 78   A 1 
ATOM 619   N N     . CYS A 1  79   ? 5.605    -31.339  -23.470 1.00 82.97 79   A 1 
ATOM 620   C CA    . CYS A 1  79   ? 6.914    -31.067  -24.073 1.00 82.00 79   A 1 
ATOM 621   C C     . CYS A 1  79   ? 8.004    -32.077  -23.684 1.00 82.72 79   A 1 
ATOM 622   O O     . CYS A 1  79   ? 9.131    -31.970  -24.163 1.00 78.13 79   A 1 
ATOM 623   C CB    . CYS A 1  79   ? 7.329    -29.627  -23.757 1.00 79.23 79   A 1 
ATOM 624   S SG    . CYS A 1  79   ? 7.749    -29.416  -22.002 1.00 75.29 79   A 1 
ATOM 625   N N     . HIS A 1  80   ? 7.690    -33.011  -22.820 1.00 83.44 80   A 1 
ATOM 626   C CA    . HIS A 1  80   ? 8.624    -34.004  -22.275 1.00 83.49 80   A 1 
ATOM 627   C C     . HIS A 1  80   ? 9.860    -33.419  -21.562 1.00 83.56 80   A 1 
ATOM 628   O O     . HIS A 1  80   ? 10.838   -34.124  -21.317 1.00 76.46 80   A 1 
ATOM 629   C CB    . HIS A 1  80   ? 8.983    -35.039  -23.346 1.00 80.58 80   A 1 
ATOM 630   C CG    . HIS A 1  80   ? 7.780    -35.719  -23.922 1.00 79.44 80   A 1 
ATOM 631   N ND1   . HIS A 1  80   ? 7.040    -36.708  -23.317 1.00 69.40 80   A 1 
ATOM 632   C CD2   . HIS A 1  80   ? 7.191    -35.466  -25.132 1.00 69.63 80   A 1 
ATOM 633   C CE1   . HIS A 1  80   ? 6.040    -37.045  -24.143 1.00 68.38 80   A 1 
ATOM 634   N NE2   . HIS A 1  80   ? 6.099    -36.310  -25.255 1.00 69.86 80   A 1 
ATOM 635   N N     . GLY A 1  81   ? 9.808    -32.156  -21.230 1.00 81.91 81   A 1 
ATOM 636   C CA    . GLY A 1  81   ? 10.843   -31.493  -20.455 1.00 81.65 81   A 1 
ATOM 637   C C     . GLY A 1  81   ? 10.781   -31.867  -18.973 1.00 83.16 81   A 1 
ATOM 638   O O     . GLY A 1  81   ? 9.718    -32.166  -18.427 1.00 79.42 81   A 1 
ATOM 639   N N     . ASN A 1  82   ? 11.919   -31.814  -18.326 1.00 83.20 82   A 1 
ATOM 640   C CA    . ASN A 1  82   ? 12.001   -31.946  -16.876 1.00 82.91 82   A 1 
ATOM 641   C C     . ASN A 1  82   ? 11.513   -30.667  -16.169 1.00 83.60 82   A 1 
ATOM 642   O O     . ASN A 1  82   ? 11.162   -29.670  -16.802 1.00 79.82 82   A 1 
ATOM 643   C CB    . ASN A 1  82   ? 13.435   -32.379  -16.506 1.00 79.50 82   A 1 
ATOM 644   C CG    . ASN A 1  82   ? 14.490   -31.320  -16.777 1.00 75.19 82   A 1 
ATOM 645   O OD1   . ASN A 1  82   ? 14.261   -30.137  -16.669 1.00 66.37 82   A 1 
ATOM 646   N ND2   . ASN A 1  82   ? 15.695   -31.727  -17.108 1.00 69.98 82   A 1 
ATOM 647   N N     . PHE A 1  83   ? 11.540   -30.687  -14.854 1.00 84.20 83   A 1 
ATOM 648   C CA    . PHE A 1  83   ? 11.089   -29.547  -14.053 1.00 83.43 83   A 1 
ATOM 649   C C     . PHE A 1  83   ? 11.822   -28.229  -14.364 1.00 83.77 83   A 1 
ATOM 650   O O     . PHE A 1  83   ? 11.244   -27.152  -14.233 1.00 80.75 83   A 1 
ATOM 651   C CB    . PHE A 1  83   ? 11.257   -29.920  -12.577 1.00 80.63 83   A 1 
ATOM 652   C CG    . PHE A 1  83   ? 10.807   -28.842  -11.629 1.00 78.64 83   A 1 
ATOM 653   C CD1   . PHE A 1  83   ? 9.443    -28.693  -11.324 1.00 73.31 83   A 1 
ATOM 654   C CD2   . PHE A 1  83   ? 11.740   -27.955  -11.063 1.00 72.19 83   A 1 
ATOM 655   C CE1   . PHE A 1  83   ? 9.012    -27.670  -10.476 1.00 68.53 83   A 1 
ATOM 656   C CE2   . PHE A 1  83   ? 11.314   -26.921  -10.207 1.00 68.15 83   A 1 
ATOM 657   C CZ    . PHE A 1  83   ? 9.946    -26.780  -9.917  1.00 69.21 83   A 1 
ATOM 658   N N     . ARG A 1  84   ? 13.071   -28.288  -14.769 1.00 85.38 84   A 1 
ATOM 659   C CA    . ARG A 1  84   ? 13.868   -27.088  -15.074 1.00 84.66 84   A 1 
ATOM 660   C C     . ARG A 1  84   ? 13.697   -26.601  -16.510 1.00 85.09 84   A 1 
ATOM 661   O O     . ARG A 1  84   ? 13.763   -25.406  -16.748 1.00 81.54 84   A 1 
ATOM 662   C CB    . ARG A 1  84   ? 15.349   -27.347  -14.782 1.00 82.22 84   A 1 
ATOM 663   C CG    . ARG A 1  84   ? 15.620   -27.501  -13.283 1.00 74.11 84   A 1 
ATOM 664   C CD    . ARG A 1  84   ? 17.123   -27.640  -13.045 1.00 72.83 84   A 1 
ATOM 665   N NE    . ARG A 1  84   ? 17.433   -27.746  -11.606 1.00 65.60 84   A 1 
ATOM 666   C CZ    . ARG A 1  84   ? 18.645   -27.847  -11.083 1.00 59.17 84   A 1 
ATOM 667   N NH1   . ARG A 1  84   ? 19.714   -27.875  -11.836 1.00 54.73 84   A 1 
ATOM 668   N NH2   . ARG A 1  84   ? 18.803   -27.923  -9.795  1.00 52.14 84   A 1 
ATOM 669   N N     . GLU A 1  85   ? 13.499   -27.506  -17.429 1.00 83.37 85   A 1 
ATOM 670   C CA    . GLU A 1  85   ? 13.404   -27.188  -18.856 1.00 82.99 85   A 1 
ATOM 671   C C     . GLU A 1  85   ? 12.001   -26.750  -19.273 1.00 83.93 85   A 1 
ATOM 672   O O     . GLU A 1  85   ? 11.853   -25.868  -20.112 1.00 79.99 85   A 1 
ATOM 673   C CB    . GLU A 1  85   ? 13.787   -28.425  -19.674 1.00 80.00 85   A 1 
ATOM 674   C CG    . GLU A 1  85   ? 15.277   -28.772  -19.613 1.00 73.06 85   A 1 
ATOM 675   C CD    . GLU A 1  85   ? 15.551   -30.210  -20.044 1.00 68.93 85   A 1 
ATOM 676   O OE1   . GLU A 1  85   ? 16.644   -30.709  -19.703 1.00 62.01 85   A 1 
ATOM 677   O OE2   . GLU A 1  85   ? 14.650   -30.856  -20.621 1.00 62.09 85   A 1 
ATOM 678   N N     . CYS A 1  86   ? 10.989   -27.371  -18.717 1.00 84.79 86   A 1 
ATOM 679   C CA    . CYS A 1  86   ? 9.616    -27.085  -19.094 1.00 85.29 86   A 1 
ATOM 680   C C     . CYS A 1  86   ? 9.195    -25.685  -18.606 1.00 86.25 86   A 1 
ATOM 681   O O     . CYS A 1  86   ? 9.176    -25.448  -17.396 1.00 84.79 86   A 1 
ATOM 682   C CB    . CYS A 1  86   ? 8.702    -28.185  -18.542 1.00 83.70 86   A 1 
ATOM 683   S SG    . CYS A 1  86   ? 6.978    -27.859  -19.005 1.00 79.34 86   A 1 
ATOM 684   N N     . PRO A 1  87   ? 8.778    -24.787  -19.503 1.00 87.34 87   A 1 
ATOM 685   C CA    . PRO A 1  87   ? 8.270    -23.476  -19.091 1.00 87.12 87   A 1 
ATOM 686   C C     . PRO A 1  87   ? 6.904    -23.568  -18.408 1.00 87.40 87   A 1 
ATOM 687   O O     . PRO A 1  87   ? 6.525    -22.670  -17.659 1.00 82.90 87   A 1 
ATOM 688   C CB    . PRO A 1  87   ? 8.222    -22.663  -20.388 1.00 85.26 87   A 1 
ATOM 689   C CG    . PRO A 1  87   ? 7.987    -23.712  -21.466 1.00 83.32 87   A 1 
ATOM 690   C CD    . PRO A 1  87   ? 8.752    -24.924  -20.948 1.00 85.75 87   A 1 
ATOM 691   N N     . GLY A 1  88   ? 6.189    -24.648  -18.631 1.00 86.05 88   A 1 
ATOM 692   C CA    . GLY A 1  88   ? 4.806    -24.839  -18.229 1.00 86.72 88   A 1 
ATOM 693   C C     . GLY A 1  88   ? 3.829    -24.505  -19.352 1.00 87.98 88   A 1 
ATOM 694   O O     . GLY A 1  88   ? 4.126    -23.714  -20.245 1.00 84.42 88   A 1 
ATOM 695   N N     . HIS A 1  89   ? 2.657    -25.102  -19.288 1.00 89.20 89   A 1 
ATOM 696   C CA    . HIS A 1  89   ? 1.608    -24.972  -20.299 1.00 89.24 89   A 1 
ATOM 697   C C     . HIS A 1  89   ? 0.281    -24.632  -19.627 1.00 89.42 89   A 1 
ATOM 698   O O     . HIS A 1  89   ? 0.038    -25.022  -18.490 1.00 86.01 89   A 1 
ATOM 699   C CB    . HIS A 1  89   ? 1.516    -26.271  -21.106 1.00 88.08 89   A 1 
ATOM 700   C CG    . HIS A 1  89   ? 2.830    -26.685  -21.694 1.00 88.59 89   A 1 
ATOM 701   N ND1   . HIS A 1  89   ? 3.472    -26.096  -22.762 1.00 80.00 89   A 1 
ATOM 702   C CD2   . HIS A 1  89   ? 3.679    -27.640  -21.195 1.00 80.43 89   A 1 
ATOM 703   C CE1   . HIS A 1  89   ? 4.667    -26.685  -22.899 1.00 81.12 89   A 1 
ATOM 704   N NE2   . HIS A 1  89   ? 4.827    -27.623  -21.961 1.00 82.40 89   A 1 
ATOM 705   N N     . TYR A 1  90   ? -0.560   -23.908  -20.322 1.00 89.87 90   A 1 
ATOM 706   C CA    . TYR A 1  90   ? -1.839   -23.490  -19.771 1.00 90.02 90   A 1 
ATOM 707   C C     . TYR A 1  90   ? -2.889   -24.594  -19.869 1.00 90.02 90   A 1 
ATOM 708   O O     . TYR A 1  90   ? -2.950   -25.341  -20.845 1.00 86.92 90   A 1 
ATOM 709   C CB    . TYR A 1  90   ? -2.313   -22.200  -20.443 1.00 88.68 90   A 1 
ATOM 710   C CG    . TYR A 1  90   ? -1.541   -20.985  -19.993 1.00 89.01 90   A 1 
ATOM 711   C CD1   . TYR A 1  90   ? -1.988   -20.228  -18.901 1.00 83.26 90   A 1 
ATOM 712   C CD2   . TYR A 1  90   ? -0.345   -20.623  -20.637 1.00 83.14 90   A 1 
ATOM 713   C CE1   . TYR A 1  90   ? -1.250   -19.138  -18.438 1.00 81.13 90   A 1 
ATOM 714   C CE2   . TYR A 1  90   ? 0.412    -19.534  -20.177 1.00 81.40 90   A 1 
ATOM 715   C CZ    . TYR A 1  90   ? -0.047   -18.799  -19.071 1.00 84.02 90   A 1 
ATOM 716   O OH    . TYR A 1  90   ? 0.699    -17.755  -18.595 1.00 81.17 90   A 1 
ATOM 717   N N     . GLY A 1  91   ? -3.741   -24.641  -18.881 1.00 89.46 91   A 1 
ATOM 718   C CA    . GLY A 1  91   ? -5.051   -25.270  -18.977 1.00 89.40 91   A 1 
ATOM 719   C C     . GLY A 1  91   ? -6.139   -24.215  -19.169 1.00 90.46 91   A 1 
ATOM 720   O O     . GLY A 1  91   ? -5.861   -23.017  -19.177 1.00 88.18 91   A 1 
ATOM 721   N N     . TYR A 1  92   ? -7.362   -24.636  -19.297 1.00 90.37 92   A 1 
ATOM 722   C CA    . TYR A 1  92   ? -8.498   -23.722  -19.358 1.00 90.36 92   A 1 
ATOM 723   C C     . TYR A 1  92   ? -9.680   -24.234  -18.535 1.00 90.58 92   A 1 
ATOM 724   O O     . TYR A 1  92   ? -9.853   -25.431  -18.338 1.00 88.53 92   A 1 
ATOM 725   C CB    . TYR A 1  92   ? -8.895   -23.445  -20.817 1.00 88.81 92   A 1 
ATOM 726   C CG    . TYR A 1  92   ? -9.538   -24.609  -21.536 1.00 88.82 92   A 1 
ATOM 727   C CD1   . TYR A 1  92   ? -8.740   -25.602  -22.145 1.00 84.25 92   A 1 
ATOM 728   C CD2   . TYR A 1  92   ? -10.935  -24.711  -21.621 1.00 84.58 92   A 1 
ATOM 729   C CE1   . TYR A 1  92   ? -9.327   -26.680  -22.814 1.00 82.81 92   A 1 
ATOM 730   C CE2   . TYR A 1  92   ? -11.537  -25.788  -22.288 1.00 83.20 92   A 1 
ATOM 731   C CZ    . TYR A 1  92   ? -10.729  -26.772  -22.886 1.00 84.24 92   A 1 
ATOM 732   O OH    . TYR A 1  92   ? -11.310  -27.832  -23.535 1.00 82.15 92   A 1 
ATOM 733   N N     . LEU A 1  93   ? -10.493  -23.305  -18.086 1.00 90.56 93   A 1 
ATOM 734   C CA    . LEU A 1  93   ? -11.749  -23.575  -17.405 1.00 90.57 93   A 1 
ATOM 735   C C     . LEU A 1  93   ? -12.844  -22.749  -18.075 1.00 90.89 93   A 1 
ATOM 736   O O     . LEU A 1  93   ? -12.761  -21.521  -18.096 1.00 88.85 93   A 1 
ATOM 737   C CB    . LEU A 1  93   ? -11.591  -23.236  -15.916 1.00 89.22 93   A 1 
ATOM 738   C CG    . LEU A 1  93   ? -12.901  -23.311  -15.104 1.00 87.04 93   A 1 
ATOM 739   C CD1   . LEU A 1  93   ? -13.431  -24.739  -15.012 1.00 79.67 93   A 1 
ATOM 740   C CD2   . LEU A 1  93   ? -12.661  -22.787  -13.692 1.00 80.14 93   A 1 
ATOM 741   N N     . VAL A 1  94   ? -13.856  -23.409  -18.583 1.00 90.29 94   A 1 
ATOM 742   C CA    . VAL A 1  94   ? -15.025  -22.740  -19.160 1.00 90.29 94   A 1 
ATOM 743   C C     . VAL A 1  94   ? -16.018  -22.430  -18.045 1.00 90.20 94   A 1 
ATOM 744   O O     . VAL A 1  94   ? -16.367  -23.303  -17.251 1.00 87.84 94   A 1 
ATOM 745   C CB    . VAL A 1  94   ? -15.661  -23.583  -20.276 1.00 88.26 94   A 1 
ATOM 746   C CG1   . VAL A 1  94   ? -16.815  -22.835  -20.938 1.00 79.64 94   A 1 
ATOM 747   C CG2   . VAL A 1  94   ? -14.630  -23.918  -21.360 1.00 80.31 94   A 1 
ATOM 748   N N     . LEU A 1  95   ? -16.468  -21.201  -17.987 1.00 89.12 95   A 1 
ATOM 749   C CA    . LEU A 1  95   ? -17.460  -20.769  -17.011 1.00 88.95 95   A 1 
ATOM 750   C C     . LEU A 1  95   ? -18.878  -21.014  -17.535 1.00 88.83 95   A 1 
ATOM 751   O O     . LEU A 1  95   ? -19.155  -20.835  -18.719 1.00 85.90 95   A 1 
ATOM 752   C CB    . LEU A 1  95   ? -17.245  -19.293  -16.648 1.00 87.73 95   A 1 
ATOM 753   C CG    . LEU A 1  95   ? -15.856  -18.954  -16.079 1.00 86.67 95   A 1 
ATOM 754   C CD1   . LEU A 1  95   ? -15.807  -17.471  -15.723 1.00 80.67 95   A 1 
ATOM 755   C CD2   . LEU A 1  95   ? -15.526  -19.757  -14.822 1.00 80.35 95   A 1 
ATOM 756   N N     . ALA A 1  96   ? -19.770  -21.361  -16.638 1.00 87.64 96   A 1 
ATOM 757   C CA    . ALA A 1  96   ? -21.172  -21.574  -16.987 1.00 86.74 96   A 1 
ATOM 758   C C     . ALA A 1  96   ? -21.874  -20.277  -17.435 1.00 87.35 96   A 1 
ATOM 759   O O     . ALA A 1  96   ? -22.726  -20.293  -18.320 1.00 83.47 96   A 1 
ATOM 760   C CB    . ALA A 1  96   ? -21.869  -22.197  -15.776 1.00 84.07 96   A 1 
ATOM 761   N N     . LEU A 1  97   ? -21.497  -19.167  -16.838 1.00 87.28 97   A 1 
ATOM 762   C CA    . LEU A 1  97   ? -21.965  -17.832  -17.207 1.00 87.32 97   A 1 
ATOM 763   C C     . LEU A 1  97   ? -20.792  -16.843  -17.196 1.00 88.34 97   A 1 
ATOM 764   O O     . LEU A 1  97   ? -19.862  -17.014  -16.403 1.00 85.95 97   A 1 
ATOM 765   C CB    . LEU A 1  97   ? -23.070  -17.375  -16.243 1.00 85.04 97   A 1 
ATOM 766   C CG    . LEU A 1  97   ? -24.418  -18.099  -16.404 1.00 81.06 97   A 1 
ATOM 767   C CD1   . LEU A 1  97   ? -25.371  -17.662  -15.299 1.00 75.21 97   A 1 
ATOM 768   C CD2   . LEU A 1  97   ? -25.083  -17.788  -17.746 1.00 75.77 97   A 1 
ATOM 769   N N     . PRO A 1  98   ? -20.830  -15.806  -18.027 1.00 88.86 98   A 1 
ATOM 770   C CA    . PRO A 1  98   ? -19.776  -14.802  -18.036 1.00 89.07 98   A 1 
ATOM 771   C C     . PRO A 1  98   ? -19.757  -13.997  -16.734 1.00 89.66 98   A 1 
ATOM 772   O O     . PRO A 1  98   ? -20.796  -13.719  -16.136 1.00 87.26 98   A 1 
ATOM 773   C CB    . PRO A 1  98   ? -20.064  -13.927  -19.259 1.00 87.32 98   A 1 
ATOM 774   C CG    . PRO A 1  98   ? -21.567  -14.058  -19.448 1.00 84.26 98   A 1 
ATOM 775   C CD    . PRO A 1  98   ? -21.848  -15.490  -19.009 1.00 86.94 98   A 1 
ATOM 776   N N     . VAL A 1  99   ? -18.577  -13.580  -16.338 1.00 89.41 99   A 1 
ATOM 777   C CA    . VAL A 1  99   ? -18.362  -12.725  -15.165 1.00 89.63 99   A 1 
ATOM 778   C C     . VAL A 1  99   ? -17.450  -11.550  -15.512 1.00 89.93 99   A 1 
ATOM 779   O O     . VAL A 1  99   ? -16.752  -11.561  -16.528 1.00 87.90 99   A 1 
ATOM 780   C CB    . VAL A 1  99   ? -17.813  -13.518  -13.961 1.00 88.51 99   A 1 
ATOM 781   C CG1   . VAL A 1  99   ? -18.811  -14.580  -13.495 1.00 80.11 99   A 1 
ATOM 782   C CG2   . VAL A 1  99   ? -16.473  -14.188  -14.249 1.00 79.92 99   A 1 
ATOM 783   N N     . TYR A 1  100  ? -17.446  -10.537  -14.683 1.00 89.08 100  A 1 
ATOM 784   C CA    . TYR A 1  100  ? -16.572  -9.389   -14.887 1.00 89.09 100  A 1 
ATOM 785   C C     . TYR A 1  100  ? -15.141  -9.684   -14.438 1.00 89.17 100  A 1 
ATOM 786   O O     . TYR A 1  100  ? -14.909  -10.223  -13.357 1.00 86.89 100  A 1 
ATOM 787   C CB    . TYR A 1  100  ? -17.118  -8.163   -14.150 1.00 88.21 100  A 1 
ATOM 788   C CG    . TYR A 1  100  ? -18.484  -7.710   -14.609 1.00 88.47 100  A 1 
ATOM 789   C CD1   . TYR A 1  100  ? -18.703  -7.346   -15.947 1.00 83.07 100  A 1 
ATOM 790   C CD2   . TYR A 1  100  ? -19.556  -7.641   -13.697 1.00 83.40 100  A 1 
ATOM 791   C CE1   . TYR A 1  100  ? -19.962  -6.919   -16.378 1.00 81.67 100  A 1 
ATOM 792   C CE2   . TYR A 1  100  ? -20.822  -7.211   -14.116 1.00 81.88 100  A 1 
ATOM 793   C CZ    . TYR A 1  100  ? -21.021  -6.850   -15.459 1.00 84.51 100  A 1 
ATOM 794   O OH    . TYR A 1  100  ? -22.256  -6.428   -15.879 1.00 82.38 100  A 1 
ATOM 795   N N     . ASN A 1  101  ? -14.205  -9.232   -15.221 1.00 89.09 101  A 1 
ATOM 796   C CA    . ASN A 1  101  ? -12.831  -9.106   -14.762 1.00 89.04 101  A 1 
ATOM 797   C C     . ASN A 1  101  ? -12.693  -7.798   -13.964 1.00 89.13 101  A 1 
ATOM 798   O O     . ASN A 1  101  ? -12.941  -6.715   -14.489 1.00 86.50 101  A 1 
ATOM 799   C CB    . ASN A 1  101  ? -11.891  -9.176   -15.974 1.00 87.22 101  A 1 
ATOM 800   C CG    . ASN A 1  101  ? -10.423  -9.158   -15.583 1.00 86.87 101  A 1 
ATOM 801   O OD1   . ASN A 1  101  ? -10.015  -8.602   -14.579 1.00 76.73 101  A 1 
ATOM 802   N ND2   . ASN A 1  101  ? -9.578   -9.778   -16.374 1.00 78.39 101  A 1 
ATOM 803   N N     . VAL A 1  102  ? -12.273  -7.900   -12.730 1.00 89.07 102  A 1 
ATOM 804   C CA    . VAL A 1  102  ? -12.155  -6.732   -11.848 1.00 88.86 102  A 1 
ATOM 805   C C     . VAL A 1  102  ? -11.173  -5.678   -12.375 1.00 88.97 102  A 1 
ATOM 806   O O     . VAL A 1  102  ? -11.379  -4.489   -12.151 1.00 85.81 102  A 1 
ATOM 807   C CB    . VAL A 1  102  ? -11.796  -7.186   -10.416 1.00 86.85 102  A 1 
ATOM 808   C CG1   . VAL A 1  102  ? -10.374  -7.751   -10.298 1.00 79.01 102  A 1 
ATOM 809   C CG2   . VAL A 1  102  ? -11.969  -6.051   -9.413  1.00 79.31 102  A 1 
ATOM 810   N N     . GLY A 1  103  ? -10.159  -6.088   -13.101 1.00 87.82 103  A 1 
ATOM 811   C CA    . GLY A 1  103  ? -9.201   -5.179   -13.727 1.00 87.51 103  A 1 
ATOM 812   C C     . GLY A 1  103  ? -9.789   -4.373   -14.883 1.00 88.25 103  A 1 
ATOM 813   O O     . GLY A 1  103  ? -9.456   -3.202   -15.058 1.00 85.33 103  A 1 
ATOM 814   N N     . TYR A 1  104  ? -10.699  -4.961   -15.624 1.00 88.86 104  A 1 
ATOM 815   C CA    . TYR A 1  104  ? -11.356  -4.304   -16.755 1.00 89.16 104  A 1 
ATOM 816   C C     . TYR A 1  104  ? -12.695  -3.650   -16.404 1.00 88.98 104  A 1 
ATOM 817   O O     . TYR A 1  104  ? -13.253  -2.920   -17.221 1.00 85.73 104  A 1 
ATOM 818   C CB    . TYR A 1  104  ? -11.519  -5.308   -17.901 1.00 88.55 104  A 1 
ATOM 819   C CG    . TYR A 1  104  ? -10.219  -5.852   -18.450 1.00 89.52 104  A 1 
ATOM 820   C CD1   . TYR A 1  104  ? -9.175   -4.980   -18.816 1.00 84.17 104  A 1 
ATOM 821   C CD2   . TYR A 1  104  ? -10.041  -7.238   -18.609 1.00 84.59 104  A 1 
ATOM 822   C CE1   . TYR A 1  104  ? -7.973   -5.479   -19.328 1.00 83.07 104  A 1 
ATOM 823   C CE2   . TYR A 1  104  ? -8.842   -7.749   -19.125 1.00 83.25 104  A 1 
ATOM 824   C CZ    . TYR A 1  104  ? -7.809   -6.867   -19.480 1.00 86.55 104  A 1 
ATOM 825   O OH    . TYR A 1  104  ? -6.628   -7.361   -19.978 1.00 84.61 104  A 1 
ATOM 826   N N     . LEU A 1  105  ? -13.192  -3.869   -15.220 1.00 88.32 105  A 1 
ATOM 827   C CA    . LEU A 1  105  ? -14.517  -3.393   -14.823 1.00 88.33 105  A 1 
ATOM 828   C C     . LEU A 1  105  ? -14.676  -1.872   -14.964 1.00 88.59 105  A 1 
ATOM 829   O O     . LEU A 1  105  ? -15.739  -1.399   -15.357 1.00 86.36 105  A 1 
ATOM 830   C CB    . LEU A 1  105  ? -14.788  -3.862   -13.387 1.00 86.68 105  A 1 
ATOM 831   C CG    . LEU A 1  105  ? -16.182  -3.496   -12.845 1.00 84.44 105  A 1 
ATOM 832   C CD1   . LEU A 1  105  ? -17.313  -4.105   -13.662 1.00 77.65 105  A 1 
ATOM 833   C CD2   . LEU A 1  105  ? -16.312  -4.005   -11.408 1.00 77.83 105  A 1 
ATOM 834   N N     . GLY A 1  106  ? -13.633  -1.114   -14.678 1.00 87.44 106  A 1 
ATOM 835   C CA    . GLY A 1  106  ? -13.642  0.329    -14.902 1.00 86.96 106  A 1 
ATOM 836   C C     . GLY A 1  106  ? -13.861  0.686    -16.374 1.00 87.98 106  A 1 
ATOM 837   O O     . GLY A 1  106  ? -14.733  1.492    -16.695 1.00 85.74 106  A 1 
ATOM 838   N N     . THR A 1  107  ? -13.141  0.023    -17.257 1.00 88.77 107  A 1 
ATOM 839   C CA    . THR A 1  107  ? -13.283  0.198    -18.708 1.00 88.70 107  A 1 
ATOM 840   C C     . THR A 1  107  ? -14.667  -0.232   -19.194 1.00 89.30 107  A 1 
ATOM 841   O O     . THR A 1  107  ? -15.279  0.472    -19.986 1.00 87.16 107  A 1 
ATOM 842   C CB    . THR A 1  107  ? -12.205  -0.596   -19.451 1.00 87.55 107  A 1 
ATOM 843   O OG1   . THR A 1  107  ? -10.936  -0.275   -18.928 1.00 75.08 107  A 1 
ATOM 844   C CG2   . THR A 1  107  ? -12.181  -0.273   -20.940 1.00 74.45 107  A 1 
ATOM 845   N N     . VAL A 1  108  ? -15.185  -1.335   -18.697 1.00 90.27 108  A 1 
ATOM 846   C CA    . VAL A 1  108  ? -16.544  -1.794   -19.024 1.00 90.34 108  A 1 
ATOM 847   C C     . VAL A 1  108  ? -17.583  -0.731   -18.659 1.00 90.44 108  A 1 
ATOM 848   O O     . VAL A 1  108  ? -18.454  -0.417   -19.465 1.00 88.89 108  A 1 
ATOM 849   C CB    . VAL A 1  108  ? -16.852  -3.131   -18.322 1.00 89.80 108  A 1 
ATOM 850   C CG1   . VAL A 1  108  ? -18.322  -3.544   -18.447 1.00 83.55 108  A 1 
ATOM 851   C CG2   . VAL A 1  108  ? -16.010  -4.262   -18.913 1.00 83.60 108  A 1 
ATOM 852   N N     . VAL A 1  109  ? -17.473  -0.146   -17.495 1.00 89.85 109  A 1 
ATOM 853   C CA    . VAL A 1  109  ? -18.377  0.932    -17.067 1.00 89.47 109  A 1 
ATOM 854   C C     . VAL A 1  109  ? -18.242  2.160    -17.969 1.00 89.26 109  A 1 
ATOM 855   O O     . VAL A 1  109  ? -19.253  2.755    -18.338 1.00 87.61 109  A 1 
ATOM 856   C CB    . VAL A 1  109  ? -18.128  1.294    -15.594 1.00 88.45 109  A 1 
ATOM 857   C CG1   . VAL A 1  109  ? -18.898  2.541    -15.146 1.00 80.36 109  A 1 
ATOM 858   C CG2   . VAL A 1  109  ? -18.571  0.150    -14.683 1.00 80.08 109  A 1 
ATOM 859   N N     . ASP A 1  110  ? -17.043  2.516    -18.360 1.00 88.82 110  A 1 
ATOM 860   C CA    . ASP A 1  110  ? -16.820  3.662    -19.239 1.00 88.34 110  A 1 
ATOM 861   C C     . ASP A 1  110  ? -17.383  3.435    -20.650 1.00 88.56 110  A 1 
ATOM 862   O O     . ASP A 1  110  ? -18.001  4.339    -21.212 1.00 86.22 110  A 1 
ATOM 863   C CB    . ASP A 1  110  ? -15.327  4.012    -19.272 1.00 86.63 110  A 1 
ATOM 864   C CG    . ASP A 1  110  ? -14.830  4.699    -17.994 1.00 81.86 110  A 1 
ATOM 865   O OD1   . ASP A 1  110  ? -15.670  5.202    -17.210 1.00 74.56 110  A 1 
ATOM 866   O OD2   . ASP A 1  110  ? -13.594  4.764    -17.827 1.00 76.16 110  A 1 
ATOM 867   N N     . ILE A 1  111  ? -17.263  2.241    -21.177 1.00 89.44 111  A 1 
ATOM 868   C CA    . ILE A 1  111  ? -17.896  1.878    -22.452 1.00 89.45 111  A 1 
ATOM 869   C C     . ILE A 1  111  ? -19.423  1.955    -22.327 1.00 89.27 111  A 1 
ATOM 870   O O     . ILE A 1  111  ? -20.076  2.599    -23.146 1.00 87.15 111  A 1 
ATOM 871   C CB    . ILE A 1  111  ? -17.433  0.486    -22.925 1.00 89.12 111  A 1 
ATOM 872   C CG1   . ILE A 1  111  ? -15.924  0.483    -23.242 1.00 83.97 111  A 1 
ATOM 873   C CG2   . ILE A 1  111  ? -18.209  0.062    -24.182 1.00 83.55 111  A 1 
ATOM 874   C CD1   . ILE A 1  111  ? -15.328  -0.923   -23.334 1.00 79.19 111  A 1 
ATOM 875   N N     . LEU A 1  112  ? -19.981  1.382    -21.288 1.00 88.47 112  A 1 
ATOM 876   C CA    . LEU A 1  112  ? -21.429  1.409    -21.063 1.00 87.82 112  A 1 
ATOM 877   C C     . LEU A 1  112  ? -21.987  2.830    -20.905 1.00 87.48 112  A 1 
ATOM 878   O O     . LEU A 1  112  ? -23.124  3.080    -21.289 1.00 84.86 112  A 1 
ATOM 879   C CB    . LEU A 1  112  ? -21.781  0.572    -19.826 1.00 87.38 112  A 1 
ATOM 880   C CG    . LEU A 1  112  ? -21.686  -0.949   -20.030 1.00 85.62 112  A 1 
ATOM 881   C CD1   . LEU A 1  112  ? -21.874  -1.639   -18.685 1.00 80.35 112  A 1 
ATOM 882   C CD2   . LEU A 1  112  ? -22.753  -1.469   -20.987 1.00 80.54 112  A 1 
ATOM 883   N N     . LYS A 1  113  ? -21.213  3.750    -20.400 1.00 87.01 113  A 1 
ATOM 884   C CA    . LYS A 1  113  ? -21.609  5.167    -20.365 1.00 85.68 113  A 1 
ATOM 885   C C     . LYS A 1  113  ? -21.689  5.790    -21.758 1.00 85.26 113  A 1 
ATOM 886   O O     . LYS A 1  113  ? -22.482  6.701    -21.964 1.00 82.30 113  A 1 
ATOM 887   C CB    . LYS A 1  113  ? -20.623  5.965    -19.515 1.00 84.40 113  A 1 
ATOM 888   C CG    . LYS A 1  113  ? -20.804  5.720    -18.016 1.00 81.01 113  A 1 
ATOM 889   C CD    . LYS A 1  113  ? -19.633  6.340    -17.270 1.00 79.14 113  A 1 
ATOM 890   C CE    . LYS A 1  113  ? -19.734  6.062    -15.775 1.00 74.36 113  A 1 
ATOM 891   N NZ    . LYS A 1  113  ? -18.495  6.490    -15.097 1.00 68.36 113  A 1 
ATOM 892   N N     . CYS A 1  114  ? -20.886  5.308    -22.682 1.00 86.56 114  A 1 
ATOM 893   C CA    . CYS A 1  114  ? -20.769  5.886    -24.014 1.00 85.77 114  A 1 
ATOM 894   C C     . CYS A 1  114  ? -21.750  5.295    -25.033 1.00 85.37 114  A 1 
ATOM 895   O O     . CYS A 1  114  ? -22.045  5.952    -26.027 1.00 81.45 114  A 1 
ATOM 896   C CB    . CYS A 1  114  ? -19.326  5.732    -24.499 1.00 84.39 114  A 1 
ATOM 897   S SG    . CYS A 1  114  ? -18.196  6.686    -23.443 1.00 78.24 114  A 1 
ATOM 898   N N     . ILE A 1  115  ? -22.251  4.115    -24.806 1.00 85.17 115  A 1 
ATOM 899   C CA    . ILE A 1  115  ? -23.105  3.404    -25.767 1.00 85.12 115  A 1 
ATOM 900   C C     . ILE A 1  115  ? -24.571  3.362    -25.338 1.00 84.96 115  A 1 
ATOM 901   O O     . ILE A 1  115  ? -24.907  3.449    -24.155 1.00 81.95 115  A 1 
ATOM 902   C CB    . ILE A 1  115  ? -22.558  1.997    -26.078 1.00 83.82 115  A 1 
ATOM 903   C CG1   . ILE A 1  115  ? -22.663  1.058    -24.863 1.00 76.27 115  A 1 
ATOM 904   C CG2   . ILE A 1  115  ? -21.131  2.098    -26.632 1.00 72.81 115  A 1 
ATOM 905   C CD1   . ILE A 1  115  ? -22.249  -0.382   -25.143 1.00 71.31 115  A 1 
ATOM 906   N N     . CYS A 1  116  ? -25.442  3.185    -26.301 1.00 84.47 116  A 1 
ATOM 907   C CA    . CYS A 1  116  ? -26.852  2.911    -26.056 1.00 83.57 116  A 1 
ATOM 908   C C     . CYS A 1  116  ? -27.032  1.493    -25.498 1.00 83.76 116  A 1 
ATOM 909   O O     . CYS A 1  116  ? -26.520  0.528    -26.061 1.00 81.34 116  A 1 
ATOM 910   C CB    . CYS A 1  116  ? -27.632  3.104    -27.359 1.00 81.54 116  A 1 
ATOM 911   S SG    . CYS A 1  116  ? -29.392  2.750    -27.111 1.00 75.01 116  A 1 
ATOM 912   N N     . LYS A 1  117  ? -27.825  1.341    -24.456 1.00 83.21 117  A 1 
ATOM 913   C CA    . LYS A 1  117  ? -28.080  0.045    -23.810 1.00 82.38 117  A 1 
ATOM 914   C C     . LYS A 1  117  ? -29.128  -0.800   -24.541 1.00 82.75 117  A 1 
ATOM 915   O O     . LYS A 1  117  ? -29.496  -1.859   -24.062 1.00 77.34 117  A 1 
ATOM 916   C CB    . LYS A 1  117  ? -28.438  0.238    -22.325 1.00 79.20 117  A 1 
ATOM 917   C CG    . LYS A 1  117  ? -27.290  0.758    -21.446 1.00 75.91 117  A 1 
ATOM 918   C CD    . LYS A 1  117  ? -27.044  2.243    -21.658 1.00 70.79 117  A 1 
ATOM 919   C CE    . LYS A 1  117  ? -25.940  2.799    -20.785 1.00 68.84 117  A 1 
ATOM 920   N NZ    . LYS A 1  117  ? -25.671  4.201    -21.144 1.00 62.87 117  A 1 
ATOM 921   N N     . CYS A 1  118  ? -29.572  -0.346   -25.676 1.00 82.37 118  A 1 
ATOM 922   C CA    . CYS A 1  118  ? -30.499  -1.079   -26.528 1.00 81.35 118  A 1 
ATOM 923   C C     . CYS A 1  118  ? -29.831  -1.527   -27.835 1.00 81.91 118  A 1 
ATOM 924   O O     . CYS A 1  118  ? -29.813  -2.717   -28.144 1.00 76.05 118  A 1 
ATOM 925   C CB    . CYS A 1  118  ? -31.729  -0.198   -26.776 1.00 77.59 118  A 1 
ATOM 926   S SG    . CYS A 1  118  ? -32.973  -1.101   -27.738 1.00 68.91 118  A 1 
ATOM 927   N N     . CYS A 1  119  ? -29.267  -0.602   -28.586 1.00 81.33 119  A 1 
ATOM 928   C CA    . CYS A 1  119  ? -28.693  -0.885   -29.905 1.00 80.99 119  A 1 
ATOM 929   C C     . CYS A 1  119  ? -27.158  -0.873   -29.948 1.00 81.98 119  A 1 
ATOM 930   O O     . CYS A 1  119  ? -26.585  -1.027   -31.022 1.00 75.86 119  A 1 
ATOM 931   C CB    . CYS A 1  119  ? -29.299  0.073    -30.931 1.00 77.09 119  A 1 
ATOM 932   S SG    . CYS A 1  119  ? -28.716  1.773    -30.681 1.00 70.74 119  A 1 
ATOM 933   N N     . SER A 1  120  ? -26.502  -0.654   -28.832 1.00 81.97 120  A 1 
ATOM 934   C CA    . SER A 1  120  ? -25.036  -0.586   -28.700 1.00 82.58 120  A 1 
ATOM 935   C C     . SER A 1  120  ? -24.350  0.528    -29.507 1.00 83.61 120  A 1 
ATOM 936   O O     . SER A 1  120  ? -23.128  0.584    -29.562 1.00 77.89 120  A 1 
ATOM 937   C CB    . SER A 1  120  ? -24.389  -1.945   -28.978 1.00 79.63 120  A 1 
ATOM 938   O OG    . SER A 1  120  ? -25.067  -2.975   -28.291 1.00 72.04 120  A 1 
ATOM 939   N N     . SER A 1  121  ? -25.100  1.410    -30.121 1.00 83.76 121  A 1 
ATOM 940   C CA    . SER A 1  121  ? -24.538  2.553    -30.846 1.00 83.59 121  A 1 
ATOM 941   C C     . SER A 1  121  ? -23.958  3.588    -29.880 1.00 84.24 121  A 1 
ATOM 942   O O     . SER A 1  121  ? -24.475  3.779    -28.782 1.00 80.81 121  A 1 
ATOM 943   C CB    . SER A 1  121  ? -25.612  3.195    -31.719 1.00 80.86 121  A 1 
ATOM 944   O OG    . SER A 1  121  ? -25.070  4.218    -32.519 1.00 69.35 121  A 1 
ATOM 945   N N     . ILE A 1  122  ? -22.934  4.287    -30.309 1.00 84.27 122  A 1 
ATOM 946   C CA    . ILE A 1  122  ? -22.391  5.410    -29.543 1.00 84.52 122  A 1 
ATOM 947   C C     . ILE A 1  122  ? -23.437  6.532    -29.421 1.00 84.53 122  A 1 
ATOM 948   O O     . ILE A 1  122  ? -24.184  6.814    -30.356 1.00 81.79 122  A 1 
ATOM 949   C CB    . ILE A 1  122  ? -21.069  5.885    -30.178 1.00 82.56 122  A 1 
ATOM 950   C CG1   . ILE A 1  122  ? -20.205  6.704    -29.207 1.00 74.08 122  A 1 
ATOM 951   C CG2   . ILE A 1  122  ? -21.292  6.686    -31.473 1.00 71.44 122  A 1 
ATOM 952   C CD1   . ILE A 1  122  ? -19.370  5.826    -28.283 1.00 66.96 122  A 1 
ATOM 953   N N     . LEU A 1  123  ? -23.477  7.170    -28.282 1.00 83.03 123  A 1 
ATOM 954   C CA    . LEU A 1  123  ? -24.436  8.244    -27.991 1.00 81.87 123  A 1 
ATOM 955   C C     . LEU A 1  123  ? -24.047  9.602    -28.590 1.00 81.97 123  A 1 
ATOM 956   O O     . LEU A 1  123  ? -24.843  10.538   -28.545 1.00 78.01 123  A 1 
ATOM 957   C CB    . LEU A 1  123  ? -24.607  8.366    -26.471 1.00 79.57 123  A 1 
ATOM 958   C CG    . LEU A 1  123  ? -25.237  7.147    -25.778 1.00 76.59 123  A 1 
ATOM 959   C CD1   . LEU A 1  123  ? -25.223  7.356    -24.266 1.00 71.19 123  A 1 
ATOM 960   C CD2   . LEU A 1  123  ? -26.678  6.923    -26.225 1.00 71.06 123  A 1 
ATOM 961   N N     . LEU A 1  124  ? -22.846  9.718    -29.105 1.00 81.82 124  A 1 
ATOM 962   C CA    . LEU A 1  124  ? -22.375  10.966   -29.693 1.00 81.02 124  A 1 
ATOM 963   C C     . LEU A 1  124  ? -23.092  11.275   -31.006 1.00 81.08 124  A 1 
ATOM 964   O O     . LEU A 1  124  ? -23.452  10.384   -31.772 1.00 76.81 124  A 1 
ATOM 965   C CB    . LEU A 1  124  ? -20.861  10.916   -29.918 1.00 78.88 124  A 1 
ATOM 966   C CG    . LEU A 1  124  ? -20.027  10.948   -28.632 1.00 75.63 124  A 1 
ATOM 967   C CD1   . LEU A 1  124  ? -18.565  10.741   -28.998 1.00 70.25 124  A 1 
ATOM 968   C CD2   . LEU A 1  124  ? -20.149  12.278   -27.894 1.00 70.60 124  A 1 
ATOM 969   N N     . ASP A 1  125  ? -23.208  12.551   -31.266 1.00 80.72 125  A 1 
ATOM 970   C CA    . ASP A 1  125  ? -23.712  13.038   -32.538 1.00 80.35 125  A 1 
ATOM 971   C C     . ASP A 1  125  ? -22.735  12.722   -33.680 1.00 81.71 125  A 1 
ATOM 972   O O     . ASP A 1  125  ? -21.518  12.695   -33.496 1.00 76.96 125  A 1 
ATOM 973   C CB    . ASP A 1  125  ? -23.987  14.542   -32.417 1.00 75.73 125  A 1 
ATOM 974   C CG    . ASP A 1  125  ? -24.957  15.058   -33.467 1.00 68.83 125  A 1 
ATOM 975   O OD1   . ASP A 1  125  ? -25.511  14.228   -34.215 1.00 60.34 125  A 1 
ATOM 976   O OD2   . ASP A 1  125  ? -25.130  16.294   -33.510 1.00 62.89 125  A 1 
ATOM 977   N N     . ASP A 1  126  ? -23.256  12.493   -34.856 1.00 81.65 126  A 1 
ATOM 978   C CA    . ASP A 1  126  ? -22.467  11.961   -35.969 1.00 82.11 126  A 1 
ATOM 979   C C     . ASP A 1  126  ? -21.333  12.903   -36.412 1.00 83.65 126  A 1 
ATOM 980   O O     . ASP A 1  126  ? -20.262  12.465   -36.835 1.00 80.54 126  A 1 
ATOM 981   C CB    . ASP A 1  126  ? -23.414  11.644   -37.130 1.00 78.62 126  A 1 
ATOM 982   C CG    . ASP A 1  126  ? -22.722  10.844   -38.223 1.00 70.28 126  A 1 
ATOM 983   O OD1   . ASP A 1  126  ? -22.140  9.789    -37.904 1.00 62.77 126  A 1 
ATOM 984   O OD2   . ASP A 1  126  ? -22.735  11.310   -39.383 1.00 61.94 126  A 1 
ATOM 985   N N     . LYS A 1  127  ? -21.537  14.189   -36.266 1.00 83.94 127  A 1 
ATOM 986   C CA    . LYS A 1  127  ? -20.497  15.176   -36.552 1.00 84.28 127  A 1 
ATOM 987   C C     . LYS A 1  127  ? -19.321  15.044   -35.585 1.00 85.38 127  A 1 
ATOM 988   O O     . LYS A 1  127  ? -18.179  14.927   -36.020 1.00 82.26 127  A 1 
ATOM 989   C CB    . LYS A 1  127  ? -21.110  16.577   -36.523 1.00 81.45 127  A 1 
ATOM 990   C CG    . LYS A 1  127  ? -20.095  17.622   -36.985 1.00 70.35 127  A 1 
ATOM 991   C CD    . LYS A 1  127  ? -20.694  19.021   -36.930 1.00 63.24 127  A 1 
ATOM 992   C CE    . LYS A 1  127  ? -19.613  20.030   -37.309 1.00 53.68 127  A 1 
ATOM 993   N NZ    . LYS A 1  127  ? -20.082  21.420   -37.149 1.00 46.26 127  A 1 
ATOM 994   N N     . GLU A 1  128  ? -19.593  15.026   -34.308 1.00 84.14 128  A 1 
ATOM 995   C CA    . GLU A 1  128  ? -18.553  14.859   -33.293 1.00 83.92 128  A 1 
ATOM 996   C C     . GLU A 1  128  ? -17.898  13.486   -33.363 1.00 85.08 128  A 1 
ATOM 997   O O     . GLU A 1  128  ? -16.685  13.377   -33.212 1.00 82.70 128  A 1 
ATOM 998   C CB    . GLU A 1  128  ? -19.131  15.050   -31.896 1.00 81.36 128  A 1 
ATOM 999   C CG    . GLU A 1  128  ? -19.292  16.526   -31.563 1.00 73.10 128  A 1 
ATOM 1000  C CD    . GLU A 1  128  ? -19.636  16.685   -30.094 1.00 69.83 128  A 1 
ATOM 1001  O OE1   . GLU A 1  128  ? -18.951  17.455   -29.398 1.00 63.33 128  A 1 
ATOM 1002  O OE2   . GLU A 1  128  ? -20.576  16.032   -29.609 1.00 64.12 128  A 1 
ATOM 1003  N N     . ARG A 1  129  ? -18.669  12.471   -33.626 1.00 85.91 129  A 1 
ATOM 1004  C CA    . ARG A 1  129  ? -18.165  11.119   -33.845 1.00 86.01 129  A 1 
ATOM 1005  C C     . ARG A 1  129  ? -17.109  11.114   -34.944 1.00 86.68 129  A 1 
ATOM 1006  O O     . ARG A 1  129  ? -16.008  10.624   -34.716 1.00 84.38 129  A 1 
ATOM 1007  C CB    . ARG A 1  129  ? -19.343  10.192   -34.162 1.00 84.35 129  A 1 
ATOM 1008  C CG    . ARG A 1  129  ? -18.910  8.745    -34.404 1.00 77.92 129  A 1 
ATOM 1009  C CD    . ARG A 1  129  ? -20.123  7.859    -34.698 1.00 77.23 129  A 1 
ATOM 1010  N NE    . ARG A 1  129  ? -19.720  6.478    -34.993 1.00 73.08 129  A 1 
ATOM 1011  C CZ    . ARG A 1  129  ? -19.443  5.960    -36.179 1.00 70.02 129  A 1 
ATOM 1012  N NH1   . ARG A 1  129  ? -19.528  6.644    -37.282 1.00 62.27 129  A 1 
ATOM 1013  N NH2   . ARG A 1  129  ? -19.077  4.721    -36.263 1.00 62.91 129  A 1 
ATOM 1014  N N     . ARG A 1  130  ? -17.401  11.697   -36.094 1.00 87.21 130  A 1 
ATOM 1015  C CA    . ARG A 1  130  ? -16.446  11.780   -37.211 1.00 87.06 130  A 1 
ATOM 1016  C C     . ARG A 1  130  ? -15.210  12.612   -36.878 1.00 87.35 130  A 1 
ATOM 1017  O O     . ARG A 1  130  ? -14.105  12.193   -37.204 1.00 84.64 130  A 1 
ATOM 1018  C CB    . ARG A 1  130  ? -17.146  12.328   -38.453 1.00 85.59 130  A 1 
ATOM 1019  C CG    . ARG A 1  130  ? -18.034  11.253   -39.095 1.00 76.26 130  A 1 
ATOM 1020  C CD    . ARG A 1  130  ? -18.672  11.756   -40.382 1.00 72.22 130  A 1 
ATOM 1021  N NE    . ARG A 1  130  ? -19.676  12.786   -40.117 1.00 64.44 130  A 1 
ATOM 1022  C CZ    . ARG A 1  130  ? -20.722  13.074   -40.871 1.00 57.65 130  A 1 
ATOM 1023  N NH1   . ARG A 1  130  ? -20.919  12.489   -42.016 1.00 52.46 130  A 1 
ATOM 1024  N NH2   . ARG A 1  130  ? -21.596  13.946   -40.473 1.00 51.41 130  A 1 
ATOM 1025  N N     . ASP A 1  131  ? -15.377  13.721   -36.210 1.00 87.32 131  A 1 
ATOM 1026  C CA    . ASP A 1  131  ? -14.254  14.586   -35.838 1.00 86.48 131  A 1 
ATOM 1027  C C     . ASP A 1  131  ? -13.293  13.902   -34.854 1.00 87.01 131  A 1 
ATOM 1028  O O     . ASP A 1  131  ? -12.072  13.994   -35.003 1.00 84.43 131  A 1 
ATOM 1029  C CB    . ASP A 1  131  ? -14.778  15.897   -35.234 1.00 83.88 131  A 1 
ATOM 1030  C CG    . ASP A 1  131  ? -15.344  16.884   -36.258 1.00 74.30 131  A 1 
ATOM 1031  O OD1   . ASP A 1  131  ? -15.052  16.731   -37.464 1.00 65.92 131  A 1 
ATOM 1032  O OD2   . ASP A 1  131  ? -16.018  17.840   -35.812 1.00 66.20 131  A 1 
ATOM 1033  N N     . ILE A 1  132  ? -13.827  13.187   -33.885 1.00 87.31 132  A 1 
ATOM 1034  C CA    . ILE A 1  132  ? -13.013  12.446   -32.917 1.00 87.17 132  A 1 
ATOM 1035  C C     . ILE A 1  132  ? -12.378  11.224   -33.581 1.00 87.66 132  A 1 
ATOM 1036  O O     . ILE A 1  132  ? -11.182  10.996   -33.411 1.00 85.53 132  A 1 
ATOM 1037  C CB    . ILE A 1  132  ? -13.837  12.086   -31.669 1.00 85.76 132  A 1 
ATOM 1038  C CG1   . ILE A 1  132  ? -14.248  13.379   -30.924 1.00 80.63 132  A 1 
ATOM 1039  C CG2   . ILE A 1  132  ? -13.029  11.176   -30.735 1.00 78.31 132  A 1 
ATOM 1040  C CD1   . ILE A 1  132  ? -15.282  13.163   -29.822 1.00 72.06 132  A 1 
ATOM 1041  N N     . LEU A 1  133  ? -13.123  10.500   -34.378 1.00 87.78 133  A 1 
ATOM 1042  C CA    . LEU A 1  133  ? -12.625  9.335    -35.104 1.00 87.41 133  A 1 
ATOM 1043  C C     . LEU A 1  133  ? -11.462  9.717    -36.023 1.00 87.76 133  A 1 
ATOM 1044  O O     . LEU A 1  133  ? -10.443  9.034    -36.043 1.00 86.06 133  A 1 
ATOM 1045  C CB    . LEU A 1  133  ? -13.790  8.712    -35.884 1.00 86.13 133  A 1 
ATOM 1046  C CG    . LEU A 1  133  ? -13.452  7.376    -36.567 1.00 79.67 133  A 1 
ATOM 1047  C CD1   . LEU A 1  133  ? -13.189  6.272    -35.549 1.00 73.50 133  A 1 
ATOM 1048  C CD2   . LEU A 1  133  ? -14.617  6.948    -37.449 1.00 73.81 133  A 1 
ATOM 1049  N N     . LYS A 1  134  ? -11.560  10.833   -36.706 1.00 87.74 134  A 1 
ATOM 1050  C CA    . LYS A 1  134  ? -10.477  11.357   -37.541 1.00 87.49 134  A 1 
ATOM 1051  C C     . LYS A 1  134  ? -9.206   11.625   -36.735 1.00 87.48 134  A 1 
ATOM 1052  O O     . LYS A 1  134  ? -8.110   11.348   -37.211 1.00 84.78 134  A 1 
ATOM 1053  C CB    . LYS A 1  134  ? -10.975  12.616   -38.256 1.00 85.62 134  A 1 
ATOM 1054  C CG    . LYS A 1  134  ? -9.966   13.140   -39.289 1.00 75.30 134  A 1 
ATOM 1055  C CD    . LYS A 1  134  ? -10.524  14.371   -39.997 1.00 70.36 134  A 1 
ATOM 1056  C CE    . LYS A 1  134  ? -9.518   14.883   -41.026 1.00 60.03 134  A 1 
ATOM 1057  N NZ    . LYS A 1  134  ? -10.023  16.084   -41.732 1.00 52.52 134  A 1 
ATOM 1058  N N     . LYS A 1  135  ? -9.329   12.127   -35.528 1.00 86.53 135  A 1 
ATOM 1059  C CA    . LYS A 1  135  ? -8.187   12.354   -34.630 1.00 85.63 135  A 1 
ATOM 1060  C C     . LYS A 1  135  ? -7.616   11.049   -34.082 1.00 86.03 135  A 1 
ATOM 1061  O O     . LYS A 1  135  ? -6.402   10.920   -33.984 1.00 83.39 135  A 1 
ATOM 1062  C CB    . LYS A 1  135  ? -8.588   13.286   -33.483 1.00 84.04 135  A 1 
ATOM 1063  C CG    . LYS A 1  135  ? -8.826   14.720   -33.964 1.00 78.48 135  A 1 
ATOM 1064  C CD    . LYS A 1  135  ? -9.328   15.594   -32.818 1.00 74.93 135  A 1 
ATOM 1065  C CE    . LYS A 1  135  ? -9.637   16.990   -33.354 1.00 67.62 135  A 1 
ATOM 1066  N NZ    . LYS A 1  135  ? -10.260  17.862   -32.333 1.00 60.25 135  A 1 
ATOM 1067  N N     . MET A 1  136  ? -8.462   10.098   -33.762 1.00 85.42 136  A 1 
ATOM 1068  C CA    . MET A 1  136  ? -8.023   8.783    -33.285 1.00 85.23 136  A 1 
ATOM 1069  C C     . MET A 1  136  ? -7.286   7.982    -34.363 1.00 85.63 136  A 1 
ATOM 1070  O O     . MET A 1  136  ? -6.264   7.361    -34.073 1.00 82.97 136  A 1 
ATOM 1071  C CB    . MET A 1  136  ? -9.227   7.988    -32.766 1.00 84.24 136  A 1 
ATOM 1072  C CG    . MET A 1  136  ? -9.713   8.462    -31.399 1.00 79.18 136  A 1 
ATOM 1073  S SD    . MET A 1  136  ? -8.498   8.256    -30.063 1.00 76.50 136  A 1 
ATOM 1074  C CE    . MET A 1  136  ? -9.588   8.414    -28.634 1.00 68.43 136  A 1 
ATOM 1075  N N     . ARG A 1  137  ? -7.743   8.066    -35.584 1.00 84.26 137  A 1 
ATOM 1076  C CA    . ARG A 1  137  ? -7.111   7.403    -36.734 1.00 84.00 137  A 1 
ATOM 1077  C C     . ARG A 1  137  ? -5.817   8.073    -37.196 1.00 83.99 137  A 1 
ATOM 1078  O O     . ARG A 1  137  ? -5.057   7.462    -37.932 1.00 80.29 137  A 1 
ATOM 1079  C CB    . ARG A 1  137  ? -8.116   7.312    -37.889 1.00 82.84 137  A 1 
ATOM 1080  C CG    . ARG A 1  137  ? -9.190   6.252    -37.625 1.00 77.80 137  A 1 
ATOM 1081  C CD    . ARG A 1  137  ? -10.176  6.191    -38.793 1.00 76.80 137  A 1 
ATOM 1082  N NE    . ARG A 1  137  ? -11.111  5.071    -38.625 1.00 72.78 137  A 1 
ATOM 1083  C CZ    . ARG A 1  137  ? -12.132  4.747    -39.398 1.00 69.24 137  A 1 
ATOM 1084  N NH1   . ARG A 1  137  ? -12.461  5.445    -40.450 1.00 64.34 137  A 1 
ATOM 1085  N NH2   . ARG A 1  137  ? -12.836  3.697    -39.117 1.00 63.43 137  A 1 
ATOM 1086  N N     . ASN A 1  138  ? -5.567   9.272    -36.786 1.00 84.96 138  A 1 
ATOM 1087  C CA    . ASN A 1  138  ? -4.339   9.952    -37.168 1.00 84.08 138  A 1 
ATOM 1088  C C     . ASN A 1  138  ? -3.120   9.281    -36.502 1.00 83.78 138  A 1 
ATOM 1089  O O     . ASN A 1  138  ? -2.993   9.340    -35.278 1.00 79.85 138  A 1 
ATOM 1090  C CB    . ASN A 1  138  ? -4.455   11.441   -36.816 1.00 80.79 138  A 1 
ATOM 1091  C CG    . ASN A 1  138  ? -3.251   12.254   -37.264 1.00 75.52 138  A 1 
ATOM 1092  O OD1   . ASN A 1  138  ? -2.249   11.755   -37.738 1.00 67.02 138  A 1 
ATOM 1093  N ND2   . ASN A 1  138  ? -3.327   13.558   -37.123 1.00 68.33 138  A 1 
ATOM 1094  N N     . PRO A 1  139  ? -2.193   8.719    -37.267 1.00 82.29 139  A 1 
ATOM 1095  C CA    . PRO A 1  139  ? -1.028   8.031    -36.704 1.00 80.03 139  A 1 
ATOM 1096  C C     . PRO A 1  139  ? -0.073   8.966    -35.954 1.00 79.93 139  A 1 
ATOM 1097  O O     . PRO A 1  139  ? 0.736    8.511    -35.154 1.00 75.04 139  A 1 
ATOM 1098  C CB    . PRO A 1  139  ? -0.355   7.370    -37.911 1.00 78.04 139  A 1 
ATOM 1099  C CG    . PRO A 1  139  ? -0.757   8.252    -39.087 1.00 75.65 139  A 1 
ATOM 1100  C CD    . PRO A 1  139  ? -2.176   8.672    -38.716 1.00 78.44 139  A 1 
ATOM 1101  N N     . ARG A 1  140  ? -0.163   10.257   -36.185 1.00 80.19 140  A 1 
ATOM 1102  C CA    . ARG A 1  140  ? 0.627    11.269   -35.475 1.00 78.77 140  A 1 
ATOM 1103  C C     . ARG A 1  140  ? 0.046    11.659   -34.111 1.00 79.55 140  A 1 
ATOM 1104  O O     . ARG A 1  140  ? 0.675    12.417   -33.378 1.00 73.81 140  A 1 
ATOM 1105  C CB    . ARG A 1  140  ? 0.797    12.511   -36.357 1.00 74.75 140  A 1 
ATOM 1106  C CG    . ARG A 1  140  ? 1.544    12.308   -37.683 1.00 68.30 140  A 1 
ATOM 1107  C CD    . ARG A 1  140  ? 3.059    12.118   -37.486 1.00 62.96 140  A 1 
ATOM 1108  N NE    . ARG A 1  140  ? 3.408    10.733   -37.172 1.00 56.27 140  A 1 
ATOM 1109  C CZ    . ARG A 1  140  ? 4.626    10.277   -36.880 1.00 50.12 140  A 1 
ATOM 1110  N NH1   . ARG A 1  140  ? 5.661    11.076   -36.842 1.00 46.94 140  A 1 
ATOM 1111  N NH2   . ARG A 1  140  ? 4.807    9.015    -36.648 1.00 44.89 140  A 1 
ATOM 1112  N N     . THR A 1  141  ? -1.126   11.185   -33.772 1.00 76.49 141  A 1 
ATOM 1113  C CA    . THR A 1  141  ? -1.722   11.468   -32.464 1.00 76.07 141  A 1 
ATOM 1114  C C     . THR A 1  141  ? -1.014   10.647   -31.392 1.00 77.95 141  A 1 
ATOM 1115  O O     . THR A 1  141  ? -1.022   9.418    -31.437 1.00 74.34 141  A 1 
ATOM 1116  C CB    . THR A 1  141  ? -3.227   11.196   -32.453 1.00 72.25 141  A 1 
ATOM 1117  O OG1   . THR A 1  141  ? -3.855   11.891   -33.509 1.00 65.40 141  A 1 
ATOM 1118  C CG2   . THR A 1  141  ? -3.885   11.685   -31.165 1.00 63.96 141  A 1 
ATOM 1119  N N     . GLU A 1  142  ? -0.435   11.326   -30.437 1.00 79.46 142  A 1 
ATOM 1120  C CA    . GLU A 1  142  ? 0.271    10.699   -29.323 1.00 79.88 142  A 1 
ATOM 1121  C C     . GLU A 1  142  ? -0.675   9.937    -28.390 1.00 81.96 142  A 1 
ATOM 1122  O O     . GLU A 1  142  ? -1.851   10.276   -28.254 1.00 78.88 142  A 1 
ATOM 1123  C CB    . GLU A 1  142  ? 1.023    11.759   -28.510 1.00 75.75 142  A 1 
ATOM 1124  C CG    . GLU A 1  142  ? 2.071    12.514   -29.328 1.00 68.83 142  A 1 
ATOM 1125  C CD    . GLU A 1  142  ? 2.774    13.583   -28.481 1.00 64.49 142  A 1 
ATOM 1126  O OE1   . GLU A 1  142  ? 3.977    13.796   -28.674 1.00 58.91 142  A 1 
ATOM 1127  O OE2   . GLU A 1  142  ? 2.123    14.235   -27.633 1.00 58.44 142  A 1 
ATOM 1128  N N     . PHE A 1  143  ? -0.113   8.982    -27.678 1.00 82.45 143  A 1 
ATOM 1129  C CA    . PHE A 1  143  ? -0.854   8.197    -26.690 1.00 82.58 143  A 1 
ATOM 1130  C C     . PHE A 1  143  ? -1.597   9.068    -25.666 1.00 84.00 143  A 1 
ATOM 1131  O O     . PHE A 1  143  ? -2.794   8.883    -25.445 1.00 81.79 143  A 1 
ATOM 1132  C CB    . PHE A 1  143  ? 0.135    7.260    -25.978 1.00 79.13 143  A 1 
ATOM 1133  C CG    . PHE A 1  143  ? -0.448   6.647    -24.730 1.00 76.13 143  A 1 
ATOM 1134  C CD1   . PHE A 1  143  ? -1.471   5.698    -24.832 1.00 69.83 143  A 1 
ATOM 1135  C CD2   . PHE A 1  143  ? -0.035   7.079    -23.454 1.00 69.16 143  A 1 
ATOM 1136  C CE1   . PHE A 1  143  ? -2.086   5.184    -23.683 1.00 63.87 143  A 1 
ATOM 1137  C CE2   . PHE A 1  143  ? -0.646   6.571    -22.297 1.00 63.91 143  A 1 
ATOM 1138  C CZ    . PHE A 1  143  ? -1.677   5.622    -22.415 1.00 62.78 143  A 1 
ATOM 1139  N N     . LEU A 1  144  ? -0.918   10.031   -25.084 1.00 82.63 144  A 1 
ATOM 1140  C CA    . LEU A 1  144  ? -1.527   10.925   -24.096 1.00 82.70 144  A 1 
ATOM 1141  C C     . LEU A 1  144  ? -2.711   11.700   -24.682 1.00 84.14 144  A 1 
ATOM 1142  O O     . LEU A 1  144  ? -3.737   11.867   -24.026 1.00 81.94 144  A 1 
ATOM 1143  C CB    . LEU A 1  144  ? -0.467   11.904   -23.565 1.00 80.32 144  A 1 
ATOM 1144  C CG    . LEU A 1  144  ? 0.568    11.268   -22.623 1.00 73.60 144  A 1 
ATOM 1145  C CD1   . LEU A 1  144  ? 1.688    12.269   -22.350 1.00 66.23 144  A 1 
ATOM 1146  C CD2   . LEU A 1  144  ? -0.051   10.864   -21.286 1.00 66.84 144  A 1 
ATOM 1147  N N     . LYS A 1  145  ? -2.589   12.105   -25.938 1.00 84.43 145  A 1 
ATOM 1148  C CA    . LYS A 1  145  ? -3.668   12.808   -26.621 1.00 84.98 145  A 1 
ATOM 1149  C C     . LYS A 1  145  ? -4.852   11.888   -26.915 1.00 86.47 145  A 1 
ATOM 1150  O O     . LYS A 1  145  ? -5.992   12.300   -26.730 1.00 84.29 145  A 1 
ATOM 1151  C CB    . LYS A 1  145  ? -3.120   13.470   -27.891 1.00 82.87 145  A 1 
ATOM 1152  C CG    . LYS A 1  145  ? -4.098   14.473   -28.516 1.00 74.25 145  A 1 
ATOM 1153  C CD    . LYS A 1  145  ? -4.360   15.668   -27.592 1.00 69.25 145  A 1 
ATOM 1154  C CE    . LYS A 1  145  ? -5.237   16.714   -28.272 1.00 61.23 145  A 1 
ATOM 1155  N NZ    . LYS A 1  145  ? -5.431   17.890   -27.389 1.00 54.20 145  A 1 
ATOM 1156  N N     . LYS A 1  146  ? -4.595   10.659   -27.305 1.00 85.84 146  A 1 
ATOM 1157  C CA    . LYS A 1  146  ? -5.644   9.644    -27.478 1.00 86.60 146  A 1 
ATOM 1158  C C     . LYS A 1  146  ? -6.365   9.351    -26.162 1.00 87.47 146  A 1 
ATOM 1159  O O     . LYS A 1  146  ? -7.590   9.333    -26.131 1.00 85.52 146  A 1 
ATOM 1160  C CB    . LYS A 1  146  ? -5.064   8.353    -28.068 1.00 85.86 146  A 1 
ATOM 1161  C CG    . LYS A 1  146  ? -4.646   8.508    -29.532 1.00 82.84 146  A 1 
ATOM 1162  C CD    . LYS A 1  146  ? -4.230   7.164    -30.123 1.00 80.44 146  A 1 
ATOM 1163  C CE    . LYS A 1  146  ? -3.855   7.332    -31.594 1.00 74.74 146  A 1 
ATOM 1164  N NZ    . LYS A 1  146  ? -3.597   6.037    -32.265 1.00 68.76 146  A 1 
ATOM 1165  N N     . SER A 1  147  ? -5.625   9.203    -25.102 1.00 87.65 147  A 1 
ATOM 1166  C CA    . SER A 1  147  ? -6.196   9.001    -23.766 1.00 87.26 147  A 1 
ATOM 1167  C C     . SER A 1  147  ? -7.058   10.190   -23.329 1.00 87.75 147  A 1 
ATOM 1168  O O     . SER A 1  147  ? -8.155   10.007   -22.806 1.00 85.69 147  A 1 
ATOM 1169  C CB    . SER A 1  147  ? -5.066   8.757    -22.765 1.00 85.80 147  A 1 
ATOM 1170  O OG    . SER A 1  147  ? -5.589   8.458    -21.485 1.00 72.81 147  A 1 
ATOM 1171  N N     . GLU A 1  148  ? -6.612   11.387   -23.605 1.00 88.33 148  A 1 
ATOM 1172  C CA    . GLU A 1  148  ? -7.379   12.586   -23.278 1.00 87.96 148  A 1 
ATOM 1173  C C     . GLU A 1  148  ? -8.649   12.722   -24.136 1.00 88.48 148  A 1 
ATOM 1174  O O     . GLU A 1  148  ? -9.703   13.105   -23.636 1.00 86.60 148  A 1 
ATOM 1175  C CB    . GLU A 1  148  ? -6.464   13.808   -23.422 1.00 86.48 148  A 1 
ATOM 1176  C CG    . GLU A 1  148  ? -7.003   15.056   -22.710 1.00 75.48 148  A 1 
ATOM 1177  C CD    . GLU A 1  148  ? -7.176   14.879   -21.192 1.00 69.40 148  A 1 
ATOM 1178  O OE1   . GLU A 1  148  ? -7.976   15.639   -20.618 1.00 61.75 148  A 1 
ATOM 1179  O OE2   . GLU A 1  148  ? -6.541   13.978   -20.601 1.00 61.82 148  A 1 
ATOM 1180  N N     . LEU A 1  149  ? -8.568   12.353   -25.397 1.00 88.26 149  A 1 
ATOM 1181  C CA    . LEU A 1  149  ? -9.744   12.285   -26.269 1.00 88.32 149  A 1 
ATOM 1182  C C     . LEU A 1  149  ? -10.755  11.258   -25.757 1.00 88.94 149  A 1 
ATOM 1183  O O     . LEU A 1  149  ? -11.936  11.582   -25.647 1.00 87.29 149  A 1 
ATOM 1184  C CB    . LEU A 1  149  ? -9.315   11.947   -27.704 1.00 87.18 149  A 1 
ATOM 1185  C CG    . LEU A 1  149  ? -8.687   13.122   -28.472 1.00 81.48 149  A 1 
ATOM 1186  C CD1   . LEU A 1  149  ? -8.038   12.611   -29.752 1.00 75.19 149  A 1 
ATOM 1187  C CD2   . LEU A 1  149  ? -9.729   14.172   -28.854 1.00 75.60 149  A 1 
ATOM 1188  N N     . HIS A 1  150  ? -10.293  10.087   -25.389 1.00 88.81 150  A 1 
ATOM 1189  C CA    . HIS A 1  150  ? -11.144  9.059    -24.791 1.00 88.54 150  A 1 
ATOM 1190  C C     . HIS A 1  150  ? -11.837  9.573    -23.518 1.00 88.65 150  A 1 
ATOM 1191  O O     . HIS A 1  150  ? -13.058  9.488    -23.398 1.00 86.73 150  A 1 
ATOM 1192  C CB    . HIS A 1  150  ? -10.291  7.820    -24.495 1.00 87.24 150  A 1 
ATOM 1193  C CG    . HIS A 1  150  ? -11.043  6.761    -23.748 1.00 86.34 150  A 1 
ATOM 1194  N ND1   . HIS A 1  150  ? -10.889  6.437    -22.417 1.00 74.26 150  A 1 
ATOM 1195  C CD2   . HIS A 1  150  ? -12.058  5.977    -24.238 1.00 75.09 150  A 1 
ATOM 1196  C CE1   . HIS A 1  150  ? -11.774  5.475    -22.124 1.00 76.64 150  A 1 
ATOM 1197  N NE2   . HIS A 1  150  ? -12.501  5.178    -23.200 1.00 78.40 150  A 1 
ATOM 1198  N N     . LYS A 1  151  ? -11.103  10.186   -22.628 1.00 87.96 151  A 1 
ATOM 1199  C CA    . LYS A 1  151  ? -11.678  10.792   -21.419 1.00 87.51 151  A 1 
ATOM 1200  C C     . LYS A 1  151  ? -12.719  11.864   -21.742 1.00 87.81 151  A 1 
ATOM 1201  O O     . LYS A 1  151  ? -13.740  11.939   -21.068 1.00 85.83 151  A 1 
ATOM 1202  C CB    . LYS A 1  151  ? -10.573  11.405   -20.563 1.00 86.29 151  A 1 
ATOM 1203  C CG    . LYS A 1  151  ? -9.729   10.346   -19.850 1.00 78.53 151  A 1 
ATOM 1204  C CD    . LYS A 1  151  ? -8.570   11.034   -19.144 1.00 73.99 151  A 1 
ATOM 1205  C CE    . LYS A 1  151  ? -7.631   10.010   -18.518 1.00 64.55 151  A 1 
ATOM 1206  N NZ    . LYS A 1  151  ? -6.401   10.665   -18.027 1.00 56.00 151  A 1 
ATOM 1207  N N     . ARG A 1  152  ? -12.480  12.660   -22.755 1.00 88.20 152  A 1 
ATOM 1208  C CA    . ARG A 1  152  ? -13.458  13.657   -23.208 1.00 87.66 152  A 1 
ATOM 1209  C C     . ARG A 1  152  ? -14.737  13.013   -23.734 1.00 88.07 152  A 1 
ATOM 1210  O O     . ARG A 1  152  ? -15.815  13.496   -23.409 1.00 85.91 152  A 1 
ATOM 1211  C CB    . ARG A 1  152  ? -12.848  14.562   -24.279 1.00 86.59 152  A 1 
ATOM 1212  C CG    . ARG A 1  152  ? -11.934  15.632   -23.676 1.00 77.00 152  A 1 
ATOM 1213  C CD    . ARG A 1  152  ? -11.303  16.498   -24.773 1.00 75.45 152  A 1 
ATOM 1214  N NE    . ARG A 1  152  ? -12.330  17.185   -25.563 1.00 68.43 152  A 1 
ATOM 1215  C CZ    . ARG A 1  152  ? -12.140  17.854   -26.692 1.00 62.67 152  A 1 
ATOM 1216  N NH1   . ARG A 1  152  ? -10.947  18.010   -27.200 1.00 57.48 152  A 1 
ATOM 1217  N NH2   . ARG A 1  152  ? -13.156  18.372   -27.325 1.00 54.37 152  A 1 
ATOM 1218  N N     . VAL A 1  153  ? -14.623  11.950   -24.502 1.00 88.72 153  A 1 
ATOM 1219  C CA    . VAL A 1  153  ? -15.782  11.190   -24.993 1.00 88.19 153  A 1 
ATOM 1220  C C     . VAL A 1  153  ? -16.593  10.648   -23.818 1.00 88.15 153  A 1 
ATOM 1221  O O     . VAL A 1  153  ? -17.788  10.920   -23.726 1.00 86.53 153  A 1 
ATOM 1222  C CB    . VAL A 1  153  ? -15.350  10.053   -25.939 1.00 87.56 153  A 1 
ATOM 1223  C CG1   . VAL A 1  153  ? -16.516  9.134    -26.310 1.00 79.83 153  A 1 
ATOM 1224  C CG2   . VAL A 1  153  ? -14.785  10.618   -27.239 1.00 80.25 153  A 1 
ATOM 1225  N N     . VAL A 1  154  ? -15.948  9.968    -22.899 1.00 88.25 154  A 1 
ATOM 1226  C CA    . VAL A 1  154  ? -16.614  9.415    -21.711 1.00 87.40 154  A 1 
ATOM 1227  C C     . VAL A 1  154  ? -17.274  10.522   -20.887 1.00 86.75 154  A 1 
ATOM 1228  O O     . VAL A 1  154  ? -18.432  10.402   -20.498 1.00 84.58 154  A 1 
ATOM 1229  C CB    . VAL A 1  154  ? -15.626  8.611    -20.847 1.00 86.69 154  A 1 
ATOM 1230  C CG1   . VAL A 1  154  ? -16.278  8.100    -19.557 1.00 77.95 154  A 1 
ATOM 1231  C CG2   . VAL A 1  154  ? -15.098  7.394    -21.604 1.00 78.64 154  A 1 
ATOM 1232  N N     . LYS A 1  155  ? -16.589  11.610   -20.669 1.00 85.58 155  A 1 
ATOM 1233  C CA    . LYS A 1  155  ? -17.114  12.739   -19.895 1.00 84.56 155  A 1 
ATOM 1234  C C     . LYS A 1  155  ? -18.329  13.378   -20.565 1.00 84.26 155  A 1 
ATOM 1235  O O     . LYS A 1  155  ? -19.292  13.714   -19.890 1.00 81.47 155  A 1 
ATOM 1236  C CB    . LYS A 1  155  ? -15.997  13.762   -19.664 1.00 83.18 155  A 1 
ATOM 1237  C CG    . LYS A 1  155  ? -16.037  14.351   -18.256 1.00 74.26 155  A 1 
ATOM 1238  C CD    . LYS A 1  155  ? -14.842  15.270   -18.035 1.00 68.58 155  A 1 
ATOM 1239  C CE    . LYS A 1  155  ? -14.759  15.693   -16.571 1.00 58.96 155  A 1 
ATOM 1240  N NZ    . LYS A 1  155  ? -13.581  16.548   -16.303 1.00 51.58 155  A 1 
ATOM 1241  N N     . ARG A 1  156  ? -18.275  13.509   -21.869 1.00 85.98 156  A 1 
ATOM 1242  C CA    . ARG A 1  156  ? -19.386  14.062   -22.640 1.00 85.08 156  A 1 
ATOM 1243  C C     . ARG A 1  156  ? -20.596  13.137   -22.636 1.00 84.89 156  A 1 
ATOM 1244  O O     . ARG A 1  156  ? -21.691  13.583   -22.303 1.00 81.33 156  A 1 
ATOM 1245  C CB    . ARG A 1  156  ? -18.906  14.392   -24.053 1.00 83.56 156  A 1 
ATOM 1246  C CG    . ARG A 1  156  ? -20.012  15.089   -24.841 1.00 75.16 156  A 1 
ATOM 1247  C CD    . ARG A 1  156  ? -19.492  15.560   -26.188 1.00 73.25 156  A 1 
ATOM 1248  N NE    . ARG A 1  156  ? -20.601  16.089   -26.987 1.00 67.68 156  A 1 
ATOM 1249  C CZ    . ARG A 1  156  ? -20.898  17.355   -27.227 1.00 62.83 156  A 1 
ATOM 1250  N NH1   . ARG A 1  156  ? -20.211  18.338   -26.748 1.00 56.97 156  A 1 
ATOM 1251  N NH2   . ARG A 1  156  ? -21.908  17.624   -27.982 1.00 55.34 156  A 1 
ATOM 1252  N N     . CYS A 1  157  ? -20.415  11.872   -22.924 1.00 84.01 157  A 1 
ATOM 1253  C CA    . CYS A 1  157  ? -21.495  10.885   -22.880 1.00 82.70 157  A 1 
ATOM 1254  C C     . CYS A 1  157  ? -22.108  10.774   -21.475 1.00 81.83 157  A 1 
ATOM 1255  O O     . CYS A 1  157  ? -23.326  10.765   -21.325 1.00 78.70 157  A 1 
ATOM 1256  C CB    . CYS A 1  157  ? -20.962  9.533    -23.361 1.00 82.23 157  A 1 
ATOM 1257  S SG    . CYS A 1  157  ? -20.516  9.606    -25.122 1.00 76.29 157  A 1 
ATOM 1258  N N     . ASN A 1  158  ? -21.283  10.775   -20.460 1.00 83.37 158  A 1 
ATOM 1259  C CA    . ASN A 1  158  ? -21.762  10.758   -19.082 1.00 81.72 158  A 1 
ATOM 1260  C C     . ASN A 1  158  ? -22.500  12.053   -18.702 1.00 80.78 158  A 1 
ATOM 1261  O O     . ASN A 1  158  ? -23.454  12.009   -17.936 1.00 76.17 158  A 1 
ATOM 1262  C CB    . ASN A 1  158  ? -20.570  10.495   -18.152 1.00 78.95 158  A 1 
ATOM 1263  C CG    . ASN A 1  158  ? -20.999  10.135   -16.744 1.00 74.33 158  A 1 
ATOM 1264  O OD1   . ASN A 1  158  ? -21.919  9.382    -16.510 1.00 66.00 158  A 1 
ATOM 1265  N ND2   . ASN A 1  158  ? -20.305  10.640   -15.744 1.00 67.08 158  A 1 
ATOM 1266  N N     . ALA A 1  159  ? -22.105  13.185   -19.245 1.00 78.94 159  A 1 
ATOM 1267  C CA    . ALA A 1  159  ? -22.825  14.442   -19.037 1.00 77.46 159  A 1 
ATOM 1268  C C     . ALA A 1  159  ? -24.184  14.464   -19.756 1.00 77.38 159  A 1 
ATOM 1269  O O     . ALA A 1  159  ? -25.140  15.039   -19.243 1.00 73.45 159  A 1 
ATOM 1270  C CB    . ALA A 1  159  ? -21.938  15.606   -19.479 1.00 74.58 159  A 1 
ATOM 1271  N N     . MET A 1  160  ? -24.293  13.817   -20.895 1.00 79.32 160  A 1 
ATOM 1272  C CA    . MET A 1  160  ? -25.557  13.704   -21.631 1.00 77.55 160  A 1 
ATOM 1273  C C     . MET A 1  160  ? -26.608  12.890   -20.873 1.00 76.46 160  A 1 
ATOM 1274  O O     . MET A 1  160  ? -27.786  13.245   -20.897 1.00 70.40 160  A 1 
ATOM 1275  C CB    . MET A 1  160  ? -25.308  13.076   -23.006 1.00 75.45 160  A 1 
ATOM 1276  C CG    . MET A 1  160  ? -24.591  14.027   -23.965 1.00 71.56 160  A 1 
ATOM 1277  S SD    . MET A 1  160  ? -24.036  13.268   -25.512 1.00 67.16 160  A 1 
ATOM 1278  C CE    . MET A 1  160  ? -25.616  12.905   -26.301 1.00 59.50 160  A 1 
ATOM 1279  N N     . ALA A 1  161  ? -26.184  11.847   -20.206 1.00 74.44 161  A 1 
ATOM 1280  C CA    . ALA A 1  161  ? -27.040  10.971   -19.401 1.00 72.10 161  A 1 
ATOM 1281  C C     . ALA A 1  161  ? -26.925  11.225   -17.884 1.00 71.69 161  A 1 
ATOM 1282  O O     . ALA A 1  161  ? -27.451  10.464   -17.073 1.00 64.87 161  A 1 
ATOM 1283  C CB    . ALA A 1  161  ? -26.723  9.522    -19.779 1.00 67.39 161  A 1 
ATOM 1284  N N     . GLY A 1  162  ? -26.204  12.244   -17.500 1.00 69.37 162  A 1 
ATOM 1285  C CA    . GLY A 1  162  ? -25.893  12.528   -16.107 1.00 66.38 162  A 1 
ATOM 1286  C C     . GLY A 1  162  ? -27.063  13.150   -15.332 1.00 66.51 162  A 1 
ATOM 1287  O O     . GLY A 1  162  ? -27.909  13.850   -15.886 1.00 60.29 162  A 1 
ATOM 1288  N N     . GLY A 1  163  ? -27.063  12.921   -14.044 1.00 64.51 163  A 1 
ATOM 1289  C CA    . GLY A 1  163  ? -28.085  13.434   -13.142 1.00 62.24 163  A 1 
ATOM 1290  C C     . GLY A 1  163  ? -29.461  12.829   -13.430 1.00 64.03 163  A 1 
ATOM 1291  O O     . GLY A 1  163  ? -29.619  11.615   -13.466 1.00 59.32 163  A 1 
ATOM 1292  N N     . GLN A 1  164  ? -30.444  13.681   -13.637 1.00 65.20 164  A 1 
ATOM 1293  C CA    . GLN A 1  164  ? -31.813  13.260   -13.967 1.00 64.00 164  A 1 
ATOM 1294  C C     . GLN A 1  164  ? -32.102  13.269   -15.473 1.00 65.65 164  A 1 
ATOM 1295  O O     . GLN A 1  164  ? -33.196  12.901   -15.894 1.00 59.50 164  A 1 
ATOM 1296  C CB    . GLN A 1  164  ? -32.814  14.149   -13.228 1.00 57.96 164  A 1 
ATOM 1297  C CG    . GLN A 1  164  ? -32.767  13.944   -11.710 1.00 53.07 164  A 1 
ATOM 1298  C CD    . GLN A 1  164  ? -33.807  14.795   -10.983 1.00 47.55 164  A 1 
ATOM 1299  O OE1   . GLN A 1  164  ? -34.432  15.679   -11.534 1.00 44.08 164  A 1 
ATOM 1300  N NE2   . GLN A 1  164  ? -34.017  14.559   -9.708  1.00 41.35 164  A 1 
ATOM 1301  N N     . LYS A 1  165  ? -31.168  13.699   -16.267 1.00 68.39 165  A 1 
ATOM 1302  C CA    . LYS A 1  165  ? -31.364  13.808   -17.705 1.00 68.38 165  A 1 
ATOM 1303  C C     . LYS A 1  165  ? -31.073  12.472   -18.377 1.00 69.96 165  A 1 
ATOM 1304  O O     . LYS A 1  165  ? -30.030  11.872   -18.154 1.00 64.76 165  A 1 
ATOM 1305  C CB    . LYS A 1  165  ? -30.506  14.951   -18.255 1.00 62.74 165  A 1 
ATOM 1306  C CG    . LYS A 1  165  ? -30.956  15.362   -19.654 1.00 57.30 165  A 1 
ATOM 1307  C CD    . LYS A 1  165  ? -30.106  16.519   -20.167 1.00 52.98 165  A 1 
ATOM 1308  C CE    . LYS A 1  165  ? -30.585  16.929   -21.556 1.00 47.08 165  A 1 
ATOM 1309  N NZ    . LYS A 1  165  ? -29.704  17.962   -22.141 1.00 41.29 165  A 1 
ATOM 1310  N N     . THR A 1  166  ? -31.970  12.056   -19.235 1.00 70.11 166  A 1 
ATOM 1311  C CA    . THR A 1  166  ? -31.778  10.875   -20.076 1.00 68.73 166  A 1 
ATOM 1312  C C     . THR A 1  166  ? -31.253  11.284   -21.449 1.00 70.75 166  A 1 
ATOM 1313  O O     . THR A 1  166  ? -31.682  12.290   -22.019 1.00 65.34 166  A 1 
ATOM 1314  C CB    . THR A 1  166  ? -33.062  10.051   -20.192 1.00 62.73 166  A 1 
ATOM 1315  O OG1   . THR A 1  166  ? -34.136  10.865   -20.612 1.00 56.93 166  A 1 
ATOM 1316  C CG2   . THR A 1  166  ? -33.449  9.431    -18.855 1.00 55.61 166  A 1 
ATOM 1317  N N     . ALA A 1  167  ? -30.339  10.512   -21.977 1.00 72.61 167  A 1 
ATOM 1318  C CA    . ALA A 1  167  ? -29.832  10.696   -23.330 1.00 72.87 167  A 1 
ATOM 1319  C C     . ALA A 1  167  ? -30.620  9.819    -24.303 1.00 75.30 167  A 1 
ATOM 1320  O O     . ALA A 1  167  ? -30.726  8.609    -24.119 1.00 71.69 167  A 1 
ATOM 1321  C CB    . ALA A 1  167  ? -28.334  10.393   -23.356 1.00 67.88 167  A 1 
ATOM 1322  N N     . THR A 1  168  ? -31.148  10.415   -25.346 1.00 76.98 168  A 1 
ATOM 1323  C CA    . THR A 1  168  ? -31.864  9.691    -26.397 1.00 76.61 168  A 1 
ATOM 1324  C C     . THR A 1  168  ? -30.878  9.206    -27.450 1.00 77.79 168  A 1 
ATOM 1325  O O     . THR A 1  168  ? -30.088  9.990    -27.972 1.00 72.97 168  A 1 
ATOM 1326  C CB    . THR A 1  168  ? -32.941  10.564   -27.041 1.00 72.66 168  A 1 
ATOM 1327  O OG1   . THR A 1  168  ? -33.675  11.248   -26.047 1.00 64.05 168  A 1 
ATOM 1328  C CG2   . THR A 1  168  ? -33.929  9.741    -27.847 1.00 61.72 168  A 1 
ATOM 1329  N N     . CYS A 1  169  ? -30.945  7.933    -27.768 1.00 77.89 169  A 1 
ATOM 1330  C CA    . CYS A 1  169  ? -30.135  7.383    -28.853 1.00 77.17 169  A 1 
ATOM 1331  C C     . CYS A 1  169  ? -30.643  7.889    -30.207 1.00 78.18 169  A 1 
ATOM 1332  O O     . CYS A 1  169  ? -31.820  7.746    -30.526 1.00 75.07 169  A 1 
ATOM 1333  C CB    . CYS A 1  169  ? -30.165  5.859    -28.773 1.00 74.82 169  A 1 
ATOM 1334  S SG    . CYS A 1  169  ? -29.204  5.118    -30.130 1.00 69.40 169  A 1 
ATOM 1335  N N     . SER A 1  170  ? -29.754  8.384    -31.033 1.00 77.13 170  A 1 
ATOM 1336  C CA    . SER A 1  170  ? -30.102  8.911    -32.358 1.00 76.04 170  A 1 
ATOM 1337  C C     . SER A 1  170  ? -30.641  7.846    -33.316 1.00 76.93 170  A 1 
ATOM 1338  O O     . SER A 1  170  ? -31.388  8.172    -34.232 1.00 71.37 170  A 1 
ATOM 1339  C CB    . SER A 1  170  ? -28.875  9.558    -32.996 1.00 71.69 170  A 1 
ATOM 1340  O OG    . SER A 1  170  ? -28.238  10.420   -32.078 1.00 64.27 170  A 1 
ATOM 1341  N N     . LYS A 1  171  ? -30.278  6.593    -33.118 1.00 77.88 171  A 1 
ATOM 1342  C CA    . LYS A 1  171  ? -30.697  5.500    -34.008 1.00 77.78 171  A 1 
ATOM 1343  C C     . LYS A 1  171  ? -32.008  4.846    -33.590 1.00 78.81 171  A 1 
ATOM 1344  O O     . LYS A 1  171  ? -32.892  4.670    -34.419 1.00 72.16 171  A 1 
ATOM 1345  C CB    . LYS A 1  171  ? -29.595  4.446    -34.119 1.00 73.78 171  A 1 
ATOM 1346  C CG    . LYS A 1  171  ? -28.395  4.919    -34.944 1.00 66.87 171  A 1 
ATOM 1347  C CD    . LYS A 1  171  ? -27.436  3.754    -35.174 1.00 62.55 171  A 1 
ATOM 1348  C CE    . LYS A 1  171  ? -26.265  4.173    -36.056 1.00 55.33 171  A 1 
ATOM 1349  N NZ    . LYS A 1  171  ? -25.313  3.058    -36.264 1.00 48.62 171  A 1 
ATOM 1350  N N     . CYS A 1  172  ? -32.120  4.449    -32.353 1.00 77.52 172  A 1 
ATOM 1351  C CA    . CYS A 1  172  ? -33.264  3.665    -31.882 1.00 76.41 172  A 1 
ATOM 1352  C C     . CYS A 1  172  ? -34.241  4.443    -30.989 1.00 77.13 172  A 1 
ATOM 1353  O O     . CYS A 1  172  ? -35.271  3.902    -30.605 1.00 69.75 172  A 1 
ATOM 1354  C CB    . CYS A 1  172  ? -32.763  2.388    -31.202 1.00 72.04 172  A 1 
ATOM 1355  S SG    . CYS A 1  172  ? -31.926  2.757    -29.629 1.00 65.62 172  A 1 
ATOM 1356  N N     . GLY A 1  173  ? -33.923  5.662    -30.642 1.00 77.13 173  A 1 
ATOM 1357  C CA    . GLY A 1  173  ? -34.761  6.478    -29.765 1.00 76.74 173  A 1 
ATOM 1358  C C     . GLY A 1  173  ? -34.784  6.048    -28.295 1.00 78.41 173  A 1 
ATOM 1359  O O     . GLY A 1  173  ? -35.516  6.635    -27.501 1.00 73.59 173  A 1 
ATOM 1360  N N     . TYR A 1  174  ? -34.005  5.047    -27.931 1.00 78.92 174  A 1 
ATOM 1361  C CA    . TYR A 1  174  ? -33.973  4.546    -26.561 1.00 78.85 174  A 1 
ATOM 1362  C C     . TYR A 1  174  ? -33.431  5.595    -25.586 1.00 79.49 174  A 1 
ATOM 1363  O O     . TYR A 1  174  ? -32.451  6.282    -25.868 1.00 76.31 174  A 1 
ATOM 1364  C CB    . TYR A 1  174  ? -33.152  3.259    -26.512 1.00 76.02 174  A 1 
ATOM 1365  C CG    . TYR A 1  174  ? -33.154  2.590    -25.162 1.00 74.28 174  A 1 
ATOM 1366  C CD1   . TYR A 1  174  ? -34.257  1.819    -24.749 1.00 69.50 174  A 1 
ATOM 1367  C CD2   . TYR A 1  174  ? -32.056  2.738    -24.297 1.00 69.43 174  A 1 
ATOM 1368  C CE1   . TYR A 1  174  ? -34.252  1.195    -23.499 1.00 65.84 174  A 1 
ATOM 1369  C CE2   . TYR A 1  174  ? -32.040  2.115    -23.041 1.00 66.23 174  A 1 
ATOM 1370  C CZ    . TYR A 1  174  ? -33.139  1.337    -22.652 1.00 66.79 174  A 1 
ATOM 1371  O OH    . TYR A 1  174  ? -33.116  0.707    -21.433 1.00 63.31 174  A 1 
ATOM 1372  N N     . MET A 1  175  ? -34.055  5.683    -24.440 1.00 79.20 175  A 1 
ATOM 1373  C CA    . MET A 1  175  ? -33.635  6.592    -23.377 1.00 78.50 175  A 1 
ATOM 1374  C C     . MET A 1  175  ? -32.578  5.930    -22.499 1.00 79.34 175  A 1 
ATOM 1375  O O     . MET A 1  175  ? -32.858  4.949    -21.809 1.00 74.94 175  A 1 
ATOM 1376  C CB    . MET A 1  175  ? -34.844  7.012    -22.539 1.00 74.63 175  A 1 
ATOM 1377  C CG    . MET A 1  175  ? -35.830  7.890    -23.310 1.00 67.04 175  A 1 
ATOM 1378  S SD    . MET A 1  175  ? -35.183  9.524    -23.711 1.00 60.89 175  A 1 
ATOM 1379  C CE    . MET A 1  175  ? -36.620  10.232   -24.526 1.00 54.82 175  A 1 
ATOM 1380  N N     . ASN A 1  176  ? -31.388  6.477    -22.508 1.00 80.64 176  A 1 
ATOM 1381  C CA    . ASN A 1  176  ? -30.280  6.008    -21.695 1.00 79.93 176  A 1 
ATOM 1382  C C     . ASN A 1  176  ? -30.134  6.885    -20.450 1.00 79.68 176  A 1 
ATOM 1383  O O     . ASN A 1  176  ? -29.973  8.099    -20.551 1.00 74.77 176  A 1 
ATOM 1384  C CB    . ASN A 1  176  ? -28.995  5.998    -22.529 1.00 78.10 176  A 1 
ATOM 1385  C CG    . ASN A 1  176  ? -29.066  4.999    -23.663 1.00 77.71 176  A 1 
ATOM 1386  O OD1   . ASN A 1  176  ? -28.811  3.824    -23.496 1.00 69.90 176  A 1 
ATOM 1387  N ND2   . ASN A 1  176  ? -29.428  5.447    -24.848 1.00 70.77 176  A 1 
ATOM 1388  N N     . GLY A 1  177  ? -30.171  6.252    -19.312 1.00 78.82 177  A 1 
ATOM 1389  C CA    . GLY A 1  177  ? -29.942  6.894    -18.028 1.00 78.07 177  A 1 
ATOM 1390  C C     . GLY A 1  177  ? -28.491  6.787    -17.560 1.00 79.28 177  A 1 
ATOM 1391  O O     . GLY A 1  177  ? -27.588  6.384    -18.291 1.00 75.09 177  A 1 
ATOM 1392  N N     . MET A 1  178  ? -28.273  7.141    -16.324 1.00 80.73 178  A 1 
ATOM 1393  C CA    . MET A 1  178  ? -26.947  7.127    -15.722 1.00 80.40 178  A 1 
ATOM 1394  C C     . MET A 1  178  ? -26.508  5.704    -15.380 1.00 81.33 178  A 1 
ATOM 1395  O O     . MET A 1  178  ? -27.216  4.962    -14.710 1.00 78.15 178  A 1 
ATOM 1396  C CB    . MET A 1  178  ? -26.971  8.039    -14.497 1.00 76.69 178  A 1 
ATOM 1397  C CG    . MET A 1  178  ? -25.612  8.153    -13.804 1.00 69.05 178  A 1 
ATOM 1398  S SD    . MET A 1  178  ? -25.521  9.451    -12.527 1.00 63.04 178  A 1 
ATOM 1399  C CE    . MET A 1  178  ? -27.109  9.258    -11.685 1.00 57.19 178  A 1 
ATOM 1400  N N     . VAL A 1  179  ? -25.304  5.366    -15.780 1.00 81.64 179  A 1 
ATOM 1401  C CA    . VAL A 1  179  ? -24.660  4.100    -15.414 1.00 81.80 179  A 1 
ATOM 1402  C C     . VAL A 1  179  ? -23.770  4.326    -14.196 1.00 81.71 179  A 1 
ATOM 1403  O O     . VAL A 1  179  ? -22.870  5.170    -14.219 1.00 79.32 179  A 1 
ATOM 1404  C CB    . VAL A 1  179  ? -23.869  3.509    -16.589 1.00 80.99 179  A 1 
ATOM 1405  C CG1   . VAL A 1  179  ? -23.195  2.194    -16.211 1.00 73.26 179  A 1 
ATOM 1406  C CG2   . VAL A 1  179  ? -24.784  3.244    -17.782 1.00 73.97 179  A 1 
ATOM 1407  N N     . LYS A 1  180  ? -23.989  3.547    -13.154 1.00 81.20 180  A 1 
ATOM 1408  C CA    . LYS A 1  180  ? -23.196  3.585    -11.924 1.00 80.77 180  A 1 
ATOM 1409  C C     . LYS A 1  180  ? -22.589  2.219    -11.636 1.00 81.97 180  A 1 
ATOM 1410  O O     . LYS A 1  180  ? -23.217  1.187    -11.835 1.00 78.72 180  A 1 
ATOM 1411  C CB    . LYS A 1  180  ? -24.054  4.053    -10.739 1.00 76.59 180  A 1 
ATOM 1412  C CG    . LYS A 1  180  ? -24.464  5.524    -10.829 1.00 70.23 180  A 1 
ATOM 1413  C CD    . LYS A 1  180  ? -25.376  5.892    -9.662  1.00 66.20 180  A 1 
ATOM 1414  C CE    . LYS A 1  180  ? -25.824  7.346    -9.745  1.00 59.27 180  A 1 
ATOM 1415  N NZ    . LYS A 1  180  ? -27.027  7.602    -8.920  1.00 51.94 180  A 1 
ATOM 1416  N N     . LYS A 1  181  ? -21.391  2.245    -11.120 1.00 80.34 181  A 1 
ATOM 1417  C CA    . LYS A 1  181  ? -20.733  1.059    -10.582 1.00 79.82 181  A 1 
ATOM 1418  C C     . LYS A 1  181  ? -21.009  0.967    -9.081  1.00 79.83 181  A 1 
ATOM 1419  O O     . LYS A 1  181  ? -20.683  1.890    -8.340  1.00 76.77 181  A 1 
ATOM 1420  C CB    . LYS A 1  181  ? -19.231  1.133    -10.908 1.00 77.51 181  A 1 
ATOM 1421  C CG    . LYS A 1  181  ? -18.440  -0.038   -10.325 1.00 73.20 181  A 1 
ATOM 1422  C CD    . LYS A 1  181  ? -16.945  0.117    -10.613 1.00 70.52 181  A 1 
ATOM 1423  C CE    . LYS A 1  181  ? -16.162  -0.938   -9.837  1.00 64.54 181  A 1 
ATOM 1424  N NZ    . LYS A 1  181  ? -14.702  -0.827   -10.049 1.00 58.07 181  A 1 
ATOM 1425  N N     . LEU A 1  182  ? -21.530  -0.165   -8.658  1.00 80.34 182  A 1 
ATOM 1426  C CA    . LEU A 1  182  ? -21.711  -0.509   -7.250  1.00 79.06 182  A 1 
ATOM 1427  C C     . LEU A 1  182  ? -20.920  -1.786   -6.961  1.00 79.56 182  A 1 
ATOM 1428  O O     . LEU A 1  182  ? -21.379  -2.887   -7.239  1.00 73.71 182  A 1 
ATOM 1429  C CB    . LEU A 1  182  ? -23.209  -0.678   -6.950  1.00 74.38 182  A 1 
ATOM 1430  C CG    . LEU A 1  182  ? -23.967  0.647    -6.800  1.00 68.18 182  A 1 
ATOM 1431  C CD1   . LEU A 1  182  ? -25.470  0.412    -6.882  1.00 62.24 182  A 1 
ATOM 1432  C CD2   . LEU A 1  182  ? -23.670  1.314    -5.452  1.00 62.80 182  A 1 
ATOM 1433  N N     . GLN A 1  183  ? -19.735  -1.626   -6.431  1.00 78.29 183  A 1 
ATOM 1434  C CA    . GLN A 1  183  ? -18.794  -2.727   -6.199  1.00 78.33 183  A 1 
ATOM 1435  C C     . GLN A 1  183  ? -18.536  -3.517   -7.496  1.00 79.59 183  A 1 
ATOM 1436  O O     . GLN A 1  183  ? -17.898  -2.981   -8.407  1.00 74.43 183  A 1 
ATOM 1437  C CB    . GLN A 1  183  ? -19.267  -3.596   -5.017  1.00 73.41 183  A 1 
ATOM 1438  C CG    . GLN A 1  183  ? -19.400  -2.812   -3.702  1.00 67.34 183  A 1 
ATOM 1439  C CD    . GLN A 1  183  ? -19.964  -3.678   -2.578  1.00 63.45 183  A 1 
ATOM 1440  O OE1   . GLN A 1  183  ? -20.413  -4.787   -2.775  1.00 57.74 183  A 1 
ATOM 1441  N NE2   . GLN A 1  183  ? -19.982  -3.187   -1.361  1.00 54.97 183  A 1 
ATOM 1442  N N     . LEU A 1  184  ? -19.014  -4.730   -7.581  1.00 79.68 184  A 1 
ATOM 1443  C CA    . LEU A 1  184  ? -18.904  -5.574   -8.776  1.00 80.43 184  A 1 
ATOM 1444  C C     . LEU A 1  184  ? -20.184  -5.597   -9.628  1.00 81.92 184  A 1 
ATOM 1445  O O     . LEU A 1  184  ? -20.283  -6.364   -10.577 1.00 77.74 184  A 1 
ATOM 1446  C CB    . LEU A 1  184  ? -18.494  -6.999   -8.366  1.00 77.77 184  A 1 
ATOM 1447  C CG    . LEU A 1  184  ? -17.094  -7.097   -7.740  1.00 75.52 184  A 1 
ATOM 1448  C CD1   . LEU A 1  184  ? -16.861  -8.520   -7.254  1.00 68.64 184  A 1 
ATOM 1449  C CD2   . LEU A 1  184  ? -15.989  -6.749   -8.739  1.00 70.04 184  A 1 
ATOM 1450  N N     . LYS A 1  185  ? -21.138  -4.768   -9.307  1.00 82.06 185  A 1 
ATOM 1451  C CA    . LYS A 1  185  ? -22.403  -4.660   -10.031 1.00 82.40 185  A 1 
ATOM 1452  C C     . LYS A 1  185  ? -22.454  -3.358   -10.817 1.00 83.61 185  A 1 
ATOM 1453  O O     . LYS A 1  185  ? -21.903  -2.341   -10.402 1.00 79.71 185  A 1 
ATOM 1454  C CB    . LYS A 1  185  ? -23.577  -4.782   -9.061  1.00 78.97 185  A 1 
ATOM 1455  C CG    . LYS A 1  185  ? -23.607  -6.148   -8.371  1.00 72.57 185  A 1 
ATOM 1456  C CD    . LYS A 1  185  ? -24.829  -6.261   -7.463  1.00 69.62 185  A 1 
ATOM 1457  C CE    . LYS A 1  185  ? -25.069  -7.720   -7.065  1.00 61.63 185  A 1 
ATOM 1458  N NZ    . LYS A 1  185  ? -26.484  -8.083   -7.262  1.00 55.06 185  A 1 
ATOM 1459  N N     . ILE A 1  186  ? -23.142  -3.407   -11.929 1.00 84.09 186  A 1 
ATOM 1460  C CA    . ILE A 1  186  ? -23.391  -2.232   -12.755 1.00 84.69 186  A 1 
ATOM 1461  C C     . ILE A 1  186  ? -24.892  -1.971   -12.755 1.00 84.67 186  A 1 
ATOM 1462  O O     . ILE A 1  186  ? -25.681  -2.844   -13.106 1.00 81.70 186  A 1 
ATOM 1463  C CB    . ILE A 1  186  ? -22.820  -2.402   -14.176 1.00 83.68 186  A 1 
ATOM 1464  C CG1   . ILE A 1  186  ? -21.305  -2.706   -14.118 1.00 78.55 186  A 1 
ATOM 1465  C CG2   . ILE A 1  186  ? -23.094  -1.136   -14.999 1.00 77.02 186  A 1 
ATOM 1466  C CD1   . ILE A 1  186  ? -20.671  -3.014   -15.475 1.00 73.60 186  A 1 
ATOM 1467  N N     . THR A 1  187  ? -25.271  -0.780   -12.388 1.00 83.38 187  A 1 
ATOM 1468  C CA    . THR A 1  187  ? -26.670  -0.348   -12.373 1.00 82.05 187  A 1 
ATOM 1469  C C     . THR A 1  187  ? -26.913  0.695    -13.455 1.00 82.26 187  A 1 
ATOM 1470  O O     . THR A 1  187  ? -26.070  1.564    -13.703 1.00 78.68 187  A 1 
ATOM 1471  C CB    . THR A 1  187  ? -27.088  0.175    -10.998 1.00 79.42 187  A 1 
ATOM 1472  O OG1   . THR A 1  187  ? -26.271  1.253    -10.582 1.00 69.45 187  A 1 
ATOM 1473  C CG2   . THR A 1  187  ? -26.996  -0.909   -9.933  1.00 69.55 187  A 1 
ATOM 1474  N N     . HIS A 1  188  ? -28.053  0.605    -14.074 1.00 81.08 188  A 1 
ATOM 1475  C CA    . HIS A 1  188  ? -28.492  1.564    -15.076 1.00 79.99 188  A 1 
ATOM 1476  C C     . HIS A 1  188  ? -29.777  2.250    -14.615 1.00 79.14 188  A 1 
ATOM 1477  O O     . HIS A 1  188  ? -30.857  1.671    -14.659 1.00 75.61 188  A 1 
ATOM 1478  C CB    . HIS A 1  188  ? -28.656  0.848    -16.417 1.00 77.48 188  A 1 
ATOM 1479  C CG    . HIS A 1  188  ? -29.162  1.748    -17.498 1.00 76.31 188  A 1 
ATOM 1480  N ND1   . HIS A 1  188  ? -28.777  3.051    -17.716 1.00 67.48 188  A 1 
ATOM 1481  C CD2   . HIS A 1  188  ? -30.119  1.455    -18.432 1.00 67.88 188  A 1 
ATOM 1482  C CE1   . HIS A 1  188  ? -29.483  3.523    -18.749 1.00 68.92 188  A 1 
ATOM 1483  N NE2   . HIS A 1  188  ? -30.301  2.581    -19.214 1.00 69.88 188  A 1 
ATOM 1484  N N     . GLU A 1  189  ? -29.660  3.461    -14.193 1.00 76.93 189  A 1 
ATOM 1485  C CA    . GLU A 1  189  ? -30.781  4.245    -13.696 1.00 74.91 189  A 1 
ATOM 1486  C C     . GLU A 1  189  ? -31.505  4.902    -14.874 1.00 74.73 189  A 1 
ATOM 1487  O O     . GLU A 1  189  ? -31.063  5.921    -15.396 1.00 69.23 189  A 1 
ATOM 1488  C CB    . GLU A 1  189  ? -30.242  5.232    -12.650 1.00 70.68 189  A 1 
ATOM 1489  C CG    . GLU A 1  189  ? -31.344  5.910    -11.839 1.00 64.48 189  A 1 
ATOM 1490  C CD    . GLU A 1  189  ? -30.784  6.731    -10.658 1.00 60.03 189  A 1 
ATOM 1491  O OE1   . GLU A 1  189  ? -31.578  7.101    -9.775  1.00 54.08 189  A 1 
ATOM 1492  O OE2   . GLU A 1  189  ? -29.560  6.978    -10.597 1.00 53.57 189  A 1 
ATOM 1493  N N     . GLN A 1  190  ? -32.598  4.321    -15.292 1.00 73.75 190  A 1 
ATOM 1494  C CA    . GLN A 1  190  ? -33.481  4.965    -16.261 1.00 70.98 190  A 1 
ATOM 1495  C C     . GLN A 1  190  ? -34.332  6.048    -15.579 1.00 70.18 190  A 1 
ATOM 1496  O O     . GLN A 1  190  ? -34.539  6.033    -14.369 1.00 62.17 190  A 1 
ATOM 1497  C CB    . GLN A 1  190  ? -34.348  3.931    -16.987 1.00 65.23 190  A 1 
ATOM 1498  C CG    . GLN A 1  190  ? -33.519  2.963    -17.840 1.00 59.30 190  A 1 
ATOM 1499  C CD    . GLN A 1  190  ? -34.392  2.050    -18.707 1.00 55.35 190  A 1 
ATOM 1500  O OE1   . GLN A 1  190  ? -35.591  2.202    -18.813 1.00 51.31 190  A 1 
ATOM 1501  N NE2   . GLN A 1  190  ? -33.822  1.073    -19.366 1.00 48.92 190  A 1 
ATOM 1502  N N     . GLY A 1  191  ? -34.829  6.967    -16.355 1.00 66.68 191  A 1 
ATOM 1503  C CA    . GLY A 1  191  ? -35.768  7.974    -15.869 1.00 63.76 191  A 1 
ATOM 1504  C C     . GLY A 1  191  ? -37.174  7.409    -15.616 1.00 65.16 191  A 1 
ATOM 1505  O O     . GLY A 1  191  ? -37.355  6.230    -15.325 1.00 59.45 191  A 1 
ATOM 1506  N N     . ASN A 1  192  ? -38.193  8.232    -15.795 1.00 63.51 192  A 1 
ATOM 1507  C CA    . ASN A 1  192  ? -39.591  7.919    -15.464 1.00 61.52 192  A 1 
ATOM 1508  C C     . ASN A 1  192  ? -40.218  6.724    -16.207 1.00 62.77 192  A 1 
ATOM 1509  O O     . ASN A 1  192  ? -41.344  6.357    -15.894 1.00 57.48 192  A 1 
ATOM 1510  C CB    . ASN A 1  192  ? -40.440  9.174    -15.705 1.00 54.88 192  A 1 
ATOM 1511  C CG    . ASN A 1  192  ? -40.206  10.278   -14.687 1.00 49.00 192  A 1 
ATOM 1512  O OD1   . ASN A 1  192  ? -39.492  10.133   -13.716 1.00 45.03 192  A 1 
ATOM 1513  N ND2   . ASN A 1  192  ? -40.812  11.427   -14.893 1.00 43.77 192  A 1 
ATOM 1514  N N     . ARG A 1  193  ? -39.559  6.114    -17.153 1.00 63.86 193  A 1 
ATOM 1515  C CA    . ARG A 1  193  ? -40.109  4.944    -17.863 1.00 63.30 193  A 1 
ATOM 1516  C C     . ARG A 1  193  ? -40.424  3.767    -16.952 1.00 64.31 193  A 1 
ATOM 1517  O O     . ARG A 1  193  ? -41.369  3.035    -17.219 1.00 60.31 193  A 1 
ATOM 1518  C CB    . ARG A 1  193  ? -39.150  4.484    -18.961 1.00 57.61 193  A 1 
ATOM 1519  C CG    . ARG A 1  193  ? -39.531  5.083    -20.308 1.00 52.24 193  A 1 
ATOM 1520  C CD    . ARG A 1  193  ? -38.687  4.443    -21.396 1.00 48.77 193  A 1 
ATOM 1521  N NE    . ARG A 1  193  ? -39.134  4.878    -22.724 1.00 44.51 193  A 1 
ATOM 1522  C CZ    . ARG A 1  193  ? -38.651  4.441    -23.875 1.00 40.12 193  A 1 
ATOM 1523  N NH1   . ARG A 1  193  ? -37.684  3.564    -23.917 1.00 38.98 193  A 1 
ATOM 1524  N NH2   . ARG A 1  193  ? -39.137  4.876    -25.001 1.00 36.46 193  A 1 
ATOM 1525  N N     . ILE A 1  194  ? -39.700  3.614    -15.914 1.00 64.79 194  A 1 
ATOM 1526  C CA    . ILE A 1  194  ? -39.940  2.546    -14.939 1.00 63.91 194  A 1 
ATOM 1527  C C     . ILE A 1  194  ? -41.336  2.692    -14.324 1.00 65.45 194  A 1 
ATOM 1528  O O     . ILE A 1  194  ? -41.950  1.705    -13.946 1.00 61.87 194  A 1 
ATOM 1529  C CB    . ILE A 1  194  ? -38.831  2.550    -13.870 1.00 58.93 194  A 1 
ATOM 1530  C CG1   . ILE A 1  194  ? -37.431  2.441    -14.524 1.00 53.51 194  A 1 
ATOM 1531  C CG2   . ILE A 1  194  ? -39.025  1.397    -12.877 1.00 50.91 194  A 1 
ATOM 1532  C CD1   . ILE A 1  194  ? -36.277  2.591    -13.532 1.00 48.04 194  A 1 
ATOM 1533  N N     . LEU A 1  195  ? -41.873  3.888    -14.282 1.00 63.80 195  A 1 
ATOM 1534  C CA    . LEU A 1  195  ? -43.188  4.142    -13.705 1.00 63.02 195  A 1 
ATOM 1535  C C     . LEU A 1  195  ? -44.299  3.391    -14.446 1.00 65.13 195  A 1 
ATOM 1536  O O     . LEU A 1  195  ? -45.232  2.917    -13.809 1.00 60.88 195  A 1 
ATOM 1537  C CB    . LEU A 1  195  ? -43.462  5.651    -13.713 1.00 58.37 195  A 1 
ATOM 1538  C CG    . LEU A 1  195  ? -44.422  6.073    -12.592 1.00 53.77 195  A 1 
ATOM 1539  C CD1   . LEU A 1  195  ? -43.675  6.244    -11.271 1.00 49.68 195  A 1 
ATOM 1540  C CD2   . LEU A 1  195  ? -45.102  7.397    -12.934 1.00 49.32 195  A 1 
ATOM 1541  N N     . ASP A 1  196  ? -44.211  3.256    -15.746 1.00 66.21 196  A 1 
ATOM 1542  C CA    . ASP A 1  196  ? -45.231  2.568    -16.537 1.00 65.82 196  A 1 
ATOM 1543  C C     . ASP A 1  196  ? -45.207  1.057    -16.291 1.00 66.93 196  A 1 
ATOM 1544  O O     . ASP A 1  196  ? -46.248  0.451    -16.041 1.00 62.96 196  A 1 
ATOM 1545  C CB    . ASP A 1  196  ? -45.047  2.891    -18.023 1.00 61.85 196  A 1 
ATOM 1546  C CG    . ASP A 1  196  ? -45.331  4.350    -18.373 1.00 57.13 196  A 1 
ATOM 1547  O OD1   . ASP A 1  196  ? -46.091  5.008    -17.629 1.00 52.00 196  A 1 
ATOM 1548  O OD2   . ASP A 1  196  ? -44.784  4.804    -19.400 1.00 51.02 196  A 1 
ATOM 1549  N N     . GLU A 1  197  ? -44.032  0.463    -16.269 1.00 67.88 197  A 1 
ATOM 1550  C CA    . GLU A 1  197  ? -43.878  -0.964   -15.945 1.00 66.98 197  A 1 
ATOM 1551  C C     . GLU A 1  197  ? -44.271  -1.265   -14.495 1.00 67.02 197  A 1 
ATOM 1552  O O     . GLU A 1  197  ? -44.907  -2.276   -14.206 1.00 63.94 197  A 1 
ATOM 1553  C CB    . GLU A 1  197  ? -42.430  -1.376   -16.208 1.00 63.28 197  A 1 
ATOM 1554  C CG    . GLU A 1  197  ? -42.152  -1.506   -17.712 1.00 57.78 197  A 1 
ATOM 1555  C CD    . GLU A 1  197  ? -40.757  -1.088   -18.162 1.00 54.00 197  A 1 
ATOM 1556  O OE1   . GLU A 1  197  ? -40.480  -1.256   -19.369 1.00 49.84 197  A 1 
ATOM 1557  O OE2   . GLU A 1  197  ? -39.983  -0.554   -17.343 1.00 48.83 197  A 1 
ATOM 1558  N N     . ILE A 1  198  ? -43.974  -0.356   -13.608 1.00 67.73 198  A 1 
ATOM 1559  C CA    . ILE A 1  198  ? -44.412  -0.408   -12.219 1.00 66.73 198  A 1 
ATOM 1560  C C     . ILE A 1  198  ? -45.939  -0.351   -12.122 1.00 67.30 198  A 1 
ATOM 1561  O O     . ILE A 1  198  ? -46.537  -1.119   -11.376 1.00 63.70 198  A 1 
ATOM 1562  C CB    . ILE A 1  198  ? -43.737  0.736    -11.442 1.00 63.27 198  A 1 
ATOM 1563  C CG1   . ILE A 1  198  ? -42.270  0.353    -11.149 1.00 57.67 198  A 1 
ATOM 1564  C CG2   . ILE A 1  198  ? -44.459  1.081    -10.143 1.00 55.69 198  A 1 
ATOM 1565  C CD1   . ILE A 1  198  ? -41.435  1.528    -10.650 1.00 52.88 198  A 1 
ATOM 1566  N N     . ASN A 1  199  ? -46.572  0.517    -12.876 1.00 68.30 199  A 1 
ATOM 1567  C CA    . ASN A 1  199  ? -48.027  0.644    -12.862 1.00 67.47 199  A 1 
ATOM 1568  C C     . ASN A 1  199  ? -48.728  -0.619   -13.373 1.00 67.74 199  A 1 
ATOM 1569  O O     . ASN A 1  199  ? -49.825  -0.928   -12.915 1.00 64.51 199  A 1 
ATOM 1570  C CB    . ASN A 1  199  ? -48.436  1.874    -13.673 1.00 63.80 199  A 1 
ATOM 1571  C CG    . ASN A 1  199  ? -48.221  3.180    -12.930 1.00 58.82 199  A 1 
ATOM 1572  O OD1   . ASN A 1  199  ? -48.179  3.253    -11.719 1.00 53.78 199  A 1 
ATOM 1573  N ND2   . ASN A 1  199  ? -48.125  4.273    -13.659 1.00 53.44 199  A 1 
ATOM 1574  N N     . VAL A 1  200  ? -48.108  -1.356   -14.257 1.00 69.76 200  A 1 
ATOM 1575  C CA    . VAL A 1  200  ? -48.636  -2.662   -14.680 1.00 68.53 200  A 1 
ATOM 1576  C C     . VAL A 1  200  ? -48.594  -3.680   -13.534 1.00 68.22 200  A 1 
ATOM 1577  O O     . VAL A 1  200  ? -49.533  -4.454   -13.363 1.00 63.73 200  A 1 
ATOM 1578  C CB    . VAL A 1  200  ? -47.885  -3.175   -15.918 1.00 65.28 200  A 1 
ATOM 1579  C CG1   . VAL A 1  200  ? -48.380  -4.554   -16.361 1.00 59.37 200  A 1 
ATOM 1580  C CG2   . VAL A 1  200  ? -48.074  -2.227   -17.107 1.00 58.89 200  A 1 
ATOM 1581  N N     . ALA A 1  201  ? -47.566  -3.636   -12.718 1.00 68.49 201  A 1 
ATOM 1582  C CA    . ALA A 1  201  ? -47.427  -4.502   -11.544 1.00 66.83 201  A 1 
ATOM 1583  C C     . ALA A 1  201  ? -48.163  -3.962   -10.296 1.00 66.43 201  A 1 
ATOM 1584  O O     . ALA A 1  201  ? -47.747  -4.194   -9.163  1.00 63.01 201  A 1 
ATOM 1585  C CB    . ALA A 1  201  ? -45.940  -4.752   -11.313 1.00 63.78 201  A 1 
ATOM 1586  N N     . ILE A 1  202  ? -49.229  -3.236   -10.481 1.00 63.66 202  A 1 
ATOM 1587  C CA    . ILE A 1  202  ? -49.865  -2.423   -9.435  1.00 61.90 202  A 1 
ATOM 1588  C C     . ILE A 1  202  ? -50.454  -3.223   -8.265  1.00 62.18 202  A 1 
ATOM 1589  O O     . ILE A 1  202  ? -50.770  -2.636   -7.231  1.00 57.33 202  A 1 
ATOM 1590  C CB    . ILE A 1  202  ? -50.908  -1.492   -10.089 1.00 57.33 202  A 1 
ATOM 1591  C CG1   . ILE A 1  202  ? -50.940  -0.127   -9.382  1.00 52.47 202  A 1 
ATOM 1592  C CG2   . ILE A 1  202  ? -52.301  -2.132   -10.166 1.00 50.55 202  A 1 
ATOM 1593  C CD1   . ILE A 1  202  ? -51.654  0.960    -10.182 1.00 47.91 202  A 1 
ATOM 1594  N N     . SER A 1  203  ? -50.630  -4.515   -8.428  1.00 59.69 203  A 1 
ATOM 1595  C CA    . SER A 1  203  ? -51.278  -5.356   -7.418  1.00 59.03 203  A 1 
ATOM 1596  C C     . SER A 1  203  ? -50.562  -5.329   -6.069  1.00 59.60 203  A 1 
ATOM 1597  O O     . SER A 1  203  ? -51.198  -5.106   -5.037  1.00 54.79 203  A 1 
ATOM 1598  C CB    . SER A 1  203  ? -51.402  -6.788   -7.937  1.00 54.01 203  A 1 
ATOM 1599  O OG    . SER A 1  203  ? -50.147  -7.309   -8.299  1.00 49.30 203  A 1 
ATOM 1600  N N     . ASP A 1  204  ? -49.253  -5.477   -6.066  1.00 61.95 204  A 1 
ATOM 1601  C CA    . ASP A 1  204  ? -48.473  -5.429   -4.831  1.00 61.61 204  A 1 
ATOM 1602  C C     . ASP A 1  204  ? -47.617  -4.166   -4.751  1.00 61.90 204  A 1 
ATOM 1603  O O     . ASP A 1  204  ? -46.444  -4.115   -5.120  1.00 56.76 204  A 1 
ATOM 1604  C CB    . ASP A 1  204  ? -47.670  -6.725   -4.644  1.00 56.68 204  A 1 
ATOM 1605  C CG    . ASP A 1  204  ? -48.344  -7.692   -3.679  1.00 51.92 204  A 1 
ATOM 1606  O OD1   . ASP A 1  204  ? -48.963  -7.198   -2.708  1.00 47.21 204  A 1 
ATOM 1607  O OD2   . ASP A 1  204  ? -48.208  -8.908   -3.879  1.00 46.94 204  A 1 
ATOM 1608  N N     . LYS A 1  205  ? -48.181  -3.146   -4.175  1.00 62.74 205  A 1 
ATOM 1609  C CA    . LYS A 1  205  ? -47.475  -1.883   -3.920  1.00 62.16 205  A 1 
ATOM 1610  C C     . LYS A 1  205  ? -46.188  -2.041   -3.109  1.00 63.01 205  A 1 
ATOM 1611  O O     . LYS A 1  205  ? -45.341  -1.153   -3.146  1.00 58.00 205  A 1 
ATOM 1612  C CB    . LYS A 1  205  ? -48.393  -0.884   -3.205  1.00 56.62 205  A 1 
ATOM 1613  C CG    . LYS A 1  205  ? -49.397  -0.222   -4.152  1.00 51.50 205  A 1 
ATOM 1614  C CD    . LYS A 1  205  ? -50.165  0.884    -3.433  1.00 48.76 205  A 1 
ATOM 1615  C CE    . LYS A 1  205  ? -51.108  1.581    -4.410  1.00 44.26 205  A 1 
ATOM 1616  N NZ    . LYS A 1  205  ? -51.891  2.660    -3.775  1.00 39.98 205  A 1 
ATOM 1617  N N     . ARG A 1  206  ? -46.045  -3.116   -2.374  1.00 62.23 206  A 1 
ATOM 1618  C CA    . ARG A 1  206  ? -44.827  -3.374   -1.596  1.00 61.05 206  A 1 
ATOM 1619  C C     . ARG A 1  206  ? -43.661  -3.754   -2.496  1.00 61.76 206  A 1 
ATOM 1620  O O     . ARG A 1  206  ? -42.597  -3.147   -2.383  1.00 56.65 206  A 1 
ATOM 1621  C CB    . ARG A 1  206  ? -45.073  -4.451   -0.542  1.00 55.11 206  A 1 
ATOM 1622  C CG    . ARG A 1  206  ? -45.969  -3.953   0.586   1.00 49.97 206  A 1 
ATOM 1623  C CD    . ARG A 1  206  ? -46.097  -5.043   1.640   1.00 45.78 206  A 1 
ATOM 1624  N NE    . ARG A 1  206  ? -46.941  -4.614   2.765   1.00 41.14 206  A 1 
ATOM 1625  C CZ    . ARG A 1  206  ? -47.269  -5.360   3.809   1.00 36.97 206  A 1 
ATOM 1626  N NH1   . ARG A 1  206  ? -46.838  -6.587   3.928   1.00 34.80 206  A 1 
ATOM 1627  N NH2   . ARG A 1  206  ? -48.035  -4.884   4.746   1.00 33.39 206  A 1 
ATOM 1628  N N     . GLU A 1  207  ? -43.881  -4.678   -3.380  1.00 57.59 207  A 1 
ATOM 1629  C CA    . GLU A 1  207  ? -42.887  -5.043   -4.393  1.00 56.63 207  A 1 
ATOM 1630  C C     . GLU A 1  207  ? -42.576  -3.858   -5.298  1.00 57.53 207  A 1 
ATOM 1631  O O     . GLU A 1  207  ? -41.415  -3.575   -5.574  1.00 54.05 207  A 1 
ATOM 1632  C CB    . GLU A 1  207  ? -43.388  -6.209   -5.240  1.00 52.09 207  A 1 
ATOM 1633  C CG    . GLU A 1  207  ? -43.403  -7.513   -4.449  1.00 47.04 207  A 1 
ATOM 1634  C CD    . GLU A 1  207  ? -43.771  -8.712   -5.314  1.00 43.22 207  A 1 
ATOM 1635  O OE1   . GLU A 1  207  ? -43.438  -9.839   -4.885  1.00 39.82 207  A 1 
ATOM 1636  O OE2   . GLU A 1  207  ? -44.373  -8.508   -6.382  1.00 39.27 207  A 1 
ATOM 1637  N N     . LEU A 1  208  ? -43.575  -3.116   -5.663  1.00 58.76 208  A 1 
ATOM 1638  C CA    . LEU A 1  208  ? -43.420  -1.886   -6.414  1.00 57.96 208  A 1 
ATOM 1639  C C     . LEU A 1  208  ? -42.465  -0.921   -5.721  1.00 59.31 208  A 1 
ATOM 1640  O O     . LEU A 1  208  ? -41.536  -0.406   -6.326  1.00 55.96 208  A 1 
ATOM 1641  C CB    . LEU A 1  208  ? -44.787  -1.210   -6.562  1.00 53.60 208  A 1 
ATOM 1642  C CG    . LEU A 1  208  ? -45.027  -0.737   -7.994  1.00 49.46 208  A 1 
ATOM 1643  C CD1   . LEU A 1  208  ? -45.575  -1.898   -8.806  1.00 47.21 208  A 1 
ATOM 1644  C CD2   . LEU A 1  208  ? -46.010  0.419    -7.993  1.00 47.52 208  A 1 
ATOM 1645  N N     . ARG A 1  209  ? -42.667  -0.691   -4.461  1.00 61.21 209  A 1 
ATOM 1646  C CA    . ARG A 1  209  ? -41.864  0.264    -3.699  1.00 59.92 209  A 1 
ATOM 1647  C C     . ARG A 1  209  ? -40.417  -0.199   -3.545  1.00 60.63 209  A 1 
ATOM 1648  O O     . ARG A 1  209  ? -39.508  0.626    -3.602  1.00 56.95 209  A 1 
ATOM 1649  C CB    . ARG A 1  209  ? -42.547  0.517    -2.356  1.00 55.66 209  A 1 
ATOM 1650  C CG    . ARG A 1  209  ? -42.157  1.867    -1.768  1.00 51.40 209  A 1 
ATOM 1651  C CD    . ARG A 1  209  ? -42.931  2.083    -0.472  1.00 48.20 209  A 1 
ATOM 1652  N NE    . ARG A 1  209  ? -42.817  3.472    -0.006  1.00 44.38 209  A 1 
ATOM 1653  C CZ    . ARG A 1  209  ? -43.429  3.981    1.049   1.00 40.33 209  A 1 
ATOM 1654  N NH1   . ARG A 1  209  ? -44.185  3.252    1.823   1.00 38.73 209  A 1 
ATOM 1655  N NH2   . ARG A 1  209  ? -43.288  5.242    1.344   1.00 36.51 209  A 1 
ATOM 1656  N N     . ALA A 1  210  ? -40.211  -1.475   -3.385  1.00 58.90 210  A 1 
ATOM 1657  C CA    . ALA A 1  210  ? -38.876  -2.059   -3.388  1.00 57.57 210  A 1 
ATOM 1658  C C     . ALA A 1  210  ? -38.215  -1.909   -4.767  1.00 59.29 210  A 1 
ATOM 1659  O O     . ALA A 1  210  ? -37.083  -1.437   -4.858  1.00 55.05 210  A 1 
ATOM 1660  C CB    . ALA A 1  210  ? -38.974  -3.520   -2.943  1.00 52.27 210  A 1 
ATOM 1661  N N     . SER A 1  211  ? -38.923  -2.201   -5.824  1.00 57.20 211  A 1 
ATOM 1662  C CA    . SER A 1  211  ? -38.437  -2.078   -7.200  1.00 56.11 211  A 1 
ATOM 1663  C C     . SER A 1  211  ? -38.099  -0.635   -7.582  1.00 57.11 211  A 1 
ATOM 1664  O O     . SER A 1  211  ? -37.110  -0.402   -8.266  1.00 52.94 211  A 1 
ATOM 1665  C CB    . SER A 1  211  ? -39.476  -2.651   -8.158  1.00 50.44 211  A 1 
ATOM 1666  O OG    . SER A 1  211  ? -38.990  -2.634   -9.480  1.00 46.47 211  A 1 
ATOM 1667  N N     . VAL A 1  212  ? -38.837  0.329    -7.121  1.00 59.07 212  A 1 
ATOM 1668  C CA    . VAL A 1  212  ? -38.538  1.753    -7.357  1.00 58.61 212  A 1 
ATOM 1669  C C     . VAL A 1  212  ? -37.219  2.164    -6.704  1.00 60.84 212  A 1 
ATOM 1670  O O     . VAL A 1  212  ? -36.473  2.966    -7.255  1.00 57.03 212  A 1 
ATOM 1671  C CB    . VAL A 1  212  ? -39.670  2.662    -6.837  1.00 53.56 212  A 1 
ATOM 1672  C CG1   . VAL A 1  212  ? -39.351  4.156    -6.983  1.00 47.94 212  A 1 
ATOM 1673  C CG2   . VAL A 1  212  ? -40.975  2.445    -7.588  1.00 47.23 212  A 1 
ATOM 1674  N N     . SER A 1  213  ? -36.940  1.643    -5.537  1.00 61.21 213  A 1 
ATOM 1675  C CA    . SER A 1  213  ? -35.752  2.037    -4.778  1.00 60.99 213  A 1 
ATOM 1676  C C     . SER A 1  213  ? -34.463  1.402    -5.292  1.00 63.06 213  A 1 
ATOM 1677  O O     . SER A 1  213  ? -33.387  1.972    -5.117  1.00 58.60 213  A 1 
ATOM 1678  C CB    . SER A 1  213  ? -35.945  1.722    -3.298  1.00 54.14 213  A 1 
ATOM 1679  O OG    . SER A 1  213  ? -35.993  0.332    -3.045  1.00 48.54 213  A 1 
ATOM 1680  N N     . VAL A 1  214  ? -34.546  0.257    -5.920  1.00 64.76 214  A 1 
ATOM 1681  C CA    . VAL A 1  214  ? -33.385  -0.460   -6.446  1.00 64.86 214  A 1 
ATOM 1682  C C     . VAL A 1  214  ? -33.282  -0.201   -7.947  1.00 68.07 214  A 1 
ATOM 1683  O O     . VAL A 1  214  ? -34.149  -0.642   -8.699  1.00 64.48 214  A 1 
ATOM 1684  C CB    . VAL A 1  214  ? -33.458  -1.961   -6.130  1.00 58.54 214  A 1 
ATOM 1685  C CG1   . VAL A 1  214  ? -32.211  -2.688   -6.627  1.00 51.77 214  A 1 
ATOM 1686  C CG2   . VAL A 1  214  ? -33.556  -2.195   -4.619  1.00 51.13 214  A 1 
ATOM 1687  N N     . PRO A 1  215  ? -32.243  0.484    -8.399  1.00 69.32 215  A 1 
ATOM 1688  C CA    . PRO A 1  215  ? -32.046  0.682    -9.828  1.00 69.78 215  A 1 
ATOM 1689  C C     . PRO A 1  215  ? -31.800  -0.666   -10.520 1.00 72.05 215  A 1 
ATOM 1690  O O     . PRO A 1  215  ? -31.156  -1.545   -9.939  1.00 69.28 215  A 1 
ATOM 1691  C CB    . PRO A 1  215  ? -30.857  1.636    -9.947  1.00 65.65 215  A 1 
ATOM 1692  C CG    . PRO A 1  215  ? -30.066  1.391    -8.671  1.00 63.43 215  A 1 
ATOM 1693  C CD    . PRO A 1  215  ? -31.144  1.066    -7.645  1.00 64.85 215  A 1 
ATOM 1694  N N     . PRO A 1  216  ? -32.271  -0.842   -11.739 1.00 76.39 216  A 1 
ATOM 1695  C CA    . PRO A 1  216  ? -32.084  -2.083   -12.470 1.00 76.54 216  A 1 
ATOM 1696  C C     . PRO A 1  216  ? -30.596  -2.377   -12.690 1.00 78.29 216  A 1 
ATOM 1697  O O     . PRO A 1  216  ? -29.804  -1.505   -13.060 1.00 75.26 216  A 1 
ATOM 1698  C CB    . PRO A 1  216  ? -32.865  -1.921   -13.778 1.00 72.97 216  A 1 
ATOM 1699  C CG    . PRO A 1  216  ? -32.986  -0.415   -13.946 1.00 69.26 216  A 1 
ATOM 1700  C CD    . PRO A 1  216  ? -33.039  0.105    -12.518 1.00 71.69 216  A 1 
ATOM 1701  N N     . GLU A 1  217  ? -30.230  -3.613   -12.466 1.00 79.00 217  A 1 
ATOM 1702  C CA    . GLU A 1  217  ? -28.876  -4.113   -12.647 1.00 79.28 217  A 1 
ATOM 1703  C C     . GLU A 1  217  ? -28.682  -4.616   -14.077 1.00 80.43 217  A 1 
ATOM 1704  O O     . GLU A 1  217  ? -29.564  -5.244   -14.661 1.00 77.51 217  A 1 
ATOM 1705  C CB    . GLU A 1  217  ? -28.607  -5.197   -11.588 1.00 75.82 217  A 1 
ATOM 1706  C CG    . GLU A 1  217  ? -27.162  -5.703   -11.584 1.00 67.78 217  A 1 
ATOM 1707  C CD    . GLU A 1  217  ? -26.848  -6.664   -10.419 1.00 64.48 217  A 1 
ATOM 1708  O OE1   . GLU A 1  217  ? -25.760  -7.273   -10.423 1.00 58.99 217  A 1 
ATOM 1709  O OE2   . GLU A 1  217  ? -27.626  -6.779   -9.448  1.00 59.17 217  A 1 
ATOM 1710  N N     . ILE A 1  218  ? -27.517  -4.356   -14.629 1.00 82.84 218  A 1 
ATOM 1711  C CA    . ILE A 1  218  ? -27.079  -4.945   -15.889 1.00 83.21 218  A 1 
ATOM 1712  C C     . ILE A 1  218  ? -26.139  -6.101   -15.554 1.00 83.96 218  A 1 
ATOM 1713  O O     . ILE A 1  218  ? -25.047  -5.888   -15.026 1.00 80.88 218  A 1 
ATOM 1714  C CB    . ILE A 1  218  ? -26.413  -3.915   -16.819 1.00 80.87 218  A 1 
ATOM 1715  C CG1   . ILE A 1  218  ? -27.267  -2.639   -16.987 1.00 73.41 218  A 1 
ATOM 1716  C CG2   . ILE A 1  218  ? -26.172  -4.568   -18.182 1.00 71.18 218  A 1 
ATOM 1717  C CD1   . ILE A 1  218  ? -26.593  -1.563   -17.844 1.00 68.48 218  A 1 
ATOM 1718  N N     . ASP A 1  219  ? -26.559  -7.289   -15.862 1.00 84.36 219  A 1 
ATOM 1719  C CA    . ASP A 1  219  ? -25.779  -8.493   -15.611 1.00 84.47 219  A 1 
ATOM 1720  C C     . ASP A 1  219  ? -24.688  -8.709   -16.681 1.00 86.12 219  A 1 
ATOM 1721  O O     . ASP A 1  219  ? -24.779  -8.182   -17.795 1.00 82.82 219  A 1 
ATOM 1722  C CB    . ASP A 1  219  ? -26.731  -9.695   -15.447 1.00 80.48 219  A 1 
ATOM 1723  C CG    . ASP A 1  219  ? -27.418  -10.148  -16.736 1.00 75.30 219  A 1 
ATOM 1724  O OD1   . ASP A 1  219  ? -27.589  -9.320   -17.640 1.00 66.37 219  A 1 
ATOM 1725  O OD2   . ASP A 1  219  ? -27.768  -11.338  -16.838 1.00 69.63 219  A 1 
ATOM 1726  N N     . PRO A 1  220  ? -23.648  -9.484   -16.389 1.00 87.64 220  A 1 
ATOM 1727  C CA    . PRO A 1  220  ? -22.573  -9.730   -17.348 1.00 88.00 220  A 1 
ATOM 1728  C C     . PRO A 1  220  ? -23.040  -10.335  -18.674 1.00 88.41 220  A 1 
ATOM 1729  O O     . PRO A 1  220  ? -22.455  -10.060  -19.715 1.00 85.80 220  A 1 
ATOM 1730  C CB    . PRO A 1  220  ? -21.604  -10.671  -16.631 1.00 86.68 220  A 1 
ATOM 1731  C CG    . PRO A 1  220  ? -21.834  -10.383  -15.160 1.00 84.17 220  A 1 
ATOM 1732  C CD    . PRO A 1  220  ? -23.315  -10.043  -15.091 1.00 86.34 220  A 1 
ATOM 1733  N N     . LYS A 1  221  ? -24.098  -11.111  -18.667 1.00 88.00 221  A 1 
ATOM 1734  C CA    . LYS A 1  221  ? -24.638  -11.733  -19.879 1.00 87.79 221  A 1 
ATOM 1735  C C     . LYS A 1  221  ? -25.236  -10.698  -20.835 1.00 88.29 221  A 1 
ATOM 1736  O O     . LYS A 1  221  ? -25.018  -10.763  -22.045 1.00 85.15 221  A 1 
ATOM 1737  C CB    . LYS A 1  221  ? -25.668  -12.790  -19.461 1.00 85.44 221  A 1 
ATOM 1738  C CG    . LYS A 1  221  ? -26.152  -13.622  -20.649 1.00 77.32 221  A 1 
ATOM 1739  C CD    . LYS A 1  221  ? -27.167  -14.658  -20.176 1.00 72.96 221  A 1 
ATOM 1740  C CE    . LYS A 1  221  ? -27.667  -15.466  -21.371 1.00 64.51 221  A 1 
ATOM 1741  N NZ    . LYS A 1  221  ? -28.670  -16.474  -20.961 1.00 56.90 221  A 1 
ATOM 1742  N N     . VAL A 1  222  ? -25.949  -9.741   -20.293 1.00 88.50 222  A 1 
ATOM 1743  C CA    . VAL A 1  222  ? -26.487  -8.621   -21.069 1.00 88.04 222  A 1 
ATOM 1744  C C     . VAL A 1  222  ? -25.352  -7.745   -21.589 1.00 88.71 222  A 1 
ATOM 1745  O O     . VAL A 1  222  ? -25.341  -7.409   -22.770 1.00 87.00 222  A 1 
ATOM 1746  C CB    . VAL A 1  222  ? -27.498  -7.809   -20.242 1.00 86.21 222  A 1 
ATOM 1747  C CG1   . VAL A 1  222  ? -27.939  -6.528   -20.956 1.00 78.32 222  A 1 
ATOM 1748  C CG2   . VAL A 1  222  ? -28.755  -8.639   -19.982 1.00 78.43 222  A 1 
ATOM 1749  N N     . VAL A 1  223  ? -24.374  -7.447   -20.765 1.00 88.92 223  A 1 
ATOM 1750  C CA    . VAL A 1  223  ? -23.201  -6.661   -21.176 1.00 89.12 223  A 1 
ATOM 1751  C C     . VAL A 1  223  ? -22.433  -7.360   -22.298 1.00 89.52 223  A 1 
ATOM 1752  O O     . VAL A 1  223  ? -22.083  -6.718   -23.287 1.00 87.97 223  A 1 
ATOM 1753  C CB    . VAL A 1  223  ? -22.275  -6.373   -19.981 1.00 88.24 223  A 1 
ATOM 1754  C CG1   . VAL A 1  223  ? -21.003  -5.634   -20.402 1.00 80.47 223  A 1 
ATOM 1755  C CG2   . VAL A 1  223  ? -22.976  -5.493   -18.950 1.00 81.15 223  A 1 
ATOM 1756  N N     . TYR A 1  224  ? -22.233  -8.647   -22.187 1.00 89.90 224  A 1 
ATOM 1757  C CA    . TYR A 1  224  ? -21.570  -9.428   -23.232 1.00 89.96 224  A 1 
ATOM 1758  C C     . TYR A 1  224  ? -22.322  -9.343   -24.564 1.00 89.82 224  A 1 
ATOM 1759  O O     . TYR A 1  224  ? -21.729  -9.088   -25.608 1.00 87.71 224  A 1 
ATOM 1760  C CB    . TYR A 1  224  ? -21.444  -10.880  -22.764 1.00 89.33 224  A 1 
ATOM 1761  C CG    . TYR A 1  224  ? -20.687  -11.749  -23.739 1.00 89.07 224  A 1 
ATOM 1762  C CD1   . TYR A 1  224  ? -19.280  -11.781  -23.713 1.00 82.26 224  A 1 
ATOM 1763  C CD2   . TYR A 1  224  ? -21.375  -12.514  -24.702 1.00 82.78 224  A 1 
ATOM 1764  C CE1   . TYR A 1  224  ? -18.569  -12.559  -24.634 1.00 80.78 224  A 1 
ATOM 1765  C CE2   . TYR A 1  224  ? -20.674  -13.297  -25.636 1.00 81.21 224  A 1 
ATOM 1766  C CZ    . TYR A 1  224  ? -19.268  -13.314  -25.593 1.00 83.27 224  A 1 
ATOM 1767  O OH    . TYR A 1  224  ? -18.576  -14.073  -26.507 1.00 81.50 224  A 1 
ATOM 1768  N N     . SER A 1  225  ? -23.630  -9.501   -24.531 1.00 88.90 225  A 1 
ATOM 1769  C CA    . SER A 1  225  ? -24.478  -9.389   -25.723 1.00 88.33 225  A 1 
ATOM 1770  C C     . SER A 1  225  ? -24.464  -7.972   -26.304 1.00 88.43 225  A 1 
ATOM 1771  O O     . SER A 1  225  ? -24.424  -7.798   -27.520 1.00 85.15 225  A 1 
ATOM 1772  C CB    . SER A 1  225  ? -25.914  -9.789   -25.383 1.00 86.53 225  A 1 
ATOM 1773  O OG    . SER A 1  225  ? -25.950  -11.088  -24.822 1.00 72.52 225  A 1 
ATOM 1774  N N     . LEU A 1  226  ? -24.453  -6.973   -25.453 1.00 88.44 226  A 1 
ATOM 1775  C CA    . LEU A 1  226  ? -24.420  -5.573   -25.848 1.00 88.06 226  A 1 
ATOM 1776  C C     . LEU A 1  226  ? -23.095  -5.214   -26.539 1.00 88.57 226  A 1 
ATOM 1777  O O     . LEU A 1  226  ? -23.091  -4.574   -27.587 1.00 86.35 226  A 1 
ATOM 1778  C CB    . LEU A 1  226  ? -24.653  -4.726   -24.589 1.00 86.58 226  A 1 
ATOM 1779  C CG    . LEU A 1  226  ? -25.232  -3.337   -24.892 1.00 82.08 226  A 1 
ATOM 1780  C CD1   . LEU A 1  226  ? -26.721  -3.422   -25.206 1.00 75.86 226  A 1 
ATOM 1781  C CD2   . LEU A 1  226  ? -25.053  -2.430   -23.684 1.00 76.57 226  A 1 
ATOM 1782  N N     . PHE A 1  227  ? -21.994  -5.662   -25.989 1.00 88.55 227  A 1 
ATOM 1783  C CA    . PHE A 1  227  ? -20.665  -5.414   -26.545 1.00 88.63 227  A 1 
ATOM 1784  C C     . PHE A 1  227  ? -20.437  -6.155   -27.864 1.00 88.48 227  A 1 
ATOM 1785  O O     . PHE A 1  227  ? -19.808  -5.613   -28.770 1.00 85.46 227  A 1 
ATOM 1786  C CB    . PHE A 1  227  ? -19.603  -5.801   -25.515 1.00 87.83 227  A 1 
ATOM 1787  C CG    . PHE A 1  227  ? -19.409  -4.848   -24.352 1.00 88.86 227  A 1 
ATOM 1788  C CD1   . PHE A 1  227  ? -20.181  -3.684   -24.183 1.00 82.70 227  A 1 
ATOM 1789  C CD2   . PHE A 1  227  ? -18.385  -5.125   -23.426 1.00 82.72 227  A 1 
ATOM 1790  C CE1   . PHE A 1  227  ? -19.937  -2.809   -23.118 1.00 81.41 227  A 1 
ATOM 1791  C CE2   . PHE A 1  227  ? -18.139  -4.254   -22.360 1.00 81.98 227  A 1 
ATOM 1792  C CZ    . PHE A 1  227  ? -18.914  -3.095   -22.205 1.00 84.72 227  A 1 
ATOM 1793  N N     . LYS A 1  228  ? -20.990  -7.320   -27.995 1.00 88.39 228  A 1 
ATOM 1794  C CA    . LYS A 1  228  ? -20.925  -8.075   -29.245 1.00 87.95 228  A 1 
ATOM 1795  C C     . LYS A 1  228  ? -21.596  -7.347   -30.418 1.00 87.71 228  A 1 
ATOM 1796  O O     . LYS A 1  228  ? -21.182  -7.509   -31.560 1.00 84.21 228  A 1 
ATOM 1797  C CB    . LYS A 1  228  ? -21.530  -9.460   -28.996 1.00 86.34 228  A 1 
ATOM 1798  C CG    . LYS A 1  228  ? -21.195  -10.425  -30.131 1.00 79.21 228  A 1 
ATOM 1799  C CD    . LYS A 1  228  ? -21.697  -11.827  -29.791 1.00 75.42 228  A 1 
ATOM 1800  C CE    . LYS A 1  228  ? -21.309  -12.780  -30.921 1.00 67.40 228  A 1 
ATOM 1801  N NZ    . LYS A 1  228  ? -21.722  -14.166  -30.619 1.00 59.86 228  A 1 
ATOM 1802  N N     . ASN A 1  229  ? -22.572  -6.532   -30.138 1.00 87.36 229  A 1 
ATOM 1803  C CA    . ASN A 1  229  ? -23.294  -5.746   -31.138 1.00 86.84 229  A 1 
ATOM 1804  C C     . ASN A 1  229  ? -22.640  -4.389   -31.459 1.00 86.96 229  A 1 
ATOM 1805  O O     . ASN A 1  229  ? -23.147  -3.657   -32.306 1.00 82.83 229  A 1 
ATOM 1806  C CB    . ASN A 1  229  ? -24.744  -5.580   -30.667 1.00 84.45 229  A 1 
ATOM 1807  C CG    . ASN A 1  229  ? -25.529  -6.879   -30.642 1.00 79.41 229  A 1 
ATOM 1808  O OD1   . ASN A 1  229  ? -25.215  -7.855   -31.291 1.00 71.00 229  A 1 
ATOM 1809  N ND2   . ASN A 1  229  ? -26.609  -6.908   -29.894 1.00 71.11 229  A 1 
ATOM 1810  N N     . MET A 1  230  ? -21.563  -4.033   -30.814 1.00 85.93 230  A 1 
ATOM 1811  C CA    . MET A 1  230  ? -20.851  -2.797   -31.127 1.00 86.04 230  A 1 
ATOM 1812  C C     . MET A 1  230  ? -20.159  -2.873   -32.490 1.00 86.13 230  A 1 
ATOM 1813  O O     . MET A 1  230  ? -19.660  -3.926   -32.891 1.00 83.64 230  A 1 
ATOM 1814  C CB    . MET A 1  230  ? -19.833  -2.454   -30.037 1.00 84.72 230  A 1 
ATOM 1815  C CG    . MET A 1  230  ? -20.506  -1.962   -28.758 1.00 79.28 230  A 1 
ATOM 1816  S SD    . MET A 1  230  ? -19.362  -1.491   -27.429 1.00 77.20 230  A 1 
ATOM 1817  C CE    . MET A 1  230  ? -18.460  -0.129   -28.203 1.00 69.63 230  A 1 
ATOM 1818  N N     . SER A 1  231  ? -20.108  -1.749   -33.174 1.00 84.84 231  A 1 
ATOM 1819  C CA    . SER A 1  231  ? -19.341  -1.629   -34.415 1.00 84.46 231  A 1 
ATOM 1820  C C     . SER A 1  231  ? -17.846  -1.471   -34.128 1.00 85.37 231  A 1 
ATOM 1821  O O     . SER A 1  231  ? -17.451  -0.943   -33.091 1.00 81.27 231  A 1 
ATOM 1822  C CB    . SER A 1  231  ? -19.870  -0.474   -35.267 1.00 81.09 231  A 1 
ATOM 1823  O OG    . SER A 1  231  ? -19.505  0.778    -34.733 1.00 72.62 231  A 1 
ATOM 1824  N N     . ASP A 1  232  ? -17.009  -1.873   -35.071 1.00 85.57 232  A 1 
ATOM 1825  C CA    . ASP A 1  232  ? -15.561  -1.729   -34.924 1.00 85.40 232  A 1 
ATOM 1826  C C     . ASP A 1  232  ? -15.123  -0.260   -34.948 1.00 85.91 232  A 1 
ATOM 1827  O O     . ASP A 1  232  ? -14.213  0.128    -34.221 1.00 82.14 232  A 1 
ATOM 1828  C CB    . ASP A 1  232  ? -14.853  -2.548   -36.008 1.00 82.75 232  A 1 
ATOM 1829  C CG    . ASP A 1  232  ? -15.083  -4.055   -35.869 1.00 77.65 232  A 1 
ATOM 1830  O OD1   . ASP A 1  232  ? -15.390  -4.523   -34.746 1.00 70.15 232  A 1 
ATOM 1831  O OD2   . ASP A 1  232  ? -14.972  -4.747   -36.902 1.00 71.03 232  A 1 
ATOM 1832  N N     . GLU A 1  233  ? -15.818  0.573    -35.687 1.00 84.47 233  A 1 
ATOM 1833  C CA    . GLU A 1  233  ? -15.563  2.018    -35.673 1.00 84.34 233  A 1 
ATOM 1834  C C     . GLU A 1  233  ? -15.831  2.653    -34.306 1.00 84.79 233  A 1 
ATOM 1835  O O     . GLU A 1  233  ? -15.088  3.530    -33.874 1.00 81.23 233  A 1 
ATOM 1836  C CB    . GLU A 1  233  ? -16.442  2.736    -36.697 1.00 82.01 233  A 1 
ATOM 1837  C CG    . GLU A 1  233  ? -16.026  2.501    -38.144 1.00 73.81 233  A 1 
ATOM 1838  C CD    . GLU A 1  233  ? -16.724  3.464    -39.107 1.00 69.77 233  A 1 
ATOM 1839  O OE1   . GLU A 1  233  ? -16.380  3.426    -40.310 1.00 63.00 233  A 1 
ATOM 1840  O OE2   . GLU A 1  233  ? -17.559  4.285    -38.661 1.00 63.72 233  A 1 
ATOM 1841  N N     . ASP A 1  234  ? -16.859  2.214    -33.636 1.00 85.35 234  A 1 
ATOM 1842  C CA    . ASP A 1  234  ? -17.152  2.712    -32.292 1.00 84.60 234  A 1 
ATOM 1843  C C     . ASP A 1  234  ? -16.125  2.203    -31.271 1.00 85.46 234  A 1 
ATOM 1844  O O     . ASP A 1  234  ? -15.812  2.902    -30.309 1.00 81.93 234  A 1 
ATOM 1845  C CB    . ASP A 1  234  ? -18.581  2.334    -31.883 1.00 82.13 234  A 1 
ATOM 1846  C CG    . ASP A 1  234  ? -19.675  3.049    -32.685 1.00 78.41 234  A 1 
ATOM 1847  O OD1   . ASP A 1  234  ? -19.420  4.116    -33.285 1.00 70.85 234  A 1 
ATOM 1848  O OD2   . ASP A 1  234  ? -20.812  2.529    -32.686 1.00 72.17 234  A 1 
ATOM 1849  N N     . CYS A 1  235  ? -15.552  1.037    -31.505 1.00 86.27 235  A 1 
ATOM 1850  C CA    . CYS A 1  235  ? -14.439  0.534    -30.699 1.00 85.93 235  A 1 
ATOM 1851  C C     . CYS A 1  235  ? -13.177  1.391    -30.891 1.00 86.24 235  A 1 
ATOM 1852  O O     . CYS A 1  235  ? -12.539  1.766    -29.909 1.00 83.62 235  A 1 
ATOM 1853  C CB    . CYS A 1  235  ? -14.164  -0.936   -31.034 1.00 84.34 235  A 1 
ATOM 1854  S SG    . CYS A 1  235  ? -15.619  -1.973   -30.670 1.00 77.63 235  A 1 
ATOM 1855  N N     . GLU A 1  236  ? -12.862  1.753    -32.117 1.00 85.70 236  A 1 
ATOM 1856  C CA    . GLU A 1  236  ? -11.769  2.695    -32.395 1.00 85.37 236  A 1 
ATOM 1857  C C     . GLU A 1  236  ? -12.004  4.060    -31.740 1.00 85.88 236  A 1 
ATOM 1858  O O     . GLU A 1  236  ? -11.083  4.640    -31.168 1.00 83.31 236  A 1 
ATOM 1859  C CB    . GLU A 1  236  ? -11.603  2.917    -33.905 1.00 83.44 236  A 1 
ATOM 1860  C CG    . GLU A 1  236  ? -10.984  1.744    -34.656 1.00 75.73 236  A 1 
ATOM 1861  C CD    . GLU A 1  236  ? -10.667  2.094    -36.118 1.00 73.49 236  A 1 
ATOM 1862  O OE1   . GLU A 1  236  ? -9.905   1.343    -36.757 1.00 66.37 236  A 1 
ATOM 1863  O OE2   . GLU A 1  236  ? -11.149  3.129    -36.638 1.00 67.26 236  A 1 
ATOM 1864  N N     . LEU A 1  237  ? -13.222  4.534    -31.780 1.00 86.26 237  A 1 
ATOM 1865  C CA    . LEU A 1  237  ? -13.594  5.804    -31.162 1.00 86.03 237  A 1 
ATOM 1866  C C     . LEU A 1  237  ? -13.358  5.807    -29.646 1.00 86.57 237  A 1 
ATOM 1867  O O     . LEU A 1  237  ? -12.977  6.830    -29.076 1.00 83.44 237  A 1 
ATOM 1868  C CB    . LEU A 1  237  ? -15.069  6.066    -31.491 1.00 83.84 237  A 1 
ATOM 1869  C CG    . LEU A 1  237  ? -15.576  7.439    -31.018 1.00 79.85 237  A 1 
ATOM 1870  C CD1   . LEU A 1  237  ? -14.980  8.567    -31.848 1.00 73.10 237  A 1 
ATOM 1871  C CD2   . LEU A 1  237  ? -17.087  7.502    -31.151 1.00 72.84 237  A 1 
ATOM 1872  N N     . LEU A 1  238  ? -13.547  4.675    -29.002 1.00 85.94 238  A 1 
ATOM 1873  C CA    . LEU A 1  238  ? -13.328  4.486    -27.567 1.00 85.61 238  A 1 
ATOM 1874  C C     . LEU A 1  238  ? -11.894  4.062    -27.212 1.00 85.98 238  A 1 
ATOM 1875  O O     . LEU A 1  238  ? -11.628  3.712    -26.066 1.00 81.09 238  A 1 
ATOM 1876  C CB    . LEU A 1  238  ? -14.373  3.496    -27.023 1.00 84.05 238  A 1 
ATOM 1877  C CG    . LEU A 1  238  ? -15.818  4.017    -27.080 1.00 82.86 238  A 1 
ATOM 1878  C CD1   . LEU A 1  238  ? -16.766  2.921    -26.612 1.00 76.47 238  A 1 
ATOM 1879  C CD2   . LEU A 1  238  ? -16.025  5.241    -26.188 1.00 76.50 238  A 1 
ATOM 1880  N N     . TYR A 1  239  ? -11.007  4.117    -28.164 1.00 84.87 239  A 1 
ATOM 1881  C CA    . TYR A 1  239  ? -9.603   3.748    -27.991 1.00 85.68 239  A 1 
ATOM 1882  C C     . TYR A 1  239  ? -9.398   2.304    -27.494 1.00 86.14 239  A 1 
ATOM 1883  O O     . TYR A 1  239  ? -8.555   2.022    -26.641 1.00 82.85 239  A 1 
ATOM 1884  C CB    . TYR A 1  239  ? -8.889   4.823    -27.151 1.00 83.58 239  A 1 
ATOM 1885  C CG    . TYR A 1  239  ? -7.387   4.764    -27.159 1.00 83.40 239  A 1 
ATOM 1886  C CD1   . TYR A 1  239  ? -6.675   4.601    -28.364 1.00 77.88 239  A 1 
ATOM 1887  C CD2   . TYR A 1  239  ? -6.678   4.879    -25.950 1.00 79.09 239  A 1 
ATOM 1888  C CE1   . TYR A 1  239  ? -5.275   4.546    -28.363 1.00 76.64 239  A 1 
ATOM 1889  C CE2   . TYR A 1  239  ? -5.283   4.827    -25.941 1.00 77.44 239  A 1 
ATOM 1890  C CZ    . TYR A 1  239  ? -4.581   4.661    -27.146 1.00 78.59 239  A 1 
ATOM 1891  O OH    . TYR A 1  239  ? -3.212   4.603    -27.138 1.00 75.25 239  A 1 
ATOM 1892  N N     . LEU A 1  240  ? -10.169  1.395    -28.048 1.00 86.31 240  A 1 
ATOM 1893  C CA    . LEU A 1  240  ? -10.032  -0.029   -27.795 1.00 85.97 240  A 1 
ATOM 1894  C C     . LEU A 1  240  ? -9.164   -0.664   -28.882 1.00 85.65 240  A 1 
ATOM 1895  O O     . LEU A 1  240  ? -9.295   -0.345   -30.060 1.00 81.28 240  A 1 
ATOM 1896  C CB    . LEU A 1  240  ? -11.418  -0.686   -27.721 1.00 84.46 240  A 1 
ATOM 1897  C CG    . LEU A 1  240  ? -12.350  -0.094   -26.651 1.00 82.52 240  A 1 
ATOM 1898  C CD1   . LEU A 1  240  ? -13.728  -0.738   -26.752 1.00 76.14 240  A 1 
ATOM 1899  C CD2   . LEU A 1  240  ? -11.819  -0.318   -25.235 1.00 76.37 240  A 1 
ATOM 1900  N N     . SER A 1  241  ? -8.306   -1.564   -28.470 1.00 84.33 241  A 1 
ATOM 1901  C CA    . SER A 1  241  ? -7.447   -2.304   -29.397 1.00 82.98 241  A 1 
ATOM 1902  C C     . SER A 1  241  ? -8.092   -3.571   -29.953 1.00 83.29 241  A 1 
ATOM 1903  O O     . SER A 1  241  ? -7.618   -4.115   -30.945 1.00 76.45 241  A 1 
ATOM 1904  C CB    . SER A 1  241  ? -6.145   -2.671   -28.701 1.00 79.48 241  A 1 
ATOM 1905  O OG    . SER A 1  241  ? -6.369   -3.494   -27.578 1.00 71.17 241  A 1 
ATOM 1906  N N     . ASP A 1  242  ? -9.116   -4.049   -29.299 1.00 83.53 242  A 1 
ATOM 1907  C CA    . ASP A 1  242  ? -9.806   -5.284   -29.650 1.00 84.03 242  A 1 
ATOM 1908  C C     . ASP A 1  242  ? -11.298  -5.182   -29.300 1.00 85.44 242  A 1 
ATOM 1909  O O     . ASP A 1  242  ? -11.757  -4.182   -28.744 1.00 81.16 242  A 1 
ATOM 1910  C CB    . ASP A 1  242  ? -9.107   -6.455   -28.933 1.00 80.01 242  A 1 
ATOM 1911  C CG    . ASP A 1  242  ? -9.330   -7.822   -29.578 1.00 75.31 242  A 1 
ATOM 1912  O OD1   . ASP A 1  242  ? -10.111  -7.946   -30.544 1.00 69.30 242  A 1 
ATOM 1913  O OD2   . ASP A 1  242  ? -8.750   -8.810   -29.087 1.00 70.01 242  A 1 
ATOM 1914  N N     . ARG A 1  243  ? -12.034  -6.216   -29.625 1.00 86.24 243  A 1 
ATOM 1915  C CA    . ARG A 1  243  ? -13.475  -6.289   -29.384 1.00 86.85 243  A 1 
ATOM 1916  C C     . ARG A 1  243  ? -13.813  -6.168   -27.894 1.00 87.61 243  A 1 
ATOM 1917  O O     . ARG A 1  243  ? -13.237  -6.888   -27.086 1.00 84.47 243  A 1 
ATOM 1918  C CB    . ARG A 1  243  ? -14.012  -7.607   -29.954 1.00 84.67 243  A 1 
ATOM 1919  C CG    . ARG A 1  243  ? -13.939  -7.718   -31.481 1.00 78.26 243  A 1 
ATOM 1920  C CD    . ARG A 1  243  ? -14.817  -6.691   -32.206 1.00 78.63 243  A 1 
ATOM 1921  N NE    . ARG A 1  243  ? -16.215  -6.803   -31.783 1.00 77.28 243  A 1 
ATOM 1922  C CZ    . ARG A 1  243  ? -17.211  -6.009   -32.134 1.00 76.25 243  A 1 
ATOM 1923  N NH1   . ARG A 1  243  ? -17.045  -5.029   -32.973 1.00 66.94 243  A 1 
ATOM 1924  N NH2   . ARG A 1  243  ? -18.391  -6.202   -31.630 1.00 69.88 243  A 1 
ATOM 1925  N N     . PRO A 1  244  ? -14.761  -5.334   -27.529 1.00 88.27 244  A 1 
ATOM 1926  C CA    . PRO A 1  244  ? -15.068  -5.079   -26.121 1.00 88.27 244  A 1 
ATOM 1927  C C     . PRO A 1  244  ? -15.686  -6.274   -25.391 1.00 88.60 244  A 1 
ATOM 1928  O O     . PRO A 1  244  ? -15.540  -6.374   -24.180 1.00 85.61 244  A 1 
ATOM 1929  C CB    . PRO A 1  244  ? -16.008  -3.870   -26.136 1.00 86.38 244  A 1 
ATOM 1930  C CG    . PRO A 1  244  ? -16.675  -3.949   -27.498 1.00 84.12 244  A 1 
ATOM 1931  C CD    . PRO A 1  244  ? -15.566  -4.488   -28.387 1.00 86.51 244  A 1 
ATOM 1932  N N     . GLU A 1  245  ? -16.322  -7.202   -26.097 1.00 87.22 245  A 1 
ATOM 1933  C CA    . GLU A 1  245  ? -16.842  -8.423   -25.476 1.00 86.47 245  A 1 
ATOM 1934  C C     . GLU A 1  245  ? -15.749  -9.284   -24.827 1.00 86.85 245  A 1 
ATOM 1935  O O     . GLU A 1  245  ? -16.022  -10.030  -23.894 1.00 84.13 245  A 1 
ATOM 1936  C CB    . GLU A 1  245  ? -17.667  -9.245   -26.481 1.00 84.46 245  A 1 
ATOM 1937  C CG    . GLU A 1  245  ? -16.932  -9.765   -27.724 1.00 78.55 245  A 1 
ATOM 1938  C CD    . GLU A 1  245  ? -16.989  -8.803   -28.926 1.00 77.24 245  A 1 
ATOM 1939  O OE1   . GLU A 1  245  ? -16.919  -9.287   -30.074 1.00 69.18 245  A 1 
ATOM 1940  O OE2   . GLU A 1  245  ? -17.116  -7.581   -28.746 1.00 70.85 245  A 1 
ATOM 1941  N N     . LYS A 1  246  ? -14.525  -9.116   -25.251 1.00 88.29 246  A 1 
ATOM 1942  C CA    . LYS A 1  246  ? -13.370  -9.815   -24.682 1.00 87.98 246  A 1 
ATOM 1943  C C     . LYS A 1  246  ? -12.926  -9.275   -23.315 1.00 88.27 246  A 1 
ATOM 1944  O O     . LYS A 1  246  ? -12.062  -9.871   -22.684 1.00 84.71 246  A 1 
ATOM 1945  C CB    . LYS A 1  246  ? -12.199  -9.771   -25.669 1.00 86.26 246  A 1 
ATOM 1946  C CG    . LYS A 1  246  ? -12.527  -10.401  -27.027 1.00 83.61 246  A 1 
ATOM 1947  C CD    . LYS A 1  246  ? -11.297  -10.324  -27.924 1.00 79.87 246  A 1 
ATOM 1948  C CE    . LYS A 1  246  ? -11.568  -10.895  -29.308 1.00 74.48 246  A 1 
ATOM 1949  N NZ    . LYS A 1  246  ? -10.375  -10.749  -30.162 1.00 67.06 246  A 1 
ATOM 1950  N N     . LEU A 1  247  ? -13.507  -8.183   -22.870 1.00 89.24 247  A 1 
ATOM 1951  C CA    . LEU A 1  247  ? -13.243  -7.634   -21.534 1.00 88.91 247  A 1 
ATOM 1952  C C     . LEU A 1  247  ? -13.935  -8.430   -20.419 1.00 89.20 247  A 1 
ATOM 1953  O O     . LEU A 1  247  ? -13.585  -8.277   -19.250 1.00 86.32 247  A 1 
ATOM 1954  C CB    . LEU A 1  247  ? -13.691  -6.167   -21.475 1.00 87.94 247  A 1 
ATOM 1955  C CG    . LEU A 1  247  ? -12.949  -5.218   -22.425 1.00 87.15 247  A 1 
ATOM 1956  C CD1   . LEU A 1  247  ? -13.632  -3.855   -22.433 1.00 81.05 247  A 1 
ATOM 1957  C CD2   . LEU A 1  247  ? -11.502  -5.015   -21.998 1.00 80.97 247  A 1 
ATOM 1958  N N     . LEU A 1  248  ? -14.897  -9.247   -20.769 1.00 89.13 248  A 1 
ATOM 1959  C CA    . LEU A 1  248  ? -15.576  -10.122  -19.829 1.00 89.13 248  A 1 
ATOM 1960  C C     . LEU A 1  248  ? -14.896  -11.488  -19.791 1.00 89.38 248  A 1 
ATOM 1961  O O     . LEU A 1  248  ? -14.328  -11.952  -20.774 1.00 86.03 248  A 1 
ATOM 1962  C CB    . LEU A 1  248  ? -17.066  -10.245  -20.172 1.00 87.26 248  A 1 
ATOM 1963  C CG    . LEU A 1  248  ? -17.882  -8.992   -19.807 1.00 85.76 248  A 1 
ATOM 1964  C CD1   . LEU A 1  248  ? -17.886  -7.942   -20.915 1.00 77.02 248  A 1 
ATOM 1965  C CD2   . LEU A 1  248  ? -19.329  -9.378   -19.533 1.00 76.90 248  A 1 
ATOM 1966  N N     . VAL A 1  249  ? -14.977  -12.138  -18.652 1.00 89.57 249  A 1 
ATOM 1967  C CA    . VAL A 1  249  ? -14.401  -13.467  -18.458 1.00 89.47 249  A 1 
ATOM 1968  C C     . VAL A 1  249  ? -15.455  -14.517  -18.779 1.00 89.72 249  A 1 
ATOM 1969  O O     . VAL A 1  249  ? -16.426  -14.674  -18.047 1.00 87.44 249  A 1 
ATOM 1970  C CB    . VAL A 1  249  ? -13.845  -13.642  -17.037 1.00 88.02 249  A 1 
ATOM 1971  C CG1   . VAL A 1  249  ? -13.119  -14.976  -16.901 1.00 80.97 249  A 1 
ATOM 1972  C CG2   . VAL A 1  249  ? -12.857  -12.531  -16.674 1.00 81.09 249  A 1 
ATOM 1973  N N     . THR A 1  250  ? -15.238  -15.245  -19.849 1.00 89.44 250  A 1 
ATOM 1974  C CA    . THR A 1  250  ? -16.052  -16.409  -20.234 1.00 89.06 250  A 1 
ATOM 1975  C C     . THR A 1  250  ? -15.301  -17.720  -20.005 1.00 89.37 250  A 1 
ATOM 1976  O O     . THR A 1  250  ? -15.893  -18.718  -19.616 1.00 85.71 250  A 1 
ATOM 1977  C CB    . THR A 1  250  ? -16.486  -16.304  -21.696 1.00 86.94 250  A 1 
ATOM 1978  O OG1   . THR A 1  250  ? -15.368  -16.032  -22.520 1.00 76.56 250  A 1 
ATOM 1979  C CG2   . THR A 1  250  ? -17.477  -15.171  -21.912 1.00 75.86 250  A 1 
ATOM 1980  N N     . SER A 1  251  ? -14.006  -17.686  -20.171 1.00 89.31 251  A 1 
ATOM 1981  C CA    . SER A 1  251  ? -13.104  -18.791  -19.862 1.00 89.49 251  A 1 
ATOM 1982  C C     . SER A 1  251  ? -11.888  -18.283  -19.092 1.00 89.70 251  A 1 
ATOM 1983  O O     . SER A 1  251  ? -11.366  -17.210  -19.380 1.00 86.25 251  A 1 
ATOM 1984  C CB    . SER A 1  251  ? -12.670  -19.504  -21.140 1.00 87.05 251  A 1 
ATOM 1985  O OG    . SER A 1  251  ? -13.785  -20.106  -21.766 1.00 74.97 251  A 1 
ATOM 1986  N N     . ILE A 1  252  ? -11.430  -19.062  -18.132 1.00 90.15 252  A 1 
ATOM 1987  C CA    . ILE A 1  252  ? -10.266  -18.720  -17.315 1.00 90.10 252  A 1 
ATOM 1988  C C     . ILE A 1  252  ? -9.065   -19.537  -17.796 1.00 90.56 252  A 1 
ATOM 1989  O O     . ILE A 1  252  ? -9.146   -20.767  -17.819 1.00 88.57 252  A 1 
ATOM 1990  C CB    . ILE A 1  252  ? -10.558  -18.937  -15.816 1.00 88.59 252  A 1 
ATOM 1991  C CG1   . ILE A 1  252  ? -11.702  -18.002  -15.367 1.00 81.85 252  A 1 
ATOM 1992  C CG2   . ILE A 1  252  ? -9.300   -18.700  -14.970 1.00 79.95 252  A 1 
ATOM 1993  C CD1   . ILE A 1  252  ? -12.136  -18.191  -13.917 1.00 75.80 252  A 1 
ATOM 1994  N N     . PRO A 1  253  ? -7.955   -18.895  -18.132 1.00 90.94 253  A 1 
ATOM 1995  C CA    . PRO A 1  253  ? -6.711   -19.615  -18.352 1.00 90.61 253  A 1 
ATOM 1996  C C     . PRO A 1  253  ? -6.171   -20.117  -17.014 1.00 90.84 253  A 1 
ATOM 1997  O O     . PRO A 1  253  ? -5.859   -19.335  -16.116 1.00 88.58 253  A 1 
ATOM 1998  C CB    . PRO A 1  253  ? -5.783   -18.607  -19.030 1.00 89.05 253  A 1 
ATOM 1999  C CG    . PRO A 1  253  ? -6.271   -17.258  -18.525 1.00 85.96 253  A 1 
ATOM 2000  C CD    . PRO A 1  253  ? -7.766   -17.464  -18.283 1.00 88.68 253  A 1 
ATOM 2001  N N     . VAL A 1  254  ? -6.063   -21.411  -16.878 1.00 90.77 254  A 1 
ATOM 2002  C CA    . VAL A 1  254  ? -5.457   -22.017  -15.694 1.00 90.84 254  A 1 
ATOM 2003  C C     . VAL A 1  254  ? -3.941   -21.916  -15.838 1.00 91.07 254  A 1 
ATOM 2004  O O     . VAL A 1  254  ? -3.389   -22.477  -16.784 1.00 89.24 254  A 1 
ATOM 2005  C CB    . VAL A 1  254  ? -5.914   -23.473  -15.507 1.00 89.66 254  A 1 
ATOM 2006  C CG1   . VAL A 1  254  ? -5.248   -24.108  -14.289 1.00 83.01 254  A 1 
ATOM 2007  C CG2   . VAL A 1  254  ? -7.428   -23.537  -15.308 1.00 83.61 254  A 1 
ATOM 2008  N N     . PRO A 1  255  ? -3.259   -21.216  -14.943 1.00 90.93 255  A 1 
ATOM 2009  C CA    . PRO A 1  255  ? -1.824   -21.002  -15.078 1.00 90.85 255  A 1 
ATOM 2010  C C     . PRO A 1  255  ? -1.035   -22.306  -14.931 1.00 91.07 255  A 1 
ATOM 2011  O O     . PRO A 1  255  ? -1.463   -23.219  -14.213 1.00 88.91 255  A 1 
ATOM 2012  C CB    . PRO A 1  255  ? -1.463   -19.977  -13.998 1.00 89.38 255  A 1 
ATOM 2013  C CG    . PRO A 1  255  ? -2.549   -20.153  -12.950 1.00 86.83 255  A 1 
ATOM 2014  C CD    . PRO A 1  255  ? -3.771   -20.513  -13.780 1.00 88.99 255  A 1 
ATOM 2015  N N     . PRO A 1  256  ? 0.128    -22.393  -15.563 1.00 90.36 256  A 1 
ATOM 2016  C CA    . PRO A 1  256  ? 1.014    -23.543  -15.444 1.00 90.15 256  A 1 
ATOM 2017  C C     . PRO A 1  256  ? 1.382    -23.862  -13.996 1.00 90.10 256  A 1 
ATOM 2018  O O     . PRO A 1  256  ? 1.432    -22.982  -13.140 1.00 87.75 256  A 1 
ATOM 2019  C CB    . PRO A 1  256  ? 2.266    -23.181  -16.242 1.00 88.61 256  A 1 
ATOM 2020  C CG    . PRO A 1  256  ? 1.802    -22.129  -17.216 1.00 86.20 256  A 1 
ATOM 2021  C CD    . PRO A 1  256  ? 0.689    -21.414  -16.473 1.00 88.83 256  A 1 
ATOM 2022  N N     . ILE A 1  257  ? 1.734    -25.101  -13.743 1.00 89.14 257  A 1 
ATOM 2023  C CA    . ILE A 1  257  ? 2.156    -25.528  -12.402 1.00 88.87 257  A 1 
ATOM 2024  C C     . ILE A 1  257  ? 3.416    -24.775  -11.946 1.00 88.99 257  A 1 
ATOM 2025  O O     . ILE A 1  257  ? 3.575    -24.491  -10.766 1.00 86.09 257  A 1 
ATOM 2026  C CB    . ILE A 1  257  ? 2.342    -27.058  -12.371 1.00 86.68 257  A 1 
ATOM 2027  C CG1   . ILE A 1  257  ? 1.018    -27.765  -12.751 1.00 79.75 257  A 1 
ATOM 2028  C CG2   . ILE A 1  257  ? 2.804    -27.523  -10.983 1.00 78.35 257  A 1 
ATOM 2029  C CD1   . ILE A 1  257  ? 1.165    -29.262  -13.008 1.00 74.05 257  A 1 
ATOM 2030  N N     . ALA A 1  258  ? 4.260    -24.374  -12.876 1.00 88.01 258  A 1 
ATOM 2031  C CA    . ALA A 1  258  ? 5.474    -23.616  -12.576 1.00 87.34 258  A 1 
ATOM 2032  C C     . ALA A 1  258  ? 5.216    -22.282  -11.850 1.00 87.45 258  A 1 
ATOM 2033  O O     . ALA A 1  258  ? 6.064    -21.821  -11.093 1.00 84.08 258  A 1 
ATOM 2034  C CB    . ALA A 1  258  ? 6.224    -23.386  -13.890 1.00 85.02 258  A 1 
ATOM 2035  N N     . ILE A 1  259  ? 4.059    -21.676  -12.060 1.00 88.86 259  A 1 
ATOM 2036  C CA    . ILE A 1  259  ? 3.687    -20.418  -11.395 1.00 88.59 259  A 1 
ATOM 2037  C C     . ILE A 1  259  ? 3.068    -20.627  -10.005 1.00 88.58 259  A 1 
ATOM 2038  O O     . ILE A 1  259  ? 3.006    -19.705  -9.192  1.00 85.25 259  A 1 
ATOM 2039  C CB    . ILE A 1  259  ? 2.768    -19.607  -12.328 1.00 86.74 259  A 1 
ATOM 2040  C CG1   . ILE A 1  259  ? 2.897    -18.112  -12.043 1.00 80.34 259  A 1 
ATOM 2041  C CG2   . ILE A 1  259  ? 1.303    -20.038  -12.243 1.00 78.01 259  A 1 
ATOM 2042  C CD1   . ILE A 1  259  ? 2.127    -17.259  -13.044 1.00 74.90 259  A 1 
ATOM 2043  N N     . ARG A 1  260  ? 2.624    -21.818  -9.737  1.00 87.34 260  A 1 
ATOM 2044  C CA    . ARG A 1  260  ? 1.938    -22.237  -8.513  1.00 87.43 260  A 1 
ATOM 2045  C C     . ARG A 1  260  ? 2.440    -23.608  -8.046  1.00 87.65 260  A 1 
ATOM 2046  O O     . ARG A 1  260  ? 1.671    -24.566  -8.007  1.00 84.19 260  A 1 
ATOM 2047  C CB    . ARG A 1  260  ? 0.412    -22.180  -8.729  1.00 86.07 260  A 1 
ATOM 2048  C CG    . ARG A 1  260  ? -0.064   -22.984  -9.940  1.00 83.63 260  A 1 
ATOM 2049  C CD    . ARG A 1  260  ? -1.582   -22.903  -10.113 1.00 84.55 260  A 1 
ATOM 2050  N NE    . ARG A 1  260  ? -2.003   -23.689  -11.277 1.00 82.97 260  A 1 
ATOM 2051  C CZ    . ARG A 1  260  ? -2.343   -24.972  -11.290 1.00 84.91 260  A 1 
ATOM 2052  N NH1   . ARG A 1  260  ? -2.392   -25.691  -10.210 1.00 75.48 260  A 1 
ATOM 2053  N NH2   . ARG A 1  260  ? -2.640   -25.550  -12.413 1.00 79.57 260  A 1 
ATOM 2054  N N     . PRO A 1  261  ? 3.719    -23.745  -7.748  1.00 86.37 261  A 1 
ATOM 2055  C CA    . PRO A 1  261  ? 4.321    -25.047  -7.488  1.00 84.82 261  A 1 
ATOM 2056  C C     . PRO A 1  261  ? 3.690    -25.728  -6.273  1.00 84.21 261  A 1 
ATOM 2057  O O     . PRO A 1  261  ? 3.473    -25.103  -5.233  1.00 79.77 261  A 1 
ATOM 2058  C CB    . PRO A 1  261  ? 5.812    -24.768  -7.294  1.00 82.56 261  A 1 
ATOM 2059  C CG    . PRO A 1  261  ? 5.850    -23.322  -6.819  1.00 81.00 261  A 1 
ATOM 2060  C CD    . PRO A 1  261  ? 4.694    -22.685  -7.580  1.00 84.00 261  A 1 
ATOM 2061  N N     . SER A 1  262  ? 3.451    -27.006  -6.404  1.00 81.66 262  A 1 
ATOM 2062  C CA    . SER A 1  262  ? 3.087    -27.869  -5.287  1.00 80.15 262  A 1 
ATOM 2063  C C     . SER A 1  262  ? 4.357    -28.302  -4.563  1.00 79.14 262  A 1 
ATOM 2064  O O     . SER A 1  262  ? 5.292    -28.808  -5.183  1.00 74.19 262  A 1 
ATOM 2065  C CB    . SER A 1  262  ? 2.308    -29.082  -5.792  1.00 77.39 262  A 1 
ATOM 2066  O OG    . SER A 1  262  ? 1.943    -29.926  -4.722  1.00 70.07 262  A 1 
ATOM 2067  N N     . VAL A 1  263  ? 4.388    -28.108  -3.266  1.00 77.49 263  A 1 
ATOM 2068  C CA    . VAL A 1  263  ? 5.540    -28.459  -2.439  1.00 75.37 263  A 1 
ATOM 2069  C C     . VAL A 1  263  ? 5.116    -29.536  -1.455  1.00 74.32 263  A 1 
ATOM 2070  O O     . VAL A 1  263  ? 4.216    -29.328  -0.648  1.00 69.54 263  A 1 
ATOM 2071  C CB    . VAL A 1  263  ? 6.126    -27.232  -1.721  1.00 71.26 263  A 1 
ATOM 2072  C CG1   . VAL A 1  263  ? 7.382    -27.604  -0.935  1.00 64.09 263  A 1 
ATOM 2073  C CG2   . VAL A 1  263  ? 6.504    -26.135  -2.720  1.00 64.70 263  A 1 
ATOM 2074  N N     . PHE A 1  264  ? 5.777    -30.657  -1.508  1.00 73.72 264  A 1 
ATOM 2075  C CA    . PHE A 1  264  ? 5.609    -31.664  -0.475  1.00 71.66 264  A 1 
ATOM 2076  C C     . PHE A 1  264  ? 6.219    -31.160  0.831   1.00 70.39 264  A 1 
ATOM 2077  O O     . PHE A 1  264  ? 7.360    -30.700  0.860   1.00 64.14 264  A 1 
ATOM 2078  C CB    . PHE A 1  264  ? 6.206    -32.996  -0.915  1.00 67.16 264  A 1 
ATOM 2079  C CG    . PHE A 1  264  ? 5.408    -33.656  -2.011  1.00 65.07 264  A 1 
ATOM 2080  C CD1   . PHE A 1  264  ? 4.217    -34.330  -1.711  1.00 62.15 264  A 1 
ATOM 2081  C CD2   . PHE A 1  264  ? 5.838    -33.575  -3.344  1.00 60.08 264  A 1 
ATOM 2082  C CE1   . PHE A 1  264  ? 3.459    -34.923  -2.728  1.00 56.52 264  A 1 
ATOM 2083  C CE2   . PHE A 1  264  ? 5.082    -34.165  -4.369  1.00 56.07 264  A 1 
ATOM 2084  C CZ    . PHE A 1  264  ? 3.891    -34.840  -4.058  1.00 55.80 264  A 1 
ATOM 2085  N N     . VAL A 1  265  ? 5.450    -31.249  1.881   1.00 66.87 265  A 1 
ATOM 2086  C CA    . VAL A 1  265  ? 5.931    -30.877  3.212   1.00 63.15 265  A 1 
ATOM 2087  C C     . VAL A 1  265  ? 6.997    -31.860  3.678   1.00 62.21 265  A 1 
ATOM 2088  O O     . VAL A 1  265  ? 7.051    -33.002  3.228   1.00 55.95 265  A 1 
ATOM 2089  C CB    . VAL A 1  265  ? 4.796    -30.758  4.243   1.00 57.28 265  A 1 
ATOM 2090  C CG1   . VAL A 1  265  ? 3.871    -29.597  3.874   1.00 52.12 265  A 1 
ATOM 2091  C CG2   . VAL A 1  265  ? 3.972    -32.038  4.382   1.00 52.29 265  A 1 
ATOM 2092  N N     . ASP A 1  266  ? 7.794    -31.411  4.595   1.00 61.25 266  A 1 
ATOM 2093  C CA    . ASP A 1  266  ? 8.938    -32.189  5.088   1.00 58.95 266  A 1 
ATOM 2094  C C     . ASP A 1  266  ? 8.533    -33.561  5.668   1.00 59.50 266  A 1 
ATOM 2095  O O     . ASP A 1  266  ? 9.274    -34.532  5.576   1.00 53.85 266  A 1 
ATOM 2096  C CB    . ASP A 1  266  ? 9.659    -31.307  6.119   1.00 52.88 266  A 1 
ATOM 2097  C CG    . ASP A 1  266  ? 11.145   -31.603  6.275   1.00 48.83 266  A 1 
ATOM 2098  O OD1   . ASP A 1  266  ? 11.682   -32.378  5.465   1.00 45.35 266  A 1 
ATOM 2099  O OD2   . ASP A 1  266  ? 11.739   -30.997  7.194   1.00 44.41 266  A 1 
ATOM 2100  N N     . GLY A 1  267  ? 7.331    -33.686  6.148   1.00 59.02 267  A 1 
ATOM 2101  C CA    . GLY A 1  267  ? 6.731    -34.971  6.542   1.00 56.48 267  A 1 
ATOM 2102  C C     . GLY A 1  267  ? 6.524    -35.967  5.392   1.00 57.73 267  A 1 
ATOM 2103  O O     . GLY A 1  267  ? 6.255    -37.148  5.630   1.00 53.50 267  A 1 
ATOM 2104  N N     . GLY A 1  268  ? 6.660    -35.554  4.163   1.00 61.04 268  A 1 
ATOM 2105  C CA    . GLY A 1  268  ? 6.874    -36.396  2.988   1.00 58.99 268  A 1 
ATOM 2106  C C     . GLY A 1  268  ? 5.637    -36.877  2.245   1.00 61.13 268  A 1 
ATOM 2107  O O     . GLY A 1  268  ? 5.760    -37.261  1.082   1.00 56.75 268  A 1 
ATOM 2108  N N     . THR A 1  269  ? 4.469    -36.873  2.845   1.00 65.54 269  A 1 
ATOM 2109  C CA    . THR A 1  269  ? 3.251    -37.396  2.191   1.00 64.10 269  A 1 
ATOM 2110  C C     . THR A 1  269  ? 2.175    -36.355  1.927   1.00 65.11 269  A 1 
ATOM 2111  O O     . THR A 1  269  ? 1.219    -36.636  1.208   1.00 59.84 269  A 1 
ATOM 2112  C CB    . THR A 1  269  ? 2.646    -38.554  2.986   1.00 58.48 269  A 1 
ATOM 2113  O OG1   . THR A 1  269  ? 2.503    -38.196  4.339   1.00 52.31 269  A 1 
ATOM 2114  C CG2   . THR A 1  269  ? 3.524    -39.797  2.930   1.00 50.64 269  A 1 
ATOM 2115  N N     . GLN A 1  270  ? 2.318    -35.193  2.468   1.00 67.23 270  A 1 
ATOM 2116  C CA    . GLN A 1  270  ? 1.353    -34.117  2.293   1.00 67.25 270  A 1 
ATOM 2117  C C     . GLN A 1  270  ? 1.928    -33.041  1.377   1.00 68.61 270  A 1 
ATOM 2118  O O     . GLN A 1  270  ? 3.110    -32.709  1.466   1.00 62.92 270  A 1 
ATOM 2119  C CB    . GLN A 1  270  ? 0.956    -33.547  3.650   1.00 62.01 270  A 1 
ATOM 2120  C CG    . GLN A 1  270  ? 0.264    -34.604  4.515   1.00 56.99 270  A 1 
ATOM 2121  C CD    . GLN A 1  270  ? -0.129   -34.086  5.889   1.00 52.55 270  A 1 
ATOM 2122  O OE1   . GLN A 1  270  ? -0.013   -32.923  6.215   1.00 49.26 270  A 1 
ATOM 2123  N NE2   . GLN A 1  270  ? -0.613   -34.947  6.754   1.00 46.94 270  A 1 
ATOM 2124  N N     . SER A 1  271  ? 1.096    -32.516  0.519   1.00 69.16 271  A 1 
ATOM 2125  C CA    . SER A 1  271  ? 1.455    -31.353  -0.282  1.00 69.25 271  A 1 
ATOM 2126  C C     . SER A 1  271  ? 0.894    -30.082  0.345   1.00 70.79 271  A 1 
ATOM 2127  O O     . SER A 1  271  ? -0.219   -30.067  0.872   1.00 66.83 271  A 1 
ATOM 2128  C CB    . SER A 1  271  ? 1.008    -31.510  -1.739  1.00 65.85 271  A 1 
ATOM 2129  O OG    . SER A 1  271  ? -0.389   -31.531  -1.876  1.00 61.27 271  A 1 
ATOM 2130  N N     . ASN A 1  272  ? 1.657    -29.024  0.266   1.00 74.88 272  A 1 
ATOM 2131  C CA    . ASN A 1  272  ? 1.177    -27.690  0.561   1.00 75.69 272  A 1 
ATOM 2132  C C     . ASN A 1  272  ? 0.999    -26.948  -0.764  1.00 77.17 272  A 1 
ATOM 2133  O O     . ASN A 1  272  ? 1.968    -26.767  -1.509  1.00 73.15 272  A 1 
ATOM 2134  C CB    . ASN A 1  272  ? 2.156    -26.997  1.516   1.00 70.99 272  A 1 
ATOM 2135  C CG    . ASN A 1  272  ? 1.578    -25.724  2.099   1.00 65.34 272  A 1 
ATOM 2136  O OD1   . ASN A 1  272  ? 0.407    -25.417  1.974   1.00 58.00 272  A 1 
ATOM 2137  N ND2   . ASN A 1  272  ? 2.386    -24.958  2.798   1.00 59.68 272  A 1 
ATOM 2138  N N     . GLU A 1  273  ? -0.212   -26.574  -1.048  1.00 78.49 273  A 1 
ATOM 2139  C CA    . GLU A 1  273  ? -0.554   -25.940  -2.312  1.00 79.03 273  A 1 
ATOM 2140  C C     . GLU A 1  273  ? -0.434   -24.418  -2.229  1.00 80.85 273  A 1 
ATOM 2141  O O     . GLU A 1  273  ? -0.610   -23.810  -1.177  1.00 77.05 273  A 1 
ATOM 2142  C CB    . GLU A 1  273  ? -1.955   -26.363  -2.764  1.00 75.83 273  A 1 
ATOM 2143  C CG    . GLU A 1  273  ? -2.104   -27.870  -3.022  1.00 71.99 273  A 1 
ATOM 2144  C CD    . GLU A 1  273  ? -1.060   -28.420  -3.987  1.00 69.11 273  A 1 
ATOM 2145  O OE1   . GLU A 1  273  ? -0.764   -27.765  -5.009  1.00 62.86 273  A 1 
ATOM 2146  O OE2   . GLU A 1  273  ? -0.493   -29.489  -3.714  1.00 63.44 273  A 1 
ATOM 2147  N N     . ASN A 1  274  ? -0.151   -23.812  -3.348  1.00 81.87 274  A 1 
ATOM 2148  C CA    . ASN A 1  274  ? -0.073   -22.367  -3.445  1.00 83.11 274  A 1 
ATOM 2149  C C     . ASN A 1  274  ? -1.473   -21.731  -3.335  1.00 84.73 274  A 1 
ATOM 2150  O O     . ASN A 1  274  ? -2.465   -22.303  -3.779  1.00 82.08 274  A 1 
ATOM 2151  C CB    . ASN A 1  274  ? 0.633    -22.025  -4.769  1.00 80.30 274  A 1 
ATOM 2152  C CG    . ASN A 1  274  ? 1.122    -20.593  -4.862  1.00 78.61 274  A 1 
ATOM 2153  O OD1   . ASN A 1  274  ? 0.500    -19.641  -4.440  1.00 68.31 274  A 1 
ATOM 2154  N ND2   . ASN A 1  274  ? 2.281    -20.392  -5.437  1.00 71.01 274  A 1 
ATOM 2155  N N     . ASP A 1  275  ? -1.521   -20.520  -2.835  1.00 85.72 275  A 1 
ATOM 2156  C CA    . ASP A 1  275  ? -2.750   -19.724  -2.718  1.00 86.25 275  A 1 
ATOM 2157  C C     . ASP A 1  275  ? -3.545   -19.643  -4.030  1.00 87.78 275  A 1 
ATOM 2158  O O     . ASP A 1  275  ? -4.772   -19.706  -4.033  1.00 85.60 275  A 1 
ATOM 2159  C CB    . ASP A 1  275  ? -2.378   -18.297  -2.296  1.00 83.72 275  A 1 
ATOM 2160  C CG    . ASP A 1  275  ? -1.808   -18.150  -0.890  1.00 79.12 275  A 1 
ATOM 2161  O OD1   . ASP A 1  275  ? -1.679   -19.168  -0.176  1.00 71.82 275  A 1 
ATOM 2162  O OD2   . ASP A 1  275  ? -1.502   -16.989  -0.539  1.00 73.27 275  A 1 
ATOM 2163  N N     . ILE A 1  276  ? -2.861   -19.530  -5.150  1.00 88.20 276  A 1 
ATOM 2164  C CA    . ILE A 1  276  ? -3.495   -19.495  -6.467  1.00 88.84 276  A 1 
ATOM 2165  C C     . ILE A 1  276  ? -4.193   -20.820  -6.789  1.00 89.32 276  A 1 
ATOM 2166  O O     . ILE A 1  276  ? -5.292   -20.820  -7.341  1.00 87.60 276  A 1 
ATOM 2167  C CB    . ILE A 1  276  ? -2.459   -19.126  -7.550  1.00 87.84 276  A 1 
ATOM 2168  C CG1   . ILE A 1  276  ? -1.816   -17.736  -7.298  1.00 82.47 276  A 1 
ATOM 2169  C CG2   . ILE A 1  276  ? -3.055   -19.184  -8.959  1.00 81.11 276  A 1 
ATOM 2170  C CD1   . ILE A 1  276  ? -2.795   -16.557  -7.244  1.00 74.07 276  A 1 
ATOM 2171  N N     . THR A 1  277  ? -3.602   -21.922  -6.415  1.00 88.99 277  A 1 
ATOM 2172  C CA    . THR A 1  277  ? -4.209   -23.245  -6.602  1.00 88.85 277  A 1 
ATOM 2173  C C     . THR A 1  277  ? -5.452   -23.406  -5.726  1.00 89.19 277  A 1 
ATOM 2174  O O     . THR A 1  277  ? -6.469   -23.905  -6.199  1.00 87.30 277  A 1 
ATOM 2175  C CB    . THR A 1  277  ? -3.195   -24.360  -6.310  1.00 87.73 277  A 1 
ATOM 2176  O OG1   . THR A 1  277  ? -2.012   -24.141  -7.036  1.00 75.81 277  A 1 
ATOM 2177  C CG2   . THR A 1  277  ? -3.708   -25.730  -6.727  1.00 74.66 277  A 1 
ATOM 2178  N N     . GLU A 1  278  ? -5.420   -22.923  -4.511  1.00 89.09 278  A 1 
ATOM 2179  C CA    . GLU A 1  278  ? -6.596   -22.926  -3.637  1.00 88.34 278  A 1 
ATOM 2180  C C     . GLU A 1  278  ? -7.722   -22.036  -4.181  1.00 89.00 278  A 1 
ATOM 2181  O O     . GLU A 1  278  ? -8.887   -22.435  -4.163  1.00 87.43 278  A 1 
ATOM 2182  C CB    . GLU A 1  278  ? -6.233   -22.489  -2.209  1.00 86.29 278  A 1 
ATOM 2183  C CG    . GLU A 1  278  ? -5.352   -23.494  -1.458  1.00 76.52 278  A 1 
ATOM 2184  C CD    . GLU A 1  278  ? -5.296   -23.258  0.060   1.00 72.36 278  A 1 
ATOM 2185  O OE1   . GLU A 1  278  ? -4.747   -24.128  0.770   1.00 65.15 278  A 1 
ATOM 2186  O OE2   . GLU A 1  278  ? -5.851   -22.255  0.558   1.00 64.21 278  A 1 
ATOM 2187  N N     . ARG A 1  279  ? -7.390   -20.884  -4.722  1.00 89.54 279  A 1 
ATOM 2188  C CA    . ARG A 1  279  ? -8.389   -20.020  -5.368  1.00 89.63 279  A 1 
ATOM 2189  C C     . ARG A 1  279  ? -8.989   -20.664  -6.614  1.00 90.30 279  A 1 
ATOM 2190  O O     . ARG A 1  279  ? -10.203  -20.627  -6.783  1.00 88.84 279  A 1 
ATOM 2191  C CB    . ARG A 1  279  ? -7.792   -18.656  -5.709  1.00 88.72 279  A 1 
ATOM 2192  C CG    . ARG A 1  279  ? -7.610   -17.785  -4.463  1.00 83.09 279  A 1 
ATOM 2193  C CD    . ARG A 1  279  ? -7.350   -16.343  -4.872  1.00 82.02 279  A 1 
ATOM 2194  N NE    . ARG A 1  279  ? -7.106   -15.463  -3.722  1.00 80.41 279  A 1 
ATOM 2195  C CZ    . ARG A 1  279  ? -8.015   -14.925  -2.916  1.00 79.23 279  A 1 
ATOM 2196  N NH1   . ARG A 1  279  ? -9.293   -15.136  -3.042  1.00 69.76 279  A 1 
ATOM 2197  N NH2   . ARG A 1  279  ? -7.635   -14.150  -1.954  1.00 74.38 279  A 1 
ATOM 2198  N N     . LEU A 1  280  ? -8.188   -21.287  -7.429  1.00 90.68 280  A 1 
ATOM 2199  C CA    . LEU A 1  280  ? -8.686   -22.027  -8.592  1.00 90.79 280  A 1 
ATOM 2200  C C     . LEU A 1  280  ? -9.628   -23.160  -8.182  1.00 90.96 280  A 1 
ATOM 2201  O O     . LEU A 1  280  ? -10.669  -23.342  -8.807  1.00 89.59 280  A 1 
ATOM 2202  C CB    . LEU A 1  280  ? -7.510   -22.586  -9.400  1.00 90.27 280  A 1 
ATOM 2203  C CG    . LEU A 1  280  ? -6.768   -21.527  -10.232 1.00 88.10 280  A 1 
ATOM 2204  C CD1   . LEU A 1  280  ? -5.458   -22.120  -10.738 1.00 82.38 280  A 1 
ATOM 2205  C CD2   . LEU A 1  280  ? -7.593   -21.075  -11.433 1.00 82.56 280  A 1 
ATOM 2206  N N     . LYS A 1  281  ? -9.317   -23.861  -7.121  1.00 90.46 281  A 1 
ATOM 2207  C CA    . LYS A 1  281  ? -10.207  -24.884  -6.566  1.00 90.05 281  A 1 
ATOM 2208  C C     . LYS A 1  281  ? -11.568  -24.304  -6.182  1.00 90.36 281  A 1 
ATOM 2209  O O     . LYS A 1  281  ? -12.594  -24.898  -6.504  1.00 88.66 281  A 1 
ATOM 2210  C CB    . LYS A 1  281  ? -9.520   -25.560  -5.376  1.00 88.55 281  A 1 
ATOM 2211  C CG    . LYS A 1  281  ? -10.380  -26.672  -4.772  1.00 83.15 281  A 1 
ATOM 2212  C CD    . LYS A 1  281  ? -9.649   -27.347  -3.615  1.00 80.57 281  A 1 
ATOM 2213  C CE    . LYS A 1  281  ? -10.554  -28.424  -3.015  1.00 73.75 281  A 1 
ATOM 2214  N NZ    . LYS A 1  281  ? -9.871   -29.162  -1.930  1.00 67.51 281  A 1 
ATOM 2215  N N     . ARG A 1  282  ? -11.589  -23.149  -5.564  1.00 90.13 282  A 1 
ATOM 2216  C CA    . ARG A 1  282  ? -12.836  -22.454  -5.224  1.00 89.61 282  A 1 
ATOM 2217  C C     . ARG A 1  282  ? -13.617  -22.033  -6.463  1.00 89.93 282  A 1 
ATOM 2218  O O     . ARG A 1  282  ? -14.824  -22.235  -6.510  1.00 88.22 282  A 1 
ATOM 2219  C CB    . ARG A 1  282  ? -12.533  -21.220  -4.376  1.00 88.42 282  A 1 
ATOM 2220  C CG    . ARG A 1  282  ? -12.071  -21.592  -2.970  1.00 83.47 282  A 1 
ATOM 2221  C CD    . ARG A 1  282  ? -11.624  -20.322  -2.259  1.00 81.73 282  A 1 
ATOM 2222  N NE    . ARG A 1  282  ? -11.301  -20.602  -0.856  1.00 77.53 282  A 1 
ATOM 2223  C CZ    . ARG A 1  282  ? -11.818  -19.971  0.173   1.00 74.43 282  A 1 
ATOM 2224  N NH1   . ARG A 1  282  ? -12.597  -18.924  0.026   1.00 66.96 282  A 1 
ATOM 2225  N NH2   . ARG A 1  282  ? -11.559  -20.386  1.373   1.00 67.03 282  A 1
[truncated: 3,117,159 more chars]
