# Supplementary material for: Reorganizing the RNA polymerase II complex for replication of an infectious noncoding RNA in vivo
Source: PLoS Pathog. 2026 Apr 30;22(4):e1014200. doi: 10.1371/journal.ppat.1014200 (PMC13152212; doi:10.1371/journal.ppat.1014200)
Supplement: S2 Dataset — (ZIP) [file ppat.1014200.s008.zip]

Archive with 2 entries (2 files):
- Dataset2 remodeled Pol II TFIIIA-7ZF and (+) PSTVd RNA.cif
- __MACOSX/._Dataset2 remodeled Pol II TFIIIA-7ZF and (+) PSTVd RNA.cif
