# Supplementary material for: Reorganizing the RNA polymerase II complex for replication of an infectious noncoding RNA in vivo
Source: PLoS Pathog. 2026 Apr 30;22(4):e1014200. doi: 10.1371/journal.ppat.1014200 (PMC13152212; doi:10.1371/journal.ppat.1014200)
Supplement: S2 Dataset — (ZIP) [file ppat.1014200.s008.zip › Dataset2 remodeled Pol II TFIIIA-7ZF and (+) PSTVd RNA.cif]

# By using this file you agree to the legally binding terms of use found at alphafoldserver.com/output-terms
data_14da5c544d197004
#
_entry.id 14da5c544d197004
#
loop_
_atom_type.symbol
C 
N 
O 
P 
S 
#
loop_
_audit_author.name
_audit_author.pdbx_ordinal
"Google DeepMind" 1 
"Isomorphic Labs" 2 
#
_audit_conform.dict_location https://raw.githubusercontent.com/ihmwg/ModelCIF/master/dist/mmcif_ma.dic
_audit_conform.dict_name     mmcif_ma.dic
_audit_conform.dict_version  1.4.5
#
loop_
_chem_comp.formula
_chem_comp.formula_weight
_chem_comp.id
_chem_comp.mon_nstd_flag
_chem_comp.name
_chem_comp.pdbx_smiles
_chem_comp.pdbx_synonyms
_chem_comp.type
"C10 H14 N5 O7 P" 347.221 A   y "ADENOSINE-5'-MONOPHOSPHATE" Nc1ncnc2n(cnc12)[C@@H]3O[C@H](CO[P](O)(O)=O)[C@@H](O)[C@H]3O      ? "RNA LINKING"       
"C3 H7 N O2"      89.093  ALA y ALANINE                      C[C@H](N)C(O)=O                                                   ? "L-PEPTIDE LINKING" 
"C6 H15 N4 O2"    175.209 ARG y ARGININE                     N[C@@H](CCCNC(N)=[NH2+])C(O)=O                                    ? "L-PEPTIDE LINKING" 
"C4 H8 N2 O3"     132.118 ASN y ASPARAGINE                   N[C@@H](CC(N)=O)C(O)=O                                            ? "L-PEPTIDE LINKING" 
"C4 H7 N O4"      133.103 ASP y "ASPARTIC ACID"              N[C@@H](CC(O)=O)C(O)=O                                            ? "L-PEPTIDE LINKING" 
"C9 H14 N3 O8 P"  323.197 C   y "CYTIDINE-5'-MONOPHOSPHATE"  NC1=NC(=O)N(C=C1)[C@@H]2O[C@H](CO[P](O)(O)=O)[C@@H](O)[C@H]2O     ? "RNA LINKING"       
"C3 H7 N O2 S"    121.158 CYS y CYSTEINE                     N[C@@H](CS)C(O)=O                                                 ? "L-PEPTIDE LINKING" 
"C10 H14 N5 O8 P" 363.221 G   y "GUANOSINE-5'-MONOPHOSPHATE" NC1=Nc2n(cnc2C(=O)N1)[C@@H]3O[C@H](CO[P](O)(O)=O)[C@@H](O)[C@H]3O ? "RNA LINKING"       
"C5 H10 N2 O3"    146.144 GLN y GLUTAMINE                    N[C@@H](CCC(N)=O)C(O)=O                                           ? "L-PEPTIDE LINKING" 
"C5 H9 N O4"      147.129 GLU y "GLUTAMIC ACID"              N[C@@H](CCC(O)=O)C(O)=O                                           ? "L-PEPTIDE LINKING" 
"C2 H5 N O2"      75.067  GLY y GLYCINE                      NCC(O)=O                                                          ? "PEPTIDE LINKING"   
"C6 H10 N3 O2"    156.162 HIS y HISTIDINE                    N[C@@H](Cc1c[nH]c[nH+]1)C(O)=O                                    ? "L-PEPTIDE LINKING" 
"C6 H13 N O2"     131.173 ILE y ISOLEUCINE                   CC[C@H](C)[C@H](N)C(O)=O                                          ? "L-PEPTIDE LINKING" 
"C6 H13 N O2"     131.173 LEU y LEUCINE                      CC(C)C[C@H](N)C(O)=O                                              ? "L-PEPTIDE LINKING" 
"C6 H15 N2 O2"    147.195 LYS y LYSINE                       N[C@@H](CCCC[NH3+])C(O)=O                                         ? "L-PEPTIDE LINKING" 
"C5 H11 N O2 S"   149.211 MET y METHIONINE                   CSCC[C@H](N)C(O)=O                                                ? "L-PEPTIDE LINKING" 
"C9 H11 N O2"     165.189 PHE y PHENYLALANINE                N[C@@H](Cc1ccccc1)C(O)=O                                          ? "L-PEPTIDE LINKING" 
"C5 H9 N O2"      115.130 PRO y PROLINE                      OC(=O)[C@@H]1CCCN1                                                ? "L-PEPTIDE LINKING" 
"C3 H7 N O3"      105.093 SER y SERINE                       N[C@@H](CO)C(O)=O                                                 ? "L-PEPTIDE LINKING" 
"C4 H9 N O3"      119.119 THR y THREONINE                    C[C@@H](O)[C@H](N)C(O)=O                                          ? "L-PEPTIDE LINKING" 
"C11 H12 N2 O2"   204.225 TRP y TRYPTOPHAN                   N[C@@H](Cc1c[nH]c2ccccc12)C(O)=O                                  ? "L-PEPTIDE LINKING" 
"C9 H11 N O3"     181.189 TYR y TYROSINE                     N[C@@H](Cc1ccc(O)cc1)C(O)=O                                       ? "L-PEPTIDE LINKING" 
"C9 H13 N2 O9 P"  324.181 U   y "URIDINE-5'-MONOPHOSPHATE"   O[C@H]1[C@@H](O)[C@@H](O[C@@H]1CO[P](O)(O)=O)N2C=CC(=O)NC2=O      ? "RNA LINKING"       
"C5 H11 N O2"     117.146 VAL y VALINE                       CC(C)[C@H](N)C(O)=O                                               ? "L-PEPTIDE LINKING" 
#
_citation.book_publisher          ?
_citation.country                 UK
_citation.id                      primary
_citation.journal_full            Nature
_citation.journal_id_ASTM         NATUAS
_citation.journal_id_CSD          0006
_citation.journal_id_ISSN         0028-0836
_citation.journal_volume          630
_citation.page_first              493
_citation.page_last               500
_citation.pdbx_database_id_DOI    10.1038/s41586-024-07487-w
_citation.pdbx_database_id_PubMed 38718835
_citation.title                   "Accurate structure prediction of biomolecular interactions with AlphaFold 3"
_citation.year                    2024
#
loop_
_citation_author.citation_id
_citation_author.name
_citation_author.ordinal
primary "Google DeepMind" 1 
primary "Isomorphic Labs" 2 
#
loop_
_entity.id
_entity.pdbx_description
_entity.type
1 . polymer 
2 . polymer 
3 . polymer 
4 . polymer 
5 . polymer 
6 . polymer 
7 . polymer 
8 . polymer 
9 . polymer 
#
loop_
_entity_poly.entity_id
_entity_poly.pdbx_strand_id
_entity_poly.type
1 A polypeptide(L)     
2 B polypeptide(L)     
3 C polypeptide(L)     
4 D polypeptide(L)     
5 E polypeptide(L)     
6 F polypeptide(L)     
7 G polypeptide(L)     
8 H polypeptide(L)     
9 I polyribonucleotide 
#
loop_
_entity_poly_seq.entity_id
_entity_poly_seq.hetero
_entity_poly_seq.mon_id
_entity_poly_seq.num
1 n MET 1    
1 n ASN 2    
1 n ARG 3    
1 n ALA 4    
1 n GLN 5    
1 n GLU 6    
1 n SER 7    
1 n LEU 8    
1 n GLN 9    
1 n VAL 10   
1 n THR 11   
1 n LYS 12   
1 n GLN 13   
1 n PRO 14   
1 n TYR 15   
1 n ILE 16   
1 n GLU 17   
1 n ASP 18   
1 n VAL 19   
1 n GLY 20   
1 n PRO 21   
1 n ARG 22   
1 n LYS 23   
1 n ILE 24   
1 n LYS 25   
1 n SER 26   
1 n ILE 27   
1 n LYS 28   
1 n PHE 29   
1 n SER 30   
1 n LEU 31   
1 n PHE 32   
1 n SER 33   
1 n GLU 34   
1 n SER 35   
1 n GLU 36   
1 n ILE 37   
1 n LEU 38   
1 n LYS 39   
1 n LEU 40   
1 n ALA 41   
1 n GLU 42   
1 n VAL 43   
1 n GLU 44   
1 n VAL 45   
1 n TYR 46   
1 n LEU 47   
1 n GLY 48   
1 n LEU 49   
1 n TYR 50   
1 n TYR 51   
1 n GLU 52   
1 n SER 53   
1 n THR 54   
1 n LYS 55   
1 n LYS 56   
1 n PRO 57   
1 n ILE 58   
1 n GLN 59   
1 n ASN 60   
1 n GLY 61   
1 n LEU 62   
1 n LEU 63   
1 n ASP 64   
1 n PRO 65   
1 n ARG 66   
1 n MET 67   
1 n GLY 68   
1 n PRO 69   
1 n PRO 70   
1 n ASN 71   
1 n LYS 72   
1 n SER 73   
1 n GLY 74   
1 n CYS 75   
1 n CYS 76   
1 n GLU 77   
1 n THR 78   
1 n CYS 79   
1 n HIS 80   
1 n GLY 81   
1 n ASN 82   
1 n PHE 83   
1 n ARG 84   
1 n GLU 85   
1 n CYS 86   
1 n PRO 87   
1 n GLY 88   
1 n HIS 89   
1 n TYR 90   
1 n GLY 91   
1 n TYR 92   
1 n LEU 93   
1 n VAL 94   
1 n LEU 95   
1 n ALA 96   
1 n LEU 97   
1 n PRO 98   
1 n VAL 99   
1 n TYR 100  
1 n ASN 101  
1 n VAL 102  
1 n GLY 103  
1 n TYR 104  
1 n LEU 105  
1 n GLY 106  
1 n THR 107  
1 n VAL 108  
1 n VAL 109  
1 n ASP 110  
1 n ILE 111  
1 n LEU 112  
1 n LYS 113  
1 n CYS 114  
1 n ILE 115  
1 n CYS 116  
1 n LYS 117  
1 n CYS 118  
1 n CYS 119  
1 n SER 120  
1 n SER 121  
1 n ILE 122  
1 n LEU 123  
1 n LEU 124  
1 n ASP 125  
1 n ASP 126  
1 n LYS 127  
1 n GLU 128  
1 n ARG 129  
1 n ARG 130  
1 n ASP 131  
1 n ILE 132  
1 n LEU 133  
1 n LYS 134  
1 n LYS 135  
1 n MET 136  
1 n ARG 137  
1 n ASN 138  
1 n PRO 139  
1 n ARG 140  
1 n THR 141  
1 n GLU 142  
1 n PHE 143  
1 n LEU 144  
1 n LYS 145  
1 n LYS 146  
1 n SER 147  
1 n GLU 148  
1 n LEU 149  
1 n HIS 150  
1 n LYS 151  
1 n ARG 152  
1 n VAL 153  
1 n VAL 154  
1 n LYS 155  
1 n ARG 156  
1 n CYS 157  
1 n ASN 158  
1 n ALA 159  
1 n MET 160  
1 n ALA 161  
1 n GLY 162  
1 n GLY 163  
1 n GLN 164  
1 n LYS 165  
1 n THR 166  
1 n ALA 167  
1 n THR 168  
1 n CYS 169  
1 n SER 170  
1 n LYS 171  
1 n CYS 172  
1 n GLY 173  
1 n TYR 174  
1 n MET 175  
1 n ASN 176  
1 n GLY 177  
1 n MET 178  
1 n VAL 179  
1 n LYS 180  
1 n LYS 181  
1 n LEU 182  
1 n GLN 183  
1 n LEU 184  
1 n LYS 185  
1 n ILE 186  
1 n THR 187  
1 n HIS 188  
1 n GLU 189  
1 n GLN 190  
1 n GLY 191  
1 n ASN 192  
1 n ARG 193  
1 n ILE 194  
1 n LEU 195  
1 n ASP 196  
1 n GLU 197  
1 n ILE 198  
1 n ASN 199  
1 n VAL 200  
1 n ALA 201  
1 n ILE 202  
1 n SER 203  
1 n ASP 204  
1 n LYS 205  
1 n ARG 206  
1 n GLU 207  
1 n LEU 208  
1 n ARG 209  
1 n ALA 210  
1 n SER 211  
1 n VAL 212  
1 n SER 213  
1 n VAL 214  
1 n PRO 215  
1 n PRO 216  
1 n GLU 217  
1 n ILE 218  
1 n ASP 219  
1 n PRO 220  
1 n LYS 221  
1 n VAL 222  
1 n VAL 223  
1 n TYR 224  
1 n SER 225  
1 n LEU 226  
1 n PHE 227  
1 n LYS 228  
1 n ASN 229  
1 n MET 230  
1 n SER 231  
1 n ASP 232  
1 n GLU 233  
1 n ASP 234  
1 n CYS 235  
1 n GLU 236  
1 n LEU 237  
1 n LEU 238  
1 n TYR 239  
1 n LEU 240  
1 n SER 241  
1 n ASP 242  
1 n ARG 243  
1 n PRO 244  
1 n GLU 245  
1 n LYS 246  
1 n LEU 247  
1 n LEU 248  
1 n VAL 249  
1 n THR 250  
1 n SER 251  
1 n ILE 252  
1 n PRO 253  
1 n VAL 254  
1 n PRO 255  
1 n PRO 256  
1 n ILE 257  
1 n ALA 258  
1 n ILE 259  
1 n ARG 260  
1 n PRO 261  
1 n SER 262  
1 n VAL 263  
1 n PHE 264  
1 n VAL 265  
1 n ASP 266  
1 n GLY 267  
1 n GLY 268  
1 n THR 269  
1 n GLN 270  
1 n SER 271  
1 n ASN 272  
1 n GLU 273  
1 n ASN 274  
1 n ASP 275  
1 n ILE 276  
1 n THR 277  
1 n GLU 278  
1 n ARG 279  
1 n LEU 280  
1 n LYS 281  
1 n ARG 282  
1 n ILE 283  
1 n ILE 284  
1 n GLN 285  
1 n ALA 286  
1 n ASN 287  
1 n ALA 288  
1 n SER 289  
1 n LEU 290  
1 n HIS 291  
1 n GLN 292  
1 n GLU 293  
1 n MET 294  
1 n SER 295  
1 n ASP 296  
1 n SER 297  
1 n SER 298  
1 n PRO 299  
1 n VAL 300  
1 n LYS 301  
1 n SER 302  
1 n LEU 303  
1 n ASN 304  
1 n GLN 305  
1 n TRP 306  
1 n ILE 307  
1 n ASP 308  
1 n LEU 309  
1 n GLN 310  
1 n MET 311  
1 n GLU 312  
1 n VAL 313  
1 n ALA 314  
1 n GLN 315  
1 n TYR 316  
1 n ILE 317  
1 n ASN 318  
1 n SER 319  
1 n ASP 320  
1 n VAL 321  
1 n ARG 322  
1 n GLY 323  
1 n VAL 324  
1 n PRO 325  
1 n LEU 326  
1 n GLN 327  
1 n MET 328  
1 n GLN 329  
1 n PRO 330  
1 n PRO 331  
1 n ARG 332  
1 n PRO 333  
1 n LEU 334  
1 n SER 335  
1 n GLY 336  
1 n PHE 337  
1 n THR 338  
1 n GLN 339  
1 n ARG 340  
1 n LEU 341  
1 n LYS 342  
1 n GLY 343  
1 n LYS 344  
1 n GLN 345  
1 n GLY 346  
1 n ARG 347  
1 n PHE 348  
1 n ARG 349  
1 n GLY 350  
1 n ASN 351  
1 n LEU 352  
1 n SER 353  
1 n GLY 354  
1 n LYS 355  
1 n ARG 356  
1 n VAL 357  
1 n GLU 358  
1 n TYR 359  
1 n THR 360  
1 n GLY 361  
1 n ARG 362  
1 n THR 363  
1 n VAL 364  
1 n ILE 365  
1 n SER 366  
1 n PRO 367  
1 n ASP 368  
1 n PRO 369  
1 n ASN 370  
1 n LEU 371  
1 n LYS 372  
1 n ILE 373  
1 n THR 374  
1 n GLU 375  
1 n VAL 376  
1 n ALA 377  
1 n ILE 378  
1 n PRO 379  
1 n ILE 380  
1 n LEU 381  
1 n MET 382  
1 n ALA 383  
1 n GLN 384  
1 n ILE 385  
1 n LEU 386  
1 n THR 387  
1 n TYR 388  
1 n PRO 389  
1 n GLU 390  
1 n ARG 391  
1 n VAL 392  
1 n SER 393  
1 n GLN 394  
1 n HIS 395  
1 n ASN 396  
1 n ILE 397  
1 n GLU 398  
1 n LYS 399  
1 n LEU 400  
1 n ARG 401  
1 n GLN 402  
1 n CYS 403  
1 n VAL 404  
1 n ARG 405  
1 n ASN 406  
1 n GLY 407  
1 n PRO 408  
1 n ASN 409  
1 n LYS 410  
1 n TYR 411  
1 n PRO 412  
1 n GLY 413  
1 n ALA 414  
1 n LYS 415  
1 n PHE 416  
1 n ILE 417  
1 n ARG 418  
1 n HIS 419  
1 n PRO 420  
1 n ASP 421  
1 n GLY 422  
1 n ASN 423  
1 n GLU 424  
1 n MET 425  
1 n SER 426  
1 n LEU 427  
1 n MET 428  
1 n PHE 429  
1 n SER 430  
1 n SER 431  
1 n ARG 432  
1 n LYS 433  
1 n ARG 434  
1 n TYR 435  
1 n ALA 436  
1 n ASP 437  
1 n GLU 438  
1 n LEU 439  
1 n LYS 440  
1 n PHE 441  
1 n GLY 442  
1 n TYR 443  
1 n ILE 444  
1 n VAL 445  
1 n ASP 446  
1 n ARG 447  
1 n HIS 448  
1 n LEU 449  
1 n GLU 450  
1 n ASP 451  
1 n GLY 452  
1 n ASP 453  
1 n ILE 454  
1 n VAL 455  
1 n LEU 456  
1 n PHE 457  
1 n ASN 458  
1 n ARG 459  
1 n GLN 460  
1 n PRO 461  
1 n SER 462  
1 n LEU 463  
1 n HIS 464  
1 n ARG 465  
1 n MET 466  
1 n SER 467  
1 n ILE 468  
1 n MET 469  
1 n SER 470  
1 n HIS 471  
1 n ARG 472  
1 n ALA 473  
1 n ARG 474  
1 n ILE 475  
1 n MET 476  
1 n PRO 477  
1 n TRP 478  
1 n ARG 479  
1 n THR 480  
1 n LEU 481  
1 n ARG 482  
1 n PHE 483  
1 n ASN 484  
1 n GLU 485  
1 n SER 486  
1 n VAL 487  
1 n CYS 488  
1 n ASN 489  
1 n PRO 490  
1 n TYR 491  
1 n ASN 492  
1 n ALA 493  
1 n ASP 494  
1 n PHE 495  
1 n ASP 496  
1 n GLY 497  
1 n ASP 498  
1 n GLU 499  
1 n MET 500  
1 n ASN 501  
1 n MET 502  
1 n HIS 503  
1 n VAL 504  
1 n PRO 505  
1 n GLN 506  
1 n THR 507  
1 n GLU 508  
1 n GLU 509  
1 n ALA 510  
1 n ARG 511  
1 n THR 512  
1 n GLU 513  
1 n ALA 514  
1 n LEU 515  
1 n MET 516  
1 n LEU 517  
1 n MET 518  
1 n GLY 519  
1 n VAL 520  
1 n GLN 521  
1 n ASN 522  
1 n ASN 523  
1 n LEU 524  
1 n CYS 525  
1 n THR 526  
1 n PRO 527  
1 n LYS 528  
1 n SER 529  
1 n GLY 530  
1 n GLU 531  
1 n ILE 532  
1 n LEU 533  
1 n VAL 534  
1 n ALA 535  
1 n SER 536  
1 n THR 537  
1 n GLN 538  
1 n ASP 539  
1 n PHE 540  
1 n LEU 541  
1 n THR 542  
1 n SER 543  
1 n SER 544  
1 n PHE 545  
1 n LEU 546  
1 n ILE 547  
1 n THR 548  
1 n ARG 549  
1 n LYS 550  
1 n ASP 551  
1 n THR 552  
1 n PHE 553  
1 n TYR 554  
1 n ASN 555  
1 n ARG 556  
1 n ALA 557  
1 n SER 558  
1 n PHE 559  
1 n SER 560  
1 n LEU 561  
1 n ILE 562  
1 n CYS 563  
1 n SER 564  
1 n TYR 565  
1 n MET 566  
1 n GLY 567  
1 n ASP 568  
1 n ALA 569  
1 n MET 570  
1 n ASP 571  
1 n PRO 572  
1 n THR 573  
1 n ASP 574  
1 n LEU 575  
1 n PRO 576  
1 n SER 577  
1 n PRO 578  
1 n ALA 579  
1 n PHE 580  
1 n ILE 581  
1 n LYS 582  
1 n PRO 583  
1 n VAL 584  
1 n GLU 585  
1 n LEU 586  
1 n TRP 587  
1 n THR 588  
1 n GLY 589  
1 n LYS 590  
1 n GLN 591  
1 n LEU 592  
1 n PHE 593  
1 n HIS 594  
1 n VAL 595  
1 n LEU 596  
1 n LEU 597  
1 n ARG 598  
1 n PRO 599  
1 n TYR 600  
1 n SER 601  
1 n LYS 602  
1 n MET 603  
1 n ARG 604  
1 n VAL 605  
1 n TYR 606  
1 n VAL 607  
1 n ASN 608  
1 n LEU 609  
1 n THR 610  
1 n LEU 611  
1 n THR 612  
1 n GLU 613  
1 n LYS 614  
1 n SER 615  
1 n TYR 616  
1 n SER 617  
1 n GLY 618  
1 n LYS 619  
1 n GLY 620  
1 n GLU 621  
1 n THR 622  
1 n MET 623  
1 n CYS 624  
1 n SER 625  
1 n SER 626  
1 n ASP 627  
1 n GLY 628  
1 n PHE 629  
1 n VAL 630  
1 n TYR 631  
1 n PHE 632  
1 n ARG 633  
1 n ASN 634  
1 n SER 635  
1 n GLU 636  
1 n LEU 637  
1 n ILE 638  
1 n SER 639  
1 n GLY 640  
1 n GLN 641  
1 n LEU 642  
1 n GLY 643  
1 n LYS 644  
1 n ALA 645  
1 n THR 646  
1 n LEU 647  
1 n GLY 648  
1 n ASN 649  
1 n GLY 650  
1 n ASN 651  
1 n LYS 652  
1 n ASP 653  
1 n GLY 654  
1 n LEU 655  
1 n TYR 656  
1 n SER 657  
1 n VAL 658  
1 n LEU 659  
1 n LEU 660  
1 n ARG 661  
1 n ASP 662  
1 n TYR 663  
1 n GLU 664  
1 n SER 665  
1 n HIS 666  
1 n ALA 667  
1 n ALA 668  
1 n ALA 669  
1 n THR 670  
1 n CYS 671  
1 n MET 672  
1 n ASN 673  
1 n ARG 674  
1 n LEU 675  
1 n ALA 676  
1 n LYS 677  
1 n LEU 678  
1 n SER 679  
1 n ALA 680  
1 n ARG 681  
1 n TRP 682  
1 n ILE 683  
1 n GLY 684  
1 n ASN 685  
1 n HIS 686  
1 n GLY 687  
1 n PHE 688  
1 n SER 689  
1 n ILE 690  
1 n GLY 691  
1 n ILE 692  
1 n ASP 693  
1 n ASP 694  
1 n VAL 695  
1 n THR 696  
1 n PRO 697  
1 n GLY 698  
1 n GLU 699  
1 n ASN 700  
1 n LEU 701  
1 n VAL 702  
1 n LYS 703  
1 n GLN 704  
1 n LYS 705  
1 n GLN 706  
1 n GLY 707  
1 n GLU 708  
1 n ILE 709  
1 n HIS 710  
1 n ARG 711  
1 n ASN 712  
1 n TYR 713  
1 n LYS 714  
1 n LYS 715  
1 n CYS 716  
1 n GLU 717  
1 n ASP 718  
1 n CYS 719  
1 n ILE 720  
1 n THR 721  
1 n GLN 722  
1 n PHE 723  
1 n ASN 724  
1 n GLU 725  
1 n GLY 726  
1 n LYS 727  
1 n LEU 728  
1 n ALA 729  
1 n VAL 730  
1 n GLN 731  
1 n PRO 732  
1 n GLY 733  
1 n CYS 734  
1 n ASP 735  
1 n ALA 736  
1 n ALA 737  
1 n GLN 738  
1 n THR 739  
1 n LEU 740  
1 n GLU 741  
1 n ALA 742  
1 n GLU 743  
1 n VAL 744  
1 n THR 745  
1 n MET 746  
1 n SER 747  
1 n LEU 748  
1 n ASN 749  
1 n LYS 750  
1 n VAL 751  
1 n ARG 752  
1 n ASP 753  
1 n ASP 754  
1 n ILE 755  
1 n GLY 756  
1 n LYS 757  
1 n ILE 758  
1 n CYS 759  
1 n MET 760  
1 n LYS 761  
1 n ALA 762  
1 n LEU 763  
1 n ASP 764  
1 n TRP 765  
1 n ARG 766  
1 n ASN 767  
1 n SER 768  
1 n PRO 769  
1 n LEU 770  
1 n ILE 771  
1 n MET 772  
1 n SER 773  
1 n GLN 774  
1 n CYS 775  
1 n GLY 776  
1 n SER 777  
1 n LYS 778  
1 n GLY 779  
1 n SER 780  
1 n PRO 781  
1 n ILE 782  
1 n ASN 783  
1 n ILE 784  
1 n SER 785  
1 n GLN 786  
1 n MET 787  
1 n ILE 788  
1 n ALA 789  
1 n CYS 790  
1 n VAL 791  
1 n GLY 792  
1 n GLN 793  
1 n GLN 794  
1 n SER 795  
1 n VAL 796  
1 n GLY 797  
1 n GLY 798  
1 n ARG 799  
1 n ARG 800  
1 n ALA 801  
1 n PRO 802  
1 n ASP 803  
1 n GLY 804  
1 n PHE 805  
1 n ILE 806  
1 n ASP 807  
1 n ARG 808  
1 n SER 809  
1 n LEU 810  
1 n PRO 811  
1 n HIS 812  
1 n PHE 813  
1 n PRO 814  
1 n PHE 815  
1 n LYS 816  
1 n SER 817  
1 n LYS 818  
1 n PHE 819  
1 n PRO 820  
1 n ALA 821  
1 n ALA 822  
1 n LYS 823  
1 n GLY 824  
1 n PHE 825  
1 n VAL 826  
1 n ALA 827  
1 n HIS 828  
1 n SER 829  
1 n PHE 830  
1 n PHE 831  
1 n ASP 832  
1 n GLY 833  
1 n LEU 834  
1 n SER 835  
1 n ALA 836  
1 n THR 837  
1 n GLU 838  
1 n PHE 839  
1 n PHE 840  
1 n PHE 841  
1 n HIS 842  
1 n THR 843  
1 n MET 844  
1 n GLY 845  
1 n GLY 846  
1 n ARG 847  
1 n GLU 848  
1 n GLY 849  
1 n LEU 850  
1 n VAL 851  
1 n ASP 852  
1 n THR 853  
1 n ALA 854  
1 n VAL 855  
1 n LYS 856  
1 n THR 857  
1 n ALA 858  
1 n ASP 859  
1 n THR 860  
1 n GLY 861  
1 n TYR 862  
1 n MET 863  
1 n SER 864  
1 n ARG 865  
1 n ARG 866  
1 n LEU 867  
1 n MET 868  
1 n LYS 869  
1 n ALA 870  
1 n LEU 871  
1 n GLU 872  
1 n ASP 873  
1 n LEU 874  
1 n ALA 875  
1 n VAL 876  
1 n TYR 877  
1 n TYR 878  
1 n ASP 879  
1 n SER 880  
1 n THR 881  
1 n VAL 882  
1 n ARG 883  
1 n ASN 884  
1 n ALA 885  
1 n SER 886  
1 n ALA 887  
1 n CYS 888  
1 n ILE 889  
1 n VAL 890  
1 n GLN 891  
1 n PHE 892  
1 n MET 893  
1 n TYR 894  
1 n GLY 895  
1 n ASP 896  
1 n ASP 897  
1 n GLY 898  
1 n MET 899  
1 n ASP 900  
1 n PRO 901  
1 n SER 902  
1 n ARG 903  
1 n MET 904  
1 n GLU 905  
1 n GLU 906  
1 n LYS 907  
1 n LYS 908  
1 n GLY 909  
1 n ARG 910  
1 n PRO 911  
1 n LEU 912  
1 n ASN 913  
1 n PHE 914  
1 n SER 915  
1 n ARG 916  
1 n LEU 917  
1 n PHE 918  
1 n MET 919  
1 n LYS 920  
1 n VAL 921  
1 n LYS 922  
1 n ALA 923  
1 n THR 924  
1 n CYS 925  
1 n PRO 926  
1 n PRO 927  
1 n GLY 928  
1 n GLY 929  
1 n GLU 930  
1 n LYS 931  
1 n SER 932  
1 n LEU 933  
1 n SER 934  
1 n TYR 935  
1 n SER 936  
1 n GLU 937  
1 n ILE 938  
1 n CYS 939  
1 n GLU 940  
1 n ILE 941  
1 n VAL 942  
1 n ASN 943  
1 n GLU 944  
1 n ARG 945  
1 n LEU 946  
1 n SER 947  
1 n TYR 948  
1 n HIS 949  
1 n ASP 950  
1 n MET 951  
1 n THR 952  
1 n PRO 953  
1 n GLU 954  
1 n GLY 955  
1 n GLY 956  
1 n CYS 957  
1 n SER 958  
1 n GLU 959  
1 n ALA 960  
1 n PHE 961  
1 n ARG 962  
1 n ALA 963  
1 n SER 964  
1 n LEU 965  
1 n SER 966  
1 n ASP 967  
1 n PHE 968  
1 n LEU 969  
1 n ILE 970  
1 n LYS 971  
1 n SER 972  
1 n LEU 973  
1 n ALA 974  
1 n GLU 975  
1 n THR 976  
1 n LEU 977  
1 n LYS 978  
1 n ASN 979  
1 n LEU 980  
1 n ARG 981  
1 n GLU 982  
1 n SER 983  
1 n LEU 984  
1 n LEU 985  
1 n LEU 986  
1 n GLY 987  
1 n GLU 988  
1 n GLU 989  
1 n GLN 990  
1 n TYR 991  
1 n GLU 992  
1 n GLY 993  
1 n ASP 994  
1 n ASP 995  
1 n ARG 996  
1 n GLY 997  
1 n TYR 998  
1 n LEU 999  
1 n GLU 1000 
1 n LYS 1001 
1 n ILE 1002 
1 n VAL 1003 
1 n LEU 1004 
1 n ASN 1005 
1 n ILE 1006 
1 n SER 1007 
1 n GLY 1008 
1 n ILE 1009 
1 n THR 1010 
1 n LYS 1011 
1 n LYS 1012 
1 n GLN 1013 
1 n LEU 1014 
1 n GLN 1015 
1 n VAL 1016 
1 n PHE 1017 
1 n LEU 1018 
1 n ASN 1019 
1 n THR 1020 
1 n CYS 1021 
1 n ILE 1022 
1 n SER 1023 
1 n ARG 1024 
1 n TYR 1025 
1 n HIS 1026 
1 n LEU 1027 
1 n LYS 1028 
1 n ARG 1029 
1 n LEU 1030 
1 n GLU 1031 
1 n ALA 1032 
1 n GLY 1033 
1 n THR 1034 
1 n ALA 1035 
1 n ILE 1036 
1 n GLY 1037 
1 n ALA 1038 
1 n ILE 1039 
1 n GLY 1040 
1 n ALA 1041 
1 n GLN 1042 
1 n SER 1043 
1 n ILE 1044 
1 n GLY 1045 
1 n GLU 1046 
1 n PRO 1047 
1 n GLY 1048 
1 n THR 1049 
1 n GLN 1050 
1 n MET 1051 
1 n THR 1052 
1 n LEU 1053 
1 n LYS 1054 
1 n THR 1055 
1 n PHE 1056 
1 n HIS 1057 
1 n PHE 1058 
1 n ALA 1059 
1 n GLY 1060 
1 n VAL 1061 
1 n ALA 1062 
1 n SER 1063 
1 n MET 1064 
1 n ASN 1065 
1 n VAL 1066 
1 n THR 1067 
1 n LEU 1068 
1 n GLY 1069 
1 n VAL 1070 
1 n PRO 1071 
1 n ARG 1072 
1 n ILE 1073 
1 n LYS 1074 
1 n GLU 1075 
1 n ILE 1076 
1 n ILE 1077 
1 n ASN 1078 
1 n ALA 1079 
1 n ALA 1080 
1 n LYS 1081 
1 n LYS 1082 
1 n ILE 1083 
1 n THR 1084 
1 n THR 1085 
1 n PRO 1086 
1 n ILE 1087 
1 n ILE 1088 
1 n THR 1089 
1 n ALA 1090 
1 n LYS 1091 
1 n LEU 1092 
1 n LEU 1093 
1 n SER 1094 
1 n ALA 1095 
1 n GLY 1096 
1 n ASN 1097 
1 n LEU 1098 
1 n THR 1099 
1 n ALA 1100 
1 n ALA 1101 
1 n ARG 1102 
1 n MET 1103 
1 n ILE 1104 
1 n LYS 1105 
1 n ALA 1106 
1 n ARG 1107 
1 n ILE 1108 
1 n GLU 1109 
1 n LYS 1110 
1 n THR 1111 
1 n LEU 1112 
1 n LEU 1113 
1 n GLY 1114 
1 n GLN 1115 
1 n VAL 1116 
1 n ALA 1117 
1 n LYS 1118 
1 n SER 1119 
1 n VAL 1120 
1 n LYS 1121 
1 n ILE 1122 
1 n VAL 1123 
1 n LEU 1124 
1 n ALA 1125 
1 n SER 1126 
1 n ARG 1127 
1 n LEU 1128 
1 n ALA 1129 
1 n SER 1130 
1 n ILE 1131 
1 n ALA 1132 
1 n ILE 1133 
1 n SER 1134 
1 n LEU 1135 
1 n ASP 1136 
1 n MET 1137 
1 n GLU 1138 
1 n THR 1139 
1 n ILE 1140 
1 n GLN 1141 
1 n VAL 1142 
1 n SER 1143 
1 n GLN 1144 
1 n LEU 1145 
1 n CYS 1146 
1 n ILE 1147 
1 n ASP 1148 
1 n ALA 1149 
1 n TYR 1150 
1 n THR 1151 
1 n VAL 1152 
1 n LYS 1153 
1 n GLN 1154 
1 n SER 1155 
1 n ILE 1156 
1 n LEU 1157 
1 n GLN 1158 
1 n THR 1159 
1 n SER 1160 
1 n LYS 1161 
1 n ILE 1162 
1 n LYS 1163 
1 n LEU 1164 
1 n LYS 1165 
1 n GLU 1166 
1 n HIS 1167 
1 n GLN 1168 
1 n ILE 1169 
1 n LYS 1170 
1 n VAL 1171 
1 n LEU 1172 
1 n ASN 1173 
1 n PRO 1174 
1 n ARG 1175 
1 n LYS 1176 
1 n LEU 1177 
1 n GLU 1178 
1 n VAL 1179 
1 n PHE 1180 
1 n PRO 1181 
1 n GLN 1182 
1 n ALA 1183 
1 n ASN 1184 
1 n LYS 1185 
1 n ASP 1186 
1 n LYS 1187 
1 n LEU 1188 
1 n HIS 1189 
1 n PHE 1190 
1 n GLU 1191 
1 n LEU 1192 
1 n HIS 1193 
1 n ARG 1194 
1 n LEU 1195 
1 n LYS 1196 
1 n ASN 1197 
1 n LYS 1198 
1 n LEU 1199 
1 n PRO 1200 
1 n ALA 1201 
1 n VAL 1202 
1 n VAL 1203 
1 n VAL 1204 
1 n LYS 1205 
1 n GLY 1206 
1 n ILE 1207 
1 n THR 1208 
1 n THR 1209 
1 n VAL 1210 
1 n GLN 1211 
1 n ARG 1212 
1 n ALA 1213 
1 n VAL 1214 
1 n VAL 1215 
1 n ASN 1216 
1 n LYS 1217 
1 n GLU 1218 
1 n GLN 1219 
1 n GLN 1220 
1 n LYS 1221 
1 n ASP 1222 
1 n ARG 1223 
1 n LYS 1224 
1 n ASN 1225 
1 n ASP 1226 
1 n VAL 1227 
1 n LYS 1228 
1 n GLY 1229 
1 n GLU 1230 
1 n THR 1231 
1 n TYR 1232 
1 n GLU 1233 
1 n LEU 1234 
1 n LEU 1235 
1 n VAL 1236 
1 n GLU 1237 
1 n GLY 1238 
1 n THR 1239 
1 n GLY 1240 
1 n LEU 1241 
1 n LEU 1242 
1 n ALA 1243 
1 n VAL 1244 
1 n MET 1245 
1 n GLY 1246 
1 n ILE 1247 
1 n GLU 1248 
1 n GLY 1249 
1 n VAL 1250 
1 n ASP 1251 
1 n GLY 1252 
1 n ARG 1253 
1 n TYR 1254 
1 n THR 1255 
1 n LYS 1256 
1 n SER 1257 
1 n ASN 1258 
1 n HIS 1259 
1 n ILE 1260 
1 n MET 1261 
1 n GLU 1262 
1 n VAL 1263 
1 n GLN 1264 
1 n HIS 1265 
1 n THR 1266 
1 n LEU 1267 
1 n GLY 1268 
1 n ILE 1269 
1 n GLU 1270 
1 n ALA 1271 
1 n ALA 1272 
1 n ARG 1273 
1 n VAL 1274 
1 n SER 1275 
1 n ILE 1276 
1 n ILE 1277 
1 n ASP 1278 
1 n GLU 1279 
1 n ILE 1280 
1 n ASN 1281 
1 n TYR 1282 
1 n THR 1283 
1 n MET 1284 
1 n SER 1285 
1 n SER 1286 
1 n HIS 1287 
1 n GLY 1288 
1 n MET 1289 
1 n THR 1290 
1 n ILE 1291 
1 n ASP 1292 
1 n LEU 1293 
1 n ARG 1294 
1 n HIS 1295 
1 n MET 1296 
1 n MET 1297 
1 n LEU 1298 
1 n LEU 1299 
1 n ALA 1300 
1 n ASP 1301 
1 n LEU 1302 
1 n MET 1303 
1 n THR 1304 
1 n TYR 1305 
1 n LYS 1306 
1 n GLY 1307 
1 n GLU 1308 
1 n VAL 1309 
1 n LEU 1310 
1 n GLY 1311 
1 n ILE 1312 
1 n THR 1313 
1 n ARG 1314 
1 n HIS 1315 
1 n GLY 1316 
1 n VAL 1317 
1 n GLN 1318 
1 n LYS 1319 
1 n MET 1320 
1 n LYS 1321 
1 n ASP 1322 
1 n SER 1323 
1 n VAL 1324 
1 n LEU 1325 
1 n MET 1326 
1 n LEU 1327 
1 n ALA 1328 
1 n SER 1329 
1 n PHE 1330 
1 n GLU 1331 
1 n LYS 1332 
1 n THR 1333 
1 n THR 1334 
1 n ASP 1335 
1 n HIS 1336 
1 n LEU 1337 
1 n PHE 1338 
1 n ASN 1339 
1 n ALA 1340 
1 n SER 1341 
1 n VAL 1342 
1 n ASN 1343 
1 n GLY 1344 
1 n ARG 1345 
1 n ASP 1346 
1 n ASP 1347 
1 n LYS 1348 
1 n ILE 1349 
1 n GLU 1350 
1 n GLY 1351 
1 n VAL 1352 
1 n THR 1353 
1 n GLU 1354 
1 n CYS 1355 
1 n ILE 1356 
1 n ILE 1357 
1 n MET 1358 
1 n GLY 1359 
1 n ILE 1360 
1 n PRO 1361 
1 n MET 1362 
1 n THR 1363 
1 n ILE 1364 
1 n GLY 1365 
1 n THR 1366 
1 n GLY 1367 
1 n MET 1368 
1 n PHE 1369 
1 n LYS 1370 
1 n LEU 1371 
1 n ARG 1372 
1 n GLN 1373 
1 n ARG 1374 
1 n VAL 1375 
1 n GLU 1376 
1 n HIS 1377 
1 n VAL 1378 
1 n GLU 1379 
1 n LEU 1380 
1 n ASN 1381 
1 n TYR 1382 
1 n GLN 1383 
1 n PRO 1384 
1 n ASP 1385 
1 n PRO 1386 
1 n MET 1387 
1 n MET 1388 
1 n ILE 1389 
1 n LYS 1390 
2 n MET 1    
2 n ASP 2    
2 n MET 3    
2 n GLU 4    
2 n ASP 5    
2 n GLU 6    
2 n TYR 7    
2 n GLU 8    
2 n PRO 9    
2 n GLN 10   
2 n TYR 11   
2 n ASN 12   
2 n VAL 13   
2 n ASP 14   
2 n ASP 15   
2 n ASP 16   
2 n GLU 17   
2 n GLU 18   
2 n GLU 19   
2 n ILE 20   
2 n THR 21   
2 n GLN 22   
2 n GLU 23   
2 n ASP 24   
2 n ALA 25   
2 n TRP 26   
2 n ALA 27   
2 n VAL 28   
2 n ILE 29   
2 n SER 30   
2 n ALA 31   
2 n TYR 32   
2 n PHE 33   
2 n GLU 34   
2 n GLU 35   
2 n LYS 36   
2 n GLY 37   
2 n LEU 38   
2 n VAL 39   
2 n ARG 40   
2 n GLN 41   
2 n GLN 42   
2 n LEU 43   
2 n ASP 44   
2 n SER 45   
2 n PHE 46   
2 n ASP 47   
2 n GLU 48   
2 n PHE 49   
2 n ILE 50   
2 n GLN 51   
2 n ASN 52   
2 n THR 53   
2 n MET 54   
2 n GLN 55   
2 n GLU 56   
2 n ILE 57   
2 n VAL 58   
2 n ASP 59   
2 n GLU 60   
2 n SER 61   
2 n ALA 62   
2 n ASP 63   
2 n ILE 64   
2 n GLU 65   
2 n ILE 66   
2 n ARG 67   
2 n PRO 68   
2 n GLU 69   
2 n SER 70   
2 n GLN 71   
2 n HIS 72   
2 n ASN 73   
2 n PRO 74   
2 n GLY 75   
2 n HIS 76   
2 n GLN 77   
2 n SER 78   
2 n ASP 79   
2 n PHE 80   
2 n ALA 81   
2 n GLU 82   
2 n THR 83   
2 n ILE 84   
2 n TYR 85   
2 n LYS 86   
2 n ILE 87   
2 n ASN 88   
2 n PHE 89   
2 n GLY 90   
2 n GLN 91   
2 n ILE 92   
2 n TYR 93   
2 n LEU 94   
2 n SER 95   
2 n LYS 96   
2 n PRO 97   
2 n MET 98   
2 n MET 99   
2 n THR 100  
2 n GLU 101  
2 n SER 102  
2 n ASP 103  
2 n GLY 104  
2 n GLU 105  
2 n THR 106  
2 n ALA 107  
2 n THR 108  
2 n LEU 109  
2 n PHE 110  
2 n PRO 111  
2 n LYS 112  
2 n ALA 113  
2 n ALA 114  
2 n ARG 115  
2 n LEU 116  
2 n ARG 117  
2 n ASN 118  
2 n LEU 119  
2 n THR 120  
2 n TYR 121  
2 n SER 122  
2 n ALA 123  
2 n PRO 124  
2 n LEU 125  
2 n TYR 126  
2 n VAL 127  
2 n ASP 128  
2 n VAL 129  
2 n THR 130  
2 n LYS 131  
2 n ARG 132  
2 n VAL 133  
2 n ILE 134  
2 n LYS 135  
2 n LYS 136  
2 n GLY 137  
2 n HIS 138  
2 n ASP 139  
2 n GLY 140  
2 n GLU 141  
2 n GLU 142  
2 n VAL 143  
2 n THR 144  
2 n GLU 145  
2 n THR 146  
2 n GLN 147  
2 n ASP 148  
2 n PHE 149  
2 n THR 150  
2 n LYS 151  
2 n VAL 152  
2 n PHE 153  
2 n ILE 154  
2 n GLY 155  
2 n LYS 156  
2 n VAL 157  
2 n PRO 158  
2 n ILE 159  
2 n MET 160  
2 n LEU 161  
2 n ARG 162  
2 n SER 163  
2 n SER 164  
2 n TYR 165  
2 n CYS 166  
2 n THR 167  
2 n LEU 168  
2 n TYR 169  
2 n GLN 170  
2 n ASN 171  
2 n SER 172  
2 n GLU 173  
2 n LYS 174  
2 n ASP 175  
2 n LEU 176  
2 n THR 177  
2 n GLU 178  
2 n LEU 179  
2 n GLY 180  
2 n GLU 181  
2 n CYS 182  
2 n PRO 183  
2 n LEU 184  
2 n ASP 185  
2 n GLN 186  
2 n GLY 187  
2 n GLY 188  
2 n TYR 189  
2 n PHE 190  
2 n ILE 191  
2 n ILE 192  
2 n ASN 193  
2 n GLY 194  
2 n SER 195  
2 n GLU 196  
2 n LYS 197  
2 n VAL 198  
2 n LEU 199  
2 n ILE 200  
2 n ALA 201  
2 n GLN 202  
2 n GLU 203  
2 n LYS 204  
2 n MET 205  
2 n SER 206  
2 n THR 207  
2 n ASN 208  
2 n HIS 209  
2 n VAL 210  
2 n TYR 211  
2 n VAL 212  
2 n PHE 213  
2 n LYS 214  
2 n LYS 215  
2 n ARG 216  
2 n GLN 217  
2 n PRO 218  
2 n ASN 219  
2 n LYS 220  
2 n TYR 221  
2 n ALA 222  
2 n PHE 223  
2 n VAL 224  
2 n ALA 225  
2 n GLU 226  
2 n VAL 227  
2 n ARG 228  
2 n SER 229  
2 n MET 230  
2 n ALA 231  
2 n ASP 232  
2 n THR 233  
2 n GLN 234  
2 n ASN 235  
2 n ARG 236  
2 n PRO 237  
2 n PRO 238  
2 n SER 239  
2 n THR 240  
2 n MET 241  
2 n PHE 242  
2 n VAL 243  
2 n ARG 244  
2 n MET 245  
2 n LEU 246  
2 n SER 247  
2 n ARG 248  
2 n THR 249  
2 n SER 250  
2 n ALA 251  
2 n LYS 252  
2 n GLY 253  
2 n GLY 254  
2 n SER 255  
2 n SER 256  
2 n GLY 257  
2 n GLN 258  
2 n TYR 259  
2 n ILE 260  
2 n ARG 261  
2 n ALA 262  
2 n THR 263  
2 n LEU 264  
2 n PRO 265  
2 n TYR 266  
2 n ILE 267  
2 n ARG 268  
2 n THR 269  
2 n GLU 270  
2 n ILE 271  
2 n PRO 272  
2 n ILE 273  
2 n ILE 274  
2 n ILE 275  
2 n VAL 276  
2 n PHE 277  
2 n ARG 278  
2 n ALA 279  
2 n LEU 280  
2 n GLY 281  
2 n PHE 282  
2 n VAL 283  
2 n ALA 284  
2 n ASP 285  
2 n LYS 286  
2 n ASP 287  
2 n ILE 288  
2 n LEU 289  
2 n GLU 290  
2 n HIS 291  
2 n ILE 292  
2 n CYS 293  
2 n TYR 294  
2 n ASP 295  
2 n PHE 296  
2 n ASN 297  
2 n ASP 298  
2 n THR 299  
2 n GLN 300  
2 n MET 301  
2 n MET 302  
2 n GLU 303  
2 n LEU 304  
2 n LEU 305  
2 n ARG 306  
2 n PRO 307  
2 n SER 308  
2 n LEU 309  
2 n GLU 310  
2 n GLU 311  
2 n ALA 312  
2 n PHE 313  
2 n VAL 314  
2 n ILE 315  
2 n GLN 316  
2 n ASN 317  
2 n GLN 318  
2 n GLN 319  
2 n VAL 320  
2 n ALA 321  
2 n LEU 322  
2 n ASP 323  
2 n TYR 324  
2 n ILE 325  
2 n GLY 326  
2 n LYS 327  
2 n ARG 328  
2 n GLY 329  
2 n ALA 330  
2 n THR 331  
2 n VAL 332  
2 n GLY 333  
2 n VAL 334  
2 n THR 335  
2 n ARG 336  
2 n GLU 337  
2 n LYS 338  
2 n ARG 339  
2 n ILE 340  
2 n LYS 341  
2 n TYR 342  
2 n ALA 343  
2 n LYS 344  
2 n GLU 345  
2 n ILE 346  
2 n LEU 347  
2 n GLN 348  
2 n LYS 349  
2 n GLU 350  
2 n MET 351  
2 n LEU 352  
2 n PRO 353  
2 n HIS 354  
2 n VAL 355  
2 n GLY 356  
2 n VAL 357  
2 n GLY 358  
2 n GLU 359  
2 n TYR 360  
2 n CYS 361  
2 n GLU 362  
2 n THR 363  
2 n LYS 364  
2 n LYS 365  
2 n ALA 366  
2 n TYR 367  
2 n TYR 368  
2 n PHE 369  
2 n GLY 370  
2 n TYR 371  
2 n ILE 372  
2 n ILE 373  
2 n HIS 374  
2 n ARG 375  
2 n LEU 376  
2 n LEU 377  
2 n LEU 378  
2 n CYS 379  
2 n ALA 380  
2 n LEU 381  
2 n GLY 382  
2 n ARG 383  
2 n ARG 384  
2 n ALA 385  
2 n GLU 386  
2 n ASP 387  
2 n ASP 388  
2 n ARG 389  
2 n ASP 390  
2 n HIS 391  
2 n TYR 392  
2 n GLY 393  
2 n ASN 394  
2 n LYS 395  
2 n ARG 396  
2 n LEU 397  
2 n ASP 398  
2 n LEU 399  
2 n ALA 400  
2 n GLY 401  
2 n PRO 402  
2 n LEU 403  
2 n LEU 404  
2 n GLY 405  
2 n GLY 406  
2 n LEU 407  
2 n PHE 408  
2 n ARG 409  
2 n MET 410  
2 n LEU 411  
2 n PHE 412  
2 n ARG 413  
2 n LYS 414  
2 n LEU 415  
2 n THR 416  
2 n ARG 417  
2 n ASP 418  
2 n VAL 419  
2 n ARG 420  
2 n GLY 421  
2 n TYR 422  
2 n VAL 423  
2 n GLN 424  
2 n LYS 425  
2 n CYS 426  
2 n VAL 427  
2 n ASP 428  
2 n ASN 429  
2 n GLY 430  
2 n LYS 431  
2 n ASP 432  
2 n VAL 433  
2 n ASN 434  
2 n LEU 435  
2 n GLN 436  
2 n PHE 437  
2 n ALA 438  
2 n ILE 439  
2 n LYS 440  
2 n ALA 441  
2 n LYS 442  
2 n THR 443  
2 n ILE 444  
2 n THR 445  
2 n SER 446  
2 n GLY 447  
2 n LEU 448  
2 n LYS 449  
2 n TYR 450  
2 n SER 451  
2 n LEU 452  
2 n ALA 453  
2 n THR 454  
2 n GLY 455  
2 n ASN 456  
2 n TRP 457  
2 n GLY 458  
2 n GLN 459  
2 n ALA 460  
2 n ASN 461  
2 n ALA 462  
2 n THR 463  
2 n GLY 464  
2 n THR 465  
2 n ARG 466  
2 n ALA 467  
2 n GLY 468  
2 n VAL 469  
2 n SER 470  
2 n GLN 471  
2 n VAL 472  
2 n LEU 473  
2 n ASN 474  
2 n ARG 475  
2 n LEU 476  
2 n THR 477  
2 n TYR 478  
2 n ALA 479  
2 n SER 480  
2 n THR 481  
2 n LEU 482  
2 n SER 483  
2 n HIS 484  
2 n LEU 485  
2 n ARG 486  
2 n ARG 487  
2 n LEU 488  
2 n ASN 489  
2 n SER 490  
2 n PRO 491  
2 n ILE 492  
2 n GLY 493  
2 n ARG 494  
2 n GLU 495  
2 n GLY 496  
2 n LYS 497  
2 n LEU 498  
2 n ALA 499  
2 n LYS 500  
2 n PRO 501  
2 n ARG 502  
2 n GLN 503  
2 n LEU 504  
2 n HIS 505  
2 n ASN 506  
2 n SER 507  
2 n GLN 508  
2 n TRP 509  
2 n GLY 510  
2 n MET 511  
2 n MET 512  
2 n CYS 513  
2 n PRO 514  
2 n ALA 515  
2 n GLU 516  
2 n THR 517  
2 n PRO 518  
2 n GLU 519  
2 n GLY 520  
2 n GLN 521  
2 n ALA 522  
2 n CYS 523  
2 n GLY 524  
2 n LEU 525  
2 n VAL 526  
2 n LYS 527  
2 n ASN 528  
2 n LEU 529  
2 n ALA 530  
2 n LEU 531  
2 n MET 532  
2 n VAL 533  
2 n TYR 534  
2 n ILE 535  
2 n THR 536  
2 n VAL 537  
2 n GLY 538  
2 n SER 539  
2 n ALA 540  
2 n ALA 541  
2 n TYR 542  
2 n PRO 543  
2 n ILE 544  
2 n LEU 545  
2 n GLU 546  
2 n PHE 547  
2 n LEU 548  
2 n GLU 549  
2 n GLU 550  
2 n TRP 551  
2 n GLY 552  
2 n THR 553  
2 n GLU 554  
2 n ASN 555  
2 n PHE 556  
2 n GLU 557  
2 n GLU 558  
2 n ILE 559  
2 n SER 560  
2 n PRO 561  
2 n ALA 562  
2 n VAL 563  
2 n ILE 564  
2 n PRO 565  
2 n GLN 566  
2 n ALA 567  
2 n THR 568  
2 n LYS 569  
2 n ILE 570  
2 n PHE 571  
2 n VAL 572  
2 n ASN 573  
2 n GLY 574  
2 n THR 575  
2 n TRP 576  
2 n VAL 577  
2 n GLY 578  
2 n ILE 579  
2 n HIS 580  
2 n ARG 581  
2 n ASP 582  
2 n PRO 583  
2 n ASP 584  
2 n MET 585  
2 n LEU 586  
2 n VAL 587  
2 n ARG 588  
2 n THR 589  
2 n LEU 590  
2 n ARG 591  
2 n ARG 592  
2 n LEU 593  
2 n ARG 594  
2 n ARG 595  
2 n ARG 596  
2 n VAL 597  
2 n ASP 598  
2 n VAL 599  
2 n ASN 600  
2 n THR 601  
2 n GLU 602  
2 n VAL 603  
2 n GLY 604  
2 n VAL 605  
2 n VAL 606  
2 n ARG 607  
2 n ASP 608  
2 n ILE 609  
2 n ARG 610  
2 n LEU 611  
2 n LYS 612  
2 n GLU 613  
2 n LEU 614  
2 n ARG 615  
2 n ILE 616  
2 n TYR 617  
2 n THR 618  
2 n ASP 619  
2 n TYR 620  
2 n GLY 621  
2 n ARG 622  
2 n CYS 623  
2 n SER 624  
2 n ARG 625  
2 n PRO 626  
2 n LEU 627  
2 n PHE 628  
2 n ILE 629  
2 n VAL 630  
2 n GLU 631  
2 n LYS 632  
2 n GLN 633  
2 n ARG 634  
2 n LEU 635  
2 n MET 636  
2 n ILE 637  
2 n LYS 638  
2 n LYS 639  
2 n LYS 640  
2 n ASP 641  
2 n ILE 642  
2 n GLN 643  
2 n THR 644  
2 n LEU 645  
2 n GLN 646  
2 n GLN 647  
2 n ARG 648  
2 n GLU 649  
2 n SER 650  
2 n PRO 651  
2 n ASP 652  
2 n GLU 653  
2 n GLY 654  
2 n GLY 655  
2 n TRP 656  
2 n HIS 657  
2 n ASP 658  
2 n LEU 659  
2 n VAL 660  
2 n ALA 661  
2 n LYS 662  
2 n GLY 663  
2 n TYR 664  
2 n ILE 665  
2 n GLU 666  
2 n TYR 667  
2 n ILE 668  
2 n ASP 669  
2 n THR 670  
2 n GLU 671  
2 n GLU 672  
2 n GLU 673  
2 n GLU 674  
2 n THR 675  
2 n THR 676  
2 n MET 677  
2 n ILE 678  
2 n SER 679  
2 n MET 680  
2 n THR 681  
2 n ILE 682  
2 n ASN 683  
2 n ASP 684  
2 n LEU 685  
2 n VAL 686  
2 n GLN 687  
2 n ALA 688  
2 n ARG 689  
2 n LEU 690  
2 n ASN 691  
2 n PRO 692  
2 n GLY 693  
2 n ASP 694  
2 n ALA 695  
2 n TYR 696  
2 n SER 697  
2 n ASP 698  
2 n THR 699  
2 n TYR 700  
2 n THR 701  
2 n HIS 702  
2 n CYS 703  
2 n GLU 704  
2 n ILE 705  
2 n HIS 706  
2 n PRO 707  
2 n SER 708  
2 n LEU 709  
2 n ILE 710  
2 n LEU 711  
2 n GLY 712  
2 n VAL 713  
2 n CYS 714  
2 n ALA 715  
2 n SER 716  
2 n ILE 717  
2 n ILE 718  
2 n PRO 719  
2 n PHE 720  
2 n PRO 721  
2 n ASP 722  
2 n HIS 723  
2 n ASN 724  
2 n GLN 725  
2 n SER 726  
2 n PRO 727  
2 n ARG 728  
2 n ASN 729  
2 n THR 730  
2 n TYR 731  
2 n GLN 732  
2 n SER 733  
2 n ALA 734  
2 n MET 735  
2 n GLY 736  
2 n LYS 737  
2 n GLN 738  
2 n ALA 739  
2 n MET 740  
2 n GLY 741  
2 n ILE 742  
2 n TYR 743  
2 n VAL 744  
2 n THR 745  
2 n ASN 746  
2 n TYR 747  
2 n GLN 748  
2 n PHE 749  
2 n ARG 750  
2 n MET 751  
2 n ASP 752  
2 n THR 753  
2 n LEU 754  
2 n ALA 755  
2 n TYR 756  
2 n VAL 757  
2 n LEU 758  
2 n TYR 759  
2 n TYR 760  
2 n PRO 761  
2 n GLN 762  
2 n LYS 763  
2 n PRO 764  
2 n LEU 765  
2 n VAL 766  
2 n THR 767  
2 n THR 768  
2 n ARG 769  
2 n ALA 770  
2 n MET 771  
2 n GLU 772  
2 n HIS 773  
2 n LEU 774  
2 n HIS 775  
2 n PHE 776  
2 n ARG 777  
2 n GLN 778  
2 n LEU 779  
2 n PRO 780  
2 n ALA 781  
2 n GLY 782  
2 n ILE 783  
2 n ASN 784  
2 n ALA 785  
2 n ILE 786  
2 n VAL 787  
2 n ALA 788  
2 n ILE 789  
2 n SER 790  
2 n CYS 791  
2 n TYR 792  
2 n SER 793  
2 n GLY 794  
2 n TYR 795  
2 n ASN 796  
2 n GLN 797  
2 n GLU 798  
2 n ASP 799  
2 n SER 800  
2 n VAL 801  
2 n ILE 802  
2 n MET 803  
2 n ASN 804  
2 n GLN 805  
2 n SER 806  
2 n SER 807  
2 n ILE 808  
2 n ASP 809  
2 n ARG 810  
2 n GLY 811  
2 n PHE 812  
2 n PHE 813  
2 n ARG 814  
2 n SER 815  
2 n LEU 816  
2 n PHE 817  
2 n PHE 818  
2 n ARG 819  
2 n SER 820  
2 n TYR 821  
2 n ARG 822  
2 n ASP 823  
2 n GLU 824  
2 n GLU 825  
2 n LYS 826  
2 n LYS 827  
2 n MET 828  
2 n GLY 829  
2 n THR 830  
2 n LEU 831  
2 n VAL 832  
2 n LYS 833  
2 n GLU 834  
2 n ASP 835  
2 n PHE 836  
2 n GLY 837  
2 n ARG 838  
2 n PRO 839  
2 n ASP 840  
2 n ARG 841  
2 n ALA 842  
2 n SER 843  
2 n THR 844  
2 n MET 845  
2 n GLY 846  
2 n MET 847  
2 n ARG 848  
2 n HIS 849  
2 n GLY 850  
2 n SER 851  
2 n TYR 852  
2 n ASP 853  
2 n LYS 854  
2 n LEU 855  
2 n ASP 856  
2 n ASP 857  
2 n ASP 858  
2 n GLY 859  
2 n LEU 860  
2 n ALA 861  
2 n PRO 862  
2 n PRO 863  
2 n GLY 864  
2 n THR 865  
2 n ARG 866  
2 n VAL 867  
2 n SER 868  
2 n GLY 869  
2 n GLU 870  
2 n ASP 871  
2 n VAL 872  
2 n ILE 873  
2 n ILE 874  
2 n GLY 875  
2 n LYS 876  
2 n THR 877  
2 n THR 878  
2 n PRO 879  
2 n ILE 880  
2 n SER 881  
2 n GLN 882  
2 n ASP 883  
2 n ASP 884  
2 n ALA 885  
2 n GLN 886  
2 n GLY 887  
2 n GLN 888  
2 n ALA 889  
2 n SER 890  
2 n ARG 891  
2 n TYR 892  
2 n THR 893  
2 n ARG 894  
2 n LYS 895  
2 n ASP 896  
2 n HIS 897  
2 n SER 898  
2 n THR 899  
2 n SER 900  
2 n LEU 901  
2 n ARG 902  
2 n HIS 903  
2 n SER 904  
2 n GLU 905  
2 n THR 906  
2 n GLY 907  
2 n MET 908  
2 n VAL 909  
2 n ASP 910  
2 n GLN 911  
2 n VAL 912  
2 n LEU 913  
2 n LEU 914  
2 n THR 915  
2 n THR 916  
2 n ASN 917  
2 n ALA 918  
2 n ASP 919  
2 n GLY 920  
2 n LEU 921  
2 n ARG 922  
2 n PHE 923  
2 n VAL 924  
2 n LYS 925  
2 n VAL 926  
2 n ARG 927  
2 n VAL 928  
2 n ARG 929  
2 n SER 930  
2 n VAL 931  
2 n ARG 932  
2 n ILE 933  
2 n PRO 934  
2 n GLN 935  
2 n ILE 936  
2 n GLY 937  
2 n ASP 938  
2 n LYS 939  
2 n PHE 940  
2 n SER 941  
2 n SER 942  
2 n ARG 943  
2 n HIS 944  
2 n GLY 945  
2 n GLN 946  
2 n LYS 947  
2 n GLY 948  
2 n THR 949  
2 n VAL 950  
2 n GLY 951  
2 n MET 952  
2 n THR 953  
2 n TYR 954  
2 n THR 955  
2 n GLN 956  
2 n GLU 957  
2 n ASP 958  
2 n MET 959  
2 n PRO 960  
2 n TRP 961  
2 n THR 962  
2 n VAL 963  
2 n GLU 964  
2 n GLY 965  
2 n ILE 966  
2 n THR 967  
2 n PRO 968  
2 n ASP 969  
2 n ILE 970  
2 n ILE 971  
2 n VAL 972  
2 n ASN 973  
2 n PRO 974  
2 n HIS 975  
2 n ALA 976  
2 n ILE 977  
2 n PRO 978  
2 n SER 979  
2 n ARG 980  
2 n MET 981  
2 n THR 982  
2 n ILE 983  
2 n GLY 984  
2 n GLN 985  
2 n LEU 986  
2 n ILE 987  
2 n GLU 988  
2 n CYS 989  
2 n ILE 990  
2 n MET 991  
2 n GLY 992  
2 n LYS 993  
2 n VAL 994  
2 n ALA 995  
2 n ALA 996  
2 n HIS 997  
2 n MET 998  
2 n GLY 999  
2 n LYS 1000 
2 n GLU 1001 
2 n GLY 1002 
2 n ASP 1003 
2 n ALA 1004 
2 n THR 1005 
2 n PRO 1006 
2 n PHE 1007 
2 n THR 1008 
2 n ASP 1009 
2 n VAL 1010 
2 n THR 1011 
2 n VAL 1012 
2 n ASP 1013 
2 n ASN 1014 
2 n ILE 1015 
2 n SER 1016 
2 n LYS 1017 
2 n ALA 1018 
2 n LEU 1019 
2 n HIS 1020 
2 n LYS 1021 
2 n CYS 1022 
2 n GLY 1023 
2 n TYR 1024 
2 n GLN 1025 
2 n MET 1026 
2 n ARG 1027 
2 n GLY 1028 
2 n PHE 1029 
2 n GLU 1030 
2 n THR 1031 
2 n MET 1032 
2 n TYR 1033 
2 n ASN 1034 
2 n GLY 1035 
2 n HIS 1036 
2 n THR 1037 
2 n GLY 1038 
2 n ARG 1039 
2 n ARG 1040 
2 n LEU 1041 
2 n SER 1042 
2 n ALA 1043 
2 n MET 1044 
2 n ILE 1045 
2 n PHE 1046 
2 n LEU 1047 
2 n GLY 1048 
2 n PRO 1049 
2 n THR 1050 
2 n TYR 1051 
2 n TYR 1052 
2 n GLN 1053 
2 n ARG 1054 
2 n LEU 1055 
2 n LYS 1056 
2 n HIS 1057 
2 n MET 1058 
2 n VAL 1059 
2 n ASP 1060 
2 n ASP 1061 
2 n LYS 1062 
2 n ILE 1063 
2 n HIS 1064 
2 n SER 1065 
2 n ARG 1066 
2 n GLY 1067 
2 n ARG 1068 
2 n GLY 1069 
2 n PRO 1070 
2 n VAL 1071 
2 n GLN 1072 
2 n ILE 1073 
2 n LEU 1074 
2 n THR 1075 
2 n ARG 1076 
2 n GLN 1077 
2 n PRO 1078 
2 n ALA 1079 
2 n GLU 1080 
2 n GLY 1081 
2 n ARG 1082 
2 n SER 1083 
2 n ARG 1084 
2 n ASP 1085 
2 n GLY 1086 
2 n GLY 1087 
2 n LEU 1088 
2 n ARG 1089 
2 n PHE 1090 
2 n GLY 1091 
2 n GLU 1092 
2 n MET 1093 
2 n GLU 1094 
2 n ARG 1095 
2 n ASP 1096 
2 n CYS 1097 
2 n MET 1098 
2 n ILE 1099 
2 n ALA 1100 
2 n HIS 1101 
2 n GLY 1102 
2 n ALA 1103 
2 n ALA 1104 
2 n HIS 1105 
2 n PHE 1106 
2 n LEU 1107 
2 n LYS 1108 
2 n GLU 1109 
2 n ARG 1110 
2 n LEU 1111 
2 n PHE 1112 
2 n ASP 1113 
2 n GLN 1114 
2 n SER 1115 
2 n ASP 1116 
2 n ALA 1117 
2 n TYR 1118 
2 n ARG 1119 
2 n VAL 1120 
2 n HIS 1121 
2 n VAL 1122 
2 n CYS 1123 
2 n GLU 1124 
2 n ARG 1125 
2 n CYS 1126 
2 n GLY 1127 
2 n LEU 1128 
2 n ILE 1129 
2 n ALA 1130 
2 n ILE 1131 
2 n ALA 1132 
2 n ASN 1133 
2 n LEU 1134 
2 n LYS 1135 
2 n LYS 1136 
2 n ASN 1137 
2 n SER 1138 
2 n PHE 1139 
2 n GLU 1140 
2 n CYS 1141 
2 n ARG 1142 
2 n GLY 1143 
2 n CYS 1144 
2 n LYS 1145 
2 n ASN 1146 
2 n LYS 1147 
2 n THR 1148 
2 n ASP 1149 
2 n ILE 1150 
2 n VAL 1151 
2 n GLN 1152 
2 n VAL 1153 
2 n HIS 1154 
2 n ILE 1155 
2 n PRO 1156 
2 n TYR 1157 
2 n ALA 1158 
2 n CYS 1159 
2 n LYS 1160 
2 n LEU 1161 
2 n LEU 1162 
2 n PHE 1163 
2 n GLN 1164 
2 n GLU 1165 
2 n LEU 1166 
2 n MET 1167 
2 n ALA 1168 
2 n MET 1169 
2 n ALA 1170 
2 n ILE 1171 
2 n ALA 1172 
2 n PRO 1173 
2 n ARG 1174 
2 n MET 1175 
2 n LEU 1176 
2 n THR 1177 
2 n LYS 1178 
2 n ASP 1179 
2 n VAL 1180 
2 n LYS 1181 
2 n LEU 1182 
2 n ALA 1183 
2 n LYS 1184 
2 n ASP 1185 
2 n GLN 1186 
2 n LYS 1187 
2 n LYS 1188 
2 n LYS 1189 
2 n GLY 1190 
2 n ALA 1191 
3 n MET 1    
3 n GLU 2    
3 n GLY 3    
3 n VAL 4    
3 n SER 5    
3 n TYR 6    
3 n GLN 7    
3 n ARG 8    
3 n PHE 9    
3 n PRO 10   
3 n LYS 11   
3 n ILE 12   
3 n LYS 13   
3 n VAL 14   
3 n ARG 15   
3 n GLU 16   
3 n VAL 17   
3 n LYS 18   
3 n ASP 19   
3 n ASP 20   
3 n PHE 21   
3 n MET 22   
3 n LYS 23   
3 n PHE 24   
3 n GLU 25   
3 n LEU 26   
3 n ARG 27   
3 n ASP 28   
3 n THR 29   
3 n ASP 30   
3 n ALA 31   
3 n SER 32   
3 n ILE 33   
3 n ALA 34   
3 n ASN 35   
3 n ALA 36   
3 n LEU 37   
3 n ARG 38   
3 n ARG 39   
3 n ILE 40   
3 n MET 41   
3 n ILE 42   
3 n ALA 43   
3 n GLU 44   
3 n VAL 45   
3 n PRO 46   
3 n THR 47   
3 n ILE 48   
3 n ALA 49   
3 n ILE 50   
3 n ASP 51   
3 n LEU 52   
3 n VAL 53   
3 n GLU 54   
3 n ILE 55   
3 n GLU 56   
3 n VAL 57   
3 n ASN 58   
3 n SER 59   
3 n SER 60   
3 n VAL 61   
3 n LEU 62   
3 n ASN 63   
3 n ASP 64   
3 n GLU 65   
3 n PHE 66   
3 n ILE 67   
3 n SER 68   
3 n HIS 69   
3 n ARG 70   
3 n LEU 71   
3 n GLY 72   
3 n LEU 73   
3 n VAL 74   
3 n PRO 75   
3 n LEU 76   
3 n THR 77   
3 n SER 78   
3 n GLU 79   
3 n ARG 80   
3 n ALA 81   
3 n MET 82   
3 n SER 83   
3 n MET 84   
3 n ARG 85   
3 n PHE 86   
3 n SER 87   
3 n ARG 88   
3 n ASP 89   
3 n CYS 90   
3 n ASP 91   
3 n ALA 92   
3 n CYS 93   
3 n ASP 94   
3 n GLY 95   
3 n ASP 96   
3 n GLY 97   
3 n GLN 98   
3 n CYS 99   
3 n GLU 100  
3 n TYR 101  
3 n CYS 102  
3 n SER 103  
3 n VAL 104  
3 n GLU 105  
3 n PHE 106  
3 n TYR 107  
3 n LEU 108  
3 n ARG 109  
3 n VAL 110  
3 n LYS 111  
3 n CYS 112  
3 n LEU 113  
3 n SER 114  
3 n ASP 115  
3 n GLN 116  
3 n THR 117  
3 n LEU 118  
3 n ASP 119  
3 n VAL 120  
3 n THR 121  
3 n SER 122  
3 n LYS 123  
3 n ASP 124  
3 n LEU 125  
3 n LEU 126  
3 n SER 127  
3 n SER 128  
3 n ASP 129  
3 n HIS 130  
3 n THR 131  
3 n VAL 132  
3 n VAL 133  
3 n PRO 134  
3 n VAL 135  
3 n ASP 136  
3 n TYR 137  
3 n SER 138  
3 n ASP 139  
3 n ALA 140  
3 n SER 141  
3 n SER 142  
3 n SER 143  
3 n PHE 144  
3 n ASP 145  
3 n ASN 146  
3 n THR 147  
3 n PRO 148  
3 n ASN 149  
3 n LYS 150  
3 n GLY 151  
3 n ILE 152  
3 n ILE 153  
3 n ILE 154  
3 n VAL 155  
3 n LYS 156  
3 n LEU 157  
3 n ARG 158  
3 n ARG 159  
3 n GLY 160  
3 n GLN 161  
3 n GLU 162  
3 n LEU 163  
3 n ARG 164  
3 n LEU 165  
3 n ARG 166  
3 n ALA 167  
3 n ILE 168  
3 n ALA 169  
3 n ARG 170  
3 n LYS 171  
3 n GLY 172  
3 n ILE 173  
3 n GLY 174  
3 n LYS 175  
3 n ASP 176  
3 n HIS 177  
3 n ALA 178  
3 n LYS 179  
3 n TRP 180  
3 n SER 181  
3 n PRO 182  
3 n ALA 183  
3 n ALA 184  
3 n THR 185  
3 n VAL 186  
3 n THR 187  
3 n PHE 188  
3 n MET 189  
3 n TYR 190  
3 n GLU 191  
3 n PRO 192  
3 n GLU 193  
3 n ILE 194  
3 n TYR 195  
3 n ILE 196  
3 n ASN 197  
3 n GLU 198  
3 n ASP 199  
3 n MET 200  
3 n MET 201  
3 n GLU 202  
3 n SER 203  
3 n LEU 204  
3 n THR 205  
3 n LEU 206  
3 n GLU 207  
3 n GLU 208  
3 n LYS 209  
3 n THR 210  
3 n GLU 211  
3 n LEU 212  
3 n VAL 213  
3 n GLU 214  
3 n SER 215  
3 n SER 216  
3 n PRO 217  
3 n THR 218  
3 n LYS 219  
3 n VAL 220  
3 n PHE 221  
3 n GLY 222  
3 n ILE 223  
3 n ASP 224  
3 n PRO 225  
3 n GLU 226  
3 n ASN 227  
3 n LYS 228  
3 n GLN 229  
3 n VAL 230  
3 n ILE 231  
3 n VAL 232  
3 n VAL 233  
3 n ASP 234  
3 n PRO 235  
3 n GLU 236  
3 n ALA 237  
3 n TYR 238  
3 n THR 239  
3 n TYR 240  
3 n ASP 241  
3 n ASP 242  
3 n GLU 243  
3 n VAL 244  
3 n LEU 245  
3 n LYS 246  
3 n LYS 247  
3 n ALA 248  
3 n GLU 249  
3 n ALA 250  
3 n MET 251  
3 n GLY 252  
3 n LYS 253  
3 n PRO 254  
3 n GLY 255  
3 n VAL 256  
3 n VAL 257  
3 n GLU 258  
3 n ILE 259  
3 n HIS 260  
3 n ALA 261  
3 n LYS 262  
3 n GLU 263  
3 n ASP 264  
3 n SER 265  
3 n PHE 266  
3 n ILE 267  
3 n PHE 268  
3 n THR 269  
3 n VAL 270  
3 n GLU 271  
3 n THR 272  
3 n THR 273  
3 n GLY 274  
3 n ALA 275  
3 n VAL 276  
3 n LYS 277  
3 n ALA 278  
3 n SER 279  
3 n GLN 280  
3 n LEU 281  
3 n VAL 282  
3 n LEU 283  
3 n ASN 284  
3 n ALA 285  
3 n ILE 286  
3 n GLU 287  
3 n VAL 288  
3 n LEU 289  
3 n LYS 290  
3 n GLN 291  
3 n LYS 292  
3 n LEU 293  
3 n ASP 294  
3 n ALA 295  
3 n VAL 296  
3 n ARG 297  
3 n LEU 298  
3 n SER 299  
3 n ASP 300  
3 n ASP 301  
3 n THR 302  
3 n VAL 303  
3 n GLU 304  
3 n ALA 305  
3 n ASP 306  
3 n ASP 307  
3 n GLN 308  
3 n PHE 309  
3 n GLY 310  
3 n GLU 311  
3 n LEU 312  
3 n GLY 313  
3 n ALA 314  
3 n HIS 315  
3 n MET 316  
3 n ARG 317  
3 n GLY 318  
3 n GLY 319  
4 n MET 1    
4 n PHE 2    
4 n MET 3    
4 n LEU 4    
4 n LEU 5    
4 n ASP 6    
4 n VAL 7    
4 n ASN 8    
4 n THR 9    
4 n GLU 10   
4 n ILE 11   
4 n TYR 12   
4 n PRO 13   
4 n MET 14   
4 n ARG 15   
4 n VAL 16   
4 n LYS 17   
4 n ASP 18   
4 n LYS 19   
4 n PHE 20   
4 n MET 21   
4 n MET 22   
4 n VAL 23   
4 n LEU 24   
4 n ALA 25   
4 n SER 26   
4 n THR 27   
4 n LEU 28   
4 n ASN 29   
4 n LEU 30   
4 n ASP 31   
4 n GLY 32   
4 n THR 33   
4 n PRO 34   
4 n ASP 35   
4 n THR 36   
4 n GLY 37   
4 n TYR 38   
4 n PHE 39   
4 n ILE 40   
4 n GLN 41   
4 n GLY 42   
4 n ASN 43   
4 n LYS 44   
4 n LYS 45   
4 n SER 46   
4 n LEU 47   
4 n ALA 48   
4 n ASP 49   
4 n LYS 50   
4 n PHE 51   
4 n GLU 52   
4 n TYR 53   
4 n VAL 54   
4 n MET 55   
4 n HIS 56   
4 n GLY 57   
4 n LYS 58   
4 n LEU 59   
4 n TYR 60   
4 n ARG 61   
4 n ILE 62   
4 n SER 63   
4 n GLU 64   
4 n GLU 65   
4 n GLY 66   
4 n SER 67   
4 n GLY 68   
4 n LYS 69   
4 n HIS 70   
4 n VAL 71   
4 n LYS 72   
4 n ALA 73   
4 n ASP 74   
4 n ILE 75   
4 n PHE 76   
4 n VAL 77   
4 n SER 78   
4 n PHE 79   
4 n GLY 80   
4 n GLY 81   
4 n LEU 82   
4 n LEU 83   
4 n MET 84   
4 n GLN 85   
4 n LEU 86   
4 n ARG 87   
4 n GLY 88   
4 n ASP 89   
4 n PRO 90   
4 n SER 91   
4 n ILE 92   
4 n ALA 93   
4 n ALA 94   
4 n LYS 95   
4 n PHE 96   
4 n GLU 97   
4 n LEU 98   
4 n ASP 99   
4 n GLN 100  
4 n LYS 101  
4 n ILE 102  
4 n PHE 103  
4 n LEU 104  
4 n LEU 105  
4 n ILE 106  
4 n ARG 107  
4 n LYS 108  
4 n VAL 109  
5 n MET 1    
5 n ILE 2    
5 n ILE 3    
5 n PRO 4    
5 n VAL 5    
5 n ARG 6    
5 n CYS 7    
5 n PHE 8    
5 n THR 9    
5 n CYS 10   
5 n GLY 11   
5 n LYS 12   
5 n VAL 13   
5 n ILE 14   
5 n GLY 15   
5 n ASN 16   
5 n LYS 17   
5 n TRP 18   
5 n ASP 19   
5 n GLU 20   
5 n TYR 21   
5 n LEU 22   
5 n ASP 23   
5 n LEU 24   
5 n LEU 25   
5 n GLN 26   
5 n ALA 27   
5 n ASP 28   
5 n TYR 29   
5 n ALA 30   
5 n GLU 31   
5 n GLY 32   
5 n ASP 33   
5 n ALA 34   
5 n LEU 35   
5 n ASP 36   
5 n ALA 37   
5 n LEU 38   
5 n ASN 39   
5 n LEU 40   
5 n VAL 41   
5 n ARG 42   
5 n TYR 43   
5 n CYS 44   
5 n CYS 45   
5 n ARG 46   
5 n ARG 47   
5 n MET 48   
5 n LEU 49   
5 n MET 50   
5 n THR 51   
5 n HIS 52   
5 n VAL 53   
5 n ASP 54   
5 n LEU 55   
5 n ILE 56   
5 n GLU 57   
5 n LYS 58   
5 n LEU 59   
5 n LEU 60   
5 n ASN 61   
5 n TYR 62   
5 n ASN 63   
5 n THR 64   
5 n LEU 65   
5 n GLU 66   
5 n LYS 67   
5 n SER 68   
5 n GLU 69   
5 n GLY 70   
5 n SER 71   
6 n MET 1    
6 n ASN 2    
6 n ALA 3    
6 n PRO 4    
6 n ASP 5    
6 n ARG 6    
6 n TYR 7    
6 n GLU 8    
6 n ARG 9    
6 n PHE 10   
6 n VAL 11   
6 n VAL 12   
6 n PRO 13   
6 n GLU 14   
6 n GLY 15   
6 n VAL 16   
6 n LYS 17   
6 n LYS 18   
6 n VAL 19   
6 n SER 20   
6 n TYR 21   
6 n GLU 22   
6 n ARG 23   
6 n ASP 24   
6 n THR 25   
6 n LYS 26   
6 n ILE 27   
6 n MET 28   
6 n ASN 29   
6 n ALA 30   
6 n ALA 31   
6 n THR 32   
6 n PHE 33   
6 n THR 34   
6 n VAL 35   
6 n GLU 36   
6 n ARG 37   
6 n GLU 38   
6 n ASP 39   
6 n HIS 40   
6 n THR 41   
6 n ILE 42   
6 n GLY 43   
6 n ASN 44   
6 n ILE 45   
6 n VAL 46   
6 n ARG 47   
6 n MET 48   
6 n GLN 49   
6 n LEU 50   
6 n HIS 51   
6 n ARG 52   
6 n ASP 53   
6 n ASP 54   
6 n ASN 55   
6 n VAL 56   
6 n LEU 57   
6 n PHE 58   
6 n ALA 59   
6 n GLY 60   
6 n TYR 61   
6 n LYS 62   
6 n LEU 63   
6 n PRO 64   
6 n HIS 65   
6 n PRO 66   
6 n LEU 67   
6 n GLN 68   
6 n TYR 69   
6 n LYS 70   
6 n ILE 71   
6 n LEU 72   
6 n LEU 73   
6 n ARG 74   
6 n ILE 75   
6 n GLN 76   
6 n THR 77   
6 n THR 78   
6 n SER 79   
6 n GLN 80   
6 n SER 81   
6 n SER 82   
6 n PRO 83   
6 n MET 84   
6 n GLN 85   
6 n ALA 86   
6 n TYR 87   
6 n ASN 88   
6 n GLN 89   
6 n ALA 90   
6 n ILE 91   
6 n ASN 92   
6 n ASP 93   
6 n LEU 94   
6 n ASP 95   
6 n LYS 96   
6 n GLU 97   
6 n LEU 98   
6 n ASP 99   
6 n HIS 100  
6 n LEU 101  
6 n LYS 102  
6 n SER 103  
6 n GLN 104  
6 n PHE 105  
6 n GLU 106  
6 n GLY 107  
6 n GLU 108  
6 n LEU 109  
6 n ALA 110  
6 n LYS 111  
6 n HIS 112  
6 n THR 113  
6 n ARG 114  
6 n ASP 115  
6 n TYR 116  
7 n MET 1    
7 n ASP 2    
7 n SER 3    
7 n GLN 4    
7 n PRO 5    
7 n VAL 6    
7 n GLU 7    
7 n PRO 8    
7 n VAL 9    
7 n SER 10   
7 n TYR 11   
7 n ILE 12   
7 n CYS 13   
7 n GLY 14   
7 n ASP 15   
7 n CYS 16   
7 n GLY 17   
7 n GLN 18   
7 n GLU 19   
7 n ASN 20   
7 n THR 21   
7 n LEU 22   
7 n LYS 23   
7 n PRO 24   
7 n GLY 25   
7 n ASP 26   
7 n VAL 27   
7 n ILE 28   
7 n GLN 29   
7 n CYS 30   
7 n ARG 31   
7 n GLU 32   
7 n CYS 33   
7 n GLY 34   
7 n TYR 35   
7 n ARG 36   
7 n ILE 37   
7 n LEU 38   
7 n TYR 39   
7 n LYS 40   
7 n LYS 41   
7 n ARG 42   
7 n THR 43   
7 n ARG 44   
7 n ARG 45   
7 n ILE 46   
7 n VAL 47   
7 n GLN 48   
7 n TYR 49   
7 n GLU 50   
7 n ALA 51   
7 n ARG 52   
8 n MET 1    
8 n GLN 2    
8 n GLU 3    
8 n ARG 4    
8 n PRO 5    
8 n PHE 6    
8 n ALA 7    
8 n CYS 8    
8 n HIS 9    
8 n ILE 10   
8 n ASP 11   
8 n ASP 12   
8 n CYS 13   
8 n GLN 14   
8 n SER 15   
8 n SER 16   
8 n TYR 17   
8 n ARG 18   
8 n ARG 19   
8 n LYS 20   
8 n ASP 21   
8 n HIS 22   
8 n LEU 23   
8 n THR 24   
8 n ARG 25   
8 n HIS 26   
8 n LEU 27   
8 n LEU 28   
8 n GLN 29   
8 n HIS 30   
8 n GLN 31   
8 n GLY 32   
8 n LYS 33   
8 n LEU 34   
8 n PHE 35   
8 n GLU 36   
8 n CYS 37   
8 n PRO 38   
8 n PHE 39   
8 n ASP 40   
8 n GLY 41   
8 n CYS 42   
8 n LYS 43   
8 n ARG 44   
8 n ALA 45   
8 n PHE 46   
8 n SER 47   
8 n ILE 48   
8 n GLN 49   
8 n GLY 50   
8 n ASN 51   
8 n MET 52   
8 n THR 53   
8 n ARG 54   
8 n HIS 55   
8 n VAL 56   
8 n ASN 57   
8 n GLU 58   
8 n MET 59   
8 n HIS 60   
8 n ASP 61   
8 n GLN 62   
8 n HIS 63   
8 n ALA 64   
8 n SER 65   
8 n PRO 66   
8 n GLU 67   
8 n ALA 68   
8 n SER 69   
8 n LEU 70   
8 n PRO 71   
8 n LYS 72   
8 n GLN 73   
8 n TYR 74   
8 n VAL 75   
8 n CYS 76   
8 n ALA 77   
8 n GLU 78   
8 n PRO 79   
8 n GLY 80   
8 n CYS 81   
8 n GLY 82   
8 n LYS 83   
8 n VAL 84   
8 n PHE 85   
8 n LYS 86   
8 n SER 87   
8 n ALA 88   
8 n SER 89   
8 n LYS 90   
8 n LEU 91   
8 n LYS 92   
8 n LYS 93   
8 n HIS 94   
8 n GLU 95   
8 n ASP 96   
8 n SER 97   
8 n HIS 98   
8 n VAL 99   
8 n LYS 100  
8 n LEU 101  
8 n GLU 102  
8 n THR 103  
8 n MET 104  
8 n GLU 105  
8 n ALA 106  
8 n LEU 107  
8 n CYS 108  
8 n LEU 109  
8 n GLU 110  
8 n PRO 111  
8 n GLY 112  
8 n CYS 113  
8 n MET 114  
8 n LYS 115  
8 n HIS 116  
8 n PHE 117  
8 n THR 118  
8 n ASN 119  
8 n GLU 120  
8 n LYS 121  
8 n CYS 122  
8 n LEU 123  
8 n LYS 124  
8 n GLU 125  
8 n HIS 126  
8 n VAL 127  
8 n GLU 128  
8 n SER 129  
8 n CYS 130  
8 n HIS 131  
8 n GLN 132  
8 n PRO 133  
8 n VAL 134  
8 n VAL 135  
8 n CYS 136  
8 n GLU 137  
8 n ILE 138  
8 n CYS 139  
8 n GLY 140  
8 n THR 141  
8 n LYS 142  
8 n GLN 143  
8 n LEU 144  
8 n LYS 145  
8 n LYS 146  
8 n ASN 147  
8 n ILE 148  
8 n LYS 149  
8 n ARG 150  
8 n HIS 151  
8 n LEU 152  
8 n ARG 153  
8 n THR 154  
8 n HIS 155  
8 n GLU 156  
8 n GLY 157  
8 n GLU 158  
8 n SER 159  
8 n THR 160  
8 n LEU 161  
8 n GLU 162  
8 n ARG 163  
8 n ILE 164  
8 n LYS 165  
8 n CYS 166  
8 n GLU 167  
8 n PHE 168  
8 n GLN 169  
8 n ASP 170  
8 n CYS 171  
8 n GLN 172  
8 n HIS 173  
8 n THR 174  
8 n PHE 175  
8 n SER 176  
8 n THR 177  
8 n LYS 178  
8 n SER 179  
8 n ASN 180  
8 n LEU 181  
8 n ILE 182  
8 n GLN 183  
8 n HIS 184  
8 n VAL 185  
8 n LYS 186  
8 n ALA 187  
8 n VAL 188  
8 n HIS 189  
8 n LEU 190  
8 n GLY 191  
8 n ASP 192  
8 n LYS 193  
8 n PRO 194  
8 n PHE 195  
8 n SER 196  
8 n CYS 197  
8 n SER 198  
8 n VAL 199  
8 n ALA 200  
8 n VAL 201  
8 n CYS 202  
8 n GLY 203  
8 n MET 204  
8 n LYS 205  
8 n PHE 206  
8 n ALA 207  
8 n PHE 208  
8 n GLU 209  
8 n HIS 210  
8 n VAL 211  
8 n ARG 212  
8 n ASP 213  
8 n ARG 214  
8 n HIS 215  
8 n GLU 216  
8 n LYS 217  
8 n SER 218  
8 n GLY 219  
8 n CYS 220  
8 n HIS 221  
8 n VAL 222  
8 n TYR 223  
8 n THR 224  
8 n PRO 225  
8 n GLY 226  
8 n ASP 227  
8 n PHE 228  
8 n ILE 229  
8 n GLU 230  
8 n ALA 231  
8 n ASP 232  
8 n GLU 233  
8 n GLN 234  
8 n PHE 235  
8 n ARG 236  
8 n SER 237  
8 n ARG 238  
8 n PRO 239  
8 n ARG 240  
8 n GLY 241  
8 n GLY 242  
8 n ARG 243  
8 n LYS 244  
8 n ARG 245  
8 n LYS 246  
8 n LEU 247  
8 n PRO 248  
8 n VAL 249  
8 n PHE 250  
8 n GLU 251  
8 n ALA 252  
8 n ILE 253  
8 n MET 254  
8 n ARG 255  
8 n LYS 256  
8 n LYS 257  
8 n ILE 258  
8 n THR 259  
8 n PRO 260  
8 n PRO 261  
8 n SER 262  
8 n GLY 263  
8 n THR 264  
8 n ASP 265  
8 n PRO 266  
8 n VAL 267  
8 n PHE 268  
8 n TYR 269  
8 n GLN 270  
8 n GLY 271  
8 n SER 272  
8 n GLU 273  
8 n TYR 274  
8 n LEU 275  
8 n SER 276  
8 n TRP 277  
8 n LEU 278  
8 n LEU 279  
8 n SER 280  
8 n ALA 281  
8 n GLU 282  
8 n SER 283  
8 n ASP 284  
8 n GLU 285  
8 n GLU 286  
8 n LEU 287  
9 n C   1    
9 n G   2    
9 n G   3    
9 n A   4    
9 n A   5    
9 n C   6    
9 n U   7    
9 n A   8    
9 n A   9    
9 n A   10   
9 n C   11   
9 n U   12   
9 n C   13   
9 n G   14   
9 n U   15   
9 n G   16   
9 n G   17   
9 n U   18   
9 n U   19   
9 n C   20   
9 n C   21   
9 n U   22   
9 n G   23   
9 n U   24   
9 n G   25   
9 n G   26   
9 n U   27   
9 n U   28   
9 n C   29   
9 n A   30   
9 n C   31   
9 n A   32   
9 n C   33   
9 n C   34   
9 n U   35   
9 n G   36   
9 n A   37   
9 n C   38   
9 n C   39   
9 n U   40   
9 n C   41   
9 n C   42   
9 n U   43   
9 n G   44   
9 n A   45   
9 n G   46   
9 n C   47   
9 n A   48   
9 n G   49   
9 n A   50   
9 n A   51   
9 n A   52   
9 n A   53   
9 n G   54   
9 n A   55   
9 n A   56   
9 n A   57   
9 n A   58   
9 n A   59   
9 n A   60   
9 n G   61   
9 n A   62   
9 n A   63   
9 n G   64   
9 n G   65   
9 n C   66   
9 n G   67   
9 n G   68   
9 n C   69   
9 n U   70   
9 n C   71   
9 n G   72   
9 n G   73   
9 n A   74   
9 n G   75   
9 n G   76   
9 n A   77   
9 n G   78   
9 n C   79   
9 n G   80   
9 n C   81   
9 n U   82   
9 n U   83   
9 n C   84   
9 n A   85   
9 n G   86   
9 n G   87   
9 n G   88   
9 n A   89   
9 n U   90   
9 n C   91   
9 n C   92   
9 n C   93   
9 n C   94   
9 n G   95   
9 n G   96   
9 n G   97   
9 n G   98   
9 n A   99   
9 n A   100  
9 n A   101  
9 n C   102  
9 n C   103  
9 n U   104  
9 n G   105  
9 n G   106  
9 n A   107  
9 n G   108  
9 n C   109  
9 n G   110  
9 n A   111  
9 n A   112  
9 n C   113  
9 n U   114  
9 n G   115  
9 n G   116  
9 n C   117  
9 n A   118  
9 n A   119  
9 n A   120  
9 n A   121  
9 n A   122  
9 n A   123  
9 n G   124  
9 n G   125  
9 n A   126  
9 n C   127  
9 n G   128  
9 n G   129  
9 n U   130  
9 n G   131  
9 n G   132  
9 n G   133  
9 n G   134  
9 n A   135  
9 n G   136  
9 n U   137  
9 n G   138  
9 n C   139  
9 n C   140  
9 n C   141  
9 n A   142  
9 n G   143  
9 n C   144  
9 n G   145  
9 n G   146  
9 n C   147  
9 n C   148  
9 n G   149  
9 n A   150  
9 n C   151  
9 n A   152  
9 n G   153  
9 n G   154  
9 n A   155  
9 n G   156  
9 n U   157  
9 n A   158  
9 n A   159  
9 n U   160  
9 n U   161  
9 n C   162  
9 n C   163  
9 n C   164  
9 n G   165  
9 n C   166  
9 n C   167  
9 n G   168  
9 n A   169  
9 n A   170  
9 n A   171  
9 n C   172  
9 n A   173  
9 n G   174  
9 n G   175  
9 n G   176  
9 n U   177  
9 n U   178  
9 n U   179  
9 n U   180  
9 n C   181  
9 n A   182  
9 n C   183  
9 n C   184  
9 n C   185  
9 n U   186  
9 n U   187  
9 n C   188  
9 n C   189  
9 n U   190  
9 n U   191  
9 n U   192  
9 n C   193  
9 n U   194  
9 n U   195  
9 n C   196  
9 n G   197  
9 n G   198  
9 n G   199  
9 n U   200  
9 n G   201  
9 n U   202  
9 n C   203  
9 n C   204  
9 n U   205  
9 n U   206  
9 n C   207  
9 n C   208  
9 n U   209  
9 n C   210  
9 n G   211  
9 n C   212  
9 n G   213  
9 n C   214  
9 n C   215  
9 n C   216  
9 n G   217  
9 n C   218  
9 n A   219  
9 n G   220  
9 n G   221  
9 n A   222  
9 n C   223  
9 n C   224  
9 n A   225  
9 n C   226  
9 n C   227  
9 n C   228  
9 n C   229  
9 n U   230  
9 n C   231  
9 n G   232  
9 n C   233  
9 n C   234  
9 n C   235  
9 n C   236  
9 n C   237  
9 n U   238  
9 n U   239  
9 n U   240  
9 n G   241  
9 n C   242  
9 n G   243  
9 n C   244  
9 n U   245  
9 n G   246  
9 n U   247  
9 n C   248  
9 n G   249  
9 n C   250  
9 n U   251  
9 n U   252  
9 n C   253  
9 n G   254  
9 n G   255  
9 n C   256  
9 n U   257  
9 n A   258  
9 n C   259  
9 n U   260  
9 n A   261  
9 n C   262  
9 n C   263  
9 n C   264  
9 n G   265  
9 n G   266  
9 n U   267  
9 n G   268  
9 n G   269  
9 n A   270  
9 n A   271  
9 n A   272  
9 n C   273  
9 n A   274  
9 n A   275  
9 n C   276  
9 n U   277  
9 n G   278  
9 n A   279  
9 n A   280  
9 n G   281  
9 n C   282  
9 n U   283  
9 n C   284  
9 n C   285  
9 n C   286  
9 n G   287  
9 n A   288  
9 n G   289  
9 n A   290  
9 n A   291  
9 n C   292  
9 n C   293  
9 n G   294  
9 n C   295  
9 n U   296  
9 n U   297  
9 n U   298  
9 n U   299  
9 n U   300  
9 n C   301  
9 n U   302  
9 n C   303  
9 n U   304  
9 n A   305  
9 n U   306  
9 n C   307  
9 n U   308  
9 n U   309  
9 n A   310  
9 n C   311  
9 n U   312  
9 n U   313  
9 n G   314  
9 n C   315  
9 n U   316  
9 n U   317  
9 n C   318  
9 n G   319  
9 n G   320  
9 n G   321  
9 n G   322  
9 n C   323  
9 n G   324  
9 n A   325  
9 n G   326  
9 n G   327  
9 n G   328  
9 n U   329  
9 n G   330  
9 n U   331  
9 n U   332  
9 n U   333  
9 n A   334  
9 n G   335  
9 n C   336  
9 n C   337  
9 n C   338  
9 n U   339  
9 n U   340  
9 n G   341  
9 n G   342  
9 n A   343  
9 n A   344  
9 n C   345  
9 n C   346  
9 n G   347  
9 n C   348  
9 n A   349  
9 n G   350  
9 n U   351  
9 n U   352  
9 n G   353  
9 n G   354  
9 n U   355  
9 n U   356  
9 n C   357  
9 n C   358  
9 n U   359  
#
_ma_data.content_type "model coordinates"
_ma_data.id           1
_ma_data.name         Model
#
_ma_model_list.data_id          1
_ma_model_list.model_group_id   1
_ma_model_list.model_group_name "AlphaFold-beta-20231127 (2b86f29d-618d-47cf-8aef-20020b1102eb @ 2025-05-02 11:50:38)"
_ma_model_list.model_id         1
_ma_model_list.model_name       "Top ranked model"
_ma_model_list.model_type       "Ab initio model"
_ma_model_list.ordinal_id       1
#
loop_
_ma_protocol_step.method_type
_ma_protocol_step.ordinal_id
_ma_protocol_step.protocol_id
_ma_protocol_step.step_id
"coevolution MSA" 1 1 1 
"template search" 2 1 2 
modeling          3 1 3 
#
loop_
_ma_qa_metric.id
_ma_qa_metric.mode
_ma_qa_metric.name
_ma_qa_metric.software_group_id
_ma_qa_metric.type
1 global pLDDT 1 pLDDT 
2 local  pLDDT 1 pLDDT 
#
_ma_qa_metric_global.metric_id    1
_ma_qa_metric_global.metric_value 70.14
_ma_qa_metric_global.model_id     1
_ma_qa_metric_global.ordinal_id   1
#
_ma_software_group.group_id    1
_ma_software_group.ordinal_id  1
_ma_software_group.software_id 1
#
loop_
_ma_target_entity.data_id
_ma_target_entity.entity_id
_ma_target_entity.origin
1 1 . 
1 2 . 
1 3 . 
1 4 . 
1 5 . 
1 6 . 
1 7 . 
1 8 . 
1 9 . 
#
loop_
_ma_target_entity_instance.asym_id
_ma_target_entity_instance.details
_ma_target_entity_instance.entity_id
A . 1 
B . 2 
C . 3 
D . 4 
E . 5 
F . 6 
G . 7 
H . 8 
I . 9 
#
loop_
_pdbx_data_usage.details
_pdbx_data_usage.id
_pdbx_data_usage.type
_pdbx_data_usage.url
;NON-COMMERCIAL USE ONLY, BY USING THIS FILE YOU AGREE TO THE TERMS OF USE FOUND
AT alphafoldserver.com/output-terms.
;
1 license    ? 
;THE INFORMATION IS NOT INTENDED FOR, HAS NOT BEEN VALIDATED FOR, AND IS NOT
APPROVED FOR CLINICAL USE. IT SHOULD NOT BE USED FOR CLINICAL PURPOSE OR RELIED
ON FOR MEDICAL OR OTHER PROFESSIONAL ADVICE. IT IS THEORETICAL MODELLING ONLY
AND CAUTION SHOULD BE EXERCISED IN ITS USE. IT IS PROVIDED "AS-IS" WITHOUT ANY
WARRANTY OF ANY KIND, WHETHER EXPRESSED OR IMPLIED. NO WARRANTY IS GIVEN THAT
USE OF THE INFORMATION SHALL NOT INFRINGE THE RIGHTS OF ANY THIRD PARTY.
;
2 disclaimer ? 
#
loop_
_pdbx_poly_seq_scheme.asym_id
_pdbx_poly_seq_scheme.auth_seq_num
_pdbx_poly_seq_scheme.entity_id
_pdbx_poly_seq_scheme.hetero
_pdbx_poly_seq_scheme.mon_id
_pdbx_poly_seq_scheme.pdb_ins_code
_pdbx_poly_seq_scheme.pdb_seq_num
_pdbx_poly_seq_scheme.pdb_strand_id
_pdbx_poly_seq_scheme.seq_id
A 1    1 n MET . 1    A 1    
A 2    1 n ASN . 2    A 2    
A 3    1 n ARG . 3    A 3    
A 4    1 n ALA . 4    A 4    
A 5    1 n GLN . 5    A 5    
A 6    1 n GLU . 6    A 6    
A 7    1 n SER . 7    A 7    
A 8    1 n LEU . 8    A 8    
A 9    1 n GLN . 9    A 9    
A 10   1 n VAL . 10   A 10   
A 11   1 n THR . 11   A 11   
A 12   1 n LYS . 12   A 12   
A 13   1 n GLN . 13   A 13   
A 14   1 n PRO . 14   A 14   
A 15   1 n TYR . 15   A 15   
A 16   1 n ILE . 16   A 16   
A 17   1 n GLU . 17   A 17   
A 18   1 n ASP . 18   A 18   
A 19   1 n VAL . 19   A 19   
A 20   1 n GLY . 20   A 20   
A 21   1 n PRO . 21   A 21   
A 22   1 n ARG . 22   A 22   
A 23   1 n LYS . 23   A 23   
A 24   1 n ILE . 24   A 24   
A 25   1 n LYS . 25   A 25   
A 26   1 n SER . 26   A 26   
A 27   1 n ILE . 27   A 27   
A 28   1 n LYS . 28   A 28   
A 29   1 n PHE . 29   A 29   
A 30   1 n SER . 30   A 30   
A 31   1 n LEU . 31   A 31   
A 32   1 n PHE . 32   A 32   
A 33   1 n SER . 33   A 33   
A 34   1 n GLU . 34   A 34   
A 35   1 n SER . 35   A 35   
A 36   1 n GLU . 36   A 36   
A 37   1 n ILE . 37   A 37   
A 38   1 n LEU . 38   A 38   
A 39   1 n LYS . 39   A 39   
A 40   1 n LEU . 40   A 40   
A 41   1 n ALA . 41   A 41   
A 42   1 n GLU . 42   A 42   
A 43   1 n VAL . 43   A 43   
A 44   1 n GLU . 44   A 44   
A 45   1 n VAL . 45   A 45   
A 46   1 n TYR . 46   A 46   
A 47   1 n LEU . 47   A 47   
A 48   1 n GLY . 48   A 48   
A 49   1 n LEU . 49   A 49   
A 50   1 n TYR . 50   A 50   
A 51   1 n TYR . 51   A 51   
A 52   1 n GLU . 52   A 52   
A 53   1 n SER . 53   A 53   
A 54   1 n THR . 54   A 54   
A 55   1 n LYS . 55   A 55   
A 56   1 n LYS . 56   A 56   
A 57   1 n PRO . 57   A 57   
A 58   1 n ILE . 58   A 58   
A 59   1 n GLN . 59   A 59   
A 60   1 n ASN . 60   A 60   
A 61   1 n GLY . 61   A 61   
A 62   1 n LEU . 62   A 62   
A 63   1 n LEU . 63   A 63   
A 64   1 n ASP . 64   A 64   
A 65   1 n PRO . 65   A 65   
A 66   1 n ARG . 66   A 66   
A 67   1 n MET . 67   A 67   
A 68   1 n GLY . 68   A 68   
A 69   1 n PRO . 69   A 69   
A 70   1 n PRO . 70   A 70   
A 71   1 n ASN . 71   A 71   
A 72   1 n LYS . 72   A 72   
A 73   1 n SER . 73   A 73   
A 74   1 n GLY . 74   A 74   
A 75   1 n CYS . 75   A 75   
A 76   1 n CYS . 76   A 76   
A 77   1 n GLU . 77   A 77   
A 78   1 n THR . 78   A 78   
A 79   1 n CYS . 79   A 79   
A 80   1 n HIS . 80   A 80   
A 81   1 n GLY . 81   A 81   
A 82   1 n ASN . 82   A 82   
A 83   1 n PHE . 83   A 83   
A 84   1 n ARG . 84   A 84   
A 85   1 n GLU . 85   A 85   
A 86   1 n CYS . 86   A 86   
A 87   1 n PRO . 87   A 87   
A 88   1 n GLY . 88   A 88   
A 89   1 n HIS . 89   A 89   
A 90   1 n TYR . 90   A 90   
A 91   1 n GLY . 91   A 91   
A 92   1 n TYR . 92   A 92   
A 93   1 n LEU . 93   A 93   
A 94   1 n VAL . 94   A 94   
A 95   1 n LEU . 95   A 95   
A 96   1 n ALA . 96   A 96   
A 97   1 n LEU . 97   A 97   
A 98   1 n PRO . 98   A 98   
A 99   1 n VAL . 99   A 99   
A 100  1 n TYR . 100  A 100  
A 101  1 n ASN . 101  A 101  
A 102  1 n VAL . 102  A 102  
A 103  1 n GLY . 103  A 103  
A 104  1 n TYR . 104  A 104  
A 105  1 n LEU . 105  A 105  
A 106  1 n GLY . 106  A 106  
A 107  1 n THR . 107  A 107  
A 108  1 n VAL . 108  A 108  
A 109  1 n VAL . 109  A 109  
A 110  1 n ASP . 110  A 110  
A 111  1 n ILE . 111  A 111  
A 112  1 n LEU . 112  A 112  
A 113  1 n LYS . 113  A 113  
A 114  1 n CYS . 114  A 114  
A 115  1 n ILE . 115  A 115  
A 116  1 n CYS . 116  A 116  
A 117  1 n LYS . 117  A 117  
A 118  1 n CYS . 118  A 118  
A 119  1 n CYS . 119  A 119  
A 120  1 n SER . 120  A 120  
A 121  1 n SER . 121  A 121  
A 122  1 n ILE . 122  A 122  
A 123  1 n LEU . 123  A 123  
A 124  1 n LEU . 124  A 124  
A 125  1 n ASP . 125  A 125  
A 126  1 n ASP . 126  A 126  
A 127  1 n LYS . 127  A 127  
A 128  1 n GLU . 128  A 128  
A 129  1 n ARG . 129  A 129  
A 130  1 n ARG . 130  A 130  
A 131  1 n ASP . 131  A 131  
A 132  1 n ILE . 132  A 132  
A 133  1 n LEU . 133  A 133  
A 134  1 n LYS . 134  A 134  
A 135  1 n LYS . 135  A 135  
A 136  1 n MET . 136  A 136  
A 137  1 n ARG . 137  A 137  
A 138  1 n ASN . 138  A 138  
A 139  1 n PRO . 139  A 139  
A 140  1 n ARG . 140  A 140  
A 141  1 n THR . 141  A 141  
A 142  1 n GLU . 142  A 142  
A 143  1 n PHE . 143  A 143  
A 144  1 n LEU . 144  A 144  
A 145  1 n LYS . 145  A 145  
A 146  1 n LYS . 146  A 146  
A 147  1 n SER . 147  A 147  
A 148  1 n GLU . 148  A 148  
A 149  1 n LEU . 149  A 149  
A 150  1 n HIS . 150  A 150  
A 151  1 n LYS . 151  A 151  
A 152  1 n ARG . 152  A 152  
A 153  1 n VAL . 153  A 153  
A 154  1 n VAL . 154  A 154  
A 155  1 n LYS . 155  A 155  
A 156  1 n ARG . 156  A 156  
A 157  1 n CYS . 157  A 157  
A 158  1 n ASN . 158  A 158  
A 159  1 n ALA . 159  A 159  
A 160  1 n MET . 160  A 160  
A 161  1 n ALA . 161  A 161  
A 162  1 n GLY . 162  A 162  
A 163  1 n GLY . 163  A 163  
A 164  1 n GLN . 164  A 164  
A 165  1 n LYS . 165  A 165  
A 166  1 n THR . 166  A 166  
A 167  1 n ALA . 167  A 167  
A 168  1 n THR . 168  A 168  
A 169  1 n CYS . 169  A 169  
A 170  1 n SER . 170  A 170  
A 171  1 n LYS . 171  A 171  
A 172  1 n CYS . 172  A 172  
A 173  1 n GLY . 173  A 173  
A 174  1 n TYR . 174  A 174  
A 175  1 n MET . 175  A 175  
A 176  1 n ASN . 176  A 176  
A 177  1 n GLY . 177  A 177  
A 178  1 n MET . 178  A 178  
A 179  1 n VAL . 179  A 179  
A 180  1 n LYS . 180  A 180  
A 181  1 n LYS . 181  A 181  
A 182  1 n LEU . 182  A 182  
A 183  1 n GLN . 183  A 183  
A 184  1 n LEU . 184  A 184  
A 185  1 n LYS . 185  A 185  
A 186  1 n ILE . 186  A 186  
A 187  1 n THR . 187  A 187  
A 188  1 n HIS . 188  A 188  
A 189  1 n GLU . 189  A 189  
A 190  1 n GLN . 190  A 190  
A 191  1 n GLY . 191  A 191  
A 192  1 n ASN . 192  A 192  
A 193  1 n ARG . 193  A 193  
A 194  1 n ILE . 194  A 194  
A 195  1 n LEU . 195  A 195  
A 196  1 n ASP . 196  A 196  
A 197  1 n GLU . 197  A 197  
A 198  1 n ILE . 198  A 198  
A 199  1 n ASN . 199  A 199  
A 200  1 n VAL . 200  A 200  
A 201  1 n ALA . 201  A 201  
A 202  1 n ILE . 202  A 202  
A 203  1 n SER . 203  A 203  
A 204  1 n ASP . 204  A 204  
A 205  1 n LYS . 205  A 205  
A 206  1 n ARG . 206  A 206  
A 207  1 n GLU . 207  A 207  
A 208  1 n LEU . 208  A 208  
A 209  1 n ARG . 209  A 209  
A 210  1 n ALA . 210  A 210  
A 211  1 n SER . 211  A 211  
A 212  1 n VAL . 212  A 212  
A 213  1 n SER . 213  A 213  
A 214  1 n VAL . 214  A 214  
A 215  1 n PRO . 215  A 215  
A 216  1 n PRO . 216  A 216  
A 217  1 n GLU . 217  A 217  
A 218  1 n ILE . 218  A 218  
A 219  1 n ASP . 219  A 219  
A 220  1 n PRO . 220  A 220  
A 221  1 n LYS . 221  A 221  
A 222  1 n VAL . 222  A 222  
A 223  1 n VAL . 223  A 223  
A 224  1 n TYR . 224  A 224  
A 225  1 n SER . 225  A 225  
A 226  1 n LEU . 226  A 226  
A 227  1 n PHE . 227  A 227  
A 228  1 n LYS . 228  A 228  
A 229  1 n ASN . 229  A 229  
A 230  1 n MET . 230  A 230  
A 231  1 n SER . 231  A 231  
A 232  1 n ASP . 232  A 232  
A 233  1 n GLU . 233  A 233  
A 234  1 n ASP . 234  A 234  
A 235  1 n CYS . 235  A 235  
A 236  1 n GLU . 236  A 236  
A 237  1 n LEU . 237  A 237  
A 238  1 n LEU . 238  A 238  
A 239  1 n TYR . 239  A 239  
A 240  1 n LEU . 240  A 240  
A 241  1 n SER . 241  A 241  
A 242  1 n ASP . 242  A 242  
A 243  1 n ARG . 243  A 243  
A 244  1 n PRO . 244  A 244  
A 245  1 n GLU . 245  A 245  
A 246  1 n LYS . 246  A 246  
A 247  1 n LEU . 247  A 247  
A 248  1 n LEU . 248  A 248  
A 249  1 n VAL . 249  A 249  
A 250  1 n THR . 250  A 250  
A 251  1 n SER . 251  A 251  
A 252  1 n ILE . 252  A 252  
A 253  1 n PRO . 253  A 253  
A 254  1 n VAL . 254  A 254  
A 255  1 n PRO . 255  A 255  
A 256  1 n PRO . 256  A 256  
A 257  1 n ILE . 257  A 257  
A 258  1 n ALA . 258  A 258  
A 259  1 n ILE . 259  A 259  
A 260  1 n ARG . 260  A 260  
A 261  1 n PRO . 261  A 261  
A 262  1 n SER . 262  A 262  
A 263  1 n VAL . 263  A 263  
A 264  1 n PHE . 264  A 264  
A 265  1 n VAL . 265  A 265  
A 266  1 n ASP . 266  A 266  
A 267  1 n GLY . 267  A 267  
A 268  1 n GLY . 268  A 268  
A 269  1 n THR . 269  A 269  
A 270  1 n GLN . 270  A 270  
A 271  1 n SER . 271  A 271  
A 272  1 n ASN . 272  A 272  
A 273  1 n GLU . 273  A 273  
A 274  1 n ASN . 274  A 274  
A 275  1 n ASP . 275  A 275  
A 276  1 n ILE . 276  A 276  
A 277  1 n THR . 277  A 277  
A 278  1 n GLU . 278  A 278  
A 279  1 n ARG . 279  A 279  
A 280  1 n LEU . 280  A 280  
A 281  1 n LYS . 281  A 281  
A 282  1 n ARG . 282  A 282  
A 283  1 n ILE . 283  A 283  
A 284  1 n ILE . 284  A 284  
A 285  1 n GLN . 285  A 285  
A 286  1 n ALA . 286  A 286  
A 287  1 n ASN . 287  A 287  
A 288  1 n ALA . 288  A 288  
A 289  1 n SER . 289  A 289  
A 290  1 n LEU . 290  A 290  
A 291  1 n HIS . 291  A 291  
A 292  1 n GLN . 292  A 292  
A 293  1 n GLU . 293  A 293  
A 294  1 n MET . 294  A 294  
A 295  1 n SER . 295  A 295  
A 296  1 n ASP . 296  A 296  
A 297  1 n SER . 297  A 297  
A 298  1 n SER . 298  A 298  
A 299  1 n PRO . 299  A 299  
A 300  1 n VAL . 300  A 300  
A 301  1 n LYS . 301  A 301  
A 302  1 n SER . 302  A 302  
A 303  1 n LEU . 303  A 303  
A 304  1 n ASN . 304  A 304  
A 305  1 n GLN . 305  A 305  
A 306  1 n TRP . 306  A 306  
A 307  1 n ILE . 307  A 307  
A 308  1 n ASP . 308  A 308  
A 309  1 n LEU . 309  A 309  
A 310  1 n GLN . 310  A 310  
A 311  1 n MET . 311  A 311  
A 312  1 n GLU . 312  A 312  
A 313  1 n VAL . 313  A 313  
A 314  1 n ALA . 314  A 314  
A 315  1 n GLN . 315  A 315  
A 316  1 n TYR . 316  A 316  
A 317  1 n ILE . 317  A 317  
A 318  1 n ASN . 318  A 318  
A 319  1 n SER . 319  A 319  
A 320  1 n ASP . 320  A 320  
A 321  1 n VAL . 321  A 321  
A 322  1 n ARG . 322  A 322  
A 323  1 n GLY . 323  A 323  
A 324  1 n VAL . 324  A 324  
A 325  1 n PRO . 325  A 325  
A 326  1 n LEU . 326  A 326  
A 327  1 n GLN . 327  A 327  
A 328  1 n MET . 328  A 328  
A 329  1 n GLN . 329  A 329  
A 330  1 n PRO . 330  A 330  
A 331  1 n PRO . 331  A 331  
A 332  1 n ARG . 332  A 332  
A 333  1 n PRO . 333  A 333  
A 334  1 n LEU . 334  A 334  
A 335  1 n SER . 335  A 335  
A 336  1 n GLY . 336  A 336  
A 337  1 n PHE . 337  A 337  
A 338  1 n THR . 338  A 338  
A 339  1 n GLN . 339  A 339  
A 340  1 n ARG . 340  A 340  
A 341  1 n LEU . 341  A 341  
A 342  1 n LYS . 342  A 342  
A 343  1 n GLY . 343  A 343  
A 344  1 n LYS . 344  A 344  
A 345  1 n GLN . 345  A 345  
A 346  1 n GLY . 346  A 346  
A 347  1 n ARG . 347  A 347  
A 348  1 n PHE . 348  A 348  
A 349  1 n ARG . 349  A 349  
A 350  1 n GLY . 350  A 350  
A 351  1 n ASN . 351  A 351  
A 352  1 n LEU . 352  A 352  
A 353  1 n SER . 353  A 353  
A 354  1 n GLY . 354  A 354  
A 355  1 n LYS . 355  A 355  
A 356  1 n ARG . 356  A 356  
A 357  1 n VAL . 357  A 357  
A 358  1 n GLU . 358  A 358  
A 359  1 n TYR . 359  A 359  
A 360  1 n THR . 360  A 360  
A 361  1 n GLY . 361  A 361  
A 362  1 n ARG . 362  A 362  
A 363  1 n THR . 363  A 363  
A 364  1 n VAL . 364  A 364  
A 365  1 n ILE . 365  A 365  
A 366  1 n SER . 366  A 366  
A 367  1 n PRO . 367  A 367  
A 368  1 n ASP . 368  A 368  
A 369  1 n PRO . 369  A 369  
A 370  1 n ASN . 370  A 370  
A 371  1 n LEU . 371  A 371  
A 372  1 n LYS . 372  A 372  
A 373  1 n ILE . 373  A 373  
A 374  1 n THR . 374  A 374  
A 375  1 n GLU . 375  A 375  
A 376  1 n VAL . 376  A 376  
A 377  1 n ALA . 377  A 377  
A 378  1 n ILE . 378  A 378  
A 379  1 n PRO . 379  A 379  
A 380  1 n ILE . 380  A 380  
A 381  1 n LEU . 381  A 381  
A 382  1 n MET . 382  A 382  
A 383  1 n ALA . 383  A 383  
A 384  1 n GLN . 384  A 384  
A 385  1 n ILE . 385  A 385  
A 386  1 n LEU . 386  A 386  
A 387  1 n THR . 387  A 387  
A 388  1 n TYR . 388  A 388  
A 389  1 n PRO . 389  A 389  
A 390  1 n GLU . 390  A 390  
A 391  1 n ARG . 391  A 391  
A 392  1 n VAL . 392  A 392  
A 393  1 n SER . 393  A 393  
A 394  1 n GLN . 394  A 394  
A 395  1 n HIS . 395  A 395  
A 396  1 n ASN . 396  A 396  
A 397  1 n ILE . 397  A 397  
A 398  1 n GLU . 398  A 398  
A 399  1 n LYS . 399  A 399  
A 400  1 n LEU . 400  A 400  
A 401  1 n ARG . 401  A 401  
A 402  1 n GLN . 402  A 402  
A 403  1 n CYS . 403  A 403  
A 404  1 n VAL . 404  A 404  
A 405  1 n ARG . 405  A 405  
A 406  1 n ASN . 406  A 406  
A 407  1 n GLY . 407  A 407  
A 408  1 n PRO . 408  A 408  
A 409  1 n ASN . 409  A 409  
A 410  1 n LYS . 410  A 410  
A 411  1 n TYR . 411  A 411  
A 412  1 n PRO . 412  A 412  
A 413  1 n GLY . 413  A 413  
A 414  1 n ALA . 414  A 414  
A 415  1 n LYS . 415  A 415  
A 416  1 n PHE . 416  A 416  
A 417  1 n ILE . 417  A 417  
A 418  1 n ARG . 418  A 418  
A 419  1 n HIS . 419  A 419  
A 420  1 n PRO . 420  A 420  
A 421  1 n ASP . 421  A 421  
A 422  1 n GLY . 422  A 422  
A 423  1 n ASN . 423  A 423  
A 424  1 n GLU . 424  A 424  
A 425  1 n MET . 425  A 425  
A 426  1 n SER . 426  A 426  
A 427  1 n LEU . 427  A 427  
A 428  1 n MET . 428  A 428  
A 429  1 n PHE . 429  A 429  
A 430  1 n SER . 430  A 430  
A 431  1 n SER . 431  A 431  
A 432  1 n ARG . 432  A 432  
A 433  1 n LYS . 433  A 433  
A 434  1 n ARG . 434  A 434  
A 435  1 n TYR . 435  A 435  
A 436  1 n ALA . 436  A 436  
A 437  1 n ASP . 437  A 437  
A 438  1 n GLU . 438  A 438  
A 439  1 n LEU . 439  A 439  
A 440  1 n LYS . 440  A 440  
A 441  1 n PHE . 441  A 441  
A 442  1 n GLY . 442  A 442  
A 443  1 n TYR . 443  A 443  
A 444  1 n ILE . 444  A 444  
A 445  1 n VAL . 445  A 445  
A 446  1 n ASP . 446  A 446  
A 447  1 n ARG . 447  A 447  
A 448  1 n HIS . 448  A 448  
A 449  1 n LEU . 449  A 449  
A 450  1 n GLU . 450  A 450  
A 451  1 n ASP . 451  A 451  
A 452  1 n GLY . 452  A 452  
A 453  1 n ASP . 453  A 453  
A 454  1 n ILE . 454  A 454  
A 455  1 n VAL . 455  A 455  
A 456  1 n LEU . 456  A 456  
A 457  1 n PHE . 457  A 457  
A 458  1 n ASN . 458  A 458  
A 459  1 n ARG . 459  A 459  
A 460  1 n GLN . 460  A 460  
A 461  1 n PRO . 461  A 461  
A 462  1 n SER . 462  A 462  
A 463  1 n LEU . 463  A 463  
A 464  1 n HIS . 464  A 464  
A 465  1 n ARG . 465  A 465  
A 466  1 n MET . 466  A 466  
A 467  1 n SER . 467  A 467  
A 468  1 n ILE . 468  A 468  
A 469  1 n MET . 469  A 469  
A 470  1 n SER . 470  A 470  
A 471  1 n HIS . 471  A 471  
A 472  1 n ARG . 472  A 472  
A 473  1 n ALA . 473  A 473  
A 474  1 n ARG . 474  A 474  
A 475  1 n ILE . 475  A 475  
A 476  1 n MET . 476  A 476  
A 477  1 n PRO . 477  A 477  
A 478  1 n TRP . 478  A 478  
A 479  1 n ARG . 479  A 479  
A 480  1 n THR . 480  A 480  
A 481  1 n LEU . 481  A 481  
A 482  1 n ARG . 482  A 482  
A 483  1 n PHE . 483  A 483  
A 484  1 n ASN . 484  A 484  
A 485  1 n GLU . 485  A 485  
A 486  1 n SER . 486  A 486  
A 487  1 n VAL . 487  A 487  
A 488  1 n CYS . 488  A 488  
A 489  1 n ASN . 489  A 489  
A 490  1 n PRO . 490  A 490  
A 491  1 n TYR . 491  A 491  
A 492  1 n ASN . 492  A 492  
A 493  1 n ALA . 493  A 493  
A 494  1 n ASP . 494  A 494  
A 495  1 n PHE . 495  A 495  
A 496  1 n ASP . 496  A 496  
A 497  1 n GLY . 497  A 497  
A 498  1 n ASP . 498  A 498  
A 499  1 n GLU . 499  A 499  
A 500  1 n MET . 500  A 500  
A 501  1 n ASN . 501  A 501  
A 502  1 n MET . 502  A 502  
A 503  1 n HIS . 503  A 503  
A 504  1 n VAL . 504  A 504  
A 505  1 n PRO . 505  A 505  
A 506  1 n GLN . 506  A 506  
A 507  1 n THR . 507  A 507  
A 508  1 n GLU . 508  A 508  
A 509  1 n GLU . 509  A 509  
A 510  1 n ALA . 510  A 510  
A 511  1 n ARG . 511  A 511  
A 512  1 n THR . 512  A 512  
A 513  1 n GLU . 513  A 513  
A 514  1 n ALA . 514  A 514  
A 515  1 n LEU . 515  A 515  
A 516  1 n MET . 516  A 516  
A 517  1 n LEU . 517  A 517  
A 518  1 n MET . 518  A 518  
A 519  1 n GLY . 519  A 519  
A 520  1 n VAL . 520  A 520  
A 521  1 n GLN . 521  A 521  
A 522  1 n ASN . 522  A 522  
A 523  1 n ASN . 523  A 523  
A 524  1 n LEU . 524  A 524  
A 525  1 n CYS . 525  A 525  
A 526  1 n THR . 526  A 526  
A 527  1 n PRO . 527  A 527  
A 528  1 n LYS . 528  A 528  
A 529  1 n SER . 529  A 529  
A 530  1 n GLY . 530  A 530  
A 531  1 n GLU . 531  A 531  
A 532  1 n ILE . 532  A 532  
A 533  1 n LEU . 533  A 533  
A 534  1 n VAL . 534  A 534  
A 535  1 n ALA . 535  A 535  
A 536  1 n SER . 536  A 536  
A 537  1 n THR . 537  A 537  
A 538  1 n GLN . 538  A 538  
A 539  1 n ASP . 539  A 539  
A 540  1 n PHE . 540  A 540  
A 541  1 n LEU . 541  A 541  
A 542  1 n THR . 542  A 542  
A 543  1 n SER . 543  A 543  
A 544  1 n SER . 544  A 544  
A 545  1 n PHE . 545  A 545  
A 546  1 n LEU . 546  A 546  
A 547  1 n ILE . 547  A 547  
A 548  1 n THR . 548  A 548  
A 549  1 n ARG . 549  A 549  
A 550  1 n LYS . 550  A 550  
A 551  1 n ASP . 551  A 551  
A 552  1 n THR . 552  A 552  
A 553  1 n PHE . 553  A 553  
A 554  1 n TYR . 554  A 554  
A 555  1 n ASN . 555  A 555  
A 556  1 n ARG . 556  A 556  
A 557  1 n ALA . 557  A 557  
A 558  1 n SER . 558  A 558  
A 559  1 n PHE . 559  A 559  
A 560  1 n SER . 560  A 560  
A 561  1 n LEU . 561  A 561  
A 562  1 n ILE . 562  A 562  
A 563  1 n CYS . 563  A 563  
A 564  1 n SER . 564  A 564  
A 565  1 n TYR . 565  A 565  
A 566  1 n MET . 566  A 566  
A 567  1 n GLY . 567  A 567  
A 568  1 n ASP . 568  A 568  
A 569  1 n ALA . 569  A 569  
A 570  1 n MET . 570  A 570  
A 571  1 n ASP . 571  A 571  
A 572  1 n PRO . 572  A 572  
A 573  1 n THR . 573  A 573  
A 574  1 n ASP . 574  A 574  
A 575  1 n LEU . 575  A 575  
A 576  1 n PRO . 576  A 576  
A 577  1 n SER . 577  A 577  
A 578  1 n PRO . 578  A 578  
A 579  1 n ALA . 579  A 579  
A 580  1 n PHE . 580  A 580  
A 581  1 n ILE . 581  A 581  
A 582  1 n LYS . 582  A 582  
A 583  1 n PRO . 583  A 583  
A 584  1 n VAL . 584  A 584  
A 585  1 n GLU . 585  A 585  
A 586  1 n LEU . 586  A 586  
A 587  1 n TRP . 587  A 587  
A 588  1 n THR . 588  A 588  
A 589  1 n GLY . 589  A 589  
A 590  1 n LYS . 590  A 590  
A 591  1 n GLN . 591  A 591  
A 592  1 n LEU . 592  A 592  
A 593  1 n PHE . 593  A 593  
A 594  1 n HIS . 594  A 594  
A 595  1 n VAL . 595  A 595  
A 596  1 n LEU . 596  A 596  
A 597  1 n LEU . 597  A 597  
A 598  1 n ARG . 598  A 598  
A 599  1 n PRO . 599  A 599  
A 600  1 n TYR . 600  A 600  
A 601  1 n SER . 601  A 601  
A 602  1 n LYS . 602  A 602  
A 603  1 n MET . 603  A 603  
A 604  1 n ARG . 604  A 604  
A 605  1 n VAL . 605  A 605  
A 606  1 n TYR . 606  A 606  
A 607  1 n VAL . 607  A 607  
A 608  1 n ASN . 608  A 608  
A 609  1 n LEU . 609  A 609  
A 610  1 n THR . 610  A 610  
A 611  1 n LEU . 611  A 611  
A 612  1 n THR . 612  A 612  
A 613  1 n GLU . 613  A 613  
A 614  1 n LYS . 614  A 614  
A 615  1 n SER . 615  A 615  
A 616  1 n TYR . 616  A 616  
A 617  1 n SER . 617  A 617  
A 618  1 n GLY . 618  A 618  
A 619  1 n LYS . 619  A 619  
A 620  1 n GLY . 620  A 620  
A 621  1 n GLU . 621  A 621  
A 622  1 n THR . 622  A 622  
A 623  1 n MET . 623  A 623  
A 624  1 n CYS . 624  A 624  
A 625  1 n SER . 625  A 625  
A 626  1 n SER . 626  A 626  
A 627  1 n ASP . 627  A 627  
A 628  1 n GLY . 628  A 628  
A 629  1 n PHE . 629  A 629  
A 630  1 n VAL . 630  A 630  
A 631  1 n TYR . 631  A 631  
A 632  1 n PHE . 632  A 632  
A 633  1 n ARG . 633  A 633  
A 634  1 n ASN . 634  A 634  
A 635  1 n SER . 635  A 635  
A 636  1 n GLU . 636  A 636  
A 637  1 n LEU . 637  A 637  
A 638  1 n ILE . 638  A 638  
A 639  1 n SER . 639  A 639  
A 640  1 n GLY . 640  A 640  
A 641  1 n GLN . 641  A 641  
A 642  1 n LEU . 642  A 642  
A 643  1 n GLY . 643  A 643  
A 644  1 n LYS . 644  A 644  
A 645  1 n ALA . 645  A 645  
A 646  1 n THR . 646  A 646  
A 647  1 n LEU . 647  A 647  
A 648  1 n GLY . 648  A 648  
A 649  1 n ASN . 649  A 649  
A 650  1 n GLY . 650  A 650  
A 651  1 n ASN . 651  A 651  
A 652  1 n LYS . 652  A 652  
A 653  1 n ASP . 653  A 653  
A 654  1 n GLY . 654  A 654  
A 655  1 n LEU . 655  A 655  
A 656  1 n TYR . 656  A 656  
A 657  1 n SER . 657  A 657  
A 658  1 n VAL . 658  A 658  
A 659  1 n LEU . 659  A 659  
A 660  1 n LEU . 660  A 660  
A 661  1 n ARG . 661  A 661  
A 662  1 n ASP . 662  A 662  
A 663  1 n TYR . 663  A 663  
A 664  1 n GLU . 664  A 664  
A 665  1 n SER . 665  A 665  
A 666  1 n HIS . 666  A 666  
A 667  1 n ALA . 667  A 667  
A 668  1 n ALA . 668  A 668  
A 669  1 n ALA . 669  A 669  
A 670  1 n THR . 670  A 670  
A 671  1 n CYS . 671  A 671  
A 672  1 n MET . 672  A 672  
A 673  1 n ASN . 673  A 673  
A 674  1 n ARG . 674  A 674  
A 675  1 n LEU . 675  A 675  
A 676  1 n ALA . 676  A 676  
A 677  1 n LYS . 677  A 677  
A 678  1 n LEU . 678  A 678  
A 679  1 n SER . 679  A 679  
A 680  1 n ALA . 680  A 680  
A 681  1 n ARG . 681  A 681  
A 682  1 n TRP . 682  A 682  
A 683  1 n ILE . 683  A 683  
A 684  1 n GLY . 684  A 684  
A 685  1 n ASN . 685  A 685  
A 686  1 n HIS . 686  A 686  
A 687  1 n GLY . 687  A 687  
A 688  1 n PHE . 688  A 688  
A 689  1 n SER . 689  A 689  
A 690  1 n ILE . 690  A 690  
A 691  1 n GLY . 691  A 691  
A 692  1 n ILE . 692  A 692  
A 693  1 n ASP . 693  A 693  
A 694  1 n ASP . 694  A 694  
A 695  1 n VAL . 695  A 695  
A 696  1 n THR . 696  A 696  
A 697  1 n PRO . 697  A 697  
A 698  1 n GLY . 698  A 698  
A 699  1 n GLU . 699  A 699  
A 700  1 n ASN . 700  A 700  
A 701  1 n LEU . 701  A 701  
A 702  1 n VAL . 702  A 702  
A 703  1 n LYS . 703  A 703  
A 704  1 n GLN . 704  A 704  
A 705  1 n LYS . 705  A 705  
A 706  1 n GLN . 706  A 706  
A 707  1 n GLY . 707  A 707  
A 708  1 n GLU . 708  A 708  
A 709  1 n ILE . 709  A 709  
A 710  1 n HIS . 710  A 710  
A 711  1 n ARG . 711  A 711  
A 712  1 n ASN . 712  A 712  
A 713  1 n TYR . 713  A 713  
A 714  1 n LYS . 714  A 714  
A 715  1 n LYS . 715  A 715  
A 716  1 n CYS . 716  A 716  
A 717  1 n GLU . 717  A 717  
A 718  1 n ASP . 718  A 718  
A 719  1 n CYS . 719  A 719  
A 720  1 n ILE . 720  A 720  
A 721  1 n THR . 721  A 721  
A 722  1 n GLN . 722  A 722  
A 723  1 n PHE . 723  A 723  
A 724  1 n ASN . 724  A 724  
A 725  1 n GLU . 725  A 725  
A 726  1 n GLY . 726  A 726  
A 727  1 n LYS . 727  A 727  
A 728  1 n LEU . 728  A 728  
A 729  1 n ALA . 729  A 729  
A 730  1 n VAL . 730  A 730  
A 731  1 n GLN . 731  A 731  
A 732  1 n PRO . 732  A 732  
A 733  1 n GLY . 733  A 733  
A 734  1 n CYS . 734  A 734  
A 735  1 n ASP . 735  A 735  
A 736  1 n ALA . 736  A 736  
A 737  1 n ALA . 737  A 737  
A 738  1 n GLN . 738  A 738  
A 739  1 n THR . 739  A 739  
A 740  1 n LEU . 740  A 740  
A 741  1 n GLU . 741  A 741  
A 742  1 n ALA . 742  A 742  
A 743  1 n GLU . 743  A 743  
A 744  1 n VAL . 744  A 744  
A 745  1 n THR . 745  A 745  
A 746  1 n MET . 746  A 746  
A 747  1 n SER . 747  A 747  
A 748  1 n LEU . 748  A 748  
A 749  1 n ASN . 749  A 749  
A 750  1 n LYS . 750  A 750  
A 751  1 n VAL . 751  A 751  
A 752  1 n ARG . 752  A 752  
A 753  1 n ASP . 753  A 753  
A 754  1 n ASP . 754  A 754  
A 755  1 n ILE . 755  A 755  
A 756  1 n GLY . 756  A 756  
A 757  1 n LYS . 757  A 757  
A 758  1 n ILE . 758  A 758  
A 759  1 n CYS . 759  A 759  
A 760  1 n MET . 760  A 760  
A 761  1 n LYS . 761  A 761  
A 762  1 n ALA . 762  A 762  
A 763  1 n LEU . 763  A 763  
A 764  1 n ASP . 764  A 764  
A 765  1 n TRP . 765  A 765  
A 766  1 n ARG . 766  A 766  
A 767  1 n ASN . 767  A 767  
A 768  1 n SER . 768  A 768  
A 769  1 n PRO . 769  A 769  
A 770  1 n LEU . 770  A 770  
A 771  1 n ILE . 771  A 771  
A 772  1 n MET . 772  A 772  
A 773  1 n SER . 773  A 773  
A 774  1 n GLN . 774  A 774  
A 775  1 n CYS . 775  A 775  
A 776  1 n GLY . 776  A 776  
A 777  1 n SER . 777  A 777  
A 778  1 n LYS . 778  A 778  
A 779  1 n GLY . 779  A 779  
A 780  1 n SER . 780  A 780  
A 781  1 n PRO . 781  A 781  
A 782  1 n ILE . 782  A 782  
A 783  1 n ASN . 783  A 783  
A 784  1 n ILE . 784  A 784  
A 785  1 n SER . 785  A 785  
A 786  1 n GLN . 786  A 786  
A 787  1 n MET . 787  A 787  
A 788  1 n ILE . 788  A 788  
A 789  1 n ALA . 789  A 789  
A 790  1 n CYS . 790  A 790  
A 791  1 n VAL . 791  A 791  
A 792  1 n GLY . 792  A 792  
A 793  1 n GLN . 793  A 793  
A 794  1 n GLN . 794  A 794  
A 795  1 n SER . 795  A 795  
A 796  1 n VAL . 796  A 796  
A 797  1 n GLY . 797  A 797  
A 798  1 n GLY . 798  A 798  
A 799  1 n ARG . 799  A 799  
A 800  1 n ARG . 800  A 800  
A 801  1 n ALA . 801  A 801  
A 802  1 n PRO . 802  A 802  
A 803  1 n ASP . 803  A 803  
A 804  1 n GLY . 804  A 804  
A 805  1 n PHE . 805  A 805  
A 806  1 n ILE . 806  A 806  
A 807  1 n ASP . 807  A 807  
A 808  1 n ARG . 808  A 808  
A 809  1 n SER . 809  A 809  
A 810  1 n LEU . 810  A 810  
A 811  1 n PRO . 811  A 811  
A 812  1 n HIS . 812  A 812  
A 813  1 n PHE . 813  A 813  
A 814  1 n PRO . 814  A 814  
A 815  1 n PHE . 815  A 815  
A 816  1 n LYS . 816  A 816  
A 817  1 n SER . 817  A 817  
A 818  1 n LYS . 818  A 818  
A 819  1 n PHE . 819  A 819  
A 820  1 n PRO . 820  A 820  
A 821  1 n ALA . 821  A 821  
A 822  1 n ALA . 822  A 822  
A 823  1 n LYS . 823  A 823  
A 824  1 n GLY . 824  A 824  
A 825  1 n PHE . 825  A 825  
A 826  1 n VAL . 826  A 826  
A 827  1 n ALA . 827  A 827  
A 828  1 n HIS . 828  A 828  
A 829  1 n SER . 829  A 829  
A 830  1 n PHE . 830  A 830  
A 831  1 n PHE . 831  A 831  
A 832  1 n ASP . 832  A 832  
A 833  1 n GLY . 833  A 833  
A 834  1 n LEU . 834  A 834  
A 835  1 n SER . 835  A 835  
A 836  1 n ALA . 836  A 836  
A 837  1 n THR . 837  A 837  
A 838  1 n GLU . 838  A 838  
A 839  1 n PHE . 839  A 839  
A 840  1 n PHE . 840  A 840  
A 841  1 n PHE . 841  A 841  
A 842  1 n HIS . 842  A 842  
A 843  1 n THR . 843  A 843  
A 844  1 n MET . 844  A 844  
A 845  1 n GLY . 845  A 845  
A 846  1 n GLY . 846  A 846  
A 847  1 n ARG . 847  A 847  
A 848  1 n GLU . 848  A 848  
A 849  1 n GLY . 849  A 849  
A 850  1 n LEU . 850  A 850  
A 851  1 n VAL . 851  A 851  
A 852  1 n ASP . 852  A 852  
A 853  1 n THR . 853  A 853  
A 854  1 n ALA . 854  A 854  
A 855  1 n VAL . 855  A 855  
A 856  1 n LYS . 856  A 856  
A 857  1 n THR . 857  A 857  
A 858  1 n ALA . 858  A 858  
A 859  1 n ASP . 859  A 859  
A 860  1 n THR . 860  A 860  
A 861  1 n GLY . 861  A 861  
A 862  1 n TYR . 862  A 862  
A 863  1 n MET . 863  A 863  
A 864  1 n SER . 864  A 864  
A 865  1 n ARG . 865  A 865  
A 866  1 n ARG . 866  A 866  
A 867  1 n LEU . 867  A 867  
A 868  1 n MET . 868  A 868  
A 869  1 n LYS . 869  A 869  
A 870  1 n ALA . 870  A 870  
A 871  1 n LEU . 871  A 871  
A 872  1 n GLU . 872  A 872  
A 873  1 n ASP . 873  A 873  
A 874  1 n LEU . 874  A 874  
A 875  1 n ALA . 875  A 875  
A 876  1 n VAL . 876  A 876  
A 877  1 n TYR . 877  A 877  
A 878  1 n TYR . 878  A 878  
A 879  1 n ASP . 879  A 879  
A 880  1 n SER . 880  A 880  
A 881  1 n THR . 881  A 881  
A 882  1 n VAL . 882  A 882  
A 883  1 n ARG . 883  A 883  
A 884  1 n ASN . 884  A 884  
A 885  1 n ALA . 885  A 885  
A 886  1 n SER . 886  A 886  
A 887  1 n ALA . 887  A 887  
A 888  1 n CYS . 888  A 888  
A 889  1 n ILE . 889  A 889  
A 890  1 n VAL . 890  A 890  
A 891  1 n GLN . 891  A 891  
A 892  1 n PHE . 892  A 892  
A 893  1 n MET . 893  A 893  
A 894  1 n TYR . 894  A 894  
A 895  1 n GLY . 895  A 895  
A 896  1 n ASP . 896  A 896  
A 897  1 n ASP . 897  A 897  
A 898  1 n GLY . 898  A 898  
A 899  1 n MET . 899  A 899  
A 900  1 n ASP . 900  A 900  
A 901  1 n PRO . 901  A 901  
A 902  1 n SER . 902  A 902  
A 903  1 n ARG . 903  A 903  
A 904  1 n MET . 904  A 904  
A 905  1 n GLU . 905  A 905  
A 906  1 n GLU . 906  A 906  
A 907  1 n LYS . 907  A 907  
A 908  1 n LYS . 908  A 908  
A 909  1 n GLY . 909  A 909  
A 910  1 n ARG . 910  A 910  
A 911  1 n PRO . 911  A 911  
A 912  1 n LEU . 912  A 912  
A 913  1 n ASN . 913  A 913  
A 914  1 n PHE . 914  A 914  
A 915  1 n SER . 915  A 915  
A 916  1 n ARG . 916  A 916  
A 917  1 n LEU . 917  A 917  
A 918  1 n PHE . 918  A 918  
A 919  1 n MET . 919  A 919  
A 920  1 n LYS . 920  A 920  
A 921  1 n VAL . 921  A 921  
A 922  1 n LYS . 922  A 922  
A 923  1 n ALA . 923  A 923  
A 924  1 n THR . 924  A 924  
A 925  1 n CYS . 925  A 925  
A 926  1 n PRO . 926  A 926  
A 927  1 n PRO . 927  A 927  
A 928  1 n GLY . 928  A 928  
A 929  1 n GLY . 929  A 929  
A 930  1 n GLU . 930  A 930  
A 931  1 n LYS . 931  A 931  
A 932  1 n SER . 932  A 932  
A 933  1 n LEU . 933  A 933  
A 934  1 n SER . 934  A 934  
A 935  1 n TYR . 935  A 935  
A 936  1 n SER . 936  A 936  
A 937  1 n GLU . 937  A 937  
A 938  1 n ILE . 938  A 938  
A 939  1 n CYS . 939  A 939  
A 940  1 n GLU . 940  A 940  
A 941  1 n ILE . 941  A 941  
A 942  1 n VAL . 942  A 942  
A 943  1 n ASN . 943  A 943  
A 944  1 n GLU . 944  A 944  
A 945  1 n ARG . 945  A 945  
A 946  1 n LEU . 946  A 946  
A 947  1 n SER . 947  A 947  
A 948  1 n TYR . 948  A 948  
A 949  1 n HIS . 949  A 949  
A 950  1 n ASP . 950  A 950  
A 951  1 n MET . 951  A 951  
A 952  1 n THR . 952  A 952  
A 953  1 n PRO . 953  A 953  
A 954  1 n GLU . 954  A 954  
A 955  1 n GLY . 955  A 955  
A 956  1 n GLY . 956  A 956  
A 957  1 n CYS . 957  A 957  
A 958  1 n SER . 958  A 958  
A 959  1 n GLU . 959  A 959  
A 960  1 n ALA . 960  A 960  
A 961  1 n PHE . 961  A 961  
A 962  1 n ARG . 962  A 962  
A 963  1 n ALA . 963  A 963  
A 964  1 n SER . 964  A 964  
A 965  1 n LEU . 965  A 965  
A 966  1 n SER . 966  A 966  
A 967  1 n ASP . 967  A 967  
A 968  1 n PHE . 968  A 968  
A 969  1 n LEU . 969  A 969  
A 970  1 n ILE . 970  A 970  
A 971  1 n LYS . 971  A 971  
A 972  1 n SER . 972  A 972  
A 973  1 n LEU . 973  A 973  
A 974  1 n ALA . 974  A 974  
A 975  1 n GLU . 975  A 975  
A 976  1 n THR . 976  A 976  
A 977  1 n LEU . 977  A 977  
A 978  1 n LYS . 978  A 978  
A 979  1 n ASN . 979  A 979  
A 980  1 n LEU . 980  A 980  
A 981  1 n ARG . 981  A 981  
A 982  1 n GLU . 982  A 982  
A 983  1 n SER . 983  A 983  
A 984  1 n LEU . 984  A 984  
A 985  1 n LEU . 985  A 985  
A 986  1 n LEU . 986  A 986  
A 987  1 n GLY . 987  A 987  
A 988  1 n GLU . 988  A 988  
A 989  1 n GLU . 989  A 989  
A 990  1 n GLN . 990  A 990  
A 991  1 n TYR . 991  A 991  
A 992  1 n GLU . 992  A 992  
A 993  1 n GLY . 993  A 993  
A 994  1 n ASP . 994  A 994  
A 995  1 n ASP . 995  A 995  
A 996  1 n ARG . 996  A 996  
A 997  1 n GLY . 997  A 997  
A 998  1 n TYR . 998  A 998  
A 999  1 n LEU . 999  A 999  
A 1000 1 n GLU . 1000 A 1000 
A 1001 1 n LYS . 1001 A 1001 
A 1002 1 n ILE . 1002 A 1002 
A 1003 1 n VAL . 1003 A 1003 
A 1004 1 n LEU . 1004 A 1004 
A 1005 1 n ASN . 1005 A 1005 
A 1006 1 n ILE . 1006 A 1006 
A 1007 1 n SER . 1007 A 1007 
A 1008 1 n GLY . 1008 A 1008 
A 1009 1 n ILE . 1009 A 1009 
A 1010 1 n THR . 1010 A 1010 
A 1011 1 n LYS . 1011 A 1011 
A 1012 1 n LYS . 1012 A 1012 
A 1013 1 n GLN . 1013 A 1013 
A 1014 1 n LEU . 1014 A 1014 
A 1015 1 n GLN . 1015 A 1015 
A 1016 1 n VAL . 1016 A 1016 
A 1017 1 n PHE . 1017 A 1017 
A 1018 1 n LEU . 1018 A 1018 
A 1019 1 n ASN . 1019 A 1019 
A 1020 1 n THR . 1020 A 1020 
A 1021 1 n CYS . 1021 A 1021 
A 1022 1 n ILE . 1022 A 1022 
A 1023 1 n SER . 1023 A 1023 
A 1024 1 n ARG . 1024 A 1024 
A 1025 1 n TYR . 1025 A 1025 
A 1026 1 n HIS . 1026 A 1026 
A 1027 1 n LEU . 1027 A 1027 
A 1028 1 n LYS . 1028 A 1028 
A 1029 1 n ARG . 1029 A 1029 
A 1030 1 n LEU . 1030 A 1030 
A 1031 1 n GLU . 1031 A 1031 
A 1032 1 n ALA . 1032 A 1032 
A 1033 1 n GLY . 1033 A 1033 
A 1034 1 n THR . 1034 A 1034 
A 1035 1 n ALA . 1035 A 1035 
A 1036 1 n ILE . 1036 A 1036 
A 1037 1 n GLY . 1037 A 1037 
A 1038 1 n ALA . 1038 A 1038 
A 1039 1 n ILE . 1039 A 1039 
A 1040 1 n GLY . 1040 A 1040 
A 1041 1 n ALA . 1041 A 1041 
A 1042 1 n GLN . 1042 A 1042 
A 1043 1 n SER . 1043 A 1043 
A 1044 1 n ILE . 1044 A 1044 
A 1045 1 n GLY . 1045 A 1045 
A 1046 1 n GLU . 1046 A 1046 
A 1047 1 n PRO . 1047 A 1047 
A 1048 1 n GLY . 1048 A 1048 
A 1049 1 n THR . 1049 A 1049 
A 1050 1 n GLN . 1050 A 1050 
A 1051 1 n MET . 1051 A 1051 
A 1052 1 n THR . 1052 A 1052 
A 1053 1 n LEU . 1053 A 1053 
A 1054 1 n LYS . 1054 A 1054 
A 1055 1 n THR . 1055 A 1055 
A 1056 1 n PHE . 1056 A 1056 
A 1057 1 n HIS . 1057 A 1057 
A 1058 1 n PHE . 1058 A 1058 
A 1059 1 n ALA . 1059 A 1059 
A 1060 1 n GLY . 1060 A 1060 
A 1061 1 n VAL . 1061 A 1061 
A 1062 1 n ALA . 1062 A 1062 
A 1063 1 n SER . 1063 A 1063 
A 1064 1 n MET . 1064 A 1064 
A 1065 1 n ASN . 1065 A 1065 
A 1066 1 n VAL . 1066 A 1066 
A 1067 1 n THR . 1067 A 1067 
A 1068 1 n LEU . 1068 A 1068 
A 1069 1 n GLY . 1069 A 1069 
A 1070 1 n VAL . 1070 A 1070 
A 1071 1 n PRO . 1071 A 1071 
A 1072 1 n ARG . 1072 A 1072 
A 1073 1 n ILE . 1073 A 1073 
A 1074 1 n LYS . 1074 A 1074 
A 1075 1 n GLU . 1075 A 1075 
A 1076 1 n ILE . 1076 A 1076 
A 1077 1 n ILE . 1077 A 1077 
A 1078 1 n ASN . 1078 A 1078 
A 1079 1 n ALA . 1079 A 1079 
A 1080 1 n ALA . 1080 A 1080 
A 1081 1 n LYS . 1081 A 1081 
A 1082 1 n LYS . 1082 A 1082 
A 1083 1 n ILE . 1083 A 1083 
A 1084 1 n THR . 1084 A 1084 
A 1085 1 n THR . 1085 A 1085 
A 1086 1 n PRO . 1086 A 1086 
A 1087 1 n ILE . 1087 A 1087 
A 1088 1 n ILE . 1088 A 1088 
A 1089 1 n THR . 1089 A 1089 
A 1090 1 n ALA . 1090 A 1090 
A 1091 1 n LYS . 1091 A 1091 
A 1092 1 n LEU . 1092 A 1092 
A 1093 1 n LEU . 1093 A 1093 
A 1094 1 n SER . 1094 A 1094 
A 1095 1 n ALA . 1095 A 1095 
A 1096 1 n GLY . 1096 A 1096 
A 1097 1 n ASN . 1097 A 1097 
A 1098 1 n LEU . 1098 A 1098 
A 1099 1 n THR . 1099 A 1099 
A 1100 1 n ALA . 1100 A 1100 
A 1101 1 n ALA . 1101 A 1101 
A 1102 1 n ARG . 1102 A 1102 
A 1103 1 n MET . 1103 A 1103 
A 1104 1 n ILE . 1104 A 1104 
A 1105 1 n LYS . 1105 A 1105 
A 1106 1 n ALA . 1106 A 1106 
A 1107 1 n ARG . 1107 A 1107 
A 1108 1 n ILE . 1108 A 1108 
A 1109 1 n GLU . 1109 A 1109 
A 1110 1 n LYS . 1110 A 1110 
A 1111 1 n THR . 1111 A 1111 
A 1112 1 n LEU . 1112 A 1112 
A 1113 1 n LEU . 1113 A 1113 
A 1114 1 n GLY . 1114 A 1114 
A 1115 1 n GLN . 1115 A 1115 
A 1116 1 n VAL . 1116 A 1116 
A 1117 1 n ALA . 1117 A 1117 
A 1118 1 n LYS . 1118 A 1118 
A 1119 1 n SER . 1119 A 1119 
A 1120 1 n VAL . 1120 A 1120 
A 1121 1 n LYS . 1121 A 1121 
A 1122 1 n ILE . 1122 A 1122 
A 1123 1 n VAL . 1123 A 1123 
A 1124 1 n LEU . 1124 A 1124 
A 1125 1 n ALA . 1125 A 1125 
A 1126 1 n SER . 1126 A 1126 
A 1127 1 n ARG . 1127 A 1127 
A 1128 1 n LEU . 1128 A 1128 
A 1129 1 n ALA . 1129 A 1129 
A 1130 1 n SER . 1130 A 1130 
A 1131 1 n ILE . 1131 A 1131 
A 1132 1 n ALA . 1132 A 1132 
A 1133 1 n ILE . 1133 A 1133 
A 1134 1 n SER . 1134 A 1134 
A 1135 1 n LEU . 1135 A 1135 
A 1136 1 n ASP . 1136 A 1136 
A 1137 1 n MET . 1137 A 1137 
A 1138 1 n GLU . 1138 A 1138 
A 1139 1 n THR . 1139 A 1139 
A 1140 1 n ILE . 1140 A 1140 
A 1141 1 n GLN . 1141 A 1141 
A 1142 1 n VAL . 1142 A 1142 
A 1143 1 n SER . 1143 A 1143 
A 1144 1 n GLN . 1144 A 1144 
A 1145 1 n LEU . 1145 A 1145 
A 1146 1 n CYS . 1146 A 1146 
A 1147 1 n ILE . 1147 A 1147 
A 1148 1 n ASP . 1148 A 1148 
A 1149 1 n ALA . 1149 A 1149 
A 1150 1 n TYR . 1150 A 1150 
A 1151 1 n THR . 1151 A 1151 
A 1152 1 n VAL . 1152 A 1152 
A 1153 1 n LYS . 1153 A 1153 
A 1154 1 n GLN . 1154 A 1154 
A 1155 1 n SER . 1155 A 1155 
A 1156 1 n ILE . 1156 A 1156 
A 1157 1 n LEU . 1157 A 1157 
A 1158 1 n GLN . 1158 A 1158 
A 1159 1 n THR . 1159 A 1159 
A 1160 1 n SER . 1160 A 1160 
A 1161 1 n LYS . 1161 A 1161 
A 1162 1 n ILE . 1162 A 1162 
A 1163 1 n LYS . 1163 A 1163 
A 1164 1 n LEU . 1164 A 1164 
A 1165 1 n LYS . 1165 A 1165 
A 1166 1 n GLU . 1166 A 1166 
A 1167 1 n HIS . 1167 A 1167 
A 1168 1 n GLN . 1168 A 1168 
A 1169 1 n ILE . 1169 A 1169 
A 1170 1 n LYS . 1170 A 1170 
A 1171 1 n VAL . 1171 A 1171 
A 1172 1 n LEU . 1172 A 1172 
A 1173 1 n ASN . 1173 A 1173 
A 1174 1 n PRO . 1174 A 1174 
A 1175 1 n ARG . 1175 A 1175 
A 1176 1 n LYS . 1176 A 1176 
A 1177 1 n LEU . 1177 A 1177 
A 1178 1 n GLU . 1178 A 1178 
A 1179 1 n VAL . 1179 A 1179 
A 1180 1 n PHE . 1180 A 1180 
A 1181 1 n PRO . 1181 A 1181 
A 1182 1 n GLN . 1182 A 1182 
A 1183 1 n ALA . 1183 A 1183 
A 1184 1 n ASN . 1184 A 1184 
A 1185 1 n LYS . 1185 A 1185 
A 1186 1 n ASP . 1186 A 1186 
A 1187 1 n LYS . 1187 A 1187 
A 1188 1 n LEU . 1188 A 1188 
A 1189 1 n HIS . 1189 A 1189 
A 1190 1 n PHE . 1190 A 1190 
A 1191 1 n GLU . 1191 A 1191 
A 1192 1 n LEU . 1192 A 1192 
A 1193 1 n HIS . 1193 A 1193 
A 1194 1 n ARG . 1194 A 1194 
A 1195 1 n LEU . 1195 A 1195 
A 1196 1 n LYS . 1196 A 1196 
A 1197 1 n ASN . 1197 A 1197 
A 1198 1 n LYS . 1198 A 1198 
A 1199 1 n LEU . 1199 A 1199 
A 1200 1 n PRO . 1200 A 1200 
A 1201 1 n ALA . 1201 A 1201 
A 1202 1 n VAL . 1202 A 1202 
A 1203 1 n VAL . 1203 A 1203 
A 1204 1 n VAL . 1204 A 1204 
A 1205 1 n LYS . 1205 A 1205 
A 1206 1 n GLY . 1206 A 1206 
A 1207 1 n ILE . 1207 A 1207 
A 1208 1 n THR . 1208 A 1208 
A 1209 1 n THR . 1209 A 1209 
A 1210 1 n VAL . 1210 A 1210 
A 1211 1 n GLN . 1211 A 1211 
A 1212 1 n ARG . 1212 A 1212 
A 1213 1 n ALA . 1213 A 1213 
A 1214 1 n VAL . 1214 A 1214 
A 1215 1 n VAL . 1215 A 1215 
A 1216 1 n ASN . 1216 A 1216 
A 1217 1 n LYS . 1217 A 1217 
A 1218 1 n GLU . 1218 A 1218 
A 1219 1 n GLN . 1219 A 1219 
A 1220 1 n GLN . 1220 A 1220 
A 1221 1 n LYS . 1221 A 1221 
A 1222 1 n ASP . 1222 A 1222 
A 1223 1 n ARG . 1223 A 1223 
A 1224 1 n LYS . 1224 A 1224 
A 1225 1 n ASN . 1225 A 1225 
A 1226 1 n ASP . 1226 A 1226 
A 1227 1 n VAL . 1227 A 1227 
A 1228 1 n LYS . 1228 A 1228 
A 1229 1 n GLY . 1229 A 1229 
A 1230 1 n GLU . 1230 A 1230 
A 1231 1 n THR . 1231 A 1231 
A 1232 1 n TYR . 1232 A 1232 
A 1233 1 n GLU . 1233 A 1233 
A 1234 1 n LEU . 1234 A 1234 
A 1235 1 n LEU . 1235 A 1235 
A 1236 1 n VAL . 1236 A 1236 
A 1237 1 n GLU . 1237 A 1237 
A 1238 1 n GLY . 1238 A 1238 
A 1239 1 n THR . 1239 A 1239 
A 1240 1 n GLY . 1240 A 1240 
A 1241 1 n LEU . 1241 A 1241 
A 1242 1 n LEU . 1242 A 1242 
A 1243 1 n ALA . 1243 A 1243 
A 1244 1 n VAL . 1244 A 1244 
A 1245 1 n MET . 1245 A 1245 
A 1246 1 n GLY . 1246 A 1246 
A 1247 1 n ILE . 1247 A 1247 
A 1248 1 n GLU . 1248 A 1248 
A 1249 1 n GLY . 1249 A 1249 
A 1250 1 n VAL . 1250 A 1250 
A 1251 1 n ASP . 1251 A 1251 
A 1252 1 n GLY . 1252 A 1252 
A 1253 1 n ARG . 1253 A 1253 
A 1254 1 n TYR . 1254 A 1254 
A 1255 1 n THR . 1255 A 1255 
A 1256 1 n LYS . 1256 A 1256 
A 1257 1 n SER . 1257 A 1257 
A 1258 1 n ASN . 1258 A 1258 
A 1259 1 n HIS . 1259 A 1259 
A 1260 1 n ILE . 1260 A 1260 
A 1261 1 n MET . 1261 A 1261 
A 1262 1 n GLU . 1262 A 1262 
A 1263 1 n VAL . 1263 A 1263 
A 1264 1 n GLN . 1264 A 1264 
A 1265 1 n HIS . 1265 A 1265 
A 1266 1 n THR . 1266 A 1266 
A 1267 1 n LEU . 1267 A 1267 
A 1268 1 n GLY . 1268 A 1268 
A 1269 1 n ILE . 1269 A 1269 
A 1270 1 n GLU . 1270 A 1270 
A 1271 1 n ALA . 1271 A 1271 
A 1272 1 n ALA . 1272 A 1272 
A 1273 1 n ARG . 1273 A 1273 
A 1274 1 n VAL . 1274 A 1274 
A 1275 1 n SER . 1275 A 1275 
A 1276 1 n ILE . 1276 A 1276 
A 1277 1 n ILE . 1277 A 1277 
A 1278 1 n ASP . 1278 A 1278 
A 1279 1 n GLU . 1279 A 1279 
A 1280 1 n ILE . 1280 A 1280 
A 1281 1 n ASN . 1281 A 1281 
A 1282 1 n TYR . 1282 A 1282 
A 1283 1 n THR . 1283 A 1283 
A 1284 1 n MET . 1284 A 1284 
A 1285 1 n SER . 1285 A 1285 
A 1286 1 n SER . 1286 A 1286 
A 1287 1 n HIS . 1287 A 1287 
A 1288 1 n GLY . 1288 A 1288 
A 1289 1 n MET . 1289 A 1289 
A 1290 1 n THR . 1290 A 1290 
A 1291 1 n ILE . 1291 A 1291 
A 1292 1 n ASP . 1292 A 1292 
A 1293 1 n LEU . 1293 A 1293 
A 1294 1 n ARG . 1294 A 1294 
A 1295 1 n HIS . 1295 A 1295 
A 1296 1 n MET . 1296 A 1296 
A 1297 1 n MET . 1297 A 1297 
A 1298 1 n LEU . 1298 A 1298 
A 1299 1 n LEU . 1299 A 1299 
A 1300 1 n ALA . 1300 A 1300 
A 1301 1 n ASP . 1301 A 1301 
A 1302 1 n LEU . 1302 A 1302 
A 1303 1 n MET . 1303 A 1303 
A 1304 1 n THR . 1304 A 1304 
A 1305 1 n TYR . 1305 A 1305 
A 1306 1 n LYS . 1306 A 1306 
A 1307 1 n GLY . 1307 A 1307 
A 1308 1 n GLU . 1308 A 1308 
A 1309 1 n VAL . 1309 A 1309 
A 1310 1 n LEU . 1310 A 1310 
A 1311 1 n GLY . 1311 A 1311 
A 1312 1 n ILE . 1312 A 1312 
A 1313 1 n THR . 1313 A 1313 
A 1314 1 n ARG . 1314 A 1314 
A 1315 1 n HIS . 1315 A 1315 
A 1316 1 n GLY . 1316 A 1316 
A 1317 1 n VAL . 1317 A 1317 
A 1318 1 n GLN . 1318 A 1318 
A 1319 1 n LYS . 1319 A 1319 
A 1320 1 n MET . 1320 A 1320 
A 1321 1 n LYS . 1321 A 1321 
A 1322 1 n ASP . 1322 A 1322 
A 1323 1 n SER . 1323 A 1323 
A 1324 1 n VAL . 1324 A 1324 
A 1325 1 n LEU . 1325 A 1325 
A 1326 1 n MET . 1326 A 1326 
A 1327 1 n LEU . 1327 A 1327 
A 1328 1 n ALA . 1328 A 1328 
A 1329 1 n SER . 1329 A 1329 
A 1330 1 n PHE . 1330 A 1330 
A 1331 1 n GLU . 1331 A 1331 
A 1332 1 n LYS . 1332 A 1332 
A 1333 1 n THR . 1333 A 1333 
A 1334 1 n THR . 1334 A 1334 
A 1335 1 n ASP . 1335 A 1335 
A 1336 1 n HIS . 1336 A 1336 
A 1337 1 n LEU . 1337 A 1337 
A 1338 1 n PHE . 1338 A 1338 
A 1339 1 n ASN . 1339 A 1339 
A 1340 1 n ALA . 1340 A 1340 
A 1341 1 n SER . 1341 A 1341 
A 1342 1 n VAL . 1342 A 1342 
A 1343 1 n ASN . 1343 A 1343 
A 1344 1 n GLY . 1344 A 1344 
A 1345 1 n ARG . 1345 A 1345 
A 1346 1 n ASP . 1346 A 1346 
A 1347 1 n ASP . 1347 A 1347 
A 1348 1 n LYS . 1348 A 1348 
A 1349 1 n ILE . 1349 A 1349 
A 1350 1 n GLU . 1350 A 1350 
A 1351 1 n GLY . 1351 A 1351 
A 1352 1 n VAL . 1352 A 1352 
A 1353 1 n THR . 1353 A 1353 
A 1354 1 n GLU . 1354 A 1354 
A 1355 1 n CYS . 1355 A 1355 
A 1356 1 n ILE . 1356 A 1356 
A 1357 1 n ILE . 1357 A 1357 
A 1358 1 n MET . 1358 A 1358 
A 1359 1 n GLY . 1359 A 1359 
A 1360 1 n ILE . 1360 A 1360 
A 1361 1 n PRO . 1361 A 1361 
A 1362 1 n MET . 1362 A 1362 
A 1363 1 n THR . 1363 A 1363 
A 1364 1 n ILE . 1364 A 1364 
A 1365 1 n GLY . 1365 A 1365 
A 1366 1 n THR . 1366 A 1366 
A 1367 1 n GLY . 1367 A 1367 
A 1368 1 n MET . 1368 A 1368 
A 1369 1 n PHE . 1369 A 1369 
A 1370 1 n LYS . 1370 A 1370 
A 1371 1 n LEU . 1371 A 1371 
A 1372 1 n ARG . 1372 A 1372 
A 1373 1 n GLN . 1373 A 1373 
A 1374 1 n ARG . 1374 A 1374 
A 1375 1 n VAL . 1375 A 1375 
A 1376 1 n GLU . 1376 A 1376 
A 1377 1 n HIS . 1377 A 1377 
A 1378 1 n VAL . 1378 A 1378 
A 1379 1 n GLU . 1379 A 1379 
A 1380 1 n LEU . 1380 A 1380 
A 1381 1 n ASN . 1381 A 1381 
A 1382 1 n TYR . 1382 A 1382 
A 1383 1 n GLN . 1383 A 1383 
A 1384 1 n PRO . 1384 A 1384 
A 1385 1 n ASP . 1385 A 1385 
A 1386 1 n PRO . 1386 A 1386 
A 1387 1 n MET . 1387 A 1387 
A 1388 1 n MET . 1388 A 1388 
A 1389 1 n ILE . 1389 A 1389 
A 1390 1 n LYS . 1390 A 1390 
B 1    2 n MET . 1    B 1    
B 2    2 n ASP . 2    B 2    
B 3    2 n MET . 3    B 3    
B 4    2 n GLU . 4    B 4    
B 5    2 n ASP . 5    B 5    
B 6    2 n GLU . 6    B 6    
B 7    2 n TYR . 7    B 7    
B 8    2 n GLU . 8    B 8    
B 9    2 n PRO . 9    B 9    
B 10   2 n GLN . 10   B 10   
B 11   2 n TYR . 11   B 11   
B 12   2 n ASN . 12   B 12   
B 13   2 n VAL . 13   B 13   
B 14   2 n ASP . 14   B 14   
B 15   2 n ASP . 15   B 15   
B 16   2 n ASP . 16   B 16   
B 17   2 n GLU . 17   B 17   
B 18   2 n GLU . 18   B 18   
B 19   2 n GLU . 19   B 19   
B 20   2 n ILE . 20   B 20   
B 21   2 n THR . 21   B 21   
B 22   2 n GLN . 22   B 22   
B 23   2 n GLU . 23   B 23   
B 24   2 n ASP . 24   B 24   
B 25   2 n ALA . 25   B 25   
B 26   2 n TRP . 26   B 26   
B 27   2 n ALA . 27   B 27   
B 28   2 n VAL . 28   B 28   
B 29   2 n ILE . 29   B 29   
B 30   2 n SER . 30   B 30   
B 31   2 n ALA . 31   B 31   
B 32   2 n TYR . 32   B 32   
B 33   2 n PHE . 33   B 33   
B 34   2 n GLU . 34   B 34   
B 35   2 n GLU . 35   B 35   
B 36   2 n LYS . 36   B 36   
B 37   2 n GLY . 37   B 37   
B 38   2 n LEU . 38   B 38   
B 39   2 n VAL . 39   B 39   
B 40   2 n ARG . 40   B 40   
B 41   2 n GLN . 41   B 41   
B 42   2 n GLN . 42   B 42   
B 43   2 n LEU . 43   B 43   
B 44   2 n ASP . 44   B 44   
B 45   2 n SER . 45   B 45   
B 46   2 n PHE . 46   B 46   
B 47   2 n ASP . 47   B 47   
B 48   2 n GLU . 48   B 48   
B 49   2 n PHE . 49   B 49   
B 50   2 n ILE . 50   B 50   
B 51   2 n GLN . 51   B 51   
B 52   2 n ASN . 52   B 52   
B 53   2 n THR . 53   B 53   
B 54   2 n MET . 54   B 54   
B 55   2 n GLN . 55   B 55   
B 56   2 n GLU . 56   B 56   
B 57   2 n ILE . 57   B 57   
B 58   2 n VAL . 58   B 58   
B 59   2 n ASP . 59   B 59   
B 60   2 n GLU . 60   B 60   
B 61   2 n SER . 61   B 61   
B 62   2 n ALA . 62   B 62   
B 63   2 n ASP . 63   B 63   
B 64   2 n ILE . 64   B 64   
B 65   2 n GLU . 65   B 65   
B 66   2 n ILE . 66   B 66   
B 67   2 n ARG . 67   B 67   
B 68   2 n PRO . 68   B 68   
B 69   2 n GLU . 69   B 69   
B 70   2 n SER . 70   B 70   
B 71   2 n GLN . 71   B 71   
B 72   2 n HIS . 72   B 72   
B 73   2 n ASN . 73   B 73   
B 74   2 n PRO . 74   B 74   
B 75   2 n GLY . 75   B 75   
B 76   2 n HIS . 76   B 76   
B 77   2 n GLN . 77   B 77   
B 78   2 n SER . 78   B 78   
B 79   2 n ASP . 79   B 79   
B 80   2 n PHE . 80   B 80   
B 81   2 n ALA . 81   B 81   
B 82   2 n GLU . 82   B 82   
B 83   2 n THR . 83   B 83   
B 84   2 n ILE . 84   B 84   
B 85   2 n TYR . 85   B 85   
B 86   2 n LYS . 86   B 86   
B 87   2 n ILE . 87   B 87   
B 88   2 n ASN . 88   B 88   
B 89   2 n PHE . 89   B 89   
B 90   2 n GLY . 90   B 90   
B 91   2 n GLN . 91   B 91   
B 92   2 n ILE . 92   B 92   
B 93   2 n TYR . 93   B 93   
B 94   2 n LEU . 94   B 94   
B 95   2 n SER . 95   B 95   
B 96   2 n LYS . 96   B 96   
B 97   2 n PRO . 97   B 97   
B 98   2 n MET . 98   B 98   
B 99   2 n MET . 99   B 99   
B 100  2 n THR . 100  B 100  
B 101  2 n GLU . 101  B 101  
B 102  2 n SER . 102  B 102  
B 103  2 n ASP . 103  B 103  
B 104  2 n GLY . 104  B 104  
B 105  2 n GLU . 105  B 105  
B 106  2 n THR . 106  B 106  
B 107  2 n ALA . 107  B 107  
B 108  2 n THR . 108  B 108  
B 109  2 n LEU . 109  B 109  
B 110  2 n PHE . 110  B 110  
B 111  2 n PRO . 111  B 111  
B 112  2 n LYS . 112  B 112  
B 113  2 n ALA . 113  B 113  
B 114  2 n ALA . 114  B 114  
B 115  2 n ARG . 115  B 115  
B 116  2 n LEU . 116  B 116  
B 117  2 n ARG . 117  B 117  
B 118  2 n ASN . 118  B 118  
B 119  2 n LEU . 119  B 119  
B 120  2 n THR . 120  B 120  
B 121  2 n TYR . 121  B 121  
B 122  2 n SER . 122  B 122  
B 123  2 n ALA . 123  B 123  
B 124  2 n PRO . 124  B 124  
B 125  2 n LEU . 125  B 125  
B 126  2 n TYR . 126  B 126  
B 127  2 n VAL . 127  B 127  
B 128  2 n ASP . 128  B 128  
B 129  2 n VAL . 129  B 129  
B 130  2 n THR . 130  B 130  
B 131  2 n LYS . 131  B 131  
B 132  2 n ARG . 132  B 132  
B 133  2 n VAL . 133  B 133  
B 134  2 n ILE . 134  B 134  
B 135  2 n LYS . 135  B 135  
B 136  2 n LYS . 136  B 136  
B 137  2 n GLY . 137  B 137  
B 138  2 n HIS . 138  B 138  
B 139  2 n ASP . 139  B 139  
B 140  2 n GLY . 140  B 140  
B 141  2 n GLU . 141  B 141  
B 142  2 n GLU . 142  B 142  
B 143  2 n VAL . 143  B 143  
B 144  2 n THR . 144  B 144  
B 145  2 n GLU . 145  B 145  
B 146  2 n THR . 146  B 146  
B 147  2 n GLN . 147  B 147  
B 148  2 n ASP . 148  B 148  
B 149  2 n PHE . 149  B 149  
B 150  2 n THR . 150  B 150  
B 151  2 n LYS . 151  B 151  
B 152  2 n VAL . 152  B 152  
B 153  2 n PHE . 153  B 153  
B 154  2 n ILE . 154  B 154  
B 155  2 n GLY . 155  B 155  
B 156  2 n LYS . 156  B 156  
B 157  2 n VAL . 157  B 157  
B 158  2 n PRO . 158  B 158  
B 159  2 n ILE . 159  B 159  
B 160  2 n MET . 160  B 160  
B 161  2 n LEU . 161  B 161  
B 162  2 n ARG . 162  B 162  
B 163  2 n SER . 163  B 163  
B 164  2 n SER . 164  B 164  
B 165  2 n TYR . 165  B 165  
B 166  2 n CYS . 166  B 166  
B 167  2 n THR . 167  B 167  
B 168  2 n LEU . 168  B 168  
B 169  2 n TYR . 169  B 169  
B 170  2 n GLN . 170  B 170  
B 171  2 n ASN . 171  B 171  
B 172  2 n SER . 172  B 172  
B 173  2 n GLU . 173  B 173  
B 174  2 n LYS . 174  B 174  
B 175  2 n ASP . 175  B 175  
B 176  2 n LEU . 176  B 176  
B 177  2 n THR . 177  B 177  
B 178  2 n GLU . 178  B 178  
B 179  2 n LEU . 179  B 179  
B 180  2 n GLY . 180  B 180  
B 181  2 n GLU . 181  B 181  
B 182  2 n CYS . 182  B 182  
B 183  2 n PRO . 183  B 183  
B 184  2 n LEU . 184  B 184  
B 185  2 n ASP . 185  B 185  
B 186  2 n GLN . 186  B 186  
B 187  2 n GLY . 187  B 187  
B 188  2 n GLY . 188  B 188  
B 189  2 n TYR . 189  B 189  
B 190  2 n PHE . 190  B 190  
B 191  2 n ILE . 191  B 191  
B 192  2 n ILE . 192  B 192  
B 193  2 n ASN . 193  B 193  
B 194  2 n GLY . 194  B 194  
B 195  2 n SER . 195  B 195  
B 196  2 n GLU . 196  B 196  
B 197  2 n LYS . 197  B 197  
B 198  2 n VAL . 198  B 198  
B 199  2 n LEU . 199  B 199  
B 200  2 n ILE . 200  B 200  
B 201  2 n ALA . 201  B 201  
B 202  2 n GLN . 202  B 202  
B 203  2 n GLU . 203  B 203  
B 204  2 n LYS . 204  B 204  
B 205  2 n MET . 205  B 205  
B 206  2 n SER . 206  B 206  
B 207  2 n THR . 207  B 207  
B 208  2 n ASN . 208  B 208  
B 209  2 n HIS . 209  B 209  
B 210  2 n VAL . 210  B 210  
B 211  2 n TYR . 211  B 211  
B 212  2 n VAL . 212  B 212  
B 213  2 n PHE . 213  B 213  
B 214  2 n LYS . 214  B 214  
B 215  2 n LYS . 215  B 215  
B 216  2 n ARG . 216  B 216  
B 217  2 n GLN . 217  B 217  
B 218  2 n PRO . 218  B 218  
B 219  2 n ASN . 219  B 219  
B 220  2 n LYS . 220  B 220  
B 221  2 n TYR . 221  B 221  
B 222  2 n ALA . 222  B 222  
B 223  2 n PHE . 223  B 223  
B 224  2 n VAL . 224  B 224  
B 225  2 n ALA . 225  B 225  
B 226  2 n GLU . 226  B 226  
B 227  2 n VAL . 227  B 227  
B 228  2 n ARG . 228  B 228  
B 229  2 n SER . 229  B 229  
B 230  2 n MET . 230  B 230  
B 231  2 n ALA . 231  B 231  
B 232  2 n ASP . 232  B 232  
B 233  2 n THR . 233  B 233  
B 234  2 n GLN . 234  B 234  
B 235  2 n ASN . 235  B 235  
B 236  2 n ARG . 236  B 236  
B 237  2 n PRO . 237  B 237  
B 238  2 n PRO . 238  B 238  
B 239  2 n SER . 239  B 239  
B 240  2 n THR . 240  B 240  
B 241  2 n MET . 241  B 241  
B 242  2 n PHE . 242  B 242  
B 243  2 n VAL . 243  B 243  
B 244  2 n ARG . 244  B 244  
B 245  2 n MET . 245  B 245  
B 246  2 n LEU . 246  B 246  
B 247  2 n SER . 247  B 247  
B 248  2 n ARG . 248  B 248  
B 249  2 n THR . 249  B 249  
B 250  2 n SER . 250  B 250  
B 251  2 n ALA . 251  B 251  
B 252  2 n LYS . 252  B 252  
B 253  2 n GLY . 253  B 253  
B 254  2 n GLY . 254  B 254  
B 255  2 n SER . 255  B 255  
B 256  2 n SER . 256  B 256  
B 257  2 n GLY . 257  B 257  
B 258  2 n GLN . 258  B 258  
B 259  2 n TYR . 259  B 259  
B 260  2 n ILE . 260  B 260  
B 261  2 n ARG . 261  B 261  
B 262  2 n ALA . 262  B 262  
B 263  2 n THR . 263  B 263  
B 264  2 n LEU . 264  B 264  
B 265  2 n PRO . 265  B 265  
B 266  2 n TYR . 266  B 266  
B 267  2 n ILE . 267  B 267  
B 268  2 n ARG . 268  B 268  
B 269  2 n THR . 269  B 269  
B 270  2 n GLU . 270  B 270  
B 271  2 n ILE . 271  B 271  
B 272  2 n PRO . 272  B 272  
B 273  2 n ILE . 273  B 273  
B 274  2 n ILE . 274  B 274  
B 275  2 n ILE . 275  B 275  
B 276  2 n VAL . 276  B 276  
B 277  2 n PHE . 277  B 277  
B 278  2 n ARG . 278  B 278  
B 279  2 n ALA . 279  B 279  
B 280  2 n LEU . 280  B 280  
B 281  2 n GLY . 281  B 281  
B 282  2 n PHE . 282  B 282  
B 283  2 n VAL . 283  B 283  
B 284  2 n ALA . 284  B 284  
B 285  2 n ASP . 285  B 285  
B 286  2 n LYS . 286  B 286  
B 287  2 n ASP . 287  B 287  
B 288  2 n ILE . 288  B 288  
B 289  2 n LEU . 289  B 289  
B 290  2 n GLU . 290  B 290  
B 291  2 n HIS . 291  B 291  
B 292  2 n ILE . 292  B 292  
B 293  2 n CYS . 293  B 293  
B 294  2 n TYR . 294  B 294  
B 295  2 n ASP . 295  B 295  
B 296  2 n PHE . 296  B 296  
B 297  2 n ASN . 297  B 297  
B 298  2 n ASP . 298  B 298  
B 299  2 n THR . 299  B 299  
B 300  2 n GLN . 300  B 300  
B 301  2 n MET . 301  B 301  
B 302  2 n MET . 302  B 302  
B 303  2 n GLU . 303  B 303  
B 304  2 n LEU . 304  B 304  
B 305  2 n LEU . 305  B 305  
B 306  2 n ARG . 306  B 306  
B 307  2 n PRO . 307  B 307  
B 308  2 n SER . 308  B 308  
B 309  2 n LEU . 309  B 309  
B 310  2 n GLU . 310  B 310  
B 311  2 n GLU . 311  B 311  
B 312  2 n ALA . 312  B 312  
B 313  2 n PHE . 313  B 313  
B 314  2 n VAL . 314  B 314  
B 315  2 n ILE . 315  B 315  
B 316  2 n GLN . 316  B 316  
B 317  2 n ASN . 317  B 317  
B 318  2 n GLN . 318  B 318  
B 319  2 n GLN . 319  B 319  
B 320  2 n VAL . 320  B 320  
B 321  2 n ALA . 321  B 321  
B 322  2 n LEU . 322  B 322  
B 323  2 n ASP . 323  B 323  
B 324  2 n TYR . 324  B 324  
B 325  2 n ILE . 325  B 325  
B 326  2 n GLY . 326  B 326  
B 327  2 n LYS . 327  B 327  
B 328  2 n ARG . 328  B 328  
B 329  2 n GLY . 329  B 329  
B 330  2 n ALA . 330  B 330  
B 331  2 n THR . 331  B 331  
B 332  2 n VAL . 332  B 332  
B 333  2 n GLY . 333  B 333  
B 334  2 n VAL . 334  B 334  
B 335  2 n THR . 335  B 335  
B 336  2 n ARG . 336  B 336  
B 337  2 n GLU . 337  B 337  
B 338  2 n LYS . 338  B 338  
B 339  2 n ARG . 339  B 339  
B 340  2 n ILE . 340  B 340  
B 341  2 n LYS . 341  B 341  
B 342  2 n TYR . 342  B 342  
B 343  2 n ALA . 343  B 343  
B 344  2 n LYS . 344  B 344  
B 345  2 n GLU . 345  B 345  
B 346  2 n ILE . 346  B 346  
B 347  2 n LEU . 347  B 347  
B 348  2 n GLN . 348  B 348  
B 349  2 n LYS . 349  B 349  
B 350  2 n GLU . 350  B 350  
B 351  2 n MET . 351  B 351  
B 352  2 n LEU . 352  B 352  
B 353  2 n PRO . 353  B 353  
B 354  2 n HIS . 354  B 354  
B 355  2 n VAL . 355  B 355  
B 356  2 n GLY . 356  B 356  
B 357  2 n VAL . 357  B 357  
B 358  2 n GLY . 358  B 358  
B 359  2 n GLU . 359  B 359  
B 360  2 n TYR . 360  B 360  
B 361  2 n CYS . 361  B 361  
B 362  2 n GLU . 362  B 362  
B 363  2 n THR . 363  B 363  
B 364  2 n LYS . 364  B 364  
B 365  2 n LYS . 365  B 365  
B 366  2 n ALA . 366  B 366  
B 367  2 n TYR . 367  B 367  
B 368  2 n TYR . 368  B 368  
B 369  2 n PHE . 369  B 369  
B 370  2 n GLY . 370  B 370  
B 371  2 n TYR . 371  B 371  
B 372  2 n ILE . 372  B 372  
B 373  2 n ILE . 373  B 373  
B 374  2 n HIS . 374  B 374  
B 375  2 n ARG . 375  B 375  
B 376  2 n LEU . 376  B 376  
B 377  2 n LEU . 377  B 377  
B 378  2 n LEU . 378  B 378  
B 379  2 n CYS . 379  B 379  
B 380  2 n ALA . 380  B 380  
B 381  2 n LEU . 381  B 381  
B 382  2 n GLY . 382  B 382  
B 383  2 n ARG . 383  B 383  
B 384  2 n ARG . 384  B 384  
B 385  2 n ALA . 385  B 385  
B 386  2 n GLU . 386  B 386  
B 387  2 n ASP . 387  B 387  
B 388  2 n ASP . 388  B 388  
B 389  2 n ARG . 389  B 389  
B 390  2 n ASP . 390  B 390  
B 391  2 n HIS . 391  B 391  
B 392  2 n TYR . 392  B 392  
B 393  2 n GLY . 393  B 393  
B 394  2 n ASN . 394  B 394  
B 395  2 n LYS . 395  B 395  
B 396  2 n ARG . 396  B 396  
B 397  2 n LEU . 397  B 397  
B 398  2 n ASP . 398  B 398  
B 399  2 n LEU . 399  B 399  
B 400  2 n ALA . 400  B 400  
B 401  2 n GLY . 401  B 401  
B 402  2 n PRO . 402  B 402  
B 403  2 n LEU . 403  B 403  
B 404  2 n LEU . 404  B 404  
B 405  2 n GLY . 405  B 405  
B 406  2 n GLY . 406  B 406  
B 407  2 n LEU . 407  B 407  
B 408  2 n PHE . 408  B 408  
B 409  2 n ARG . 409  B 409  
B 410  2 n MET . 410  B 410  
B 411  2 n LEU . 411  B 411  
B 412  2 n PHE . 412  B 412  
B 413  2 n ARG . 413  B 413  
B 414  2 n LYS . 414  B 414  
B 415  2 n LEU . 415  B 415  
B 416  2 n THR . 416  B 416  
B 417  2 n ARG . 417  B 417  
B 418  2 n ASP . 418  B 418  
B 419  2 n VAL . 419  B 419  
B 420  2 n ARG . 420  B 420  
B 421  2 n GLY . 421  B 421  
B 422  2 n TYR . 422  B 422  
B 423  2 n VAL . 423  B 423  
B 424  2 n GLN . 424  B 424  
B 425  2 n LYS . 425  B 425  
B 426  2 n CYS . 426  B 426  
B 427  2 n VAL . 427  B 427  
B 428  2 n ASP . 428  B 428  
B 429  2 n ASN . 429  B 429  
B 430  2 n GLY . 430  B 430  
B 431  2 n LYS . 431  B 431  
B 432  2 n ASP . 432  B 432  
B 433  2 n VAL . 433  B 433  
B 434  2 n ASN . 434  B 434  
B 435  2 n LEU . 435  B 435  
B 436  2 n GLN . 436  B 436  
B 437  2 n PHE . 437  B 437  
B 438  2 n ALA . 438  B 438  
B 439  2 n ILE . 439  B 439  
B 440  2 n LYS . 440  B 440  
B 441  2 n ALA . 441  B 441  
B 442  2 n LYS . 442  B 442  
B 443  2 n THR . 443  B 443  
B 444  2 n ILE . 444  B 444  
B 445  2 n THR . 445  B 445  
B 446  2 n SER . 446  B 446  
B 447  2 n GLY . 447  B 447  
B 448  2 n LEU . 448  B 448  
B 449  2 n LYS . 449  B 449  
B 450  2 n TYR . 450  B 450  
B 451  2 n SER . 451  B 451  
B 452  2 n LEU . 452  B 452  
B 453  2 n ALA . 453  B 453  
B 454  2 n THR . 454  B 454  
B 455  2 n GLY . 455  B 455  
B 456  2 n ASN . 456  B 456  
B 457  2 n TRP . 457  B 457  
B 458  2 n GLY . 458  B 458  
B 459  2 n GLN . 459  B 459  
B 460  2 n ALA . 460  B 460  
B 461  2 n ASN . 461  B 461  
B 462  2 n ALA . 462  B 462  
B 463  2 n THR . 463  B 463  
B 464  2 n GLY . 464  B 464  
B 465  2 n THR . 465  B 465  
B 466  2 n ARG . 466  B 466  
B 467  2 n ALA . 467  B 467  
B 468  2 n GLY . 468  B 468  
B 469  2 n VAL . 469  B 469  
B 470  2 n SER . 470  B 470  
B 471  2 n GLN . 471  B 471  
B 472  2 n VAL . 472  B 472  
B 473  2 n LEU . 473  B 473  
B 474  2 n ASN . 474  B 474  
B 475  2 n ARG . 475  B 475  
B 476  2 n LEU . 476  B 476  
B 477  2 n THR . 477  B 477  
B 478  2 n TYR . 478  B 478  
B 479  2 n ALA . 479  B 479  
B 480  2 n SER . 480  B 480  
B 481  2 n THR . 481  B 481  
B 482  2 n LEU . 482  B 482  
B 483  2 n SER . 483  B 483  
B 484  2 n HIS . 484  B 484  
B 485  2 n LEU . 485  B 485  
B 486  2 n ARG . 486  B 486  
B 487  2 n ARG . 487  B 487  
B 488  2 n LEU . 488  B 488  
B 489  2 n ASN . 489  B 489  
B 490  2 n SER . 490  B 490  
B 491  2 n PRO . 491  B 491  
B 492  2 n ILE . 492  B 492  
B 493  2 n GLY . 493  B 493  
B 494  2 n ARG . 494  B 494  
B 495  2 n GLU . 495  B 495  
B 496  2 n GLY . 496  B 496  
B 497  2 n LYS . 497  B 497  
B 498  2 n LEU . 498  B 498  
B 499  2 n ALA . 499  B 499  
B 500  2 n LYS . 500  B 500  
B 501  2 n PRO . 501  B 501  
B 502  2 n ARG . 502  B 502  
B 503  2 n GLN . 503  B 503  
B 504  2 n LEU . 504  B 504  
B 505  2 n HIS . 505  B 505  
B 506  2 n ASN . 506  B 506  
B 507  2 n SER . 507  B 507  
B 508  2 n GLN . 508  B 508  
B 509  2 n TRP . 509  B 509  
B 510  2 n GLY . 510  B 510  
B 511  2 n MET . 511  B 511  
B 512  2 n MET . 512  B 512  
B 513  2 n CYS . 513  B 513  
B 514  2 n PRO . 514  B 514  
B 515  2 n ALA . 515  B 515  
B 516  2 n GLU . 516  B 516  
B 517  2 n THR . 517  B 517  
B 518  2 n PRO . 518  B 518  
B 519  2 n GLU . 519  B 519  
B 520  2 n GLY . 520  B 520  
B 521  2 n GLN . 521  B 521  
B 522  2 n ALA . 522  B 522  
B 523  2 n CYS . 523  B 523  
B 524  2 n GLY . 524  B 524  
B 525  2 n LEU . 525  B 525  
B 526  2 n VAL . 526  B 526  
B 527  2 n LYS . 527  B 527  
B 528  2 n ASN . 528  B 528  
B 529  2 n LEU . 529  B 529  
B 530  2 n ALA . 530  B 530  
B 531  2 n LEU . 531  B 531  
B 532  2 n MET . 532  B 532  
B 533  2 n VAL . 533  B 533  
B 534  2 n TYR . 534  B 534  
B 535  2 n ILE . 535  B 535  
B 536  2 n THR . 536  B 536  
B 537  2 n VAL . 537  B 537  
B 538  2 n GLY . 538  B 538  
B 539  2 n SER . 539  B 539  
B 540  2 n ALA . 540  B 540  
B 541  2 n ALA . 541  B 541  
B 542  2 n TYR . 542  B 542  
B 543  2 n PRO . 543  B 543  
B 544  2 n ILE . 544  B 544  
B 545  2 n LEU . 545  B 545  
B 546  2 n GLU . 546  B 546  
B 547  2 n PHE . 547  B 547  
B 548  2 n LEU . 548  B 548  
B 549  2 n GLU . 549  B 549  
B 550  2 n GLU . 550  B 550  
B 551  2 n TRP . 551  B 551  
B 552  2 n GLY . 552  B 552  
B 553  2 n THR . 553  B 553  
B 554  2 n GLU . 554  B 554  
B 555  2 n ASN . 555  B 555  
B 556  2 n PHE . 556  B 556  
B 557  2 n GLU . 557  B 557  
B 558  2 n GLU . 558  B 558  
B 559  2 n ILE . 559  B 559  
B 560  2 n SER . 560  B 560  
B 561  2 n PRO . 561  B 561  
B 562  2 n ALA . 562  B 562  
B 563  2 n VAL . 563  B 563  
B 564  2 n ILE . 564  B 564  
B 565  2 n PRO . 565  B 565  
B 566  2 n GLN . 566  B 566  
B 567  2 n ALA . 567  B 567  
B 568  2 n THR . 568  B 568  
B 569  2 n LYS . 569  B 569  
B 570  2 n ILE . 570  B 570  
B 571  2 n PHE . 571  B 571  
B 572  2 n VAL . 572  B 572  
B 573  2 n ASN . 573  B 573  
B 574  2 n GLY . 574  B 574  
B 575  2 n THR . 575  B 575  
B 576  2 n TRP . 576  B 576  
B 577  2 n VAL . 577  B 577  
B 578  2 n GLY . 578  B 578  
B 579  2 n ILE . 579  B 579  
B 580  2 n HIS . 580  B 580  
B 581  2 n ARG . 581  B 581  
B 582  2 n ASP . 582  B 582  
B 583  2 n PRO . 583  B 583  
B 584  2 n ASP . 584  B 584  
B 585  2 n MET . 585  B 585  
B 586  2 n LEU . 586  B 586  
B 587  2 n VAL . 587  B 587  
B 588  2 n ARG . 588  B 588  
B 589  2 n THR . 589  B 589  
B 590  2 n LEU . 590  B 590  
B 591  2 n ARG . 591  B 591  
B 592  2 n ARG . 592  B 592  
B 593  2 n LEU . 593  B 593  
B 594  2 n ARG . 594  B 594  
B 595  2 n ARG . 595  B 595  
B 596  2 n ARG . 596  B 596  
B 597  2 n VAL . 597  B 597  
B 598  2 n ASP . 598  B 598  
B 599  2 n VAL . 599  B 599  
B 600  2 n ASN . 600  B 600  
B 601  2 n THR . 601  B 601  
B 602  2 n GLU . 602  B 602  
B 603  2 n VAL . 603  B 603  
B 604  2 n GLY . 604  B 604  
B 605  2 n VAL . 605  B 605  
B 606  2 n VAL . 606  B 606  
B 607  2 n ARG . 607  B 607  
B 608  2 n ASP . 608  B 608  
B 609  2 n ILE . 609  B 609  
B 610  2 n ARG . 610  B 610  
B 611  2 n LEU . 611  B 611  
B 612  2 n LYS . 612  B 612  
B 613  2 n GLU . 613  B 613  
B 614  2 n LEU . 614  B 614  
B 615  2 n ARG . 615  B 615  
B 616  2 n ILE . 616  B 616  
B 617  2 n TYR . 617  B 617  
B 618  2 n THR . 618  B 618  
B 619  2 n ASP . 619  B 619  
B 620  2 n TYR . 620  B 620  
B 621  2 n GLY . 621  B 621  
B 622  2 n ARG . 622  B 622  
B 623  2 n CYS . 623  B 623  
B 624  2 n SER . 624  B 624  
B 625  2 n ARG . 625  B 625  
B 626  2 n PRO . 626  B 626  
B 627  2 n LEU . 627  B 627  
B 628  2 n PHE . 628  B 628  
B 629  2 n ILE . 629  B 629  
B 630  2 n VAL . 630  B 630  
B 631  2 n GLU . 631  B 631  
B 632  2 n LYS . 632  B 632  
B 633  2 n GLN . 633  B 633  
B 634  2 n ARG . 634  B 634  
B 635  2 n LEU . 635  B 635  
B 636  2 n MET . 636  B 636  
B 637  2 n ILE . 637  B 637  
B 638  2 n LYS . 638  B 638  
B 639  2 n LYS . 639  B 639  
B 640  2 n LYS . 640  B 640  
B 641  2 n ASP . 641  B 641  
B 642  2 n ILE . 642  B 642  
B 643  2 n GLN . 643  B 643  
B 644  2 n THR . 644  B 644  
B 645  2 n LEU . 645  B 645  
B 646  2 n GLN . 646  B 646  
B 647  2 n GLN . 647  B 647  
B 648  2 n ARG . 648  B 648  
B 649  2 n GLU . 649  B 649  
B 650  2 n SER . 650  B 650  
B 651  2 n PRO . 651  B 651  
B 652  2 n ASP . 652  B 652  
B 653  2 n GLU . 653  B 653  
B 654  2 n GLY . 654  B 654  
B 655  2 n GLY . 655  B 655  
B 656  2 n TRP . 656  B 656  
B 657  2 n HIS . 657  B 657  
B 658  2 n ASP . 658  B 658  
B 659  2 n LEU . 659  B 659  
B 660  2 n VAL . 660  B 660  
B 661  2 n ALA . 661  B 661  
B 662  2 n LYS . 662  B 662  
B 663  2 n GLY . 663  B 663  
B 664  2 n TYR . 664  B 664  
B 665  2 n ILE . 665  B 665  
B 666  2 n GLU . 666  B 666  
B 667  2 n TYR . 667  B 667  
B 668  2 n ILE . 668  B 668  
B 669  2 n ASP . 669  B 669  
B 670  2 n THR . 670  B 670  
B 671  2 n GLU . 671  B 671  
B 672  2 n GLU . 672  B 672  
B 673  2 n GLU . 673  B 673  
B 674  2 n GLU . 674  B 674  
B 675  2 n THR . 675  B 675  
B 676  2 n THR . 676  B 676  
B 677  2 n MET . 677  B 677  
B 678  2 n ILE . 678  B 678  
B 679  2 n SER . 679  B 679  
B 680  2 n MET . 680  B 680  
B 681  2 n THR . 681  B 681  
B 682  2 n ILE . 682  B 682  
B 683  2 n ASN . 683  B 683  
B 684  2 n ASP . 684  B 684  
B 685  2 n LEU . 685  B 685  
B 686  2 n VAL . 686  B 686  
B 687  2 n GLN . 687  B 687  
B 688  2 n ALA . 688  B 688  
B 689  2 n ARG . 689  B 689  
B 690  2 n LEU . 690  B 690  
B 691  2 n ASN . 691  B 691  
B 692  2 n PRO . 692  B 692  
B 693  2 n GLY . 693  B 693  
B 694  2 n ASP . 694  B 694  
B 695  2 n ALA . 695  B 695  
B 696  2 n TYR . 696  B 696  
B 697  2 n SER . 697  B 697  
B 698  2 n ASP . 698  B 698  
B 699  2 n THR . 699  B 699  
B 700  2 n TYR . 700  B 700  
B 701  2 n THR . 701  B 701  
B 702  2 n HIS . 702  B 702  
B 703  2 n CYS . 703  B 703  
B 704  2 n GLU . 704  B 704  
B 705  2 n ILE . 705  B 705  
B 706  2 n HIS . 706  B 706  
B 707  2 n PRO . 707  B 707  
B 708  2 n SER . 708  B 708  
B 709  2 n LEU . 709  B 709  
B 710  2 n ILE . 710  B 710  
B 711  2 n LEU . 711  B 711  
B 712  2 n GLY . 712  B 712  
B 713  2 n VAL . 713  B 713  
B 714  2 n CYS . 714  B 714  
B 715  2 n ALA . 715  B 715  
B 716  2 n SER . 716  B 716  
B 717  2 n ILE . 717  B 717  
B 718  2 n ILE . 718  B 718  
B 719  2 n PRO . 719  B 719  
B 720  2 n PHE . 720  B 720  
B 721  2 n PRO . 721  B 721  
B 722  2 n ASP . 722  B 722  
B 723  2 n HIS . 723  B 723  
B 724  2 n ASN . 724  B 724  
B 725  2 n GLN . 725  B 725  
B 726  2 n SER . 726  B 726  
B 727  2 n PRO . 727  B 727  
B 728  2 n ARG . 728  B 728  
B 729  2 n ASN . 729  B 729  
B 730  2 n THR . 730  B 730  
B 731  2 n TYR . 731  B 731  
B 732  2 n GLN . 732  B 732  
B 733  2 n SER . 733  B 733  
B 734  2 n ALA . 734  B 734  
B 735  2 n MET . 735  B 735  
B 736  2 n GLY . 736  B 736  
B 737  2 n LYS . 737  B 737  
B 738  2 n GLN . 738  B 738  
B 739  2 n ALA . 739  B 739  
B 740  2 n MET . 740  B 740  
B 741  2 n GLY . 741  B 741  
B 742  2 n ILE . 742  B 742  
B 743  2 n TYR . 743  B 743  
B 744  2 n VAL . 744  B 744  
B 745  2 n THR . 745  B 745  
B 746  2 n ASN . 746  B 746  
B 747  2 n TYR . 747  B 747  
B 748  2 n GLN . 748  B 748  
B 749  2 n PHE . 749  B 749  
B 750  2 n ARG . 750  B 750  
B 751  2 n MET . 751  B 751  
B 752  2 n ASP . 752  B 752  
B 753  2 n THR . 753  B 753  
B 754  2 n LEU . 754  B 754  
B 755  2 n ALA . 755  B 755  
B 756  2 n TYR . 756  B 756  
B 757  2 n VAL . 757  B 757  
B 758  2 n LEU . 758  B 758  
B 759  2 n TYR . 759  B 759  
B 760  2 n TYR . 760  B 760  
B 761  2 n PRO . 761  B 761  
B 762  2 n GLN . 762  B 762  
B 763  2 n LYS . 763  B 763  
B 764  2 n PRO . 764  B 764  
B 765  2 n LEU . 765  B 765  
B 766  2 n VAL . 766  B 766  
B 767  2 n THR . 767  B 767  
B 768  2 n THR . 768  B 768  
B 769  2 n ARG . 769  B 769  
B 770  2 n ALA . 770  B 770  
B 771  2 n MET . 771  B 771  
B 772  2 n GLU . 772  B 772  
B 773  2 n HIS . 773  B 773  
B 774  2 n LEU . 774  B 774  
B 775  2 n HIS . 775  B 775  
B 776  2 n PHE . 776  B 776  
B 777  2 n ARG . 777  B 777  
B 778  2 n GLN . 778  B 778  
B 779  2 n LEU . 779  B 779  
B 780  2 n PRO . 780  B 780  
B 781  2 n ALA . 781  B 781  
B 782  2 n GLY . 782  B 782  
B 783  2 n ILE . 783  B 783  
B 784  2 n ASN . 784  B 784  
B 785  2 n ALA . 785  B 785  
B 786  2 n ILE . 786  B 786  
B 787  2 n VAL . 787  B 787  
B 788  2 n ALA . 788  B 788  
B 789  2 n ILE . 789  B 789  
B 790  2 n SER . 790  B 790  
B 791  2 n CYS . 791  B 791  
B 792  2 n TYR . 792  B 792  
B 793  2 n SER . 793  B 793  
B 794  2 n GLY . 794  B 794  
B 795  2 n TYR . 795  B 795  
B 796  2 n ASN . 796  B 796  
B 797  2 n GLN . 797  B 797  
B 798  2 n GLU . 798  B 798  
B 799  2 n ASP . 799  B 799  
B 800  2 n SER . 800  B 800  
B 801  2 n VAL . 801  B 801  
B 802  2 n ILE . 802  B 802  
B 803  2 n MET . 803  B 803  
B 804  2 n ASN . 804  B 804  
B 805  2 n GLN . 805  B 805  
B 806  2 n SER . 806  B 806  
B 807  2 n SER . 807  B 807  
B 808  2 n ILE . 808  B 808  
B 809  2 n ASP . 809  B 809  
B 810  2 n ARG . 810  B 810  
B 811  2 n GLY . 811  B 811  
B 812  2 n PHE . 812  B 812  
B 813  2 n PHE . 813  B 813  
B 814  2 n ARG . 814  B 814  
B 815  2 n SER . 815  B 815  
B 816  2 n LEU . 816  B 816  
B 817  2 n PHE . 817  B 817  
B 818  2 n PHE . 818  B 818  
B 819  2 n ARG . 819  B 819  
B 820  2 n SER . 820  B 820  
B 821  2 n TYR . 821  B 821  
B 822  2 n ARG . 822  B 822  
B 823  2 n ASP . 823  B 823  
B 824  2 n GLU . 824  B 824  
B 825  2 n GLU . 825  B 825  
B 826  2 n LYS . 826  B 826  
B 827  2 n LYS . 827  B 827  
B 828  2 n MET . 828  B 828  
B 829  2 n GLY . 829  B 829  
B 830  2 n THR . 830  B 830  
B 831  2 n LEU . 831  B 831  
B 832  2 n VAL . 832  B 832  
B 833  2 n LYS . 833  B 833  
B 834  2 n GLU . 834  B 834  
B 835  2 n ASP . 835  B 835  
B 836  2 n PHE . 836  B 836  
B 837  2 n GLY . 837  B 837  
B 838  2 n ARG . 838  B 838  
B 839  2 n PRO . 839  B 839  
B 840  2 n ASP . 840  B 840  
B 841  2 n ARG . 841  B 841  
B 842  2 n ALA . 842  B 842  
B 843  2 n SER . 843  B 843  
B 844  2 n THR . 844  B 844  
B 845  2 n MET . 845  B 845  
B 846  2 n GLY . 846  B 846  
B 847  2 n MET . 847  B 847  
B 848  2 n ARG . 848  B 848  
B 849  2 n HIS . 849  B 849  
B 850  2 n GLY . 850  B 850  
B 851  2 n SER . 851  B 851  
B 852  2 n TYR . 852  B 852  
B 853  2 n ASP . 853  B 853  
B 854  2 n LYS . 854  B 854  
B 855  2 n LEU . 855  B 855  
B 856  2 n ASP . 856  B 856  
B 857  2 n ASP . 857  B 857  
B 858  2 n ASP . 858  B 858  
B 859  2 n GLY . 859  B 859  
B 860  2 n LEU . 860  B 860  
B 861  2 n ALA . 861  B 861  
B 862  2 n PRO . 862  B 862  
B 863  2 n PRO . 863  B 863  
B 864  2 n GLY . 864  B 864  
B 865  2 n THR . 865  B 865  
B 866  2 n ARG . 866  B 866  
B 867  2 n VAL . 867  B 867  
B 868  2 n SER . 868  B 868  
B 869  2 n GLY . 869  B 869  
B 870  2 n GLU . 870  B 870  
B 871  2 n ASP . 871  B 871  
B 872  2 n VAL . 872  B 872  
B 873  2 n ILE . 873  B 873  
B 874  2 n ILE . 874  B 874  
B 875  2 n GLY . 875  B 875  
B 876  2 n LYS . 876  B 876  
B 877  2 n THR . 877  B 877  
B 878  2 n THR . 878  B 878  
B 879  2 n PRO . 879  B 879  
B 880  2 n ILE . 880  B 880  
B 881  2 n SER . 881  B 881  
B 882  2 n GLN . 882  B 882  
B 883  2 n ASP . 883  B 883  
B 884  2 n ASP . 884  B 884  
B 885  2 n ALA . 885  B 885  
B 886  2 n GLN . 886  B 886  
B 887  2 n GLY . 887  B 887  
B 888  2 n GLN . 888  B 888  
B 889  2 n ALA . 889  B 889  
B 890  2 n SER . 890  B 890  
B 891  2 n ARG . 891  B 891  
B 892  2 n TYR . 892  B 892  
B 893  2 n THR . 893  B 893  
B 894  2 n ARG . 894  B 894  
B 895  2 n LYS . 895  B 895  
B 896  2 n ASP . 896  B 896  
B 897  2 n HIS . 897  B 897  
B 898  2 n SER . 898  B 898  
B 899  2 n THR . 899  B 899  
B 900  2 n SER . 900  B 900  
B 901  2 n LEU . 901  B 901  
B 902  2 n ARG . 902  B 902  
B 903  2 n HIS . 903  B 903  
B 904  2 n SER . 904  B 904  
B 905  2 n GLU . 905  B 905  
B 906  2 n THR . 906  B 906  
B 907  2 n GLY . 907  B 907  
B 908  2 n MET . 908  B 908  
B 909  2 n VAL . 909  B 909  
B 910  2 n ASP . 910  B 910  
B 911  2 n GLN . 911  B 911  
B 912  2 n VAL . 912  B 912  
B 913  2 n LEU . 913  B 913  
B 914  2 n LEU . 914  B 914  
B 915  2 n THR . 915  B 915  
B 916  2 n THR . 916  B 916  
B 917  2 n ASN . 917  B 917  
B 918  2 n ALA . 918  B 918  
B 919  2 n ASP . 919  B 919  
B 920  2 n GLY . 920  B 920  
B 921  2 n LEU . 921  B 921  
B 922  2 n ARG . 922  B 922  
B 923  2 n PHE . 923  B 923  
B 924  2 n VAL . 924  B 924  
B 925  2 n LYS . 925  B 925  
B 926  2 n VAL . 926  B 926  
B 927  2 n ARG . 927  B 927  
B 928  2 n VAL . 928  B 928  
B 929  2 n ARG . 929  B 929  
B 930  2 n SER . 930  B 930  
B 931  2 n VAL . 931  B 931  
B 932  2 n ARG . 932  B 932  
B 933  2 n ILE . 933  B 933  
B 934  2 n PRO . 934  B 934  
B 935  2 n GLN . 935  B 935  
B 936  2 n ILE . 936  B 936  
B 937  2 n GLY . 937  B 937  
B 938  2 n ASP . 938  B 938  
B 939  2 n LYS . 939  B 939  
B 940  2 n PHE . 940  B 940  
B 941  2 n SER . 941  B 941  
B 942  2 n SER . 942  B 942  
B 943  2 n ARG . 943  B 943  
B 944  2 n HIS . 944  B 944  
B 945  2 n GLY . 945  B 945  
B 946  2 n GLN . 946  B 946  
B 947  2 n LYS . 947  B 947  
B 948  2 n GLY . 948  B 948  
B 949  2 n THR . 949  B 949  
B 950  2 n VAL . 950  B 950  
B 951  2 n GLY . 951  B 951  
B 952  2 n MET . 952  B 952  
B 953  2 n THR . 953  B 953  
B 954  2 n TYR . 954  B 954  
B 955  2 n THR . 955  B 955  
B 956  2 n GLN . 956  B 956  
B 957  2 n GLU . 957  B 957  
B 958  2 n ASP . 958  B 958  
B 959  2 n MET . 959  B 959  
B 960  2 n PRO . 960  B 960  
B 961  2 n TRP . 961  B 961  
B 962  2 n THR . 962  B 962  
B 963  2 n VAL . 963  B 963  
B 964  2 n GLU . 964  B 964  
B 965  2 n GLY . 965  B 965  
B 966  2 n ILE . 966  B 966  
B 967  2 n THR . 967  B 967  
B 968  2 n PRO . 968  B 968  
B 969  2 n ASP . 969  B 969  
B 970  2 n ILE . 970  B 970  
B 971  2 n ILE . 971  B 971  
B 972  2 n VAL . 972  B 972  
B 973  2 n ASN . 973  B 973  
B 974  2 n PRO . 974  B 974  
B 975  2 n HIS . 975  B 975  
B 976  2 n ALA . 976  B 976  
B 977  2 n ILE . 977  B 977  
B 978  2 n PRO . 978  B 978  
B 979  2 n SER . 979  B 979  
B 980  2 n ARG . 980  B 980  
B 981  2 n MET . 981  B 981  
B 982  2 n THR . 982  B 982  
B 983  2 n ILE . 983  B 983  
B 984  2 n GLY . 984  B 984  
B 985  2 n GLN . 985  B 985  
B 986  2 n LEU . 986  B 986  
B 987  2 n ILE . 987  B 987  
B 988  2 n GLU . 988  B 988  
B 989  2 n CYS . 989  B 989  
B 990  2 n ILE . 990  B 990  
B 991  2 n MET . 991  B 991  
B 992  2 n GLY . 992  B 992  
B 993  2 n LYS . 993  B 993  
B 994  2 n VAL . 994  B 994  
B 995  2 n ALA . 995  B 995  
B 996  2 n ALA . 996  B 996  
B 997  2 n HIS . 997  B 997  
B 998  2 n MET . 998  B 998  
B 999  2 n GLY . 999  B 999  
B 1000 2 n LYS . 1000 B 1000 
B 1001 2 n GLU . 1001 B 1001 
B 1002 2 n GLY . 1002 B 1002 
B 1003 2 n ASP . 1003 B 1003 
B 1004 2 n ALA . 1004 B 1004 
B 1005 2 n THR . 1005 B 1005 
B 1006 2 n PRO . 1006 B 1006 
B 1007 2 n PHE . 1007 B 1007 
B 1008 2 n THR . 1008 B 1008 
B 1009 2 n ASP . 1009 B 1009 
B 1010 2 n VAL . 1010 B 1010 
B 1011 2 n THR . 1011 B 1011 
B 1012 2 n VAL . 1012 B 1012 
B 1013 2 n ASP . 1013 B 1013 
B 1014 2 n ASN . 1014 B 1014 
B 1015 2 n ILE . 1015 B 1015 
B 1016 2 n SER . 1016 B 1016 
B 1017 2 n LYS . 1017 B 1017 
B 1018 2 n ALA . 1018 B 1018 
B 1019 2 n LEU . 1019 B 1019 
B 1020 2 n HIS . 1020 B 1020 
B 1021 2 n LYS . 1021 B 1021 
B 1022 2 n CYS . 1022 B 1022 
B 1023 2 n GLY . 1023 B 1023 
B 1024 2 n TYR . 1024 B 1024 
B 1025 2 n GLN . 1025 B 1025 
B 1026 2 n MET . 1026 B 1026 
B 1027 2 n ARG . 1027 B 1027 
B 1028 2 n GLY . 1028 B 1028 
B 1029 2 n PHE . 1029 B 1029 
B 1030 2 n GLU . 1030 B 1030 
B 1031 2 n THR . 1031 B 1031 
B 1032 2 n MET . 1032 B 1032 
B 1033 2 n TYR . 1033 B 1033 
B 1034 2 n ASN . 1034 B 1034 
B 1035 2 n GLY . 1035 B 1035 
B 1036 2 n HIS . 1036 B 1036 
B 1037 2 n THR . 1037 B 1037 
B 1038 2 n GLY . 1038 B 1038 
B 1039 2 n ARG . 1039 B 1039 
B 1040 2 n ARG . 1040 B 1040 
B 1041 2 n LEU . 1041 B 1041 
B 1042 2 n SER . 1042 B 1042 
B 1043 2 n ALA . 1043 B 1043 
B 1044 2 n MET . 1044 B 1044 
B 1045 2 n ILE . 1045 B 1045 
B 1046 2 n PHE . 1046 B 1046 
B 1047 2 n LEU . 1047 B 1047 
B 1048 2 n GLY . 1048 B 1048 
B 1049 2 n PRO . 1049 B 1049 
B 1050 2 n THR . 1050 B 1050 
B 1051 2 n TYR . 1051 B 1051 
B 1052 2 n TYR . 1052 B 1052 
B 1053 2 n GLN . 1053 B 1053 
B 1054 2 n ARG . 1054 B 1054 
B 1055 2 n LEU . 1055 B 1055 
B 1056 2 n LYS . 1056 B 1056 
B 1057 2 n HIS . 1057 B 1057 
B 1058 2 n MET . 1058 B 1058 
B 1059 2 n VAL . 1059 B 1059 
B 1060 2 n ASP . 1060 B 1060 
B 1061 2 n ASP . 1061 B 1061 
B 1062 2 n LYS . 1062 B 1062 
B 1063 2 n ILE . 1063 B 1063 
B 1064 2 n HIS . 1064 B 1064 
B 1065 2 n SER . 1065 B 1065 
B 1066 2 n ARG . 1066 B 1066 
B 1067 2 n GLY . 1067 B 1067 
B 1068 2 n ARG . 1068 B 1068 
B 1069 2 n GLY . 1069 B 1069 
B 1070 2 n PRO . 1070 B 1070 
B 1071 2 n VAL . 1071 B 1071 
B 1072 2 n GLN . 1072 B 1072 
B 1073 2 n ILE . 1073 B 1073 
B 1074 2 n LEU . 1074 B 1074 
B 1075 2 n THR . 1075 B 1075 
B 1076 2 n ARG . 1076 B 1076 
B 1077 2 n GLN . 1077 B 1077 
B 1078 2 n PRO . 1078 B 1078 
B 1079 2 n ALA . 1079 B 1079 
B 1080 2 n GLU . 1080 B 1080 
B 1081 2 n GLY . 1081 B 1081 
B 1082 2 n ARG . 1082 B 1082 
B 1083 2 n SER . 1083 B 1083 
B 1084 2 n ARG . 1084 B 1084 
B 1085 2 n ASP . 1085 B 1085 
B 1086 2 n GLY . 1086 B 1086 
B 1087 2 n GLY . 1087 B 1087 
B 1088 2 n LEU . 1088 B 1088 
B 1089 2 n ARG . 1089 B 1089 
B 1090 2 n PHE . 1090 B 1090 
B 1091 2 n GLY . 1091 B 1091 
B 1092 2 n GLU . 1092 B 1092 
B 1093 2 n MET . 1093 B 1093 
B 1094 2 n GLU . 1094 B 1094 
B 1095 2 n ARG . 1095 B 1095 
B 1096 2 n ASP . 1096 B 1096 
B 1097 2 n CYS . 1097 B 1097 
B 1098 2 n MET . 1098 B 1098 
B 1099 2 n ILE . 1099 B 1099 
B 1100 2 n ALA . 1100 B 1100 
B 1101 2 n HIS . 1101 B 1101 
B 1102 2 n GLY . 1102 B 1102 
B 1103 2 n ALA . 1103 B 1103 
B 1104 2 n ALA . 1104 B 1104 
B 1105 2 n HIS . 1105 B 1105 
B 1106 2 n PHE . 1106 B 1106 
B 1107 2 n LEU . 1107 B 1107 
B 1108 2 n LYS . 1108 B 1108 
B 1109 2 n GLU . 1109 B 1109 
B 1110 2 n ARG . 1110 B 1110 
B 1111 2 n LEU . 1111 B 1111 
B 1112 2 n PHE . 1112 B 1112 
B 1113 2 n ASP . 1113 B 1113 
B 1114 2 n GLN . 1114 B 1114 
B 1115 2 n SER . 1115 B 1115 
B 1116 2 n ASP . 1116 B 1116 
B 1117 2 n ALA . 1117 B 1117 
B 1118 2 n TYR . 1118 B 1118 
B 1119 2 n ARG . 1119 B 1119 
B 1120 2 n VAL . 1120 B 1120 
B 1121 2 n HIS . 1121 B 1121 
B 1122 2 n VAL . 1122 B 1122 
B 1123 2 n CYS . 1123 B 1123 
B 1124 2 n GLU . 1124 B 1124 
B 1125 2 n ARG . 1125 B 1125 
B 1126 2 n CYS . 1126 B 1126 
B 1127 2 n GLY . 1127 B 1127 
B 1128 2 n LEU . 1128 B 1128 
B 1129 2 n ILE . 1129 B 1129 
B 1130 2 n ALA . 1130 B 1130 
B 1131 2 n ILE . 1131 B 1131 
B 1132 2 n ALA . 1132 B 1132 
B 1133 2 n ASN . 1133 B 1133 
B 1134 2 n LEU . 1134 B 1134 
B 1135 2 n LYS . 1135 B 1135 
B 1136 2 n LYS . 1136 B 1136 
B 1137 2 n ASN . 1137 B 1137 
B 1138 2 n SER . 1138 B 1138 
B 1139 2 n PHE . 1139 B 1139 
B 1140 2 n GLU . 1140 B 1140 
B 1141 2 n CYS . 1141 B 1141 
B 1142 2 n ARG . 1142 B 1142 
B 1143 2 n GLY . 1143 B 1143 
B 1144 2 n CYS . 1144 B 1144 
B 1145 2 n LYS . 1145 B 1145 
B 1146 2 n ASN . 1146 B 1146 
B 1147 2 n LYS . 1147 B 1147 
B 1148 2 n THR . 1148 B 1148 
B 1149 2 n ASP . 1149 B 1149 
B 1150 2 n ILE . 1150 B 1150 
B 1151 2 n VAL . 1151 B 1151 
B 1152 2 n GLN . 1152 B 1152 
B 1153 2 n VAL . 1153 B 1153 
B 1154 2 n HIS . 1154 B 1154 
B 1155 2 n ILE . 1155 B 1155 
B 1156 2 n PRO . 1156 B 1156 
B 1157 2 n TYR . 1157 B 1157 
B 1158 2 n ALA . 1158 B 1158 
B 1159 2 n CYS . 1159 B 1159 
B 1160 2 n LYS . 1160 B 1160 
B 1161 2 n LEU . 1161 B 1161 
B 1162 2 n LEU . 1162 B 1162 
B 1163 2 n PHE . 1163 B 1163 
B 1164 2 n GLN . 1164 B 1164 
B 1165 2 n GLU . 1165 B 1165 
B 1166 2 n LEU . 1166 B 1166 
B 1167 2 n MET . 1167 B 1167 
B 1168 2 n ALA . 1168 B 1168 
B 1169 2 n MET . 1169 B 1169 
B 1170 2 n ALA . 1170 B 1170 
B 1171 2 n ILE . 1171 B 1171 
B 1172 2 n ALA . 1172 B 1172 
B 1173 2 n PRO . 1173 B 1173 
B 1174 2 n ARG . 1174 B 1174 
B 1175 2 n MET . 1175 B 1175 
B 1176 2 n LEU . 1176 B 1176 
B 1177 2 n THR . 1177 B 1177 
B 1178 2 n LYS . 1178 B 1178 
B 1179 2 n ASP . 1179 B 1179 
B 1180 2 n VAL . 1180 B 1180 
B 1181 2 n LYS . 1181 B 1181 
B 1182 2 n LEU . 1182 B 1182 
B 1183 2 n ALA . 1183 B 1183 
B 1184 2 n LYS . 1184 B 1184 
B 1185 2 n ASP . 1185 B 1185 
B 1186 2 n GLN . 1186 B 1186 
B 1187 2 n LYS . 1187 B 1187 
B 1188 2 n LYS . 1188 B 1188 
B 1189 2 n LYS . 1189 B 1189 
B 1190 2 n GLY . 1190 B 1190 
B 1191 2 n ALA . 1191 B 1191 
C 1    3 n MET . 1    C 1    
C 2    3 n GLU . 2    C 2    
C 3    3 n GLY . 3    C 3    
C 4    3 n VAL . 4    C 4    
C 5    3 n SER . 5    C 5    
C 6    3 n TYR . 6    C 6    
C 7    3 n GLN . 7    C 7    
C 8    3 n ARG . 8    C 8    
C 9    3 n PHE . 9    C 9    
C 10   3 n PRO . 10   C 10   
C 11   3 n LYS . 11   C 11   
C 12   3 n ILE . 12   C 12   
C 13   3 n LYS . 13   C 13   
C 14   3 n VAL . 14   C 14   
C 15   3 n ARG . 15   C 15   
C 16   3 n GLU . 16   C 16   
C 17   3 n VAL . 17   C 17   
C 18   3 n LYS . 18   C 18   
C 19   3 n ASP . 19   C 19   
C 20   3 n ASP . 20   C 20   
C 21   3 n PHE . 21   C 21   
C 22   3 n MET . 22   C 22   
C 23   3 n LYS . 23   C 23   
C 24   3 n PHE . 24   C 24   
C 25   3 n GLU . 25   C 25   
C 26   3 n LEU . 26   C 26   
C 27   3 n ARG . 27   C 27   
C 28   3 n ASP . 28   C 28   
C 29   3 n THR . 29   C 29   
C 30   3 n ASP . 30   C 30   
C 31   3 n ALA . 31   C 31   
C 32   3 n SER . 32   C 32   
C 33   3 n ILE . 33   C 33   
C 34   3 n ALA . 34   C 34   
C 35   3 n ASN . 35   C 35   
C 36   3 n ALA . 36   C 36   
C 37   3 n LEU . 37   C 37   
C 38   3 n ARG . 38   C 38   
C 39   3 n ARG . 39   C 39   
C 40   3 n ILE . 40   C 40   
C 41   3 n MET . 41   C 41   
C 42   3 n ILE . 42   C 42   
C 43   3 n ALA . 43   C 43   
C 44   3 n GLU . 44   C 44   
C 45   3 n VAL . 45   C 45   
C 46   3 n PRO . 46   C 46   
C 47   3 n THR . 47   C 47   
C 48   3 n ILE . 48   C 48   
C 49   3 n ALA . 49   C 49   
C 50   3 n ILE . 50   C 50   
C 51   3 n ASP . 51   C 51   
C 52   3 n LEU . 52   C 52   
C 53   3 n VAL . 53   C 53   
C 54   3 n GLU . 54   C 54   
C 55   3 n ILE . 55   C 55   
C 56   3 n GLU . 56   C 56   
C 57   3 n VAL . 57   C 57   
C 58   3 n ASN . 58   C 58   
C 59   3 n SER . 59   C 59   
C 60   3 n SER . 60   C 60   
C 61   3 n VAL . 61   C 61   
C 62   3 n LEU . 62   C 62   
C 63   3 n ASN . 63   C 63   
C 64   3 n ASP . 64   C 64   
C 65   3 n GLU . 65   C 65   
C 66   3 n PHE . 66   C 66   
C 67   3 n ILE . 67   C 67   
C 68   3 n SER . 68   C 68   
C 69   3 n HIS . 69   C 69   
C 70   3 n ARG . 70   C 70   
C 71   3 n LEU . 71   C 71   
C 72   3 n GLY . 72   C 72   
C 73   3 n LEU . 73   C 73   
C 74   3 n VAL . 74   C 74   
C 75   3 n PRO . 75   C 75   
C 76   3 n LEU . 76   C 76   
C 77   3 n THR . 77   C 77   
C 78   3 n SER . 78   C 78   
C 79   3 n GLU . 79   C 79   
C 80   3 n ARG . 80   C 80   
C 81   3 n ALA . 81   C 81   
C 82   3 n MET . 82   C 82   
C 83   3 n SER . 83   C 83   
C 84   3 n MET . 84   C 84   
C 85   3 n ARG . 85   C 85   
C 86   3 n PHE . 86   C 86   
C 87   3 n SER . 87   C 87   
C 88   3 n ARG . 88   C 88   
C 89   3 n ASP . 89   C 89   
C 90   3 n CYS . 90   C 90   
C 91   3 n ASP . 91   C 91   
C 92   3 n ALA . 92   C 92   
C 93   3 n CYS . 93   C 93   
C 94   3 n ASP . 94   C 94   
C 95   3 n GLY . 95   C 95   
C 96   3 n ASP . 96   C 96   
C 97   3 n GLY . 97   C 97   
C 98   3 n GLN . 98   C 98   
C 99   3 n CYS . 99   C 99   
C 100  3 n GLU . 100  C 100  
C 101  3 n TYR . 101  C 101  
C 102  3 n CYS . 102  C 102  
C 103  3 n SER . 103  C 103  
C 104  3 n VAL . 104  C 104  
C 105  3 n GLU . 105  C 105  
C 106  3 n PHE . 106  C 106  
C 107  3 n TYR . 107  C 107  
C 108  3 n LEU . 108  C 108  
C 109  3 n ARG . 109  C 109  
C 110  3 n VAL . 110  C 110  
C 111  3 n LYS . 111  C 111  
C 112  3 n CYS . 112  C 112  
C 113  3 n LEU . 113  C 113  
C 114  3 n SER . 114  C 114  
C 115  3 n ASP . 115  C 115  
C 116  3 n GLN . 116  C 116  
C 117  3 n THR . 117  C 117  
C 118  3 n LEU . 118  C 118  
C 119  3 n ASP . 119  C 119  
C 120  3 n VAL . 120  C 120  
C 121  3 n THR . 121  C 121  
C 122  3 n SER . 122  C 122  
C 123  3 n LYS . 123  C 123  
C 124  3 n ASP . 124  C 124  
C 125  3 n LEU . 125  C 125  
C 126  3 n LEU . 126  C 126  
C 127  3 n SER . 127  C 127  
C 128  3 n SER . 128  C 128  
C 129  3 n ASP . 129  C 129  
C 130  3 n HIS . 130  C 130  
C 131  3 n THR . 131  C 131  
C 132  3 n VAL . 132  C 132  
C 133  3 n VAL . 133  C 133  
C 134  3 n PRO . 134  C 134  
C 135  3 n VAL . 135  C 135  
C 136  3 n ASP . 136  C 136  
C 137  3 n TYR . 137  C 137  
C 138  3 n SER . 138  C 138  
C 139  3 n ASP . 139  C 139  
C 140  3 n ALA . 140  C 140  
C 141  3 n SER . 141  C 141  
C 142  3 n SER . 142  C 142  
C 143  3 n SER . 143  C 143  
C 144  3 n PHE . 144  C 144  
C 145  3 n ASP . 145  C 145  
C 146  3 n ASN . 146  C 146  
C 147  3 n THR . 147  C 147  
C 148  3 n PRO . 148  C 148  
C 149  3 n ASN . 149  C 149  
C 150  3 n LYS . 150  C 150  
C 151  3 n GLY . 151  C 151  
C 152  3 n ILE . 152  C 152  
C 153  3 n ILE . 153  C 153  
C 154  3 n ILE . 154  C 154  
C 155  3 n VAL . 155  C 155  
C 156  3 n LYS . 156  C 156  
C 157  3 n LEU . 157  C 157  
C 158  3 n ARG . 158  C 158  
C 159  3 n ARG . 159  C 159  
C 160  3 n GLY . 160  C 160  
C 161  3 n GLN . 161  C 161  
C 162  3 n GLU . 162  C 162  
C 163  3 n LEU . 163  C 163  
C 164  3 n ARG . 164  C 164  
C 165  3 n LEU . 165  C 165  
C 166  3 n ARG . 166  C 166  
C 167  3 n ALA . 167  C 167  
C 168  3 n ILE . 168  C 168  
C 169  3 n ALA . 169  C 169  
C 170  3 n ARG . 170  C 170  
C 171  3 n LYS . 171  C 171  
C 172  3 n GLY . 172  C 172  
C 173  3 n ILE . 173  C 173  
C 174  3 n GLY . 174  C 174  
C 175  3 n LYS . 175  C 175  
C 176  3 n ASP . 176  C 176  
C 177  3 n HIS . 177  C 177  
C 178  3 n ALA . 178  C 178  
C 179  3 n LYS . 179  C 179  
C 180  3 n TRP . 180  C 180  
C 181  3 n SER . 181  C 181  
C 182  3 n PRO . 182  C 182  
C 183  3 n ALA . 183  C 183  
C 184  3 n ALA . 184  C 184  
C 185  3 n THR . 185  C 185  
C 186  3 n VAL . 186  C 186  
C 187  3 n THR . 187  C 187  
C 188  3 n PHE . 188  C 188  
C 189  3 n MET . 189  C 189  
C 190  3 n TYR . 190  C 190  
C 191  3 n GLU . 191  C 191  
C 192  3 n PRO . 192  C 192  
C 193  3 n GLU . 193  C 193  
C 194  3 n ILE . 194  C 194  
C 195  3 n TYR . 195  C 195  
C 196  3 n ILE . 196  C 196  
C 197  3 n ASN . 197  C 197  
C 198  3 n GLU . 198  C 198  
C 199  3 n ASP . 199  C 199  
C 200  3 n MET . 200  C 200  
C 201  3 n MET . 201  C 201  
C 202  3 n GLU . 202  C 202  
C 203  3 n SER . 203  C 203  
C 204  3 n LEU . 204  C 204  
C 205  3 n THR . 205  C 205  
C 206  3 n LEU . 206  C 206  
C 207  3 n GLU . 207  C 207  
C 208  3 n GLU . 208  C 208  
C 209  3 n LYS . 209  C 209  
C 210  3 n THR . 210  C 210  
C 211  3 n GLU . 211  C 211  
C 212  3 n LEU . 212  C 212  
C 213  3 n VAL . 213  C 213  
C 214  3 n GLU . 214  C 214  
C 215  3 n SER . 215  C 215  
C 216  3 n SER . 216  C 216  
C 217  3 n PRO . 217  C 217  
C 218  3 n THR . 218  C 218  
C 219  3 n LYS . 219  C 219  
C 220  3 n VAL . 220  C 220  
C 221  3 n PHE . 221  C 221  
C 222  3 n GLY . 222  C 222  
C 223  3 n ILE . 223  C 223  
C 224  3 n ASP . 224  C 224  
C 225  3 n PRO . 225  C 225  
C 226  3 n GLU . 226  C 226  
C 227  3 n ASN . 227  C 227  
C 228  3 n LYS . 228  C 228  
C 229  3 n GLN . 229  C 229  
C 230  3 n VAL . 230  C 230  
C 231  3 n ILE . 231  C 231  
C 232  3 n VAL . 232  C 232  
C 233  3 n VAL . 233  C 233  
C 234  3 n ASP . 234  C 234  
C 235  3 n PRO . 235  C 235  
C 236  3 n GLU . 236  C 236  
C 237  3 n ALA . 237  C 237  
C 238  3 n TYR . 238  C 238  
C 239  3 n THR . 239  C 239  
C 240  3 n TYR . 240  C 240  
C 241  3 n ASP . 241  C 241  
C 242  3 n ASP . 242  C 242  
C 243  3 n GLU . 243  C 243  
C 244  3 n VAL . 244  C 244  
C 245  3 n LEU . 245  C 245  
C 246  3 n LYS . 246  C 246  
C 247  3 n LYS . 247  C 247  
C 248  3 n ALA . 248  C 248  
C 249  3 n GLU . 249  C 249  
C 250  3 n ALA . 250  C 250  
C 251  3 n MET . 251  C 251  
C 252  3 n GLY . 252  C 252  
C 253  3 n LYS . 253  C 253  
C 254  3 n PRO . 254  C 254  
C 255  3 n GLY . 255  C 255  
C 256  3 n VAL . 256  C 256  
C 257  3 n VAL . 257  C 257  
C 258  3 n GLU . 258  C 258  
C 259  3 n ILE . 259  C 259  
C 260  3 n HIS . 260  C 260  
C 261  3 n ALA . 261  C 261  
C 262  3 n LYS . 262  C 262  
C 263  3 n GLU . 263  C 263  
C 264  3 n ASP . 264  C 264  
C 265  3 n SER . 265  C 265  
C 266  3 n PHE . 266  C 266  
C 267  3 n ILE . 267  C 267  
C 268  3 n PHE . 268  C 268  
C 269  3 n THR . 269  C 269  
C 270  3 n VAL . 270  C 270  
C 271  3 n GLU . 271  C 271  
C 272  3 n THR . 272  C 272  
C 273  3 n THR . 273  C 273  
C 274  3 n GLY . 274  C 274  
C 275  3 n ALA . 275  C 275  
C 276  3 n VAL . 276  C 276  
C 277  3 n LYS . 277  C 277  
C 278  3 n ALA . 278  C 278  
C 279  3 n SER . 279  C 279  
C 280  3 n GLN . 280  C 280  
C 281  3 n LEU . 281  C 281  
C 282  3 n VAL . 282  C 282  
C 283  3 n LEU . 283  C 283  
C 284  3 n ASN . 284  C 284  
C 285  3 n ALA . 285  C 285  
C 286  3 n ILE . 286  C 286  
C 287  3 n GLU . 287  C 287  
C 288  3 n VAL . 288  C 288  
C 289  3 n LEU . 289  C 289  
C 290  3 n LYS . 290  C 290  
C 291  3 n GLN . 291  C 291  
C 292  3 n LYS . 292  C 292  
C 293  3 n LEU . 293  C 293  
C 294  3 n ASP . 294  C 294  
C 295  3 n ALA . 295  C 295  
C 296  3 n VAL . 296  C 296  
C 297  3 n ARG . 297  C 297  
C 298  3 n LEU . 298  C 298  
C 299  3 n SER . 299  C 299  
C 300  3 n ASP . 300  C 300  
C 301  3 n ASP . 301  C 301  
C 302  3 n THR . 302  C 302  
C 303  3 n VAL . 303  C 303  
C 304  3 n GLU . 304  C 304  
C 305  3 n ALA . 305  C 305  
C 306  3 n ASP . 306  C 306  
C 307  3 n ASP . 307  C 307  
C 308  3 n GLN . 308  C 308  
C 309  3 n PHE . 309  C 309  
C 310  3 n GLY . 310  C 310  
C 311  3 n GLU . 311  C 311  
C 312  3 n LEU . 312  C 312  
C 313  3 n GLY . 313  C 313  
C 314  3 n ALA . 314  C 314  
C 315  3 n HIS . 315  C 315  
C 316  3 n MET . 316  C 316  
C 317  3 n ARG . 317  C 317  
C 318  3 n GLY . 318  C 318  
C 319  3 n GLY . 319  C 319  
D 1    4 n MET . 1    D 1    
D 2    4 n PHE . 2    D 2    
D 3    4 n MET . 3    D 3    
D 4    4 n LEU . 4    D 4    
D 5    4 n LEU . 5    D 5    
D 6    4 n ASP . 6    D 6    
D 7    4 n VAL . 7    D 7    
D 8    4 n ASN . 8    D 8    
D 9    4 n THR . 9    D 9    
D 10   4 n GLU . 10   D 10   
D 11   4 n ILE . 11   D 11   
D 12   4 n TYR . 12   D 12   
D 13   4 n PRO . 13   D 13   
D 14   4 n MET . 14   D 14   
D 15   4 n ARG . 15   D 15   
D 16   4 n VAL . 16   D 16   
D 17   4 n LYS . 17   D 17   
D 18   4 n ASP . 18   D 18   
D 19   4 n LYS . 19   D 19   
D 20   4 n PHE . 20   D 20   
D 21   4 n MET . 21   D 21   
D 22   4 n MET . 22   D 22   
D 23   4 n VAL . 23   D 23   
D 24   4 n LEU . 24   D 24   
D 25   4 n ALA . 25   D 25   
D 26   4 n SER . 26   D 26   
D 27   4 n THR . 27   D 27   
D 28   4 n LEU . 28   D 28   
D 29   4 n ASN . 29   D 29   
D 30   4 n LEU . 30   D 30   
D 31   4 n ASP . 31   D 31   
D 32   4 n GLY . 32   D 32   
D 33   4 n THR . 33   D 33   
D 34   4 n PRO . 34   D 34   
D 35   4 n ASP . 35   D 35   
D 36   4 n THR . 36   D 36   
D 37   4 n GLY . 37   D 37   
D 38   4 n TYR . 38   D 38   
D 39   4 n PHE . 39   D 39   
D 40   4 n ILE . 40   D 40   
D 41   4 n GLN . 41   D 41   
D 42   4 n GLY . 42   D 42   
D 43   4 n ASN . 43   D 43   
D 44   4 n LYS . 44   D 44   
D 45   4 n LYS . 45   D 45   
D 46   4 n SER . 46   D 46   
D 47   4 n LEU . 47   D 47   
D 48   4 n ALA . 48   D 48   
D 49   4 n ASP . 49   D 49   
D 50   4 n LYS . 50   D 50   
D 51   4 n PHE . 51   D 51   
D 52   4 n GLU . 52   D 52   
D 53   4 n TYR . 53   D 53   
D 54   4 n VAL . 54   D 54   
D 55   4 n MET . 55   D 55   
D 56   4 n HIS . 56   D 56   
D 57   4 n GLY . 57   D 57   
D 58   4 n LYS . 58   D 58   
D 59   4 n LEU . 59   D 59   
D 60   4 n TYR . 60   D 60   
D 61   4 n ARG . 61   D 61   
D 62   4 n ILE . 62   D 62   
D 63   4 n SER . 63   D 63   
D 64   4 n GLU . 64   D 64   
D 65   4 n GLU . 65   D 65   
D 66   4 n GLY . 66   D 66   
D 67   4 n SER . 67   D 67   
D 68   4 n GLY . 68   D 68   
D 69   4 n LYS . 69   D 69   
D 70   4 n HIS . 70   D 70   
D 71   4 n VAL . 71   D 71   
D 72   4 n LYS . 72   D 72   
D 73   4 n ALA . 73   D 73   
D 74   4 n ASP . 74   D 74   
D 75   4 n ILE . 75   D 75   
D 76   4 n PHE . 76   D 76   
D 77   4 n VAL . 77   D 77   
D 78   4 n SER . 78   D 78   
D 79   4 n PHE . 79   D 79   
D 80   4 n GLY . 80   D 80   
D 81   4 n GLY . 81   D 81   
D 82   4 n LEU . 82   D 82   
D 83   4 n LEU . 83   D 83   
D 84   4 n MET . 84   D 84   
D 85   4 n GLN . 85   D 85   
D 86   4 n LEU . 86   D 86   
D 87   4 n ARG . 87   D 87   
D 88   4 n GLY . 88   D 88   
D 89   4 n ASP . 89   D 89   
D 90   4 n PRO . 90   D 90   
D 91   4 n SER . 91   D 91   
D 92   4 n ILE . 92   D 92   
D 93   4 n ALA . 93   D 93   
D 94   4 n ALA . 94   D 94   
D 95   4 n LYS . 95   D 95   
D 96   4 n PHE . 96   D 96   
D 97   4 n GLU . 97   D 97   
D 98   4 n LEU . 98   D 98   
D 99   4 n ASP . 99   D 99   
D 100  4 n GLN . 100  D 100  
D 101  4 n LYS . 101  D 101  
D 102  4 n ILE . 102  D 102  
D 103  4 n PHE . 103  D 103  
D 104  4 n LEU . 104  D 104  
D 105  4 n LEU . 105  D 105  
D 106  4 n ILE . 106  D 106  
D 107  4 n ARG . 107  D 107  
D 108  4 n LYS . 108  D 108  
D 109  4 n VAL . 109  D 109  
E 1    5 n MET . 1    E 1    
E 2    5 n ILE . 2    E 2    
E 3    5 n ILE . 3    E 3    
E 4    5 n PRO . 4    E 4    
E 5    5 n VAL . 5    E 5    
E 6    5 n ARG . 6    E 6    
E 7    5 n CYS . 7    E 7    
E 8    5 n PHE . 8    E 8    
E 9    5 n THR . 9    E 9    
E 10   5 n CYS . 10   E 10   
E 11   5 n GLY . 11   E 11   
E 12   5 n LYS . 12   E 12   
E 13   5 n VAL . 13   E 13   
E 14   5 n ILE . 14   E 14   
E 15   5 n GLY . 15   E 15   
E 16   5 n ASN . 16   E 16   
E 17   5 n LYS . 17   E 17   
E 18   5 n TRP . 18   E 18   
E 19   5 n ASP . 19   E 19   
E 20   5 n GLU . 20   E 20   
E 21   5 n TYR . 21   E 21   
E 22   5 n LEU . 22   E 22   
E 23   5 n ASP . 23   E 23   
E 24   5 n LEU . 24   E 24   
E 25   5 n LEU . 25   E 25   
E 26   5 n GLN . 26   E 26   
E 27   5 n ALA . 27   E 27   
E 28   5 n ASP . 28   E 28   
E 29   5 n TYR . 29   E 29   
E 30   5 n ALA . 30   E 30   
E 31   5 n GLU . 31   E 31   
E 32   5 n GLY . 32   E 32   
E 33   5 n ASP . 33   E 33   
E 34   5 n ALA . 34   E 34   
E 35   5 n LEU . 35   E 35   
E 36   5 n ASP . 36   E 36   
E 37   5 n ALA . 37   E 37   
E 38   5 n LEU . 38   E 38   
E 39   5 n ASN . 39   E 39   
E 40   5 n LEU . 40   E 40   
E 41   5 n VAL . 41   E 41   
E 42   5 n ARG . 42   E 42   
E 43   5 n TYR . 43   E 43   
E 44   5 n CYS . 44   E 44   
E 45   5 n CYS . 45   E 45   
E 46   5 n ARG . 46   E 46   
E 47   5 n ARG . 47   E 47   
E 48   5 n MET . 48   E 48   
E 49   5 n LEU . 49   E 49   
E 50   5 n MET . 50   E 50   
E 51   5 n THR . 51   E 51   
E 52   5 n HIS . 52   E 52   
E 53   5 n VAL . 53   E 53   
E 54   5 n ASP . 54   E 54   
E 55   5 n LEU . 55   E 55   
E 56   5 n ILE . 56   E 56   
E 57   5 n GLU . 57   E 57   
E 58   5 n LYS . 58   E 58   
E 59   5 n LEU . 59   E 59   
E 60   5 n LEU . 60   E 60   
E 61   5 n ASN . 61   E 61   
E 62   5 n TYR . 62   E 62   
E 63   5 n ASN . 63   E 63   
E 64   5 n THR . 64   E 64   
E 65   5 n LEU . 65   E 65   
E 66   5 n GLU . 66   E 66   
E 67   5 n LYS . 67   E 67   
E 68   5 n SER . 68   E 68   
E 69   5 n GLU . 69   E 69   
E 70   5 n GLY . 70   E 70   
E 71   5 n SER . 71   E 71   
F 1    6 n MET . 1    F 1    
F 2    6 n ASN . 2    F 2    
F 3    6 n ALA . 3    F 3    
F 4    6 n PRO . 4    F 4    
F 5    6 n ASP . 5    F 5    
F 6    6 n ARG . 6    F 6    
F 7    6 n TYR . 7    F 7    
F 8    6 n GLU . 8    F 8    
F 9    6 n ARG . 9    F 9    
F 10   6 n PHE . 10   F 10   
F 11   6 n VAL . 11   F 11   
F 12   6 n VAL . 12   F 12   
F 13   6 n PRO . 13   F 13   
F 14   6 n GLU . 14   F 14   
F 15   6 n GLY . 15   F 15   
F 16   6 n VAL . 16   F 16   
F 17   6 n LYS . 17   F 17   
F 18   6 n LYS . 18   F 18   
F 19   6 n VAL . 19   F 19   
F 20   6 n SER . 20   F 20   
F 21   6 n TYR . 21   F 21   
F 22   6 n GLU . 22   F 22   
F 23   6 n ARG . 23   F 23   
F 24   6 n ASP . 24   F 24   
F 25   6 n THR . 25   F 25   
F 26   6 n LYS . 26   F 26   
F 27   6 n ILE . 27   F 27   
F 28   6 n MET . 28   F 28   
F 29   6 n ASN . 29   F 29   
F 30   6 n ALA . 30   F 30   
F 31   6 n ALA . 31   F 31   
F 32   6 n THR . 32   F 32   
F 33   6 n PHE . 33   F 33   
F 34   6 n THR . 34   F 34   
F 35   6 n VAL . 35   F 35   
F 36   6 n GLU . 36   F 36   
F 37   6 n ARG . 37   F 37   
F 38   6 n GLU . 38   F 38   
F 39   6 n ASP . 39   F 39   
F 40   6 n HIS . 40   F 40   
F 41   6 n THR . 41   F 41   
F 42   6 n ILE . 42   F 42   
F 43   6 n GLY . 43   F 43   
F 44   6 n ASN . 44   F 44   
F 45   6 n ILE . 45   F 45   
F 46   6 n VAL . 46   F 46   
F 47   6 n ARG . 47   F 47   
F 48   6 n MET . 48   F 48   
F 49   6 n GLN . 49   F 49   
F 50   6 n LEU . 50   F 50   
F 51   6 n HIS . 51   F 51   
F 52   6 n ARG . 52   F 52   
F 53   6 n ASP . 53   F 53   
F 54   6 n ASP . 54   F 54   
F 55   6 n ASN . 55   F 55   
F 56   6 n VAL . 56   F 56   
F 57   6 n LEU . 57   F 57   
F 58   6 n PHE . 58   F 58   
F 59   6 n ALA . 59   F 59   
F 60   6 n GLY . 60   F 60   
F 61   6 n TYR . 61   F 61   
F 62   6 n LYS . 62   F 62   
F 63   6 n LEU . 63   F 63   
F 64   6 n PRO . 64   F 64   
F 65   6 n HIS . 65   F 65   
F 66   6 n PRO . 66   F 66   
F 67   6 n LEU . 67   F 67   
F 68   6 n GLN . 68   F 68   
F 69   6 n TYR . 69   F 69   
F 70   6 n LYS . 70   F 70   
F 71   6 n ILE . 71   F 71   
F 72   6 n LEU . 72   F 72   
F 73   6 n LEU . 73   F 73   
F 74   6 n ARG . 74   F 74   
F 75   6 n ILE . 75   F 75   
F 76   6 n GLN . 76   F 76   
F 77   6 n THR . 77   F 77   
F 78   6 n THR . 78   F 78   
F 79   6 n SER . 79   F 79   
F 80   6 n GLN . 80   F 80   
F 81   6 n SER . 81   F 81   
F 82   6 n SER . 82   F 82   
F 83   6 n PRO . 83   F 83   
F 84   6 n MET . 84   F 84   
F 85   6 n GLN . 85   F 85   
F 86   6 n ALA . 86   F 86   
F 87   6 n TYR . 87   F 87   
F 88   6 n ASN . 88   F 88   
F 89   6 n GLN . 89   F 89   
F 90   6 n ALA . 90   F 90   
F 91   6 n ILE . 91   F 91   
F 92   6 n ASN . 92   F 92   
F 93   6 n ASP . 93   F 93   
F 94   6 n LEU . 94   F 94   
F 95   6 n ASP . 95   F 95   
F 96   6 n LYS . 96   F 96   
F 97   6 n GLU . 97   F 97   
F 98   6 n LEU . 98   F 98   
F 99   6 n ASP . 99   F 99   
F 100  6 n HIS . 100  F 100  
F 101  6 n LEU . 101  F 101  
F 102  6 n LYS . 102  F 102  
F 103  6 n SER . 103  F 103  
F 104  6 n GLN . 104  F 104  
F 105  6 n PHE . 105  F 105  
F 106  6 n GLU . 106  F 106  
F 107  6 n GLY . 107  F 107  
F 108  6 n GLU . 108  F 108  
F 109  6 n LEU . 109  F 109  
F 110  6 n ALA . 110  F 110  
F 111  6 n LYS . 111  F 111  
F 112  6 n HIS . 112  F 112  
F 113  6 n THR . 113  F 113  
F 114  6 n ARG . 114  F 114  
F 115  6 n ASP . 115  F 115  
F 116  6 n TYR . 116  F 116  
G 1    7 n MET . 1    G 1    
G 2    7 n ASP . 2    G 2    
G 3    7 n SER . 3    G 3    
G 4    7 n GLN . 4    G 4    
G 5    7 n PRO . 5    G 5    
G 6    7 n VAL . 6    G 6    
G 7    7 n GLU . 7    G 7    
G 8    7 n PRO . 8    G 8    
G 9    7 n VAL . 9    G 9    
G 10   7 n SER . 10   G 10   
G 11   7 n TYR . 11   G 11   
G 12   7 n ILE . 12   G 12   
G 13   7 n CYS . 13   G 13   
G 14   7 n GLY . 14   G 14   
G 15   7 n ASP . 15   G 15   
G 16   7 n CYS . 16   G 16   
G 17   7 n GLY . 17   G 17   
G 18   7 n GLN . 18   G 18   
G 19   7 n GLU . 19   G 19   
G 20   7 n ASN . 20   G 20   
G 21   7 n THR . 21   G 21   
G 22   7 n LEU . 22   G 22   
G 23   7 n LYS . 23   G 23   
G 24   7 n PRO . 24   G 24   
G 25   7 n GLY . 25   G 25   
G 26   7 n ASP . 26   G 26   
G 27   7 n VAL . 27   G 27   
G 28   7 n ILE . 28   G 28   
G 29   7 n GLN . 29   G 29   
G 30   7 n CYS . 30   G 30   
G 31   7 n ARG . 31   G 31   
G 32   7 n GLU . 32   G 32   
G 33   7 n CYS . 33   G 33   
G 34   7 n GLY . 34   G 34   
G 35   7 n TYR . 35   G 35   
G 36   7 n ARG . 36   G 36   
G 37   7 n ILE . 37   G 37   
G 38   7 n LEU . 38   G 38   
G 39   7 n TYR . 39   G 39   
G 40   7 n LYS . 40   G 40   
G 41   7 n LYS . 41   G 41   
G 42   7 n ARG . 42   G 42   
G 43   7 n THR . 43   G 43   
G 44   7 n ARG . 44   G 44   
G 45   7 n ARG . 45   G 45   
G 46   7 n ILE . 46   G 46   
G 47   7 n VAL . 47   G 47   
G 48   7 n GLN . 48   G 48   
G 49   7 n TYR . 49   G 49   
G 50   7 n GLU . 50   G 50   
G 51   7 n ALA . 51   G 51   
G 52   7 n ARG . 52   G 52   
H 1    8 n MET . 1    H 1    
H 2    8 n GLN . 2    H 2    
H 3    8 n GLU . 3    H 3    
H 4    8 n ARG . 4    H 4    
H 5    8 n PRO . 5    H 5    
H 6    8 n PHE . 6    H 6    
H 7    8 n ALA . 7    H 7    
H 8    8 n CYS . 8    H 8    
H 9    8 n HIS . 9    H 9    
H 10   8 n ILE . 10   H 10   
H 11   8 n ASP . 11   H 11   
H 12   8 n ASP . 12   H 12   
H 13   8 n CYS . 13   H 13   
H 14   8 n GLN . 14   H 14   
H 15   8 n SER . 15   H 15   
H 16   8 n SER . 16   H 16   
H 17   8 n TYR . 17   H 17   
H 18   8 n ARG . 18   H 18   
H 19   8 n ARG . 19   H 19   
H 20   8 n LYS . 20   H 20   
H 21   8 n ASP . 21   H 21   
H 22   8 n HIS . 22   H 22   
H 23   8 n LEU . 23   H 23   
H 24   8 n THR . 24   H 24   
H 25   8 n ARG . 25   H 25   
H 26   8 n HIS . 26   H 26   
H 27   8 n LEU . 27   H 27   
H 28   8 n LEU . 28   H 28   
H 29   8 n GLN . 29   H 29   
H 30   8 n HIS . 30   H 30   
H 31   8 n GLN . 31   H 31   
H 32   8 n GLY . 32   H 32   
H 33   8 n LYS . 33   H 33   
H 34   8 n LEU . 34   H 34   
H 35   8 n PHE . 35   H 35   
H 36   8 n GLU . 36   H 36   
H 37   8 n CYS . 37   H 37   
H 38   8 n PRO . 38   H 38   
H 39   8 n PHE . 39   H 39   
H 40   8 n ASP . 40   H 40   
H 41   8 n GLY . 41   H 41   
H 42   8 n CYS . 42   H 42   
H 43   8 n LYS . 43   H 43   
H 44   8 n ARG . 44   H 44   
H 45   8 n ALA . 45   H 45   
H 46   8 n PHE . 46   H 46   
H 47   8 n SER . 47   H 47   
H 48   8 n ILE . 48   H 48   
H 49   8 n GLN . 49   H 49   
H 50   8 n GLY . 50   H 50   
H 51   8 n ASN . 51   H 51   
H 52   8 n MET . 52   H 52   
H 53   8 n THR . 53   H 53   
H 54   8 n ARG . 54   H 54   
H 55   8 n HIS . 55   H 55   
H 56   8 n VAL . 56   H 56   
H 57   8 n ASN . 57   H 57   
H 58   8 n GLU . 58   H 58   
H 59   8 n MET . 59   H 59   
H 60   8 n HIS . 60   H 60   
H 61   8 n ASP . 61   H 61   
H 62   8 n GLN . 62   H 62   
H 63   8 n HIS . 63   H 63   
H 64   8 n ALA . 64   H 64   
H 65   8 n SER . 65   H 65   
H 66   8 n PRO . 66   H 66   
H 67   8 n GLU . 67   H 67   
H 68   8 n ALA . 68   H 68   
H 69   8 n SER . 69   H 69   
H 70   8 n LEU . 70   H 70   
H 71   8 n PRO . 71   H 71   
H 72   8 n LYS . 72   H 72   
H 73   8 n GLN . 73   H 73   
H 74   8 n TYR . 74   H 74   
H 75   8 n VAL . 75   H 75   
H 76   8 n CYS . 76   H 76   
H 77   8 n ALA . 77   H 77   
H 78   8 n GLU . 78   H 78   
H 79   8 n PRO . 79   H 79   
H 80   8 n GLY . 80   H 80   
H 81   8 n CYS . 81   H 81   
H 82   8 n GLY . 82   H 82   
H 83   8 n LYS . 83   H 83   
H 84   8 n VAL . 84   H 84   
H 85   8 n PHE . 85   H 85   
H 86   8 n LYS . 86   H 86   
H 87   8 n SER . 87   H 87   
H 88   8 n ALA . 88   H 88   
H 89   8 n SER . 89   H 89   
H 90   8 n LYS . 90   H 90   
H 91   8 n LEU . 91   H 91   
H 92   8 n LYS . 92   H 92   
H 93   8 n LYS . 93   H 93   
H 94   8 n HIS . 94   H 94   
H 95   8 n GLU . 95   H 95   
H 96   8 n ASP . 96   H 96   
H 97   8 n SER . 97   H 97   
H 98   8 n HIS . 98   H 98   
H 99   8 n VAL . 99   H 99   
H 100  8 n LYS . 100  H 100  
H 101  8 n LEU . 101  H 101  
H 102  8 n GLU . 102  H 102  
H 103  8 n THR . 103  H 103  
H 104  8 n MET . 104  H 104  
H 105  8 n GLU . 105  H 105  
H 106  8 n ALA . 106  H 106  
H 107  8 n LEU . 107  H 107  
H 108  8 n CYS . 108  H 108  
H 109  8 n LEU . 109  H 109  
H 110  8 n GLU . 110  H 110  
H 111  8 n PRO . 111  H 111  
H 112  8 n GLY . 112  H 112  
H 113  8 n CYS . 113  H 113  
H 114  8 n MET . 114  H 114  
H 115  8 n LYS . 115  H 115  
H 116  8 n HIS . 116  H 116  
H 117  8 n PHE . 117  H 117  
H 118  8 n THR . 118  H 118  
H 119  8 n ASN . 119  H 119  
H 120  8 n GLU . 120  H 120  
H 121  8 n LYS . 121  H 121  
H 122  8 n CYS . 122  H 122  
H 123  8 n LEU . 123  H 123  
H 124  8 n LYS . 124  H 124  
H 125  8 n GLU . 125  H 125  
H 126  8 n HIS . 126  H 126  
H 127  8 n VAL . 127  H 127  
H 128  8 n GLU . 128  H 128  
H 129  8 n SER . 129  H 129  
H 130  8 n CYS . 130  H 130  
H 131  8 n HIS . 131  H 131  
H 132  8 n GLN . 132  H 132  
H 133  8 n PRO . 133  H 133  
H 134  8 n VAL . 134  H 134  
H 135  8 n VAL . 135  H 135  
H 136  8 n CYS . 136  H 136  
H 137  8 n GLU . 137  H 137  
H 138  8 n ILE . 138  H 138  
H 139  8 n CYS . 139  H 139  
H 140  8 n GLY . 140  H 140  
H 141  8 n THR . 141  H 141  
H 142  8 n LYS . 142  H 142  
H 143  8 n GLN . 143  H 143  
H 144  8 n LEU . 144  H 144  
H 145  8 n LYS . 145  H 145  
H 146  8 n LYS . 146  H 146  
H 147  8 n ASN . 147  H 147  
H 148  8 n ILE . 148  H 148  
H 149  8 n LYS . 149  H 149  
H 150  8 n ARG . 150  H 150  
H 151  8 n HIS . 151  H 151  
H 152  8 n LEU . 152  H 152  
H 153  8 n ARG . 153  H 153  
H 154  8 n THR . 154  H 154  
H 155  8 n HIS . 155  H 155  
H 156  8 n GLU . 156  H 156  
H 157  8 n GLY . 157  H 157  
H 158  8 n GLU . 158  H 158  
H 159  8 n SER . 159  H 159  
H 160  8 n THR . 160  H 160  
H 161  8 n LEU . 161  H 161  
H 162  8 n GLU . 162  H 162  
H 163  8 n ARG . 163  H 163  
H 164  8 n ILE . 164  H 164  
H 165  8 n LYS . 165  H 165  
H 166  8 n CYS . 166  H 166  
H 167  8 n GLU . 167  H 167  
H 168  8 n PHE . 168  H 168  
H 169  8 n GLN . 169  H 169  
H 170  8 n ASP . 170  H 170  
H 171  8 n CYS . 171  H 171  
H 172  8 n GLN . 172  H 172  
H 173  8 n HIS . 173  H 173  
H 174  8 n THR . 174  H 174  
H 175  8 n PHE . 175  H 175  
H 176  8 n SER . 176  H 176  
H 177  8 n THR . 177  H 177  
H 178  8 n LYS . 178  H 178  
H 179  8 n SER . 179  H 179  
H 180  8 n ASN . 180  H 180  
H 181  8 n LEU . 181  H 181  
H 182  8 n ILE . 182  H 182  
H 183  8 n GLN . 183  H 183  
H 184  8 n HIS . 184  H 184  
H 185  8 n VAL . 185  H 185  
H 186  8 n LYS . 186  H 186  
H 187  8 n ALA . 187  H 187  
H 188  8 n VAL . 188  H 188  
H 189  8 n HIS . 189  H 189  
H 190  8 n LEU . 190  H 190  
H 191  8 n GLY . 191  H 191  
H 192  8 n ASP . 192  H 192  
H 193  8 n LYS . 193  H 193  
H 194  8 n PRO . 194  H 194  
H 195  8 n PHE . 195  H 195  
H 196  8 n SER . 196  H 196  
H 197  8 n CYS . 197  H 197  
H 198  8 n SER . 198  H 198  
H 199  8 n VAL . 199  H 199  
H 200  8 n ALA . 200  H 200  
H 201  8 n VAL . 201  H 201  
H 202  8 n CYS . 202  H 202  
H 203  8 n GLY . 203  H 203  
H 204  8 n MET . 204  H 204  
H 205  8 n LYS . 205  H 205  
H 206  8 n PHE . 206  H 206  
H 207  8 n ALA . 207  H 207  
H 208  8 n PHE . 208  H 208  
H 209  8 n GLU . 209  H 209  
H 210  8 n HIS . 210  H 210  
H 211  8 n VAL . 211  H 211  
H 212  8 n ARG . 212  H 212  
H 213  8 n ASP . 213  H 213  
H 214  8 n ARG . 214  H 214  
H 215  8 n HIS . 215  H 215  
H 216  8 n GLU . 216  H 216  
H 217  8 n LYS . 217  H 217  
H 218  8 n SER . 218  H 218  
H 219  8 n GLY . 219  H 219  
H 220  8 n CYS . 220  H 220  
H 221  8 n HIS . 221  H 221  
H 222  8 n VAL . 222  H 222  
H 223  8 n TYR . 223  H 223  
H 224  8 n THR . 224  H 224  
H 225  8 n PRO . 225  H 225  
H 226  8 n GLY . 226  H 226  
H 227  8 n ASP . 227  H 227  
H 228  8 n PHE . 228  H 228  
H 229  8 n ILE . 229  H 229  
H 230  8 n GLU . 230  H 230  
H 231  8 n ALA . 231  H 231  
H 232  8 n ASP . 232  H 232  
H 233  8 n GLU . 233  H 233  
H 234  8 n GLN . 234  H 234  
H 235  8 n PHE . 235  H 235  
H 236  8 n ARG . 236  H 236  
H 237  8 n SER . 237  H 237  
H 238  8 n ARG . 238  H 238  
H 239  8 n PRO . 239  H 239  
H 240  8 n ARG . 240  H 240  
H 241  8 n GLY . 241  H 241  
H 242  8 n GLY . 242  H 242  
H 243  8 n ARG . 243  H 243  
H 244  8 n LYS . 244  H 244  
H 245  8 n ARG . 245  H 245  
H 246  8 n LYS . 246  H 246  
H 247  8 n LEU . 247  H 247  
H 248  8 n PRO . 248  H 248  
H 249  8 n VAL . 249  H 249  
H 250  8 n PHE . 250  H 250  
H 251  8 n GLU . 251  H 251  
H 252  8 n ALA . 252  H 252  
H 253  8 n ILE . 253  H 253  
H 254  8 n MET . 254  H 254  
H 255  8 n ARG . 255  H 255  
H 256  8 n LYS . 256  H 256  
H 257  8 n LYS . 257  H 257  
H 258  8 n ILE . 258  H 258  
H 259  8 n THR . 259  H 259  
H 260  8 n PRO . 260  H 260  
H 261  8 n PRO . 261  H 261  
H 262  8 n SER . 262  H 262  
H 263  8 n GLY . 263  H 263  
H 264  8 n THR . 264  H 264  
H 265  8 n ASP . 265  H 265  
H 266  8 n PRO . 266  H 266  
H 267  8 n VAL . 267  H 267  
H 268  8 n PHE . 268  H 268  
H 269  8 n TYR . 269  H 269  
H 270  8 n GLN . 270  H 270  
H 271  8 n GLY . 271  H 271  
H 272  8 n SER . 272  H 272  
H 273  8 n GLU . 273  H 273  
H 274  8 n TYR . 274  H 274  
H 275  8 n LEU . 275  H 275  
H 276  8 n SER . 276  H 276  
H 277  8 n TRP . 277  H 277  
H 278  8 n LEU . 278  H 278  
H 279  8 n LEU . 279  H 279  
H 280  8 n SER . 280  H 280  
H 281  8 n ALA . 281  H 281  
H 282  8 n GLU . 282  H 282  
H 283  8 n SER . 283  H 283  
H 284  8 n ASP . 284  H 284  
H 285  8 n GLU . 285  H 285  
H 286  8 n GLU . 286  H 286  
H 287  8 n LEU . 287  H 287  
I 1    9 n C   . 1    I 1    
I 2    9 n G   . 2    I 2    
I 3    9 n G   . 3    I 3    
I 4    9 n A   . 4    I 4    
I 5    9 n A   . 5    I 5    
I 6    9 n C   . 6    I 6    
I 7    9 n U   . 7    I 7    
I 8    9 n A   . 8    I 8    
I 9    9 n A   . 9    I 9    
I 10   9 n A   . 10   I 10   
I 11   9 n C   . 11   I 11   
I 12   9 n U   . 12   I 12   
I 13   9 n C   . 13   I 13   
I 14   9 n G   . 14   I 14   
I 15   9 n U   . 15   I 15   
I 16   9 n G   . 16   I 16   
I 17   9 n G   . 17   I 17   
I 18   9 n U   . 18   I 18   
I 19   9 n U   . 19   I 19   
I 20   9 n C   . 20   I 20   
I 21   9 n C   . 21   I 21   
I 22   9 n U   . 22   I 22   
I 23   9 n G   . 23   I 23   
I 24   9 n U   . 24   I 24   
I 25   9 n G   . 25   I 25   
I 26   9 n G   . 26   I 26   
I 27   9 n U   . 27   I 27   
I 28   9 n U   . 28   I 28   
I 29   9 n C   . 29   I 29   
I 30   9 n A   . 30   I 30   
I 31   9 n C   . 31   I 31   
I 32   9 n A   . 32   I 32   
I 33   9 n C   . 33   I 33   
I 34   9 n C   . 34   I 34   
I 35   9 n U   . 35   I 35   
I 36   9 n G   . 36   I 36   
I 37   9 n A   . 37   I 37   
I 38   9 n C   . 38   I 38   
I 39   9 n C   . 39   I 39   
I 40   9 n U   . 40   I 40   
I 41   9 n C   . 41   I 41   
I 42   9 n C   . 42   I 42   
I 43   9 n U   . 43   I 43   
I 44   9 n G   . 44   I 44   
I 45   9 n A   . 45   I 45   
I 46   9 n G   . 46   I 46   
I 47   9 n C   . 47   I 47   
I 48   9 n A   . 48   I 48   
I 49   9 n G   . 49   I 49   
I 50   9 n A   . 50   I 50   
I 51   9 n A   . 51   I 51   
I 52   9 n A   . 52   I 52   
I 53   9 n A   . 53   I 53   
I 54   9 n G   . 54   I 54   
I 55   9 n A   . 55   I 55   
I 56   9 n A   . 56   I 56   
I 57   9 n A   . 57   I 57   
I 58   9 n A   . 58   I 58   
I 59   9 n A   . 59   I 59   
I 60   9 n A   . 60   I 60   
I 61   9 n G   . 61   I 61   
I 62   9 n A   . 62   I 62   
I 63   9 n A   . 63   I 63   
I 64   9 n G   . 64   I 64   
I 65   9 n G   . 65   I 65   
I 66   9 n C   . 66   I 66   
I 67   9 n G   . 67   I 67   
I 68   9 n G   . 68   I 68   
I 69   9 n C   . 69   I 69   
I 70   9 n U   . 70   I 70   
I 71   9 n C   . 71   I 71   
I 72   9 n G   . 72   I 72   
I 73   9 n G   . 73   I 73   
I 74   9 n A   . 74   I 74   
I 75   9 n G   . 75   I 75   
I 76   9 n G   . 76   I 76   
I 77   9 n A   . 77   I 77   
I 78   9 n G   . 78   I 78   
I 79   9 n C   . 79   I 79   
I 80   9 n G   . 80   I 80   
I 81   9 n C   . 81   I 81   
I 82   9 n U   . 82   I 82   
I 83   9 n U   . 83   I 83   
I 84   9 n C   . 84   I 84   
I 85   9 n A   . 85   I 85   
I 86   9 n G   . 86   I 86   
I 87   9 n G   . 87   I 87   
I 88   9 n G   . 88   I 88   
I 89   9 n A   . 89   I 89   
I 90   9 n U   . 90   I 90   
I 91   9 n C   . 91   I 91   
I 92   9 n C   . 92   I 92   
I 93   9 n C   . 93   I 93   
I 94   9 n C   . 94   I 94   
I 95   9 n G   . 95   I 95   
I 96   9 n G   . 96   I 96   
I 97   9 n G   . 97   I 97   
I 98   9 n G   . 98   I 98   
I 99   9 n A   . 99   I 99   
I 100  9 n A   . 100  I 100  
I 101  9 n A   . 101  I 101  
I 102  9 n C   . 102  I 102  
I 103  9 n C   . 103  I 103  
I 104  9 n U   . 104  I 104  
I 105  9 n G   . 105  I 105  
I 106  9 n G   . 106  I 106  
I 107  9 n A   . 107  I 107  
I 108  9 n G   . 108  I 108  
I 109  9 n C   . 109  I 109  
I 110  9 n G   . 110  I 110  
I 111  9 n A   . 111  I 111  
I 112  9 n A   . 112  I 112  
I 113  9 n C   . 113  I 113  
I 114  9 n U   . 114  I 114  
I 115  9 n G   . 115  I 115  
I 116  9 n G   . 116  I 116  
I 117  9 n C   . 117  I 117  
I 118  9 n A   . 118  I 118  
I 119  9 n A   . 119  I 119  
I 120  9 n A   . 120  I 120  
I 121  9 n A   . 121  I 121  
I 122  9 n A   . 122  I 122  
I 123  9 n A   . 123  I 123  
I 124  9 n G   . 124  I 124  
I 125  9 n G   . 125  I 125  
I 126  9 n A   . 126  I 126  
I 127  9 n C   . 127  I 127  
I 128  9 n G   . 128  I 128  
I 129  9 n G   . 129  I 129  
I 130  9 n U   . 130  I 130  
I 131  9 n G   . 131  I 131  
I 132  9 n G   . 132  I 132  
I 133  9 n G   . 133  I 133  
I 134  9 n G   . 134  I 134  
I 135  9 n A   . 135  I 135  
I 136  9 n G   . 136  I 136  
I 137  9 n U   . 137  I 137  
I 138  9 n G   . 138  I 138  
I 139  9 n C   . 139  I 139  
I 140  9 n C   . 140  I 140  
I 141  9 n C   . 141  I 141  
I 142  9 n A   . 142  I 142  
I 143  9 n G   . 143  I 143  
I 144  9 n C   . 144  I 144  
I 145  9 n G   . 145  I 145  
I 146  9 n G   . 146  I 146  
I 147  9 n C   . 147  I 147  
I 148  9 n C   . 148  I 148  
I 149  9 n G   . 149  I 149  
I 150  9 n A   . 150  I 150  
I 151  9 n C   . 151  I 151  
I 152  9 n A   . 152  I 152  
I 153  9 n G   . 153  I 153  
I 154  9 n G   . 154  I 154  
I 155  9 n A   . 155  I 155  
I 156  9 n G   . 156  I 156  
I 157  9 n U   . 157  I 157  
I 158  9 n A   . 158  I 158  
I 159  9 n A   . 159  I 159  
I 160  9 n U   . 160  I 160  
I 161  9 n U   . 161  I 161  
I 162  9 n C   . 162  I 162  
I 163  9 n C   . 163  I 163  
I 164  9 n C   . 164  I 164  
I 165  9 n G   . 165  I 165  
I 166  9 n C   . 166  I 166  
I 167  9 n C   . 167  I 167  
I 168  9 n G   . 168  I 168  
I 169  9 n A   . 169  I 169  
I 170  9 n A   . 170  I 170  
I 171  9 n A   . 171  I 171  
I 172  9 n C   . 172  I 172  
I 173  9 n A   . 173  I 173  
I 174  9 n G   . 174  I 174  
I 175  9 n G   . 175  I 175  
I 176  9 n G   . 176  I 176  
I 177  9 n U   . 177  I 177  
I 178  9 n U   . 178  I 178  
I 179  9 n U   . 179  I 179  
I 180  9 n U   . 180  I 180  
I 181  9 n C   . 181  I 181  
I 182  9 n A   . 182  I 182  
I 183  9 n C   . 183  I 183  
I 184  9 n C   . 184  I 184  
I 185  9 n C   . 185  I 185  
I 186  9 n U   . 186  I 186  
I 187  9 n U   . 187  I 187  
I 188  9 n C   . 188  I 188  
I 189  9 n C   . 189  I 189  
I 190  9 n U   . 190  I 190  
I 191  9 n U   . 191  I 191  
I 192  9 n U   . 192  I 192  
I 193  9 n C   . 193  I 193  
I 194  9 n U   . 194  I 194  
I 195  9 n U   . 195  I 195  
I 196  9 n C   . 196  I 196  
I 197  9 n G   . 197  I 197  
I 198  9 n G   . 198  I 198  
I 199  9 n G   . 199  I 199  
I 200  9 n U   . 200  I 200  
I 201  9 n G   . 201  I 201  
I 202  9 n U   . 202  I 202  
I 203  9 n C   . 203  I 203  
I 204  9 n C   . 204  I 204  
I 205  9 n U   . 205  I 205  
I 206  9 n U   . 206  I 206  
I 207  9 n C   . 207  I 207  
I 208  9 n C   . 208  I 208  
I 209  9 n U   . 209  I 209  
I 210  9 n C   . 210  I 210  
I 211  9 n G   . 211  I 211  
I 212  9 n C   . 212  I 212  
I 213  9 n G   . 213  I 213  
I 214  9 n C   . 214  I 214  
I 215  9 n C   . 215  I 215  
I 216  9 n C   . 216  I 216  
I 217  9 n G   . 217  I 217  
I 218  9 n C   . 218  I 218  
I 219  9 n A   . 219  I 219  
I 220  9 n G   . 220  I 220  
I 221  9 n G   . 221  I 221  
I 222  9 n A   . 222  I 222  
I 223  9 n C   . 223  I 223  
I 224  9 n C   . 224  I 224  
I 225  9 n A   . 225  I 225  
I 226  9 n C   . 226  I 226  
I 227  9 n C   . 227  I 227  
I 228  9 n C   . 228  I 228  
I 229  9 n C   . 229  I 229  
I 230  9 n U   . 230  I 230  
I 231  9 n C   . 231  I 231  
I 232  9 n G   . 232  I 232  
I 233  9 n C   . 233  I 233  
I 234  9 n C   . 234  I 234  
I 235  9 n C   . 235  I 235  
I 236  9 n C   . 236  I 236  
I 237  9 n C   . 237  I 237  
I 238  9 n U   . 238  I 238  
I 239  9 n U   . 239  I 239  
I 240  9 n U   . 240  I 240  
I 241  9 n G   . 241  I 241  
I 242  9 n C   . 242  I 242  
I 243  9 n G   . 243  I 243  
I 244  9 n C   . 244  I 244  
I 245  9 n U   . 245  I 245  
I 246  9 n G   . 246  I 246  
I 247  9 n U   . 247  I 247  
I 248  9 n C   . 248  I 248  
I 249  9 n G   . 249  I 249  
I 250  9 n C   . 250  I 250  
I 251  9 n U   . 251  I 251  
I 252  9 n U   . 252  I 252  
I 253  9 n C   . 253  I 253  
I 254  9 n G   . 254  I 254  
I 255  9 n G   . 255  I 255  
I 256  9 n C   . 256  I 256  
I 257  9 n U   . 257  I 257  
I 258  9 n A   . 258  I 258  
I 259  9 n C   . 259  I 259  
I 260  9 n U   . 260  I 260  
I 261  9 n A   . 261  I 261  
I 262  9 n C   . 262  I 262  
I 263  9 n C   . 263  I 263  
I 264  9 n C   . 264  I 264  
I 265  9 n G   . 265  I 265  
I 266  9 n G   . 266  I 266  
I 267  9 n U   . 267  I 267  
I 268  9 n G   . 268  I 268  
I 269  9 n G   . 269  I 269  
I 270  9 n A   . 270  I 270  
I 271  9 n A   . 271  I 271  
I 272  9 n A   . 272  I 272  
I 273  9 n C   . 273  I 273  
I 274  9 n A   . 274  I 274  
I 275  9 n A   . 275  I 275  
I 276  9 n C   . 276  I 276  
I 277  9 n U   . 277  I 277  
I 278  9 n G   . 278  I 278  
I 279  9 n A   . 279  I 279  
I 280  9 n A   . 280  I 280  
I 281  9 n G   . 281  I 281  
I 282  9 n C   . 282  I 282  
I 283  9 n U   . 283  I 283  
I 284  9 n C   . 284  I 284  
I 285  9 n C   . 285  I 285  
I 286  9 n C   . 286  I 286  
I 287  9 n G   . 287  I 287  
I 288  9 n A   . 288  I 288  
I 289  9 n G   . 289  I 289  
I 290  9 n A   . 290  I 290  
I 291  9 n A   . 291  I 291  
I 292  9 n C   . 292  I 292  
I 293  9 n C   . 293  I 293  
I 294  9 n G   . 294  I 294  
I 295  9 n C   . 295  I 295  
I 296  9 n U   . 296  I 296  
I 297  9 n U   . 297  I 297  
I 298  9 n U   . 298  I 298  
I 299  9 n U   . 299  I 299  
I 300  9 n U   . 300  I 300  
I 301  9 n C   . 301  I 301  
I 302  9 n U   . 302  I 302  
I 303  9 n C   . 303  I 303  
I 304  9 n U   . 304  I 304  
I 305  9 n A   . 305  I 305  
I 306  9 n U   . 306  I 306  
I 307  9 n C   . 307  I 307  
I 308  9 n U   . 308  I 308  
I 309  9 n U   . 309  I 309  
I 310  9 n A   . 310  I 310  
I 311  9 n C   . 311  I 311  
I 312  9 n U   . 312  I 312  
I 313  9 n U   . 313  I 313  
I 314  9 n G   . 314  I 314  
I 315  9 n C   . 315  I 315  
I 316  9 n U   . 316  I 316  
I 317  9 n U   . 317  I 317  
I 318  9 n C   . 318  I 318  
I 319  9 n G   . 319  I 319  
I 320  9 n G   . 320  I 320  
I 321  9 n G   . 321  I 321  
I 322  9 n G   . 322  I 322  
I 323  9 n C   . 323  I 323  
I 324  9 n G   . 324  I 324  
I 325  9 n A   . 325  I 325  
I 326  9 n G   . 326  I 326  
I 327  9 n G   . 327  I 327  
I 328  9 n G   . 328  I 328  
I 329  9 n U   . 329  I 329  
I 330  9 n G   . 330  I 330  
I 331  9 n U   . 331  I 331  
I 332  9 n U   . 332  I 332  
I 333  9 n U   . 333  I 333  
I 334  9 n A   . 334  I 334  
I 335  9 n G   . 335  I 335  
I 336  9 n C   . 336  I 336  
I 337  9 n C   . 337  I 337  
I 338  9 n C   . 338  I 338  
I 339  9 n U   . 339  I 339  
I 340  9 n U   . 340  I 340  
I 341  9 n G   . 341  I 341  
I 342  9 n G   . 342  I 342  
I 343  9 n A   . 343  I 343  
I 344  9 n A   . 344  I 344  
I 345  9 n C   . 345  I 345  
I 346  9 n C   . 346  I 346  
I 347  9 n G   . 347  I 347  
I 348  9 n C   . 348  I 348  
I 349  9 n A   . 349  I 349  
I 350  9 n G   . 350  I 350  
I 351  9 n U   . 351  I 351  
I 352  9 n U   . 352  I 352  
I 353  9 n G   . 353  I 353  
I 354  9 n G   . 354  I 354  
I 355  9 n U   . 355  I 355  
I 356  9 n U   . 356  I 356  
I 357  9 n C   . 357  I 357  
I 358  9 n C   . 358  I 358  
I 359  9 n U   . 359  I 359  
#
_software.classification other
_software.date           ?
_software.description    "Structure prediction"
_software.name           AlphaFold
_software.pdbx_ordinal   1
_software.type           package
_software.version        "AlphaFold-beta-20231127 (2b86f29d-618d-47cf-8aef-20020b1102eb @ 2025-05-02 11:50:38)"
#
loop_
_struct_asym.entity_id
_struct_asym.id
1 A 
2 B 
3 C 
4 D 
5 E 
6 F 
7 G 
8 H 
9 I 
#
loop_
_atom_site.group_PDB
_atom_site.id
_atom_site.type_symbol
_atom_site.label_atom_id
_atom_site.label_alt_id
_atom_site.label_comp_id
_atom_site.label_asym_id
_atom_site.label_entity_id
_atom_site.label_seq_id
_atom_site.pdbx_PDB_ins_code
_atom_site.Cartn_x
_atom_site.Cartn_y
_atom_site.Cartn_z
_atom_site.occupancy
_atom_site.B_iso_or_equiv
_atom_site.auth_seq_id
_atom_site.auth_asym_id
_atom_site.pdbx_PDB_model_num
ATOM 1     N N     . MET A 1 1    ? 70.038  -16.887 8.534   1.00 25.21 1    A 1 
ATOM 2     C CA    . MET A 1 1    ? 69.338  -18.130 8.902   1.00 30.35 1    A 1 
ATOM 3     C C     . MET A 1 1    ? 69.951  -19.254 8.082   1.00 31.70 1    A 1 
ATOM 4     O O     . MET A 1 1    ? 69.987  -19.148 6.869   1.00 29.92 1    A 1 
ATOM 5     C CB    . MET A 1 1    ? 67.831  -18.021 8.630   1.00 28.99 1    A 1 
ATOM 6     C CG    . MET A 1 1    ? 67.120  -17.161 9.681   1.00 27.67 1    A 1 
ATOM 7     S SD    . MET A 1 1    ? 65.366  -16.917 9.304   1.00 25.75 1    A 1 
ATOM 8     C CE    . MET A 1 1    ? 64.826  -16.063 10.805  1.00 23.63 1    A 1 
ATOM 9     N N     . ASN A 1 2    ? 70.469  -20.276 8.725   1.00 33.78 2    A 1 
ATOM 10    C CA    . ASN A 1 2    ? 71.064  -21.417 8.039   1.00 37.98 2    A 1 
ATOM 11    C C     . ASN A 1 2    ? 69.968  -22.124 7.234   1.00 38.50 2    A 1 
ATOM 12    O O     . ASN A 1 2    ? 69.110  -22.780 7.815   1.00 36.08 2    A 1 
ATOM 13    C CB    . ASN A 1 2    ? 71.715  -22.365 9.068   1.00 34.82 2    A 1 
ATOM 14    C CG    . ASN A 1 2    ? 73.112  -21.927 9.492   1.00 31.82 2    A 1 
ATOM 15    O OD1   . ASN A 1 2    ? 73.730  -21.069 8.893   1.00 29.97 2    A 1 
ATOM 16    N ND2   . ASN A 1 2    ? 73.639  -22.512 10.543  1.00 30.21 2    A 1 
ATOM 17    N N     . ARG A 1 3    ? 69.975  -21.971 5.919   1.00 35.84 3    A 1 
ATOM 18    C CA    . ARG A 1 3    ? 69.235  -22.872 5.034   1.00 40.98 3    A 1 
ATOM 19    C C     . ARG A 1 3    ? 69.864  -24.245 5.216   1.00 41.12 3    A 1 
ATOM 20    O O     . ARG A 1 3    ? 70.892  -24.531 4.609   1.00 38.73 3    A 1 
ATOM 21    C CB    . ARG A 1 3    ? 69.296  -22.414 3.567   1.00 37.97 3    A 1 
ATOM 22    C CG    . ARG A 1 3    ? 68.305  -21.290 3.248   1.00 35.90 3    A 1 
ATOM 23    C CD    . ARG A 1 3    ? 68.366  -20.962 1.750   1.00 34.18 3    A 1 
ATOM 24    N NE    . ARG A 1 3    ? 67.364  -19.955 1.358   1.00 30.59 3    A 1 
ATOM 25    C CZ    . ARG A 1 3    ? 67.189  -19.453 0.141   1.00 29.16 3    A 1 
ATOM 26    N NH1   . ARG A 1 3    ? 67.946  -19.813 -0.863  1.00 26.78 3    A 1 
ATOM 27    N NH2   . ARG A 1 3    ? 66.247  -18.575 -0.092  1.00 25.66 3    A 1 
ATOM 28    N N     . ALA A 1 4    ? 69.315  -25.029 6.130   1.00 37.59 4    A 1 
ATOM 29    C CA    . ALA A 1 4    ? 69.732  -26.404 6.302   1.00 42.36 4    A 1 
ATOM 30    C C     . ALA A 1 4    ? 69.587  -27.105 4.947   1.00 43.92 4    A 1 
ATOM 31    O O     . ALA A 1 4    ? 68.598  -26.911 4.243   1.00 42.05 4    A 1 
ATOM 32    C CB    . ALA A 1 4    ? 68.882  -27.056 7.402   1.00 38.90 4    A 1 
ATOM 33    N N     . GLN A 1 5    ? 70.591  -27.880 4.574   1.00 44.57 5    A 1 
ATOM 34    C CA    . GLN A 1 5    ? 70.519  -28.813 3.457   1.00 48.83 5    A 1 
ATOM 35    C C     . GLN A 1 5    ? 69.441  -29.843 3.801   1.00 50.31 5    A 1 
ATOM 36    O O     . GLN A 1 5    ? 69.721  -30.839 4.456   1.00 47.59 5    A 1 
ATOM 37    C CB    . GLN A 1 5    ? 71.882  -29.495 3.258   1.00 45.74 5    A 1 
ATOM 38    C CG    . GLN A 1 5    ? 72.937  -28.608 2.585   1.00 43.50 5    A 1 
ATOM 39    C CD    . GLN A 1 5    ? 74.304  -29.300 2.497   1.00 40.15 5    A 1 
ATOM 40    O OE1   . GLN A 1 5    ? 74.660  -30.148 3.283   1.00 37.96 5    A 1 
ATOM 41    N NE2   . GLN A 1 5    ? 75.130  -28.934 1.543   1.00 37.44 5    A 1 
ATOM 42    N N     . GLU A 1 6    ? 68.196  -29.572 3.432   1.00 48.95 6    A 1 
ATOM 43    C CA    . GLU A 1 6    ? 67.162  -30.595 3.500   1.00 53.05 6    A 1 
ATOM 44    C C     . GLU A 1 6    ? 67.596  -31.727 2.582   1.00 55.26 6    A 1 
ATOM 45    O O     . GLU A 1 6    ? 67.708  -31.572 1.369   1.00 51.04 6    A 1 
ATOM 46    C CB    . GLU A 1 6    ? 65.778  -30.043 3.137   1.00 48.71 6    A 1 
ATOM 47    C CG    . GLU A 1 6    ? 65.160  -29.281 4.313   1.00 44.89 6    A 1 
ATOM 48    C CD    . GLU A 1 6    ? 63.725  -28.796 4.060   1.00 41.14 6    A 1 
ATOM 49    O OE1   . GLU A 1 6    ? 63.033  -28.529 5.068   1.00 37.51 6    A 1 
ATOM 50    O OE2   . GLU A 1 6    ? 63.343  -28.661 2.880   1.00 38.07 6    A 1 
ATOM 51    N N     . SER A 1 7    ? 67.948  -32.844 3.184   1.00 55.16 7    A 1 
ATOM 52    C CA    . SER A 1 7    ? 68.357  -34.032 2.455   1.00 59.79 7    A 1 
ATOM 53    C C     . SER A 1 7    ? 67.224  -34.429 1.515   1.00 63.08 7    A 1 
ATOM 54    O O     . SER A 1 7    ? 66.091  -34.614 1.955   1.00 58.66 7    A 1 
ATOM 55    C CB    . SER A 1 7    ? 68.689  -35.165 3.434   1.00 54.43 7    A 1 
ATOM 56    O OG    . SER A 1 7    ? 67.619  -35.391 4.328   1.00 49.07 7    A 1 
ATOM 57    N N     . LEU A 1 8    ? 67.550  -34.602 0.244   1.00 63.93 8    A 1 
ATOM 58    C CA    . LEU A 1 8    ? 66.667  -35.190 -0.757  1.00 66.87 8    A 1 
ATOM 59    C C     . LEU A 1 8    ? 66.315  -36.617 -0.326  1.00 67.71 8    A 1 
ATOM 60    O O     . LEU A 1 8    ? 66.954  -37.586 -0.724  1.00 63.96 8    A 1 
ATOM 61    C CB    . LEU A 1 8    ? 67.374  -35.152 -2.129  1.00 62.97 8    A 1 
ATOM 62    C CG    . LEU A 1 8    ? 67.125  -33.856 -2.925  1.00 56.33 8    A 1 
ATOM 63    C CD1   . LEU A 1 8    ? 68.314  -33.538 -3.822  1.00 51.59 8    A 1 
ATOM 64    C CD2   . LEU A 1 8    ? 65.887  -34.005 -3.809  1.00 52.82 8    A 1 
ATOM 65    N N     . GLN A 1 9    ? 65.313  -36.757 0.524   1.00 62.38 9    A 1 
ATOM 66    C CA    . GLN A 1 9    ? 64.736  -38.062 0.793   1.00 64.86 9    A 1 
ATOM 67    C C     . GLN A 1 9    ? 63.946  -38.473 -0.441  1.00 65.46 9    A 1 
ATOM 68    O O     . GLN A 1 9    ? 62.860  -37.967 -0.709  1.00 61.47 9    A 1 
ATOM 69    C CB    . GLN A 1 9    ? 63.881  -38.062 2.063   1.00 60.87 9    A 1 
ATOM 70    C CG    . GLN A 1 9    ? 64.745  -38.186 3.323   1.00 55.18 9    A 1 
ATOM 71    C CD    . GLN A 1 9    ? 63.921  -38.443 4.587   1.00 50.41 9    A 1 
ATOM 72    O OE1   . GLN A 1 9    ? 62.706  -38.421 4.602   1.00 46.64 9    A 1 
ATOM 73    N NE2   . GLN A 1 9    ? 64.562  -38.720 5.698   1.00 44.95 9    A 1 
ATOM 74    N N     . VAL A 1 10   ? 64.489  -39.406 -1.191  1.00 69.20 10   A 1 
ATOM 75    C CA    . VAL A 1 10   ? 63.796  -40.074 -2.290  1.00 69.91 10   A 1 
ATOM 76    C C     . VAL A 1 10   ? 62.695  -40.936 -1.681  1.00 68.72 10   A 1 
ATOM 77    O O     . VAL A 1 10   ? 62.876  -42.115 -1.389  1.00 64.45 10   A 1 
ATOM 78    C CB    . VAL A 1 10   ? 64.772  -40.888 -3.158  1.00 66.50 10   A 1 
ATOM 79    C CG1   . VAL A 1 10   ? 64.058  -41.492 -4.367  1.00 58.56 10   A 1 
ATOM 80    C CG2   . VAL A 1 10   ? 65.919  -40.015 -3.688  1.00 58.42 10   A 1 
ATOM 81    N N     . THR A 1 11   ? 61.556  -40.336 -1.434  1.00 70.02 11   A 1 
ATOM 82    C CA    . THR A 1 11   ? 60.375  -41.092 -1.029  1.00 69.68 11   A 1 
ATOM 83    C C     . THR A 1 11   ? 59.712  -41.673 -2.271  1.00 70.23 11   A 1 
ATOM 84    O O     . THR A 1 11   ? 59.564  -41.004 -3.289  1.00 64.95 11   A 1 
ATOM 85    C CB    . THR A 1 11   ? 59.405  -40.251 -0.190  1.00 63.65 11   A 1 
ATOM 86    O OG1   . THR A 1 11   ? 59.100  -39.038 -0.819  1.00 55.67 11   A 1 
ATOM 87    C CG2   . THR A 1 11   ? 59.993  -39.918 1.188   1.00 54.34 11   A 1 
ATOM 88    N N     . LYS A 1 12   ? 59.286  -42.923 -2.203  1.00 70.37 12   A 1 
ATOM 89    C CA    . LYS A 1 12   ? 58.532  -43.581 -3.287  1.00 70.44 12   A 1 
ATOM 90    C C     . LYS A 1 12   ? 57.136  -42.986 -3.498  1.00 71.52 12   A 1 
ATOM 91    O O     . LYS A 1 12   ? 56.413  -43.450 -4.376  1.00 65.39 12   A 1 
ATOM 92    C CB    . LYS A 1 12   ? 58.403  -45.089 -3.017  1.00 65.33 12   A 1 
ATOM 93    C CG    . LYS A 1 12   ? 59.682  -45.883 -3.311  1.00 59.61 12   A 1 
ATOM 94    C CD    . LYS A 1 12   ? 59.392  -47.378 -3.146  1.00 53.39 12   A 1 
ATOM 95    C CE    . LYS A 1 12   ? 60.614  -48.217 -3.523  1.00 47.43 12   A 1 
ATOM 96    N NZ    . LYS A 1 12   ? 60.355  -49.671 -3.376  1.00 40.31 12   A 1 
ATOM 97    N N     . GLN A 1 13   ? 56.722  -42.053 -2.663  1.00 66.14 13   A 1 
ATOM 98    C CA    . GLN A 1 13   ? 55.422  -41.423 -2.827  1.00 66.42 13   A 1 
ATOM 99    C C     . GLN A 1 13   ? 55.453  -40.525 -4.061  1.00 67.75 13   A 1 
ATOM 100   O O     . GLN A 1 13   ? 56.423  -39.791 -4.244  1.00 63.07 13   A 1 
ATOM 101   C CB    . GLN A 1 13   ? 55.015  -40.655 -1.568  1.00 61.65 13   A 1 
ATOM 102   C CG    . GLN A 1 13   ? 54.619  -41.627 -0.447  1.00 57.03 13   A 1 
ATOM 103   C CD    . GLN A 1 13   ? 54.029  -40.922 0.777   1.00 52.30 13   A 1 
ATOM 104   O OE1   . GLN A 1 13   ? 54.052  -39.720 0.918   1.00 48.45 13   A 1 
ATOM 105   N NE2   . GLN A 1 13   ? 53.475  -41.660 1.710   1.00 46.05 13   A 1 
ATOM 106   N N     . PRO A 1 14   ? 54.419  -40.582 -4.925  1.00 68.96 14   A 1 
ATOM 107   C CA    . PRO A 1 14   ? 54.351  -39.712 -6.083  1.00 68.36 14   A 1 
ATOM 108   C C     . PRO A 1 14   ? 54.398  -38.260 -5.609  1.00 68.87 14   A 1 
ATOM 109   O O     . PRO A 1 14   ? 53.640  -37.867 -4.718  1.00 65.15 14   A 1 
ATOM 110   C CB    . PRO A 1 14   ? 53.044  -40.074 -6.798  1.00 64.69 14   A 1 
ATOM 111   C CG    . PRO A 1 14   ? 52.189  -40.704 -5.698  1.00 61.61 14   A 1 
ATOM 112   C CD    . PRO A 1 14   ? 53.209  -41.365 -4.786  1.00 63.86 14   A 1 
ATOM 113   N N     . TYR A 1 15   ? 55.279  -37.484 -6.186  1.00 68.82 15   A 1 
ATOM 114   C CA    . TYR A 1 15   ? 55.365  -36.063 -5.903  1.00 68.00 15   A 1 
ATOM 115   C C     . TYR A 1 15   ? 54.122  -35.387 -6.467  1.00 67.93 15   A 1 
ATOM 116   O O     . TYR A 1 15   ? 53.976  -35.226 -7.678  1.00 63.10 15   A 1 
ATOM 117   C CB    . TYR A 1 15   ? 56.666  -35.488 -6.470  1.00 63.38 15   A 1 
ATOM 118   C CG    . TYR A 1 15   ? 56.863  -34.023 -6.138  1.00 58.34 15   A 1 
ATOM 119   C CD1   . TYR A 1 15   ? 56.595  -33.030 -7.097  1.00 53.94 15   A 1 
ATOM 120   C CD2   . TYR A 1 15   ? 57.316  -33.647 -4.855  1.00 53.21 15   A 1 
ATOM 121   C CE1   . TYR A 1 15   ? 56.772  -31.678 -6.782  1.00 48.36 15   A 1 
ATOM 122   C CE2   . TYR A 1 15   ? 57.492  -32.292 -4.531  1.00 49.20 15   A 1 
ATOM 123   C CZ    . TYR A 1 15   ? 57.223  -31.310 -5.502  1.00 48.41 15   A 1 
ATOM 124   O OH    . TYR A 1 15   ? 57.396  -29.982 -5.190  1.00 45.24 15   A 1 
ATOM 125   N N     . ILE A 1 16   ? 53.199  -35.048 -5.591  1.00 68.27 16   A 1 
ATOM 126   C CA    . ILE A 1 16   ? 52.041  -34.242 -5.939  1.00 67.38 16   A 1 
ATOM 127   C C     . ILE A 1 16   ? 52.468  -32.800 -5.733  1.00 67.98 16   A 1 
ATOM 128   O O     . ILE A 1 16   ? 52.611  -32.346 -4.598  1.00 62.86 16   A 1 
ATOM 129   C CB    . ILE A 1 16   ? 50.798  -34.645 -5.128  1.00 62.71 16   A 1 
ATOM 130   C CG1   . ILE A 1 16   ? 50.472  -36.140 -5.363  1.00 57.33 16   A 1 
ATOM 131   C CG2   . ILE A 1 16   ? 49.610  -33.761 -5.527  1.00 55.83 16   A 1 
ATOM 132   C CD1   . ILE A 1 16   ? 49.339  -36.677 -4.491  1.00 52.25 16   A 1 
ATOM 133   N N     . GLU A 1 17   ? 52.706  -32.104 -6.825  1.00 67.16 17   A 1 
ATOM 134   C CA    . GLU A 1 17   ? 53.073  -30.700 -6.785  1.00 66.39 17   A 1 
ATOM 135   C C     . GLU A 1 17   ? 51.863  -29.894 -6.308  1.00 67.45 17   A 1 
ATOM 136   O O     . GLU A 1 17   ? 50.839  -29.824 -6.996  1.00 61.34 17   A 1 
ATOM 137   C CB    . GLU A 1 17   ? 53.598  -30.270 -8.162  1.00 59.96 17   A 1 
ATOM 138   C CG    . GLU A 1 17   ? 54.385  -28.954 -8.112  1.00 52.37 17   A 1 
ATOM 139   C CD    . GLU A 1 17   ? 55.029  -28.578 -9.449  1.00 47.34 17   A 1 
ATOM 140   O OE1   . GLU A 1 17   ? 55.967  -27.742 -9.433  1.00 43.04 17   A 1 
ATOM 141   O OE2   . GLU A 1 17   ? 54.589  -29.103 -10.495 1.00 43.85 17   A 1 
ATOM 142   N N     . ASP A 1 18   ? 51.945  -29.303 -5.129  1.00 70.23 18   A 1 
ATOM 143   C CA    . ASP A 1 18   ? 50.912  -28.396 -4.653  1.00 69.69 18   A 1 
ATOM 144   C C     . ASP A 1 18   ? 51.081  -27.045 -5.344  1.00 71.32 18   A 1 
ATOM 145   O O     . ASP A 1 18   ? 51.820  -26.166 -4.912  1.00 64.68 18   A 1 
ATOM 146   C CB    . ASP A 1 18   ? 50.897  -28.303 -3.121  1.00 62.69 18   A 1 
ATOM 147   C CG    . ASP A 1 18   ? 49.657  -27.561 -2.600  1.00 56.10 18   A 1 
ATOM 148   O OD1   . ASP A 1 18   ? 48.806  -27.138 -3.420  1.00 51.05 18   A 1 
ATOM 149   O OD2   . ASP A 1 18   ? 49.523  -27.447 -1.363  1.00 51.25 18   A 1 
ATOM 150   N N     . VAL A 1 19   ? 50.388  -26.887 -6.474  1.00 72.40 19   A 1 
ATOM 151   C CA    . VAL A 1 19   ? 50.446  -25.687 -7.318  1.00 71.08 19   A 1 
ATOM 152   C C     . VAL A 1 19   ? 49.674  -24.506 -6.726  1.00 72.97 19   A 1 
ATOM 153   O O     . VAL A 1 19   ? 49.514  -23.467 -7.369  1.00 64.11 19   A 1 
ATOM 154   C CB    . VAL A 1 19   ? 50.016  -25.967 -8.778  1.00 63.79 19   A 1 
ATOM 155   C CG1   . VAL A 1 19   ? 51.135  -25.553 -9.730  1.00 56.74 19   A 1 
ATOM 156   C CG2   . VAL A 1 19   ? 49.654  -27.417 -9.105  1.00 56.71 19   A 1 
ATOM 157   N N     . GLY A 1 20   ? 49.157  -24.663 -5.524  1.00 75.25 20   A 1 
ATOM 158   C CA    . GLY A 1 20   ? 48.267  -23.711 -4.887  1.00 77.30 20   A 1 
ATOM 159   C C     . GLY A 1 20   ? 46.838  -23.741 -5.450  1.00 81.51 20   A 1 
ATOM 160   O O     . GLY A 1 20   ? 46.538  -24.424 -6.434  1.00 76.31 20   A 1 
ATOM 161   N N     . PRO A 1 21   ? 45.917  -22.997 -4.831  1.00 80.85 21   A 1 
ATOM 162   C CA    . PRO A 1 21   ? 44.532  -22.937 -5.281  1.00 81.98 21   A 1 
ATOM 163   C C     . PRO A 1 21   ? 44.430  -22.244 -6.642  1.00 83.79 21   A 1 
ATOM 164   O O     . PRO A 1 21   ? 44.889  -21.116 -6.830  1.00 79.85 21   A 1 
ATOM 165   C CB    . PRO A 1 21   ? 43.783  -22.189 -4.179  1.00 78.33 21   A 1 
ATOM 166   C CG    . PRO A 1 21   ? 44.857  -21.319 -3.532  1.00 75.43 21   A 1 
ATOM 167   C CD    . PRO A 1 21   ? 46.121  -22.164 -3.664  1.00 78.45 21   A 1 
ATOM 168   N N     . ARG A 1 22   ? 43.758  -22.886 -7.595  1.00 84.81 22   A 1 
ATOM 169   C CA    . ARG A 1 22   ? 43.457  -22.278 -8.891  1.00 85.38 22   A 1 
ATOM 170   C C     . ARG A 1 22   ? 42.117  -21.555 -8.856  1.00 86.82 22   A 1 
ATOM 171   O O     . ARG A 1 22   ? 41.186  -21.958 -8.165  1.00 83.13 22   A 1 
ATOM 172   C CB    . ARG A 1 22   ? 43.530  -23.309 -10.018 1.00 82.34 22   A 1 
ATOM 173   C CG    . ARG A 1 22   ? 44.973  -23.791 -10.216 1.00 77.72 22   A 1 
ATOM 174   C CD    . ARG A 1 22   ? 45.088  -24.559 -11.527 1.00 73.72 22   A 1 
ATOM 175   N NE    . ARG A 1 22   ? 46.459  -25.041 -11.735 1.00 68.45 22   A 1 
ATOM 176   C CZ    . ARG A 1 22   ? 46.874  -25.746 -12.767 1.00 62.85 22   A 1 
ATOM 177   N NH1   . ARG A 1 22   ? 46.091  -26.011 -13.770 1.00 57.15 22   A 1 
ATOM 178   N NH2   . ARG A 1 22   ? 48.083  -26.217 -12.794 1.00 56.74 22   A 1 
ATOM 179   N N     . LYS A 1 23   ? 42.009  -20.499 -9.646  1.00 87.59 23   A 1 
ATOM 180   C CA    . LYS A 1 23   ? 40.745  -19.803 -9.876  1.00 87.76 23   A 1 
ATOM 181   C C     . LYS A 1 23   ? 39.952  -20.510 -10.967 1.00 88.64 23   A 1 
ATOM 182   O O     . LYS A 1 23   ? 40.517  -20.918 -11.979 1.00 85.37 23   A 1 
ATOM 183   C CB    . LYS A 1 23   ? 40.974  -18.326 -10.215 1.00 84.76 23   A 1 
ATOM 184   C CG    . LYS A 1 23   ? 41.498  -17.538 -9.003  1.00 76.44 23   A 1 
ATOM 185   C CD    . LYS A 1 23   ? 41.581  -16.040 -9.304  1.00 73.91 23   A 1 
ATOM 186   C CE    . LYS A 1 23   ? 42.035  -15.282 -8.052  1.00 65.41 23   A 1 
ATOM 187   N NZ    . LYS A 1 23   ? 42.010  -13.812 -8.232  1.00 58.69 23   A 1 
ATOM 188   N N     . ILE A 1 24   ? 38.660  -20.606 -10.771 1.00 88.30 24   A 1 
ATOM 189   C CA    . ILE A 1 24   ? 37.735  -21.090 -11.793 1.00 88.73 24   A 1 
ATOM 190   C C     . ILE A 1 24   ? 37.541  -19.973 -12.817 1.00 88.77 24   A 1 
ATOM 191   O O     . ILE A 1 24   ? 37.239  -18.840 -12.453 1.00 86.35 24   A 1 
ATOM 192   C CB    . ILE A 1 24   ? 36.412  -21.553 -11.155 1.00 87.76 24   A 1 
ATOM 193   C CG1   . ILE A 1 24   ? 36.674  -22.722 -10.179 1.00 81.32 24   A 1 
ATOM 194   C CG2   . ILE A 1 24   ? 35.414  -21.984 -12.238 1.00 79.91 24   A 1 
ATOM 195   C CD1   . ILE A 1 24   ? 35.491  -23.036 -9.267  1.00 74.80 24   A 1 
ATOM 196   N N     . LYS A 1 25   ? 37.730  -20.300 -14.090 1.00 89.71 25   A 1 
ATOM 197   C CA    . LYS A 1 25   ? 37.540  -19.354 -15.197 1.00 89.23 25   A 1 
ATOM 198   C C     . LYS A 1 25   ? 36.148  -19.428 -15.799 1.00 89.74 25   A 1 
ATOM 199   O O     . LYS A 1 25   ? 35.573  -18.406 -16.142 1.00 85.30 25   A 1 
ATOM 200   C CB    . LYS A 1 25   ? 38.575  -19.606 -16.293 1.00 86.65 25   A 1 
ATOM 201   C CG    . LYS A 1 25   ? 39.981  -19.123 -15.914 1.00 79.43 25   A 1 
ATOM 202   C CD    . LYS A 1 25   ? 40.842  -19.193 -17.175 1.00 74.00 25   A 1 
ATOM 203   C CE    . LYS A 1 25   ? 42.196  -18.515 -17.026 1.00 65.20 25   A 1 
ATOM 204   N NZ    . LYS A 1 25   ? 42.806  -18.344 -18.360 1.00 56.87 25   A 1 
ATOM 205   N N     . SER A 1 26   ? 35.634  -20.634 -15.943 1.00 89.77 26   A 1 
ATOM 206   C CA    . SER A 1 26   ? 34.301  -20.862 -16.488 1.00 89.97 26   A 1 
ATOM 207   C C     . SER A 1 26   ? 33.659  -22.111 -15.894 1.00 90.65 26   A 1 
ATOM 208   O O     . SER A 1 26   ? 34.339  -22.989 -15.355 1.00 87.92 26   A 1 
ATOM 209   C CB    . SER A 1 26   ? 34.335  -20.923 -18.022 1.00 87.10 26   A 1 
ATOM 210   O OG    . SER A 1 26   ? 34.946  -22.086 -18.527 1.00 77.00 26   A 1 
ATOM 211   N N     . ILE A 1 27   ? 32.354  -22.185 -15.993 1.00 90.64 27   A 1 
ATOM 212   C CA    . ILE A 1 27   ? 31.574  -23.368 -15.641 1.00 90.71 27   A 1 
ATOM 213   C C     . ILE A 1 27   ? 30.842  -23.827 -16.891 1.00 90.71 27   A 1 
ATOM 214   O O     . ILE A 1 27   ? 29.993  -23.116 -17.425 1.00 88.49 27   A 1 
ATOM 215   C CB    . ILE A 1 27   ? 30.608  -23.090 -14.478 1.00 89.59 27   A 1 
ATOM 216   C CG1   . ILE A 1 27   ? 31.408  -22.728 -13.211 1.00 83.27 27   A 1 
ATOM 217   C CG2   . ILE A 1 27   ? 29.716  -24.316 -14.218 1.00 81.36 27   A 1 
ATOM 218   C CD1   . ILE A 1 27   ? 30.529  -22.302 -12.042 1.00 74.53 27   A 1 
ATOM 219   N N     . LYS A 1 28   ? 31.144  -25.026 -17.327 1.00 91.57 28   A 1 
ATOM 220   C CA    . LYS A 1 28   ? 30.458  -25.641 -18.452 1.00 91.25 28   A 1 
ATOM 221   C C     . LYS A 1 28   ? 29.320  -26.510 -17.945 1.00 91.43 28   A 1 
ATOM 222   O O     . LYS A 1 28   ? 29.551  -27.522 -17.289 1.00 88.62 28   A 1 
ATOM 223   C CB    . LYS A 1 28   ? 31.474  -26.394 -19.316 1.00 89.52 28   A 1 
ATOM 224   C CG    . LYS A 1 28   ? 30.818  -26.862 -20.616 1.00 82.63 28   A 1 
ATOM 225   C CD    . LYS A 1 28   ? 31.870  -27.445 -21.555 1.00 78.11 28   A 1 
ATOM 226   C CE    . LYS A 1 28   ? 31.196  -27.801 -22.878 1.00 71.32 28   A 1 
ATOM 227   N NZ    . LYS A 1 28   ? 32.181  -28.237 -23.889 1.00 63.33 28   A 1 
ATOM 228   N N     . PHE A 1 29   ? 28.106  -26.136 -18.279 1.00 91.19 29   A 1 
ATOM 229   C CA    . PHE A 1 29   ? 26.937  -26.958 -18.001 1.00 91.03 29   A 1 
ATOM 230   C C     . PHE A 1 29   ? 26.822  -28.072 -19.035 1.00 90.46 29   A 1 
ATOM 231   O O     . PHE A 1 29   ? 26.978  -27.854 -20.233 1.00 87.27 29   A 1 
ATOM 232   C CB    . PHE A 1 29   ? 25.679  -26.092 -17.943 1.00 90.61 29   A 1 
ATOM 233   C CG    . PHE A 1 29   ? 25.686  -25.107 -16.801 1.00 91.53 29   A 1 
ATOM 234   C CD1   . PHE A 1 29   ? 25.248  -25.498 -15.522 1.00 86.75 29   A 1 
ATOM 235   C CD2   . PHE A 1 29   ? 26.167  -23.800 -16.993 1.00 86.35 29   A 1 
ATOM 236   C CE1   . PHE A 1 29   ? 25.286  -24.598 -14.450 1.00 85.40 29   A 1 
ATOM 237   C CE2   . PHE A 1 29   ? 26.211  -22.895 -15.921 1.00 85.68 29   A 1 
ATOM 238   C CZ    . PHE A 1 29   ? 25.772  -23.298 -14.650 1.00 88.05 29   A 1 
ATOM 239   N N     . SER A 1 30   ? 26.559  -29.274 -18.566 1.00 91.02 30   A 1 
ATOM 240   C CA    . SER A 1 30   ? 26.341  -30.430 -19.426 1.00 90.68 30   A 1 
ATOM 241   C C     . SER A 1 30   ? 25.352  -31.399 -18.793 1.00 91.02 30   A 1 
ATOM 242   O O     . SER A 1 30   ? 25.023  -31.294 -17.608 1.00 87.14 30   A 1 
ATOM 243   C CB    . SER A 1 30   ? 27.674  -31.120 -19.752 1.00 87.87 30   A 1 
ATOM 244   O OG    . SER A 1 30   ? 28.280  -31.676 -18.605 1.00 77.53 30   A 1 
ATOM 245   N N     . LEU A 1 31   ? 24.882  -32.349 -19.578 1.00 89.74 31   A 1 
ATOM 246   C CA    . LEU A 1 31   ? 24.047  -33.431 -19.075 1.00 89.69 31   A 1 
ATOM 247   C C     . LEU A 1 31   ? 24.892  -34.410 -18.267 1.00 89.46 31   A 1 
ATOM 248   O O     . LEU A 1 31   ? 25.991  -34.790 -18.679 1.00 85.57 31   A 1 
ATOM 249   C CB    . LEU A 1 31   ? 23.344  -34.128 -20.251 1.00 87.80 31   A 1 
ATOM 250   C CG    . LEU A 1 31   ? 22.405  -33.205 -21.045 1.00 85.62 31   A 1 
ATOM 251   C CD1   . LEU A 1 31   ? 21.922  -33.902 -22.306 1.00 79.44 31   A 1 
ATOM 252   C CD2   . LEU A 1 31   ? 21.184  -32.790 -20.226 1.00 79.82 31   A 1 
ATOM 253   N N     . PHE A 1 32   ? 24.362  -34.824 -17.132 1.00 88.04 32   A 1 
ATOM 254   C CA    . PHE A 1 32   ? 24.985  -35.842 -16.298 1.00 87.40 32   A 1 
ATOM 255   C C     . PHE A 1 32   ? 24.415  -37.206 -16.685 1.00 87.10 32   A 1 
ATOM 256   O O     . PHE A 1 32   ? 23.299  -37.555 -16.312 1.00 82.42 32   A 1 
ATOM 257   C CB    . PHE A 1 32   ? 24.792  -35.471 -14.827 1.00 85.82 32   A 1 
ATOM 258   C CG    . PHE A 1 32   ? 25.652  -36.254 -13.855 1.00 87.67 32   A 1 
ATOM 259   C CD1   . PHE A 1 32   ? 25.134  -36.621 -12.603 1.00 82.18 32   A 1 
ATOM 260   C CD2   . PHE A 1 32   ? 26.985  -36.567 -14.163 1.00 82.23 32   A 1 
ATOM 261   C CE1   . PHE A 1 32   ? 25.934  -37.296 -11.672 1.00 80.76 32   A 1 
ATOM 262   C CE2   . PHE A 1 32   ? 27.788  -37.255 -13.240 1.00 81.32 32   A 1 
ATOM 263   C CZ    . PHE A 1 32   ? 27.263  -37.616 -11.991 1.00 83.71 32   A 1 
ATOM 264   N N     . SER A 1 33   ? 25.164  -37.942 -17.508 1.00 86.77 33   A 1 
ATOM 265   C CA    . SER A 1 33   ? 24.688  -39.189 -18.107 1.00 86.36 33   A 1 
ATOM 266   C C     . SER A 1 33   ? 24.816  -40.380 -17.167 1.00 87.17 33   A 1 
ATOM 267   O O     . SER A 1 33   ? 25.668  -40.403 -16.283 1.00 83.11 33   A 1 
ATOM 268   C CB    . SER A 1 33   ? 25.424  -39.465 -19.415 1.00 82.62 33   A 1 
ATOM 269   O OG    . SER A 1 33   ? 26.788  -39.763 -19.224 1.00 74.01 33   A 1 
ATOM 270   N N     . GLU A 1 34   ? 24.035  -41.419 -17.430 1.00 85.87 34   A 1 
ATOM 271   C CA    . GLU A 1 34   ? 24.117  -42.676 -16.686 1.00 85.86 34   A 1 
ATOM 272   C C     . GLU A 1 34   ? 25.537  -43.256 -16.649 1.00 86.73 34   A 1 
ATOM 273   O O     . GLU A 1 34   ? 26.022  -43.665 -15.603 1.00 82.91 34   A 1 
ATOM 274   C CB    . GLU A 1 34   ? 23.150  -43.667 -17.337 1.00 82.86 34   A 1 
ATOM 275   C CG    . GLU A 1 34   ? 23.180  -45.033 -16.652 1.00 77.08 34   A 1 
ATOM 276   C CD    . GLU A 1 34   ? 22.118  -45.986 -17.194 1.00 72.96 34   A 1 
ATOM 277   O OE1   . GLU A 1 34   ? 21.764  -46.922 -16.446 1.00 66.26 34   A 1 
ATOM 278   O OE2   . GLU A 1 34   ? 21.640  -45.767 -18.326 1.00 67.27 34   A 1 
ATOM 279   N N     . SER A 1 35   ? 26.238  -43.240 -17.769 1.00 88.18 35   A 1 
ATOM 280   C CA    . SER A 1 35   ? 27.607  -43.763 -17.838 1.00 87.60 35   A 1 
ATOM 281   C C     . SER A 1 35   ? 28.570  -43.008 -16.921 1.00 88.47 35   A 1 
ATOM 282   O O     . SER A 1 35   ? 29.505  -43.600 -16.383 1.00 84.94 35   A 1 
ATOM 283   C CB    . SER A 1 35   ? 28.109  -43.717 -19.279 1.00 85.35 35   A 1 
ATOM 284   O OG    . SER A 1 35   ? 28.297  -42.391 -19.727 1.00 72.75 35   A 1 
ATOM 285   N N     . GLU A 1 36   ? 28.340  -41.718 -16.744 1.00 87.71 36   A 1 
ATOM 286   C CA    . GLU A 1 36   ? 29.144  -40.880 -15.870 1.00 87.47 36   A 1 
ATOM 287   C C     . GLU A 1 36   ? 28.749  -41.068 -14.403 1.00 88.25 36   A 1 
ATOM 288   O O     . GLU A 1 36   ? 29.618  -41.158 -13.547 1.00 85.56 36   A 1 
ATOM 289   C CB    . GLU A 1 36   ? 29.020  -39.417 -16.312 1.00 85.23 36   A 1 
ATOM 290   C CG    . GLU A 1 36   ? 30.377  -38.740 -16.387 1.00 76.88 36   A 1 
ATOM 291   C CD    . GLU A 1 36   ? 30.303  -37.303 -16.896 1.00 73.33 36   A 1 
ATOM 292   O OE1   . GLU A 1 36   ? 31.384  -36.711 -17.091 1.00 66.15 36   A 1 
ATOM 293   O OE2   . GLU A 1 36   ? 29.205  -36.747 -17.126 1.00 66.51 36   A 1 
ATOM 294   N N     . ILE A 1 37   ? 27.452  -41.204 -14.139 1.00 89.18 37   A 1 
ATOM 295   C CA    . ILE A 1 37   ? 26.928  -41.508 -12.802 1.00 89.35 37   A 1 
ATOM 296   C C     . ILE A 1 37   ? 27.521  -42.819 -12.290 1.00 89.68 37   A 1 
ATOM 297   O O     . ILE A 1 37   ? 28.099  -42.843 -11.209 1.00 87.50 37   A 1 
ATOM 298   C CB    . ILE A 1 37   ? 25.381  -41.550 -12.808 1.00 88.54 37   A 1 
ATOM 299   C CG1   . ILE A 1 37   ? 24.790  -40.158 -13.112 1.00 82.68 37   A 1 
ATOM 300   C CG2   . ILE A 1 37   ? 24.844  -42.058 -11.460 1.00 82.22 37   A 1 
ATOM 301   C CD1   . ILE A 1 37   ? 23.318  -40.185 -13.536 1.00 77.10 37   A 1 
ATOM 302   N N     . LEU A 1 38   ? 27.456  -43.876 -13.087 1.00 89.39 38   A 1 
ATOM 303   C CA    . LEU A 1 38   ? 27.979  -45.192 -12.701 1.00 88.81 38   A 1 
ATOM 304   C C     . LEU A 1 38   ? 29.500  -45.193 -12.476 1.00 88.67 38   A 1 
ATOM 305   O O     . LEU A 1 38   ? 29.999  -45.956 -11.659 1.00 85.15 38   A 1 
ATOM 306   C CB    . LEU A 1 38   ? 27.607  -46.216 -13.783 1.00 87.62 38   A 1 
ATOM 307   C CG    . LEU A 1 38   ? 26.103  -46.526 -13.897 1.00 84.57 38   A 1 
ATOM 308   C CD1   . LEU A 1 38   ? 25.864  -47.410 -15.116 1.00 77.57 38   A 1 
ATOM 309   C CD2   . LEU A 1 38   ? 25.563  -47.243 -12.672 1.00 77.85 38   A 1 
ATOM 310   N N     . LYS A 1 39   ? 30.232  -44.355 -13.183 1.00 89.08 39   A 1 
ATOM 311   C CA    . LYS A 1 39   ? 31.689  -44.229 -12.999 1.00 88.33 39   A 1 
ATOM 312   C C     . LYS A 1 39   ? 32.068  -43.416 -11.760 1.00 88.52 39   A 1 
ATOM 313   O O     . LYS A 1 39   ? 33.109  -43.681 -11.171 1.00 85.15 39   A 1 
ATOM 314   C CB    . LYS A 1 39   ? 32.319  -43.596 -14.241 1.00 86.63 39   A 1 
ATOM 315   C CG    . LYS A 1 39   ? 32.436  -44.575 -15.415 1.00 80.66 39   A 1 
ATOM 316   C CD    . LYS A 1 39   ? 32.934  -43.821 -16.647 1.00 77.63 39   A 1 
ATOM 317   C CE    . LYS A 1 39   ? 32.994  -44.744 -17.864 1.00 69.26 39   A 1 
ATOM 318   N NZ    . LYS A 1 39   ? 33.380  -43.999 -19.088 1.00 61.22 39   A 1 
ATOM 319   N N     . LEU A 1 40   ? 31.273  -42.423 -11.418 1.00 88.46 40   A 1 
ATOM 320   C CA    . LEU A 1 40   ? 31.542  -41.514 -10.301 1.00 87.90 40   A 1 
ATOM 321   C C     . LEU A 1 40   ? 30.983  -42.008 -8.968  1.00 88.46 40   A 1 
ATOM 322   O O     . LEU A 1 40   ? 31.534  -41.673 -7.922  1.00 84.57 40   A 1 
ATOM 323   C CB    . LEU A 1 40   ? 30.966  -40.131 -10.640 1.00 85.60 40   A 1 
ATOM 324   C CG    . LEU A 1 40   ? 31.907  -39.297 -11.521 1.00 80.98 40   A 1 
ATOM 325   C CD1   . LEU A 1 40   ? 31.128  -38.191 -12.212 1.00 74.30 40   A 1 
ATOM 326   C CD2   . LEU A 1 40   ? 33.009  -38.648 -10.688 1.00 73.85 40   A 1 
ATOM 327   N N     . ALA A 1 41   ? 29.902  -42.750 -9.009  1.00 87.63 41   A 1 
ATOM 328   C CA    . ALA A 1 41   ? 29.234  -43.221 -7.810  1.00 87.87 41   A 1 
ATOM 329   C C     . ALA A 1 41   ? 30.059  -44.296 -7.088  1.00 88.04 41   A 1 
ATOM 330   O O     . ALA A 1 41   ? 30.668  -45.162 -7.706  1.00 84.35 41   A 1 
ATOM 331   C CB    . ALA A 1 41   ? 27.839  -43.714 -8.177  1.00 86.19 41   A 1 
ATOM 332   N N     . GLU A 1 42   ? 30.033  -44.234 -5.769  1.00 87.04 42   A 1 
ATOM 333   C CA    . GLU A 1 42   ? 30.803  -45.119 -4.896  1.00 86.10 42   A 1 
ATOM 334   C C     . GLU A 1 42   ? 30.052  -46.389 -4.509  1.00 86.56 42   A 1 
ATOM 335   O O     . GLU A 1 42   ? 30.661  -47.421 -4.218  1.00 81.93 42   A 1 
ATOM 336   C CB    . GLU A 1 42   ? 31.170  -44.335 -3.628  1.00 83.28 42   A 1 
ATOM 337   C CG    . GLU A 1 42   ? 32.168  -43.194 -3.886  1.00 77.94 42   A 1 
ATOM 338   C CD    . GLU A 1 42   ? 33.501  -43.732 -4.397  1.00 76.67 42   A 1 
ATOM 339   O OE1   . GLU A 1 42   ? 34.176  -43.082 -5.220  1.00 68.93 42   A 1 
ATOM 340   O OE2   . GLU A 1 42   ? 33.885  -44.846 -3.979  1.00 69.38 42   A 1 
ATOM 341   N N     . VAL A 1 43   ? 28.730  -46.306 -4.478  1.00 88.75 43   A 1 
ATOM 342   C CA    . VAL A 1 43   ? 27.879  -47.385 -3.976  1.00 89.00 43   A 1 
ATOM 343   C C     . VAL A 1 43   ? 26.537  -47.395 -4.695  1.00 90.07 43   A 1 
ATOM 344   O O     . VAL A 1 43   ? 25.972  -46.342 -5.000  1.00 87.16 43   A 1 
ATOM 345   C CB    . VAL A 1 43   ? 27.726  -47.261 -2.451  1.00 86.74 43   A 1 
ATOM 346   C CG1   . VAL A 1 43   ? 27.004  -46.000 -1.977  1.00 76.78 43   A 1 
ATOM 347   C CG2   . VAL A 1 43   ? 27.031  -48.484 -1.858  1.00 77.59 43   A 1 
ATOM 348   N N     . GLU A 1 44   ? 26.012  -48.573 -4.928  1.00 88.57 44   A 1 
ATOM 349   C CA    . GLU A 1 44   ? 24.629  -48.733 -5.361  1.00 88.34 44   A 1 
ATOM 350   C C     . GLU A 1 44   ? 23.698  -48.677 -4.151  1.00 88.42 44   A 1 
ATOM 351   O O     . GLU A 1 44   ? 23.863  -49.426 -3.186  1.00 85.14 44   A 1 
ATOM 352   C CB    . GLU A 1 44   ? 24.468  -50.038 -6.145  1.00 86.45 44   A 1 
ATOM 353   C CG    . GLU A 1 44   ? 23.078  -50.146 -6.781  1.00 79.21 44   A 1 
ATOM 354   C CD    . GLU A 1 44   ? 22.927  -51.337 -7.732  1.00 75.55 44   A 1 
ATOM 355   O OE1   . GLU A 1 44   ? 21.850  -51.431 -8.362  1.00 68.39 44   A 1 
ATOM 356   O OE2   . GLU A 1 44   ? 23.885  -52.133 -7.859  1.00 69.93 44   A 1 
ATOM 357   N N     . VAL A 1 45   ? 22.720  -47.808 -4.207  1.00 88.84 45   A 1 
ATOM 358   C CA    . VAL A 1 45   ? 21.725  -47.646 -3.148  1.00 88.78 45   A 1 
ATOM 359   C C     . VAL A 1 45   ? 20.426  -48.290 -3.605  1.00 88.87 45   A 1 
ATOM 360   O O     . VAL A 1 45   ? 19.704  -47.721 -4.416  1.00 85.63 45   A 1 
ATOM 361   C CB    . VAL A 1 45   ? 21.534  -46.168 -2.780  1.00 87.40 45   A 1 
ATOM 362   C CG1   . VAL A 1 45   ? 20.529  -46.009 -1.645  1.00 79.69 45   A 1 
ATOM 363   C CG2   . VAL A 1 45   ? 22.852  -45.535 -2.326  1.00 80.68 45   A 1 
ATOM 364   N N     . TYR A 1 46   ? 20.132  -49.452 -3.074  1.00 87.32 46   A 1 
ATOM 365   C CA    . TYR A 1 46   ? 18.902  -50.178 -3.392  1.00 86.36 46   A 1 
ATOM 366   C C     . TYR A 1 46   ? 18.023  -50.462 -2.166  1.00 86.16 46   A 1 
ATOM 367   O O     . TYR A 1 46   ? 16.877  -50.883 -2.300  1.00 80.63 46   A 1 
ATOM 368   C CB    . TYR A 1 46   ? 19.256  -51.467 -4.151  1.00 83.42 46   A 1 
ATOM 369   C CG    . TYR A 1 46   ? 20.093  -52.447 -3.355  1.00 83.10 46   A 1 
ATOM 370   C CD1   . TYR A 1 46   ? 21.501  -52.430 -3.458  1.00 76.69 46   A 1 
ATOM 371   C CD2   . TYR A 1 46   ? 19.475  -53.388 -2.520  1.00 76.56 46   A 1 
ATOM 372   C CE1   . TYR A 1 46   ? 22.277  -53.336 -2.727  1.00 72.18 46   A 1 
ATOM 373   C CE2   . TYR A 1 46   ? 20.244  -54.299 -1.781  1.00 72.84 46   A 1 
ATOM 374   C CZ    . TYR A 1 46   ? 21.644  -54.271 -1.888  1.00 74.16 46   A 1 
ATOM 375   O OH    . TYR A 1 46   ? 22.402  -55.161 -1.167  1.00 71.89 46   A 1 
ATOM 376   N N     . LEU A 1 47   ? 18.527  -50.200 -0.980  1.00 85.30 47   A 1 
ATOM 377   C CA    . LEU A 1 47   ? 17.801  -50.371 0.272   1.00 84.70 47   A 1 
ATOM 378   C C     . LEU A 1 47   ? 17.263  -49.028 0.772   1.00 84.96 47   A 1 
ATOM 379   O O     . LEU A 1 47   ? 18.019  -48.094 1.027   1.00 78.87 47   A 1 
ATOM 380   C CB    . LEU A 1 47   ? 18.710  -51.043 1.316   1.00 81.65 47   A 1 
ATOM 381   C CG    . LEU A 1 47   ? 19.148  -52.475 0.962   1.00 78.45 47   A 1 
ATOM 382   C CD1   . LEU A 1 47   ? 20.168  -52.963 1.984   1.00 72.00 47   A 1 
ATOM 383   C CD2   . LEU A 1 47   ? 17.975  -53.450 0.947   1.00 73.19 47   A 1 
ATOM 384   N N     . GLY A 1 48   ? 15.971  -48.953 0.975   1.00 82.40 48   A 1 
ATOM 385   C CA    . GLY A 1 48   ? 15.306  -47.781 1.552   1.00 81.56 48   A 1 
ATOM 386   C C     . GLY A 1 48   ? 15.387  -47.701 3.084   1.00 83.35 48   A 1 
ATOM 387   O O     . GLY A 1 48   ? 14.423  -47.290 3.732   1.00 77.87 48   A 1 
ATOM 388   N N     . LEU A 1 49   ? 16.488  -48.135 3.656   1.00 81.74 49   A 1 
ATOM 389   C CA    . LEU A 1 49   ? 16.703  -48.229 5.098   1.00 81.31 49   A 1 
ATOM 390   C C     . LEU A 1 49   ? 17.786  -47.241 5.542   1.00 82.97 49   A 1 
ATOM 391   O O     . LEU A 1 49   ? 18.699  -46.922 4.783   1.00 78.70 49   A 1 
ATOM 392   C CB    . LEU A 1 49   ? 17.079  -49.673 5.464   1.00 76.90 49   A 1 
ATOM 393   C CG    . LEU A 1 49   ? 15.998  -50.726 5.167   1.00 71.55 49   A 1 
ATOM 394   C CD1   . LEU A 1 49   ? 16.574  -52.120 5.380   1.00 65.91 49   A 1 
ATOM 395   C CD2   . LEU A 1 49   ? 14.768  -50.563 6.060   1.00 65.95 49   A 1 
ATOM 396   N N     . TYR A 1 50   ? 17.682  -46.785 6.781   1.00 80.97 50   A 1 
ATOM 397   C CA    . TYR A 1 50   ? 18.611  -45.805 7.345   1.00 80.80 50   A 1 
ATOM 398   C C     . TYR A 1 50   ? 19.636  -46.467 8.264   1.00 81.55 50   A 1 
ATOM 399   O O     . TYR A 1 50   ? 20.814  -46.560 7.920   1.00 76.69 50   A 1 
ATOM 400   C CB    . TYR A 1 50   ? 17.821  -44.710 8.078   1.00 78.40 50   A 1 
ATOM 401   C CG    . TYR A 1 50   ? 16.709  -44.052 7.295   1.00 79.31 50   A 1 
ATOM 402   C CD1   . TYR A 1 50   ? 16.898  -43.657 5.956   1.00 74.42 50   A 1 
ATOM 403   C CD2   . TYR A 1 50   ? 15.467  -43.815 7.915   1.00 74.73 50   A 1 
ATOM 404   C CE1   . TYR A 1 50   ? 15.869  -43.028 5.244   1.00 71.93 50   A 1 
ATOM 405   C CE2   . TYR A 1 50   ? 14.434  -43.180 7.215   1.00 72.06 50   A 1 
ATOM 406   C CZ    . TYR A 1 50   ? 14.635  -42.783 5.879   1.00 74.01 50   A 1 
ATOM 407   O OH    . TYR A 1 50   ? 13.635  -42.146 5.195   1.00 70.72 50   A 1 
ATOM 408   N N     . TYR A 1 51   ? 19.181  -46.942 9.389   1.00 79.03 51   A 1 
ATOM 409   C CA    . TYR A 1 51   ? 20.023  -47.517 10.425  1.00 78.27 51   A 1 
ATOM 410   C C     . TYR A 1 51   ? 19.566  -48.933 10.777  1.00 78.22 51   A 1 
ATOM 411   O O     . TYR A 1 51   ? 18.379  -49.254 10.726  1.00 73.72 51   A 1 
ATOM 412   C CB    . TYR A 1 51   ? 20.005  -46.614 11.659  1.00 75.45 51   A 1 
ATOM 413   C CG    . TYR A 1 51   ? 20.520  -45.212 11.418  1.00 74.85 51   A 1 
ATOM 414   C CD1   . TYR A 1 51   ? 21.901  -44.964 11.352  1.00 71.48 51   A 1 
ATOM 415   C CD2   . TYR A 1 51   ? 19.618  -44.139 11.261  1.00 71.82 51   A 1 
ATOM 416   C CE1   . TYR A 1 51   ? 22.389  -43.666 11.142  1.00 69.08 51   A 1 
ATOM 417   C CE2   . TYR A 1 51   ? 20.095  -42.834 11.048  1.00 68.83 51   A 1 
ATOM 418   C CZ    . TYR A 1 51   ? 21.483  -42.603 10.996  1.00 70.62 51   A 1 
ATOM 419   O OH    . TYR A 1 51   ? 21.957  -41.332 10.796  1.00 65.98 51   A 1 
ATOM 420   N N     . GLU A 1 52   ? 20.511  -49.731 11.158  1.00 76.88 52   A 1 
ATOM 421   C CA    . GLU A 1 52   ? 20.243  -50.987 11.844  1.00 75.35 52   A 1 
ATOM 422   C C     . GLU A 1 52   ? 19.709  -50.761 13.260  1.00 75.69 52   A 1 
ATOM 423   O O     . GLU A 1 52   ? 19.780  -49.660 13.812  1.00 69.36 52   A 1 
ATOM 424   C CB    . GLU A 1 52   ? 21.529  -51.825 11.904  1.00 71.02 52   A 1 
ATOM 425   C CG    . GLU A 1 52   ? 21.709  -52.692 10.664  1.00 64.82 52   A 1 
ATOM 426   C CD    . GLU A 1 52   ? 22.910  -53.624 10.758  1.00 60.04 52   A 1 
ATOM 427   O OE1   . GLU A 1 52   ? 23.000  -54.516 9.886   1.00 54.86 52   A 1 
ATOM 428   O OE2   . GLU A 1 52   ? 23.727  -53.471 11.692  1.00 55.76 52   A 1 
ATOM 429   N N     . SER A 1 53   ? 19.249  -51.837 13.876  1.00 74.16 53   A 1 
ATOM 430   C CA    . SER A 1 53   ? 18.898  -51.851 15.305  1.00 72.28 53   A 1 
ATOM 431   C C     . SER A 1 53   ? 20.042  -51.355 16.195  1.00 72.97 53   A 1 
ATOM 432   O O     . SER A 1 53   ? 19.816  -50.722 17.221  1.00 66.95 53   A 1 
ATOM 433   C CB    . SER A 1 53   ? 18.520  -53.275 15.719  1.00 67.21 53   A 1 
ATOM 434   O OG    . SER A 1 53   ? 19.545  -54.185 15.388  1.00 59.78 53   A 1 
ATOM 435   N N     . THR A 1 54   ? 21.249  -51.560 15.749  1.00 73.74 54   A 1 
ATOM 436   C CA    . THR A 1 54   ? 22.485  -51.127 16.410  1.00 72.30 54   A 1 
ATOM 437   C C     . THR A 1 54   ? 22.855  -49.668 16.135  1.00 73.68 54   A 1 
ATOM 438   O O     . THR A 1 54   ? 23.939  -49.219 16.513  1.00 68.11 54   A 1 
ATOM 439   C CB    . THR A 1 54   ? 23.634  -52.040 15.984  1.00 67.66 54   A 1 
ATOM 440   O OG1   . THR A 1 54   ? 23.966  -51.875 14.627  1.00 60.36 54   A 1 
ATOM 441   C CG2   . THR A 1 54   ? 23.321  -53.520 16.200  1.00 58.58 54   A 1 
ATOM 442   N N     . LYS A 1 55   ? 21.991  -48.933 15.453  1.00 72.74 55   A 1 
ATOM 443   C CA    . LYS A 1 55   ? 22.198  -47.541 15.024  1.00 72.51 55   A 1 
ATOM 444   C C     . LYS A 1 55   ? 23.402  -47.317 14.113  1.00 75.05 55   A 1 
ATOM 445   O O     . LYS A 1 55   ? 23.826  -46.178 13.918  1.00 69.95 55   A 1 
ATOM 446   C CB    . LYS A 1 55   ? 22.197  -46.583 16.216  1.00 66.73 55   A 1 
ATOM 447   C CG    . LYS A 1 55   ? 20.922  -46.737 17.032  1.00 60.61 55   A 1 
ATOM 448   C CD    . LYS A 1 55   ? 20.941  -45.844 18.251  1.00 56.44 55   A 1 
ATOM 449   C CE    . LYS A 1 55   ? 19.624  -46.093 18.965  1.00 51.99 55   A 1 
ATOM 450   N NZ    . LYS A 1 55   ? 19.614  -45.581 20.332  1.00 46.30 55   A 1 
ATOM 451   N N     . LYS A 1 56   ? 23.924  -48.381 13.528  1.00 75.64 56   A 1 
ATOM 452   C CA    . LYS A 1 56   ? 24.892  -48.263 12.443  1.00 76.65 56   A 1 
ATOM 453   C C     . LYS A 1 56   ? 24.149  -48.047 11.132  1.00 79.36 56   A 1 
ATOM 454   O O     . LYS A 1 56   ? 23.108  -48.665 10.915  1.00 75.53 56   A 1 
ATOM 455   C CB    . LYS A 1 56   ? 25.804  -49.486 12.387  1.00 72.12 56   A 1 
ATOM 456   C CG    . LYS A 1 56   ? 26.730  -49.524 13.606  1.00 64.78 56   A 1 
ATOM 457   C CD    . LYS A 1 56   ? 27.694  -50.700 13.500  1.00 59.26 56   A 1 
ATOM 458   C CE    . LYS A 1 56   ? 28.608  -50.722 14.722  1.00 52.30 56   A 1 
ATOM 459   N NZ    . LYS A 1 56   ? 29.531  -51.876 14.684  1.00 45.25 56   A 1 
ATOM 460   N N     . PRO A 1 57   ? 24.661  -47.187 10.263  1.00 80.35 57   A 1 
ATOM 461   C CA    . PRO A 1 57   ? 24.086  -47.031 8.934   1.00 81.37 57   A 1 
ATOM 462   C C     . PRO A 1 57   ? 24.189  -48.345 8.157   1.00 82.88 57   A 1 
ATOM 463   O O     . PRO A 1 57   ? 25.227  -49.008 8.177   1.00 80.13 57   A 1 
ATOM 464   C CB    . PRO A 1 57   ? 24.863  -45.890 8.282   1.00 78.77 57   A 1 
ATOM 465   C CG    . PRO A 1 57   ? 26.202  -45.895 9.009   1.00 75.60 57   A 1 
ATOM 466   C CD    . PRO A 1 57   ? 25.849  -46.368 10.413  1.00 78.62 57   A 1 
ATOM 467   N N     . ILE A 1 58   ? 23.127  -48.701 7.482   1.00 82.52 58   A 1 
ATOM 468   C CA    . ILE A 1 58   ? 23.055  -49.933 6.698   1.00 83.49 58   A 1 
ATOM 469   C C     . ILE A 1 58   ? 23.853  -49.753 5.408   1.00 84.89 58   A 1 
ATOM 470   O O     . ILE A 1 58   ? 23.705  -48.749 4.708   1.00 81.60 58   A 1 
ATOM 471   C CB    . ILE A 1 58   ? 21.587  -50.327 6.453   1.00 80.40 58   A 1 
ATOM 472   C CG1   . ILE A 1 58   ? 20.928  -50.687 7.801   1.00 73.24 58   A 1 
ATOM 473   C CG2   . ILE A 1 58   ? 21.466  -51.502 5.478   1.00 71.56 58   A 1 
ATOM 474   C CD1   . ILE A 1 58   ? 19.419  -50.877 7.730   1.00 65.95 58   A 1 
ATOM 475   N N     . GLN A 1 59   ? 24.671  -50.725 5.072   1.00 84.79 59   A 1 
ATOM 476   C CA    . GLN A 1 59   ? 25.369  -50.740 3.791   1.00 84.92 59   A 1 
ATOM 477   C C     . GLN A 1 59   ? 24.383  -50.877 2.630   1.00 85.77 59   A 1 
ATOM 478   O O     . GLN A 1 59   ? 23.382  -51.582 2.731   1.00 81.22 59   A 1 
ATOM 479   C CB    . GLN A 1 59   ? 26.411  -51.857 3.739   1.00 82.30 59   A 1 
ATOM 480   C CG    . GLN A 1 59   ? 27.631  -51.547 4.615   1.00 75.63 59   A 1 
ATOM 481   C CD    . GLN A 1 59   ? 28.795  -52.508 4.360   1.00 70.98 59   A 1 
ATOM 482   O OE1   . GLN A 1 59   ? 28.681  -53.527 3.704   1.00 62.49 59   A 1 
ATOM 483   N NE2   . GLN A 1 59   ? 29.968  -52.191 4.858   1.00 60.35 59   A 1 
ATOM 484   N N     . ASN A 1 60   ? 24.679  -50.204 1.530   1.00 85.37 60   A 1 
ATOM 485   C CA    . ASN A 1 60   ? 23.778  -50.064 0.379   1.00 86.09 60   A 1 
ATOM 486   C C     . ASN A 1 60   ? 22.411  -49.437 0.711   1.00 86.70 60   A 1 
ATOM 487   O O     . ASN A 1 60   ? 21.493  -49.457 -0.109  1.00 80.02 60   A 1 
ATOM 488   C CB    . ASN A 1 60   ? 23.652  -51.397 -0.381  1.00 83.86 60   A 1 
ATOM 489   C CG    . ASN A 1 60   ? 24.983  -51.997 -0.785  1.00 82.51 60   A 1 
ATOM 490   O OD1   . ASN A 1 60   ? 25.907  -51.344 -1.215  1.00 71.88 60   A 1 
ATOM 491   N ND2   . ASN A 1 60   ? 25.120  -53.296 -0.655  1.00 72.29 60   A 1 
ATOM 492   N N     . GLY A 1 61   ? 22.286  -48.879 1.896   1.00 86.34 61   A 1 
ATOM 493   C CA    . GLY A 1 61   ? 21.157  -48.069 2.310   1.00 86.32 61   A 1 
ATOM 494   C C     . GLY A 1 61   ? 21.346  -46.590 1.982   1.00 87.98 61   A 1 
ATOM 495   O O     . GLY A 1 61   ? 22.370  -46.156 1.457   1.00 84.44 61   A 1 
ATOM 496   N N     . LEU A 1 62   ? 20.347  -45.792 2.328   1.00 87.19 62   A 1 
ATOM 497   C CA    . LEU A 1 62   ? 20.353  -44.353 2.054   1.00 87.66 62   A 1 
ATOM 498   C C     . LEU A 1 62   ? 21.446  -43.578 2.800   1.00 88.06 62   A 1 
ATOM 499   O O     . LEU A 1 62   ? 21.795  -42.480 2.369   1.00 84.34 62   A 1 
ATOM 500   C CB    . LEU A 1 62   ? 18.975  -43.788 2.406   1.00 86.18 62   A 1 
ATOM 501   C CG    . LEU A 1 62   ? 17.888  -44.162 1.385   1.00 85.23 62   A 1 
ATOM 502   C CD1   . LEU A 1 62   ? 16.515  -43.869 1.967   1.00 79.61 62   A 1 
ATOM 503   C CD2   . LEU A 1 62   ? 18.045  -43.366 0.091   1.00 79.71 62   A 1 
ATOM 504   N N     . LEU A 1 63   ? 21.965  -44.117 3.883   1.00 87.03 63   A 1 
ATOM 505   C CA    . LEU A 1 63   ? 22.987  -43.489 4.719   1.00 86.94 63   A 1 
ATOM 506   C C     . LEU A 1 63   ? 24.304  -44.276 4.722   1.00 87.29 63   A 1 
ATOM 507   O O     . LEU A 1 63   ? 25.052  -44.217 5.689   1.00 82.45 63   A 1 
ATOM 508   C CB    . LEU A 1 63   ? 22.432  -43.254 6.136   1.00 84.70 63   A 1 
ATOM 509   C CG    . LEU A 1 63   ? 21.196  -42.343 6.220   1.00 83.54 63   A 1 
ATOM 510   C CD1   . LEU A 1 63   ? 20.749  -42.232 7.670   1.00 77.58 63   A 1 
ATOM 511   C CD2   . LEU A 1 63   ? 21.467  -40.925 5.717   1.00 77.55 63   A 1 
ATOM 512   N N     . ASP A 1 64   ? 24.588  -44.985 3.640   1.00 86.22 64   A 1 
ATOM 513   C CA    . ASP A 1 64   ? 25.830  -45.751 3.520   1.00 86.56 64   A 1 
ATOM 514   C C     . ASP A 1 64   ? 27.057  -44.847 3.768   1.00 87.12 64   A 1 
ATOM 515   O O     . ASP A 1 64   ? 27.201  -43.808 3.111   1.00 84.58 64   A 1 
ATOM 516   C CB    . ASP A 1 64   ? 25.895  -46.411 2.136   1.00 84.91 64   A 1 
ATOM 517   C CG    . ASP A 1 64   ? 27.032  -47.423 1.979   1.00 83.67 64   A 1 
ATOM 518   O OD1   . ASP A 1 64   ? 28.200  -47.096 2.252   1.00 75.92 64   A 1 
ATOM 519   O OD2   . ASP A 1 64   ? 26.769  -48.559 1.535   1.00 76.63 64   A 1 
ATOM 520   N N     . PRO A 1 65   ? 27.955  -45.217 4.674   1.00 87.77 65   A 1 
ATOM 521   C CA    . PRO A 1 65   ? 29.103  -44.379 5.020   1.00 87.26 65   A 1 
ATOM 522   C C     . PRO A 1 65   ? 30.078  -44.150 3.862   1.00 87.45 65   A 1 
ATOM 523   O O     . PRO A 1 65   ? 30.894  -43.232 3.931   1.00 83.02 65   A 1 
ATOM 524   C CB    . PRO A 1 65   ? 29.763  -45.086 6.210   1.00 85.07 65   A 1 
ATOM 525   C CG    . PRO A 1 65   ? 29.338  -46.539 6.058   1.00 82.30 65   A 1 
ATOM 526   C CD    . PRO A 1 65   ? 27.938  -46.425 5.471   1.00 85.96 65   A 1 
ATOM 527   N N     . ARG A 1 66   ? 29.983  -44.904 2.778   1.00 87.70 66   A 1 
ATOM 528   C CA    . ARG A 1 66   ? 30.749  -44.653 1.549   1.00 87.57 66   A 1 
ATOM 529   C C     . ARG A 1 66   ? 30.337  -43.368 0.829   1.00 87.76 66   A 1 
ATOM 530   O O     . ARG A 1 66   ? 31.139  -42.797 0.101   1.00 84.48 66   A 1 
ATOM 531   C CB    . ARG A 1 66   ? 30.615  -45.850 0.603   1.00 86.69 66   A 1 
ATOM 532   C CG    . ARG A 1 66   ? 31.347  -47.084 1.147   1.00 83.74 66   A 1 
ATOM 533   C CD    . ARG A 1 66   ? 31.132  -48.292 0.243   1.00 82.74 66   A 1 
ATOM 534   N NE    . ARG A 1 66   ? 29.806  -48.872 0.449   1.00 78.67 66   A 1 
ATOM 535   C CZ    . ARG A 1 66   ? 29.286  -49.892 -0.207  1.00 76.23 66   A 1 
ATOM 536   N NH1   . ARG A 1 66   ? 29.914  -50.467 -1.197  1.00 69.61 66   A 1 
ATOM 537   N NH2   . ARG A 1 66   ? 28.123  -50.357 0.134   1.00 69.75 66   A 1 
ATOM 538   N N     . MET A 1 67   ? 29.119  -42.880 1.050   1.00 88.16 67   A 1 
ATOM 539   C CA    . MET A 1 67   ? 28.637  -41.598 0.517   1.00 88.58 67   A 1 
ATOM 540   C C     . MET A 1 67   ? 29.032  -40.391 1.379   1.00 88.36 67   A 1 
ATOM 541   O O     . MET A 1 67   ? 28.691  -39.253 1.057   1.00 83.94 67   A 1 
ATOM 542   C CB    . MET A 1 67   ? 27.122  -41.650 0.319   1.00 87.61 67   A 1 
ATOM 543   C CG    . MET A 1 67   ? 26.695  -42.658 -0.749  1.00 85.77 67   A 1 
ATOM 544   S SD    . MET A 1 67   ? 24.923  -42.578 -1.128  1.00 83.52 67   A 1 
ATOM 545   C CE    . MET A 1 67   ? 24.245  -43.348 0.352   1.00 75.01 67   A 1 
ATOM 546   N N     . GLY A 1 68   ? 29.753  -40.616 2.447   1.00 86.67 68   A 1 
ATOM 547   C CA    . GLY A 1 68   ? 30.159  -39.613 3.419   1.00 86.77 68   A 1 
ATOM 548   C C     . GLY A 1 68   ? 29.746  -39.986 4.837   1.00 87.81 68   A 1 
ATOM 549   O O     . GLY A 1 68   ? 28.992  -40.935 5.039   1.00 83.72 68   A 1 
ATOM 550   N N     . PRO A 1 69   ? 30.231  -39.245 5.830   1.00 87.17 69   A 1 
ATOM 551   C CA    . PRO A 1 69   ? 29.868  -39.512 7.214   1.00 86.47 69   A 1 
ATOM 552   C C     . PRO A 1 69   ? 28.386  -39.188 7.460   1.00 86.02 69   A 1 
ATOM 553   O O     . PRO A 1 69   ? 27.962  -38.056 7.205   1.00 81.23 69   A 1 
ATOM 554   C CB    . PRO A 1 69   ? 30.823  -38.653 8.045   1.00 84.17 69   A 1 
ATOM 555   C CG    . PRO A 1 69   ? 31.206  -37.511 7.109   1.00 81.76 69   A 1 
ATOM 556   C CD    . PRO A 1 69   ? 31.172  -38.153 5.728   1.00 85.46 69   A 1 
ATOM 557   N N     . PRO A 1 70   ? 27.602  -40.122 7.973   1.00 83.23 70   A 1 
ATOM 558   C CA    . PRO A 1 70   ? 26.163  -39.912 8.174   1.00 80.97 70   A 1 
ATOM 559   C C     . PRO A 1 70   ? 25.849  -38.922 9.294   1.00 80.39 70   A 1 
ATOM 560   O O     . PRO A 1 70   ? 24.833  -38.229 9.266   1.00 74.39 70   A 1 
ATOM 561   C CB    . PRO A 1 70   ? 25.601  -41.307 8.468   1.00 78.48 70   A 1 
ATOM 562   C CG    . PRO A 1 70   ? 26.785  -42.063 9.066   1.00 75.66 70   A 1 
ATOM 563   C CD    . PRO A 1 70   ? 27.981  -41.480 8.330   1.00 79.23 70   A 1 
ATOM 564   N N     . ASN A 1 71   ? 26.740  -38.835 10.263  1.00 80.21 71   A 1 
ATOM 565   C CA    . ASN A 1 71   ? 26.626  -37.944 11.408  1.00 78.62 71   A 1 
ATOM 566   C C     . ASN A 1 71   ? 27.988  -37.312 11.738  1.00 79.11 71   A 1 
ATOM 567   O O     . ASN A 1 71   ? 29.016  -37.652 11.149  1.00 73.86 71   A 1 
ATOM 568   C CB    . ASN A 1 71   ? 25.990  -38.729 12.578  1.00 74.12 71   A 1 
ATOM 569   C CG    . ASN A 1 71   ? 26.778  -39.953 13.005  1.00 69.06 71   A 1 
ATOM 570   O OD1   . ASN A 1 71   ? 27.958  -40.071 12.776  1.00 61.51 71   A 1 
ATOM 571   N ND2   . ASN A 1 71   ? 26.138  -40.890 13.669  1.00 64.85 71   A 1 
ATOM 572   N N     . LYS A 1 72   ? 28.002  -36.393 12.688  1.00 78.43 72   A 1 
ATOM 573   C CA    . LYS A 1 72   ? 29.237  -35.687 13.066  1.00 77.19 72   A 1 
ATOM 574   C C     . LYS A 1 72   ? 30.336  -36.594 13.636  1.00 77.61 72   A 1 
ATOM 575   O O     . LYS A 1 72   ? 31.493  -36.195 13.620  1.00 72.04 72   A 1 
ATOM 576   C CB    . LYS A 1 72   ? 28.921  -34.579 14.083  1.00 73.25 72   A 1 
ATOM 577   C CG    . LYS A 1 72   ? 28.196  -33.372 13.470  1.00 67.23 72   A 1 
ATOM 578   C CD    . LYS A 1 72   ? 28.064  -32.266 14.519  1.00 62.90 72   A 1 
ATOM 579   C CE    . LYS A 1 72   ? 27.414  -31.009 13.940  1.00 56.30 72   A 1 
ATOM 580   N NZ    . LYS A 1 72   ? 27.301  -29.930 14.950  1.00 50.45 72   A 1 
ATOM 581   N N     . SER A 1 73   ? 29.989  -37.752 14.156  1.00 75.90 73   A 1 
ATOM 582   C CA    . SER A 1 73   ? 30.942  -38.688 14.762  1.00 74.40 73   A 1 
ATOM 583   C C     . SER A 1 73   ? 31.559  -39.664 13.766  1.00 75.68 73   A 1 
ATOM 584   O O     . SER A 1 73   ? 32.603  -40.246 14.048  1.00 68.80 73   A 1 
ATOM 585   C CB    . SER A 1 73   ? 30.270  -39.465 15.892  1.00 69.36 73   A 1 
ATOM 586   O OG    . SER A 1 73   ? 29.122  -40.153 15.453  1.00 61.85 73   A 1 
ATOM 587   N N     . GLY A 1 74   ? 30.912  -39.861 12.631  1.00 76.86 74   A 1 
ATOM 588   C CA    . GLY A 1 74   ? 31.362  -40.805 11.626  1.00 77.02 74   A 1 
ATOM 589   C C     . GLY A 1 74   ? 32.550  -40.302 10.801  1.00 79.75 74   A 1 
ATOM 590   O O     . GLY A 1 74   ? 32.796  -39.107 10.674  1.00 75.29 74   A 1 
ATOM 591   N N     . CYS A 1 75   ? 33.246  -41.242 10.185  1.00 82.30 75   A 1 
ATOM 592   C CA    . CYS A 1 75   ? 34.223  -40.985 9.133   1.00 83.01 75   A 1 
ATOM 593   C C     . CYS A 1 75   ? 33.709  -41.555 7.807   1.00 84.71 75   A 1 
ATOM 594   O O     . CYS A 1 75   ? 32.994  -42.553 7.788   1.00 79.99 75   A 1 
ATOM 595   C CB    . CYS A 1 75   ? 35.584  -41.574 9.518   1.00 78.22 75   A 1 
ATOM 596   S SG    . CYS A 1 75   ? 36.288  -40.663 10.931  1.00 67.40 75   A 1 
ATOM 597   N N     . CYS A 1 76   ? 34.081  -40.929 6.716   1.00 84.07 76   A 1 
ATOM 598   C CA    . CYS A 1 76   ? 33.752  -41.432 5.390   1.00 84.59 76   A 1 
ATOM 599   C C     . CYS A 1 76   ? 34.607  -42.660 5.057   1.00 85.60 76   A 1 
ATOM 600   O O     . CYS A 1 76   ? 35.830  -42.592 5.143   1.00 83.52 76   A 1 
ATOM 601   C CB    . CYS A 1 76   ? 33.974  -40.302 4.385   1.00 83.65 76   A 1 
ATOM 602   S SG    . CYS A 1 76   ? 33.615  -40.858 2.694   1.00 79.61 76   A 1 
ATOM 603   N N     . GLU A 1 77   ? 33.989  -43.727 4.607   1.00 85.08 77   A 1 
ATOM 604   C CA    . GLU A 1 77   ? 34.731  -44.926 4.186   1.00 84.97 77   A 1 
ATOM 605   C C     . GLU A 1 77   ? 35.504  -44.719 2.878   1.00 85.43 77   A 1 
ATOM 606   O O     . GLU A 1 77   ? 36.523  -45.361 2.654   1.00 80.38 77   A 1 
ATOM 607   C CB    . GLU A 1 77   ? 33.777  -46.113 4.024   1.00 82.60 77   A 1 
ATOM 608   C CG    . GLU A 1 77   ? 33.217  -46.609 5.359   1.00 75.85 77   A 1 
ATOM 609   C CD    . GLU A 1 77   ? 32.407  -47.904 5.217   1.00 71.44 77   A 1 
ATOM 610   O OE1   . GLU A 1 77   ? 32.142  -48.530 6.266   1.00 63.43 77   A 1 
ATOM 611   O OE2   . GLU A 1 77   ? 32.046  -48.273 4.079   1.00 63.42 77   A 1 
ATOM 612   N N     . THR A 1 78   ? 35.054  -43.813 2.028   1.00 85.95 78   A 1 
ATOM 613   C CA    . THR A 1 78   ? 35.673  -43.578 0.719   1.00 85.68 78   A 1 
ATOM 614   C C     . THR A 1 78   ? 36.932  -42.715 0.807   1.00 85.86 78   A 1 
ATOM 615   O O     . THR A 1 78   ? 37.959  -43.053 0.223   1.00 81.19 78   A 1 
ATOM 616   C CB    . THR A 1 78   ? 34.676  -42.911 -0.239  1.00 83.91 78   A 1 
ATOM 617   O OG1   . THR A 1 78   ? 33.459  -43.611 -0.258  1.00 72.99 78   A 1 
ATOM 618   C CG2   . THR A 1 78   ? 35.194  -42.886 -1.670  1.00 73.17 78   A 1 
ATOM 619   N N     . CYS A 1 79   ? 36.859  -41.595 1.497   1.00 85.27 79   A 1 
ATOM 620   C CA    . CYS A 1 79   ? 37.977  -40.649 1.579   1.00 84.13 79   A 1 
ATOM 621   C C     . CYS A 1 79   ? 38.626  -40.568 2.966   1.00 84.71 79   A 1 
ATOM 622   O O     . CYS A 1 79   ? 39.595  -39.829 3.142   1.00 79.78 79   A 1 
ATOM 623   C CB    . CYS A 1 79   ? 37.521  -39.275 1.078   1.00 81.13 79   A 1 
ATOM 624   S SG    . CYS A 1 79   ? 36.356  -38.486 2.228   1.00 76.83 79   A 1 
ATOM 625   N N     . HIS A 1 80   ? 38.093  -41.287 3.936   1.00 85.01 80   A 1 
ATOM 626   C CA    . HIS A 1 80   ? 38.513  -41.254 5.341   1.00 84.95 80   A 1 
ATOM 627   C C     . HIS A 1 80   ? 38.510  -39.854 5.981   1.00 85.09 80   A 1 
ATOM 628   O O     . HIS A 1 80   ? 39.158  -39.623 7.003   1.00 77.29 80   A 1 
ATOM 629   C CB    . HIS A 1 80   ? 39.847  -41.993 5.514   1.00 82.18 80   A 1 
ATOM 630   C CG    . HIS A 1 80   ? 39.815  -43.401 4.994   1.00 80.61 80   A 1 
ATOM 631   N ND1   . HIS A 1 80   ? 39.118  -44.455 5.533   1.00 70.84 80   A 1 
ATOM 632   C CD2   . HIS A 1 80   ? 40.461  -43.880 3.884   1.00 70.78 80   A 1 
ATOM 633   C CE1   . HIS A 1 80   ? 39.342  -45.538 4.770   1.00 69.01 80   A 1 
ATOM 634   N NE2   . HIS A 1 80   ? 40.155  -45.229 3.763   1.00 70.86 80   A 1 
ATOM 635   N N     . GLY A 1 81   ? 37.791  -38.923 5.375   1.00 83.43 81   A 1 
ATOM 636   C CA    . GLY A 1 81   ? 37.614  -37.573 5.883   1.00 83.09 81   A 1 
ATOM 637   C C     . GLY A 1 81   ? 36.558  -37.497 6.980   1.00 84.65 81   A 1 
ATOM 638   O O     . GLY A 1 81   ? 35.607  -38.276 7.019   1.00 81.01 81   A 1 
ATOM 639   N N     . ASN A 1 82   ? 36.711  -36.504 7.830   1.00 85.11 82   A 1 
ATOM 640   C CA    . ASN A 1 82   ? 35.724  -36.171 8.850   1.00 84.64 82   A 1 
ATOM 641   C C     . ASN A 1 82   ? 34.513  -35.460 8.235   1.00 85.41 82   A 1 
ATOM 642   O O     . ASN A 1 82   ? 34.566  -34.961 7.112   1.00 81.30 82   A 1 
ATOM 643   C CB    . ASN A 1 82   ? 36.403  -35.287 9.905   1.00 80.65 82   A 1 
ATOM 644   C CG    . ASN A 1 82   ? 37.573  -35.977 10.579  1.00 74.87 82   A 1 
ATOM 645   O OD1   . ASN A 1 82   ? 37.593  -37.170 10.770  1.00 65.28 82   A 1 
ATOM 646   N ND2   . ASN A 1 82   ? 38.581  -35.219 10.950  1.00 69.44 82   A 1 
ATOM 647   N N     . PHE A 1 83   ? 33.462  -35.289 9.025   1.00 84.71 83   A 1 
ATOM 648   C CA    . PHE A 1 83   ? 32.260  -34.563 8.602   1.00 84.33 83   A 1 
ATOM 649   C C     . PHE A 1 83   ? 32.540  -33.160 8.024   1.00 84.86 83   A 1 
ATOM 650   O O     . PHE A 1 83   ? 31.828  -32.703 7.132   1.00 81.88 83   A 1 
ATOM 651   C CB    . PHE A 1 83   ? 31.321  -34.454 9.806   1.00 81.71 83   A 1 
ATOM 652   C CG    . PHE A 1 83   ? 29.987  -33.830 9.478   1.00 80.54 83   A 1 
ATOM 653   C CD1   . PHE A 1 83   ? 29.774  -32.451 9.662   1.00 75.17 83   A 1 
ATOM 654   C CD2   . PHE A 1 83   ? 28.954  -34.626 8.948   1.00 74.60 83   A 1 
ATOM 655   C CE1   . PHE A 1 83   ? 28.545  -31.872 9.318   1.00 70.90 83   A 1 
ATOM 656   C CE2   . PHE A 1 83   ? 27.723  -34.050 8.605   1.00 71.05 83   A 1 
ATOM 657   C CZ    . PHE A 1 83   ? 27.518  -32.670 8.789   1.00 71.58 83   A 1 
ATOM 658   N N     . ARG A 1 84   ? 33.577  -32.477 8.507   1.00 85.86 84   A 1 
ATOM 659   C CA    . ARG A 1 84   ? 33.951  -31.146 8.007   1.00 85.06 84   A 1 
ATOM 660   C C     . ARG A 1 84   ? 34.747  -31.184 6.703   1.00 85.68 84   A 1 
ATOM 661   O O     . ARG A 1 84   ? 34.602  -30.286 5.897   1.00 81.73 84   A 1 
ATOM 662   C CB    . ARG A 1 84   ? 34.739  -30.374 9.075   1.00 82.54 84   A 1 
ATOM 663   C CG    . ARG A 1 84   ? 33.845  -29.931 10.241  1.00 73.46 84   A 1 
ATOM 664   C CD    . ARG A 1 84   ? 34.647  -29.045 11.199  1.00 71.13 84   A 1 
ATOM 665   N NE    . ARG A 1 84   ? 33.815  -28.542 12.308  1.00 63.55 84   A 1 
ATOM 666   C CZ    . ARG A 1 84   ? 34.216  -27.710 13.254  1.00 56.75 84   A 1 
ATOM 667   N NH1   . ARG A 1 84   ? 35.439  -27.243 13.296  1.00 52.09 84   A 1 
ATOM 668   N NH2   . ARG A 1 84   ? 33.389  -27.324 14.182  1.00 49.74 84   A 1 
ATOM 669   N N     . GLU A 1 85   ? 35.563  -32.187 6.515   1.00 84.95 85   A 1 
ATOM 670   C CA    . GLU A 1 85   ? 36.500  -32.264 5.388   1.00 84.65 85   A 1 
ATOM 671   C C     . GLU A 1 85   ? 35.921  -33.020 4.192   1.00 85.82 85   A 1 
ATOM 672   O O     . GLU A 1 85   ? 36.199  -32.679 3.047   1.00 81.75 85   A 1 
ATOM 673   C CB    . GLU A 1 85   ? 37.782  -32.969 5.849   1.00 81.46 85   A 1 
ATOM 674   C CG    . GLU A 1 85   ? 38.547  -32.192 6.926   1.00 73.15 85   A 1 
ATOM 675   C CD    . GLU A 1 85   ? 39.668  -33.008 7.569   1.00 68.41 85   A 1 
ATOM 676   O OE1   . GLU A 1 85   ? 40.485  -32.390 8.285   1.00 61.38 85   A 1 
ATOM 677   O OE2   . GLU A 1 85   ? 39.665  -34.254 7.422   1.00 60.96 85   A 1 
ATOM 678   N N     . CYS A 1 86   ? 35.125  -34.040 4.450   1.00 86.07 86   A 1 
ATOM 679   C CA    . CYS A 1 86   ? 34.549  -34.856 3.394   1.00 86.78 86   A 1 
ATOM 680   C C     . CYS A 1 86   ? 33.508  -34.053 2.591   1.00 87.87 86   A 1 
ATOM 681   O O     . CYS A 1 86   ? 32.484  -33.650 3.152   1.00 85.88 86   A 1 
ATOM 682   C CB    . CYS A 1 86   ? 33.945  -36.123 4.014   1.00 85.12 86   A 1 
ATOM 683   S SG    . CYS A 1 86   ? 33.235  -37.172 2.716   1.00 80.45 86   A 1 
ATOM 684   N N     . PRO A 1 87   ? 33.697  -33.876 1.270   1.00 88.94 87   A 1 
ATOM 685   C CA    . PRO A 1 87   ? 32.697  -33.215 0.429   1.00 88.84 87   A 1 
ATOM 686   C C     . PRO A 1 87   ? 31.435  -34.062 0.249   1.00 88.81 87   A 1 
ATOM 687   O O     . PRO A 1 87   ? 30.380  -33.534 -0.095  1.00 83.80 87   A 1 
ATOM 688   C CB    . PRO A 1 87   ? 33.423  -32.950 -0.895  1.00 86.84 87   A 1 
ATOM 689   C CG    . PRO A 1 87   ? 34.446  -34.078 -0.978  1.00 85.08 87   A 1 
ATOM 690   C CD    . PRO A 1 87   ? 34.841  -34.302 0.477   1.00 87.62 87   A 1 
ATOM 691   N N     . GLY A 1 88   ? 31.529  -35.357 0.515   1.00 87.29 88   A 1 
ATOM 692   C CA    . GLY A 1 88   ? 30.521  -36.352 0.203   1.00 88.00 88   A 1 
ATOM 693   C C     . GLY A 1 88   ? 30.744  -36.984 -1.167  1.00 89.27 88   A 1 
ATOM 694   O O     . GLY A 1 88   ? 31.384  -36.404 -2.043  1.00 85.49 88   A 1 
ATOM 695   N N     . HIS A 1 89   ? 30.201  -38.171 -1.347  1.00 90.72 89   A 1 
ATOM 696   C CA    . HIS A 1 89   ? 30.345  -38.975 -2.555  1.00 90.71 89   A 1 
ATOM 697   C C     . HIS A 1 89   ? 28.972  -39.430 -3.032  1.00 90.74 89   A 1 
ATOM 698   O O     . HIS A 1 89   ? 28.058  -39.602 -2.230  1.00 87.57 89   A 1 
ATOM 699   C CB    . HIS A 1 89   ? 31.273  -40.161 -2.267  1.00 89.54 89   A 1 
ATOM 700   C CG    . HIS A 1 89   ? 32.596  -39.741 -1.702  1.00 90.09 89   A 1 
ATOM 701   N ND1   . HIS A 1 89   ? 33.619  -39.117 -2.383  1.00 81.77 89   A 1 
ATOM 702   C CD2   . HIS A 1 89   ? 32.970  -39.791 -0.383  1.00 81.87 89   A 1 
ATOM 703   C CE1   . HIS A 1 89   ? 34.574  -38.809 -1.493  1.00 82.47 89   A 1 
ATOM 704   N NE2   . HIS A 1 89   ? 34.212  -39.199 -0.272  1.00 84.08 89   A 1 
ATOM 705   N N     . TYR A 1 90   ? 28.815  -39.604 -4.326  1.00 90.48 90   A 1 
ATOM 706   C CA    . TYR A 1 90   ? 27.541  -40.020 -4.893  1.00 90.81 90   A 1 
ATOM 707   C C     . TYR A 1 90   ? 27.339  -41.527 -4.756  1.00 90.70 90   A 1 
ATOM 708   O O     . TYR A 1 90   ? 28.277  -42.315 -4.890  1.00 87.64 90   A 1 
ATOM 709   C CB    . TYR A 1 90   ? 27.430  -39.562 -6.347  1.00 89.56 90   A 1 
ATOM 710   C CG    . TYR A 1 90   ? 27.330  -38.062 -6.484  1.00 89.55 90   A 1 
ATOM 711   C CD1   . TYR A 1 90   ? 26.076  -37.431 -6.456  1.00 84.10 90   A 1 
ATOM 712   C CD2   . TYR A 1 90   ? 28.496  -37.278 -6.588  1.00 83.87 90   A 1 
ATOM 713   C CE1   . TYR A 1 90   ? 25.976  -36.038 -6.506  1.00 81.94 90   A 1 
ATOM 714   C CE2   . TYR A 1 90   ? 28.411  -35.877 -6.632  1.00 82.17 90   A 1 
ATOM 715   C CZ    . TYR A 1 90   ? 27.146  -35.265 -6.585  1.00 84.40 90   A 1 
ATOM 716   O OH    . TYR A 1 90   ? 27.057  -33.900 -6.592  1.00 82.02 90   A 1 
ATOM 717   N N     . GLY A 1 91   ? 26.105  -41.913 -4.545  1.00 90.28 91   A 1 
ATOM 718   C CA    . GLY A 1 91   ? 25.624  -43.254 -4.847  1.00 90.22 91   A 1 
ATOM 719   C C     . GLY A 1 91   ? 24.877  -43.264 -6.176  1.00 91.26 91   A 1 
ATOM 720   O O     . GLY A 1 91   ? 24.680  -42.220 -6.800  1.00 88.92 91   A 1 
ATOM 721   N N     . TYR A 1 92   ? 24.443  -44.421 -6.605  1.00 91.17 92   A 1 
ATOM 722   C CA    . TYR A 1 92   ? 23.581  -44.554 -7.772  1.00 91.26 92   A 1 
ATOM 723   C C     . TYR A 1 92   ? 22.421  -45.507 -7.503  1.00 91.25 92   A 1 
ATOM 724   O O     . TYR A 1 92   ? 22.531  -46.448 -6.724  1.00 88.97 92   A 1 
ATOM 725   C CB    . TYR A 1 92   ? 24.396  -44.963 -9.009  1.00 89.86 92   A 1 
ATOM 726   C CG    . TYR A 1 92   ? 24.942  -46.374 -8.980  1.00 89.93 92   A 1 
ATOM 727   C CD1   . TYR A 1 92   ? 26.167  -46.654 -8.336  1.00 85.82 92   A 1 
ATOM 728   C CD2   . TYR A 1 92   ? 24.233  -47.420 -9.592  1.00 85.88 92   A 1 
ATOM 729   C CE1   . TYR A 1 92   ? 26.673  -47.960 -8.300  1.00 84.43 92   A 1 
ATOM 730   C CE2   . TYR A 1 92   ? 24.729  -48.735 -9.560  1.00 84.68 92   A 1 
ATOM 731   C CZ    . TYR A 1 92   ? 25.950  -49.000 -8.913  1.00 85.33 92   A 1 
ATOM 732   O OH    . TYR A 1 92   ? 26.435  -50.282 -8.871  1.00 83.78 92   A 1 
ATOM 733   N N     . LEU A 1 93   ? 21.305  -45.243 -8.168  1.00 91.26 93   A 1 
ATOM 734   C CA    . LEU A 1 93   ? 20.140  -46.110 -8.175  1.00 91.16 93   A 1 
ATOM 735   C C     . LEU A 1 93   ? 19.771  -46.389 -9.629  1.00 91.47 93   A 1 
ATOM 736   O O     . LEU A 1 93   ? 19.434  -45.462 -10.364 1.00 89.13 93   A 1 
ATOM 737   C CB    . LEU A 1 93   ? 19.003  -45.423 -7.403  1.00 89.75 93   A 1 
ATOM 738   C CG    . LEU A 1 93   ? 17.654  -46.161 -7.473  1.00 88.02 93   A 1 
ATOM 739   C CD1   . LEU A 1 93   ? 17.704  -47.514 -6.767  1.00 80.64 93   A 1 
ATOM 740   C CD2   . LEU A 1 93   ? 16.570  -45.318 -6.813  1.00 80.72 93   A 1 
ATOM 741   N N     . VAL A 1 94   ? 19.820  -47.639 -10.025 1.00 91.29 94   A 1 
ATOM 742   C CA    . VAL A 1 94   ? 19.388  -48.066 -11.357 1.00 91.26 94   A 1 
ATOM 743   C C     . VAL A 1 94   ? 17.876  -48.250 -11.345 1.00 91.14 94   A 1 
ATOM 744   O O     . VAL A 1 94   ? 17.336  -48.950 -10.489 1.00 88.48 94   A 1 
ATOM 745   C CB    . VAL A 1 94   ? 20.117  -49.341 -11.810 1.00 89.48 94   A 1 
ATOM 746   C CG1   . VAL A 1 94   ? 19.737  -49.708 -13.244 1.00 80.98 94   A 1 
ATOM 747   C CG2   . VAL A 1 94   ? 21.638  -49.147 -11.767 1.00 81.69 94   A 1 
ATOM 748   N N     . LEU A 1 95   ? 17.198  -47.621 -12.285 1.00 89.54 95   A 1 
ATOM 749   C CA    . LEU A 1 95   ? 15.756  -47.750 -12.437 1.00 89.46 95   A 1 
ATOM 750   C C     . LEU A 1 95   ? 15.412  -48.962 -13.304 1.00 89.43 95   A 1 
ATOM 751   O O     . LEU A 1 95   ? 16.090  -49.250 -14.290 1.00 86.15 95   A 1 
ATOM 752   C CB    . LEU A 1 95   ? 15.167  -46.457 -13.019 1.00 88.11 95   A 1 
ATOM 753   C CG    . LEU A 1 95   ? 15.415  -45.192 -12.175 1.00 87.20 95   A 1 
ATOM 754   C CD1   . LEU A 1 95   ? 14.766  -43.996 -12.859 1.00 81.50 95   A 1 
ATOM 755   C CD2   . LEU A 1 95   ? 14.843  -45.304 -10.764 1.00 81.42 95   A 1 
ATOM 756   N N     . ALA A 1 96   ? 14.329  -49.625 -12.964 1.00 88.52 96   A 1 
ATOM 757   C CA    . ALA A 1 96   ? 13.840  -50.770 -13.730 1.00 87.61 96   A 1 
ATOM 758   C C     . ALA A 1 96   ? 13.412  -50.390 -15.156 1.00 88.19 96   A 1 
ATOM 759   O O     . ALA A 1 96   ? 13.643  -51.128 -16.114 1.00 84.14 96   A 1 
ATOM 760   C CB    . ALA A 1 96   ? 12.669  -51.378 -12.958 1.00 85.23 96   A 1 
ATOM 761   N N     . LEU A 1 97   ? 12.802  -49.221 -15.291 1.00 88.29 97   A 1 
ATOM 762   C CA    . LEU A 1 97   ? 12.405  -48.635 -16.566 1.00 88.42 97   A 1 
ATOM 763   C C     . LEU A 1 97   ? 12.787  -47.152 -16.593 1.00 89.50 97   A 1 
ATOM 764   O O     . LEU A 1 97   ? 12.755  -46.495 -15.547 1.00 87.21 97   A 1 
ATOM 765   C CB    . LEU A 1 97   ? 10.895  -48.823 -16.780 1.00 86.39 97   A 1 
ATOM 766   C CG    . LEU A 1 97   ? 10.465  -50.266 -17.092 1.00 82.91 97   A 1 
ATOM 767   C CD1   . LEU A 1 97   ? 8.944   -50.354 -17.118 1.00 77.38 97   A 1 
ATOM 768   C CD2   . LEU A 1 97   ? 10.987  -50.748 -18.445 1.00 77.89 97   A 1 
ATOM 769   N N     . PRO A 1 98   ? 13.118  -46.605 -17.767 1.00 89.95 98   A 1 
ATOM 770   C CA    . PRO A 1 98   ? 13.436  -45.191 -17.877 1.00 90.28 98   A 1 
ATOM 771   C C     . PRO A 1 98   ? 12.213  -44.325 -17.566 1.00 90.67 98   A 1 
ATOM 772   O O     . PRO A 1 98   ? 11.079  -44.678 -17.892 1.00 88.21 98   A 1 
ATOM 773   C CB    . PRO A 1 98   ? 13.945  -44.997 -19.308 1.00 88.54 98   A 1 
ATOM 774   C CG    . PRO A 1 98   ? 13.259  -46.114 -20.086 1.00 85.59 98   A 1 
ATOM 775   C CD    . PRO A 1 98   ? 13.180  -47.248 -19.065 1.00 88.38 98   A 1 
ATOM 776   N N     . VAL A 1 99   ? 12.454  -43.170 -16.991 1.00 90.31 99   A 1 
ATOM 777   C CA    . VAL A 1 99   ? 11.421  -42.176 -16.689 1.00 90.60 99   A 1 
ATOM 778   C C     . VAL A 1 99   ? 11.829  -40.798 -17.200 1.00 90.80 99   A 1 
ATOM 779   O O     . VAL A 1 99   ? 13.004  -40.535 -17.465 1.00 88.60 99   A 1 
ATOM 780   C CB    . VAL A 1 99   ? 11.072  -42.136 -15.187 1.00 89.45 99   A 1 
ATOM 781   C CG1   . VAL A 1 99   ? 10.458  -43.457 -14.723 1.00 81.06 99   A 1 
ATOM 782   C CG2   . VAL A 1 99   ? 12.276  -41.808 -14.303 1.00 81.04 99   A 1 
ATOM 783   N N     . TYR A 1 100  ? 10.861  -39.911 -17.355 1.00 89.48 100  A 1 
ATOM 784   C CA    . TYR A 1 100  ? 11.147  -38.543 -17.771 1.00 89.56 100  A 1 
ATOM 785   C C     . TYR A 1 100  ? 11.723  -37.721 -16.619 1.00 89.59 100  A 1 
ATOM 786   O O     . TYR A 1 100  ? 11.201  -37.727 -15.506 1.00 87.10 100  A 1 
ATOM 787   C CB    . TYR A 1 100  ? 9.888   -37.878 -18.328 1.00 88.88 100  A 1 
ATOM 788   C CG    . TYR A 1 100  ? 9.320   -38.538 -19.561 1.00 89.53 100  A 1 
ATOM 789   C CD1   . TYR A 1 100  ? 10.094  -38.650 -20.728 1.00 84.27 100  A 1 
ATOM 790   C CD2   . TYR A 1 100  ? 8.004   -39.046 -19.553 1.00 84.55 100  A 1 
ATOM 791   C CE1   . TYR A 1 100  ? 9.567   -39.254 -21.879 1.00 82.91 100  A 1 
ATOM 792   C CE2   . TYR A 1 100  ? 7.467   -39.650 -20.699 1.00 83.22 100  A 1 
ATOM 793   C CZ    . TYR A 1 100  ? 8.252   -39.751 -21.859 1.00 85.96 100  A 1 
ATOM 794   O OH    . TYR A 1 100  ? 7.733   -40.339 -22.983 1.00 84.18 100  A 1 
ATOM 795   N N     . ASN A 1 101  ? 12.733  -36.938 -16.921 1.00 89.65 101  A 1 
ATOM 796   C CA    . ASN A 1 101  ? 13.144  -35.854 -16.041 1.00 89.62 101  A 1 
ATOM 797   C C     . ASN A 1 101  ? 12.217  -34.649 -16.268 1.00 89.74 101  A 1 
ATOM 798   O O     . ASN A 1 101  ? 12.146  -34.111 -17.373 1.00 86.79 101  A 1 
ATOM 799   C CB    . ASN A 1 101  ? 14.626  -35.539 -16.295 1.00 87.91 101  A 1 
ATOM 800   C CG    . ASN A 1 101  ? 15.176  -34.493 -15.342 1.00 87.95 101  A 1 
ATOM 801   O OD1   . ASN A 1 101  ? 14.487  -33.611 -14.858 1.00 78.22 101  A 1 
ATOM 802   N ND2   . ASN A 1 101  ? 16.452  -34.562 -15.038 1.00 79.41 101  A 1 
ATOM 803   N N     . VAL A 1 102  ? 11.536  -34.198 -15.229 1.00 89.65 102  A 1 
ATOM 804   C CA    . VAL A 1 102  ? 10.583  -33.085 -15.332 1.00 89.39 102  A 1 
ATOM 805   C C     . VAL A 1 102  ? 11.228  -31.784 -15.828 1.00 89.49 102  A 1 
ATOM 806   O O     . VAL A 1 102  ? 10.575  -31.004 -16.515 1.00 85.64 102  A 1 
ATOM 807   C CB    . VAL A 1 102  ? 9.858   -32.883 -13.983 1.00 87.38 102  A 1 
ATOM 808   C CG1   . VAL A 1 102  ? 10.739  -32.266 -12.891 1.00 79.25 102  A 1 
ATOM 809   C CG2   . VAL A 1 102  ? 8.605   -32.027 -14.157 1.00 79.49 102  A 1 
ATOM 810   N N     . GLY A 1 103  ? 12.498  -31.571 -15.531 1.00 88.60 103  A 1 
ATOM 811   C CA    . GLY A 1 103  ? 13.254  -30.411 -16.003 1.00 88.52 103  A 1 
ATOM 812   C C     . GLY A 1 103  ? 13.550  -30.447 -17.502 1.00 89.37 103  A 1 
ATOM 813   O O     . GLY A 1 103  ? 13.525  -29.410 -18.165 1.00 86.21 103  A 1 
ATOM 814   N N     . TYR A 1 104  ? 13.759  -31.635 -18.048 1.00 89.69 104  A 1 
ATOM 815   C CA    . TYR A 1 104  ? 14.030  -31.825 -19.475 1.00 89.96 104  A 1 
ATOM 816   C C     . TYR A 1 104  ? 12.786  -32.154 -20.303 1.00 89.68 104  A 1 
ATOM 817   O O     . TYR A 1 104  ? 12.851  -32.140 -21.530 1.00 86.13 104  A 1 
ATOM 818   C CB    . TYR A 1 104  ? 15.108  -32.903 -19.648 1.00 89.63 104  A 1 
ATOM 819   C CG    . TYR A 1 104  ? 16.441  -32.553 -19.025 1.00 90.73 104  A 1 
ATOM 820   C CD1   . TYR A 1 104  ? 17.053  -31.311 -19.288 1.00 86.02 104  A 1 
ATOM 821   C CD2   . TYR A 1 104  ? 17.096  -33.476 -18.186 1.00 86.42 104  A 1 
ATOM 822   C CE1   . TYR A 1 104  ? 18.293  -30.990 -18.721 1.00 85.04 104  A 1 
ATOM 823   C CE2   . TYR A 1 104  ? 18.341  -33.167 -17.617 1.00 85.32 104  A 1 
ATOM 824   C CZ    . TYR A 1 104  ? 18.934  -31.923 -17.885 1.00 88.22 104  A 1 
ATOM 825   O OH    . TYR A 1 104  ? 20.150  -31.611 -17.330 1.00 86.64 104  A 1 
ATOM 826   N N     . LEU A 1 105  ? 11.653  -32.402 -19.671 1.00 89.10 105  A 1 
ATOM 827   C CA    . LEU A 1 105  ? 10.438  -32.840 -20.360 1.00 89.04 105  A 1 
ATOM 828   C C     . LEU A 1 105  ? 9.986   -31.872 -21.464 1.00 89.16 105  A 1 
ATOM 829   O O     . LEU A 1 105  ? 9.497   -32.313 -22.501 1.00 86.52 105  A 1 
ATOM 830   C CB    . LEU A 1 105  ? 9.339   -33.054 -19.308 1.00 87.33 105  A 1 
ATOM 831   C CG    . LEU A 1 105  ? 8.025   -33.627 -19.870 1.00 85.05 105  A 1 
ATOM 832   C CD1   . LEU A 1 105  ? 8.202   -35.003 -20.494 1.00 78.51 105  A 1 
ATOM 833   C CD2   . LEU A 1 105  ? 7.005   -33.758 -18.738 1.00 78.45 105  A 1 
ATOM 834   N N     . GLY A 1 106  ? 10.162  -30.571 -21.264 1.00 87.92 106  A 1 
ATOM 835   C CA    . GLY A 1 106  ? 9.886   -29.579 -22.306 1.00 87.49 106  A 1 
ATOM 836   C C     . GLY A 1 106  ? 10.759  -29.790 -23.544 1.00 88.47 106  A 1 
ATOM 837   O O     . GLY A 1 106  ? 10.241  -29.864 -24.659 1.00 86.18 106  A 1 
ATOM 838   N N     . THR A 1 107  ? 12.052  -29.969 -23.327 1.00 89.55 107  A 1 
ATOM 839   C CA    . THR A 1 107  ? 13.020  -30.245 -24.397 1.00 89.81 107  A 1 
ATOM 840   C C     . THR A 1 107  ? 12.729  -31.576 -25.091 1.00 90.22 107  A 1 
ATOM 841   O O     . THR A 1 107  ? 12.757  -31.640 -26.314 1.00 87.99 107  A 1 
ATOM 842   C CB    . THR A 1 107  ? 14.447  -30.257 -23.841 1.00 88.67 107  A 1 
ATOM 843   O OG1   . THR A 1 107  ? 14.668  -29.114 -23.047 1.00 76.28 107  A 1 
ATOM 844   C CG2   . THR A 1 107  ? 15.493  -30.248 -24.950 1.00 75.77 107  A 1 
ATOM 845   N N     . VAL A 1 108  ? 12.395  -32.614 -24.337 1.00 90.87 108  A 1 
ATOM 846   C CA    . VAL A 1 108  ? 12.005  -33.919 -24.896 1.00 91.04 108  A 1 
ATOM 847   C C     . VAL A 1 108  ? 10.799  -33.775 -25.830 1.00 91.03 108  A 1 
ATOM 848   O O     . VAL A 1 108  ? 10.813  -34.298 -26.941 1.00 89.28 108  A 1 
ATOM 849   C CB    . VAL A 1 108  ? 11.712  -34.929 -23.769 1.00 90.52 108  A 1 
ATOM 850   C CG1   . VAL A 1 108  ? 11.106  -36.237 -24.283 1.00 84.43 108  A 1 
ATOM 851   C CG2   . VAL A 1 108  ? 12.994  -35.293 -23.014 1.00 84.44 108  A 1 
ATOM 852   N N     . VAL A 1 109  ? 9.781   -33.034 -25.424 1.00 90.39 109  A 1 
ATOM 853   C CA    . VAL A 1 109  ? 8.600   -32.781 -26.265 1.00 89.95 109  A 1 
ATOM 854   C C     . VAL A 1 109  ? 8.973   -32.001 -27.529 1.00 89.75 109  A 1 
ATOM 855   O O     . VAL A 1 109  ? 8.478   -32.324 -28.609 1.00 87.95 109  A 1 
ATOM 856   C CB    . VAL A 1 109  ? 7.508   -32.054 -25.463 1.00 88.99 109  A 1 
ATOM 857   C CG1   . VAL A 1 109  ? 6.337   -31.585 -26.330 1.00 81.04 109  A 1 
ATOM 858   C CG2   . VAL A 1 109  ? 6.919   -32.979 -24.398 1.00 81.18 109  A 1 
ATOM 859   N N     . ASP A 1 110  ? 9.847   -31.009 -27.420 1.00 89.42 110  A 1 
ATOM 860   C CA    . ASP A 1 110  ? 10.271  -30.222 -28.577 1.00 88.94 110  A 1 
ATOM 861   C C     . ASP A 1 110  ? 11.100  -31.049 -29.574 1.00 89.06 110  A 1 
ATOM 862   O O     . ASP A 1 110  ? 10.897  -30.927 -30.784 1.00 86.55 110  A 1 
ATOM 863   C CB    . ASP A 1 110  ? 11.023  -28.968 -28.107 1.00 87.26 110  A 1 
ATOM 864   C CG    . ASP A 1 110  ? 10.103  -27.884 -27.526 1.00 82.87 110  A 1 
ATOM 865   O OD1   . ASP A 1 110  ? 8.868   -27.941 -27.753 1.00 76.18 110  A 1 
ATOM 866   O OD2   . ASP A 1 110  ? 10.650  -26.953 -26.895 1.00 77.75 110  A 1 
ATOM 867   N N     . ILE A 1 111  ? 11.949  -31.940 -29.090 1.00 89.91 111  A 1 
ATOM 868   C CA    . ILE A 1 111  ? 12.670  -32.889 -29.951 1.00 90.07 111  A 1 
ATOM 869   C C     . ILE A 1 111  ? 11.680  -33.833 -30.642 1.00 89.76 111  A 1 
ATOM 870   O O     . ILE A 1 111  ? 11.711  -33.966 -31.866 1.00 87.69 111  A 1 
ATOM 871   C CB    . ILE A 1 111  ? 13.741  -33.663 -29.156 1.00 89.86 111  A 1 
ATOM 872   C CG1   . ILE A 1 111  ? 14.839  -32.713 -28.631 1.00 84.71 111  A 1 
ATOM 873   C CG2   . ILE A 1 111  ? 14.390  -34.741 -30.042 1.00 84.66 111  A 1 
ATOM 874   C CD1   . ILE A 1 111  ? 15.706  -33.340 -27.537 1.00 80.32 111  A 1 
ATOM 875   N N     . LEU A 1 112  ? 10.752  -34.417 -29.894 1.00 88.88 112  A 1 
ATOM 876   C CA    . LEU A 1 112  ? 9.752   -35.330 -30.454 1.00 88.22 112  A 1 
ATOM 877   C C     . LEU A 1 112  ? 8.857   -34.670 -31.511 1.00 87.75 112  A 1 
ATOM 878   O O     . LEU A 1 112  ? 8.418   -35.343 -32.441 1.00 84.92 112  A 1 
ATOM 879   C CB    . LEU A 1 112  ? 8.882   -35.907 -29.326 1.00 87.96 112  A 1 
ATOM 880   C CG    . LEU A 1 112  ? 9.575   -36.974 -28.464 1.00 86.20 112  A 1 
ATOM 881   C CD1   . LEU A 1 112  ? 8.675   -37.303 -27.279 1.00 81.43 112  A 1 
ATOM 882   C CD2   . LEU A 1 112  ? 9.828   -38.262 -29.245 1.00 81.67 112  A 1 
ATOM 883   N N     . LYS A 1 113  ? 8.609   -33.372 -31.412 1.00 87.54 113  A 1 
ATOM 884   C CA    . LYS A 1 113  ? 7.897   -32.627 -32.462 1.00 86.29 113  A 1 
ATOM 885   C C     . LYS A 1 113  ? 8.703   -32.525 -33.757 1.00 85.58 113  A 1 
ATOM 886   O O     . LYS A 1 113  ? 8.108   -32.468 -34.829 1.00 82.24 113  A 1 
ATOM 887   C CB    . LYS A 1 113  ? 7.558   -31.221 -31.967 1.00 85.18 113  A 1 
ATOM 888   C CG    . LYS A 1 113  ? 6.386   -31.211 -30.981 1.00 82.31 113  A 1 
ATOM 889   C CD    . LYS A 1 113  ? 6.281   -29.830 -30.353 1.00 80.68 113  A 1 
ATOM 890   C CE    . LYS A 1 113  ? 5.149   -29.781 -29.329 1.00 76.31 113  A 1 
ATOM 891   N NZ    . LYS A 1 113  ? 5.193   -28.506 -28.586 1.00 70.56 113  A 1 
ATOM 892   N N     . CYS A 1 114  ? 10.022  -32.497 -33.649 1.00 87.56 114  A 1 
ATOM 893   C CA    . CYS A 1 114  ? 10.915  -32.284 -34.784 1.00 86.99 114  A 1 
ATOM 894   C C     . CYS A 1 114  ? 11.330  -33.577 -35.491 1.00 86.67 114  A 1 
ATOM 895   O O     . CYS A 1 114  ? 11.714  -33.518 -36.657 1.00 82.61 114  A 1 
ATOM 896   C CB    . CYS A 1 114  ? 12.142  -31.503 -34.311 1.00 85.68 114  A 1 
ATOM 897   S SG    . CYS A 1 114  ? 11.660  -29.857 -33.707 1.00 79.31 114  A 1 
ATOM 898   N N     . ILE A 1 115  ? 11.246  -34.705 -34.826 1.00 86.08 115  A 1 
ATOM 899   C CA    . ILE A 1 115  ? 11.702  -35.992 -35.364 1.00 86.04 115  A 1 
ATOM 900   C C     . ILE A 1 115  ? 10.544  -36.906 -35.765 1.00 85.79 115  A 1 
ATOM 901   O O     . ILE A 1 115  ? 9.437   -36.833 -35.222 1.00 82.37 115  A 1 
ATOM 902   C CB    . ILE A 1 115  ? 12.691  -36.693 -34.411 1.00 85.03 115  A 1 
ATOM 903   C CG1   . ILE A 1 115  ? 12.011  -37.161 -33.112 1.00 77.24 115  A 1 
ATOM 904   C CG2   . ILE A 1 115  ? 13.904  -35.784 -34.159 1.00 74.52 115  A 1 
ATOM 905   C CD1   . ILE A 1 115  ? 12.912  -37.969 -32.181 1.00 72.75 115  A 1 
ATOM 906   N N     . CYS A 1 116  ? 10.811  -37.796 -36.695 1.00 84.98 116  A 1 
ATOM 907   C CA    . CYS A 1 116  ? 9.897   -38.875 -37.051 1.00 84.06 116  A 1 
ATOM 908   C C     . CYS A 1 116  ? 9.816   -39.900 -35.911 1.00 84.45 116  A 1 
ATOM 909   O O     . CYS A 1 116  ? 10.841  -40.385 -35.435 1.00 81.59 116  A 1 
ATOM 910   C CB    . CYS A 1 116  ? 10.378  -39.523 -38.356 1.00 81.86 116  A 1 
ATOM 911   S SG    . CYS A 1 116  ? 9.280   -40.884 -38.832 1.00 74.48 116  A 1 
ATOM 912   N N     . LYS A 1 117  ? 8.615   -40.300 -35.522 1.00 83.62 117  A 1 
ATOM 913   C CA    . LYS A 1 117  ? 8.387   -41.265 -34.432 1.00 82.96 117  A 1 
ATOM 914   C C     . LYS A 1 117  ? 8.646   -42.716 -34.837 1.00 83.48 117  A 1 
ATOM 915   O O     . LYS A 1 117  ? 8.455   -43.610 -34.026 1.00 77.53 117  A 1 
ATOM 916   C CB    . LYS A 1 117  ? 6.980   -41.086 -33.828 1.00 80.06 117  A 1 
ATOM 917   C CG    . LYS A 1 117  ? 6.770   -39.770 -33.061 1.00 77.43 117  A 1 
ATOM 918   C CD    . LYS A 1 117  ? 6.547   -38.594 -34.002 1.00 72.59 117  A 1 
ATOM 919   C CE    . LYS A 1 117  ? 6.344   -37.279 -33.281 1.00 69.72 117  A 1 
ATOM 920   N NZ    . LYS A 1 117  ? 6.239   -36.177 -34.249 1.00 63.26 117  A 1 
ATOM 921   N N     . CYS A 1 118  ? 9.082   -42.934 -36.052 1.00 83.08 118  A 1 
ATOM 922   C CA    . CYS A 1 118  ? 9.453   -44.253 -36.550 1.00 81.96 118  A 1 
ATOM 923   C C     . CYS A 1 118  ? 10.964  -44.363 -36.780 1.00 82.32 118  A 1 
ATOM 924   O O     . CYS A 1 118  ? 11.612  -45.234 -36.206 1.00 75.47 118  A 1 
ATOM 925   C CB    . CYS A 1 118  ? 8.642   -44.544 -37.817 1.00 78.20 118  A 1 
ATOM 926   S SG    . CYS A 1 118  ? 8.963   -46.230 -38.402 1.00 69.37 118  A 1 
ATOM 927   N N     . CYS A 1 119  ? 11.529  -43.482 -37.600 1.00 81.93 119  A 1 
ATOM 928   C CA    . CYS A 1 119  ? 12.945  -43.556 -37.983 1.00 81.49 119  A 1 
ATOM 929   C C     . CYS A 1 119  ? 13.854  -42.554 -37.257 1.00 82.85 119  A 1 
ATOM 930   O O     . CYS A 1 119  ? 15.044  -42.505 -37.548 1.00 76.87 119  A 1 
ATOM 931   C CB    . CYS A 1 119  ? 13.064  -43.432 -39.504 1.00 77.33 119  A 1 
ATOM 932   S SG    . CYS A 1 119  ? 12.667  -41.752 -40.068 1.00 70.94 119  A 1 
ATOM 933   N N     . SER A 1 120  ? 13.307  -41.733 -36.376 1.00 83.45 120  A 1 
ATOM 934   C CA    . SER A 1 120  ? 14.023  -40.703 -35.605 1.00 84.46 120  A 1 
ATOM 935   C C     . SER A 1 120  ? 14.722  -39.621 -36.440 1.00 85.42 120  A 1 
ATOM 936   O O     . SER A 1 120  ? 15.464  -38.811 -35.894 1.00 79.82 120  A 1 
ATOM 937   C CB    . SER A 1 120  ? 14.983  -41.335 -34.593 1.00 81.93 120  A 1 
ATOM 938   O OG    . SER A 1 120  ? 14.324  -42.330 -33.841 1.00 73.56 120  A 1 
ATOM 939   N N     . SER A 1 121  ? 14.496  -39.571 -37.743 1.00 84.87 121  A 1 
ATOM 940   C CA    . SER A 1 121  ? 15.048  -38.518 -38.594 1.00 84.57 121  A 1 
ATOM 941   C C     . SER A 1 121  ? 14.269  -37.209 -38.446 1.00 85.23 121  A 1 
ATOM 942   O O     . SER A 1 121  ? 13.075  -37.212 -38.151 1.00 81.67 121  A 1 
ATOM 943   C CB    . SER A 1 121  ? 15.114  -38.959 -40.056 1.00 82.03 121  A 1 
ATOM 944   O OG    . SER A 1 121  ? 13.850  -39.273 -40.583 1.00 70.08 121  A 1 
ATOM 945   N N     . ILE A 1 122  ? 14.937  -36.092 -38.674 1.00 84.76 122  A 1 
ATOM 946   C CA    . ILE A 1 122  ? 14.278  -34.792 -38.620 1.00 85.01 122  A 1 
ATOM 947   C C     . ILE A 1 122  ? 13.291  -34.624 -39.782 1.00 84.92 122  A 1 
ATOM 948   O O     . ILE A 1 122  ? 13.542  -35.076 -40.903 1.00 81.96 122  A 1 
ATOM 949   C CB    . ILE A 1 122  ? 15.327  -33.668 -38.514 1.00 83.40 122  A 1 
ATOM 950   C CG1   . ILE A 1 122  ? 14.765  -32.490 -37.699 1.00 75.23 122  A 1 
ATOM 951   C CG2   . ILE A 1 122  ? 15.851  -33.212 -39.887 1.00 72.92 122  A 1 
ATOM 952   C CD1   . ILE A 1 122  ? 15.861  -31.623 -37.087 1.00 67.97 122  A 1 
ATOM 953   N N     . LEU A 1 123  ? 12.176  -33.967 -39.522 1.00 83.32 123  A 1 
ATOM 954   C CA    . LEU A 1 123  ? 11.097  -33.780 -40.499 1.00 82.15 123  A 1 
ATOM 955   C C     . LEU A 1 123  ? 11.371  -32.670 -41.527 1.00 82.09 123  A 1 
ATOM 956   O O     . LEU A 1 123  ? 10.568  -32.466 -42.433 1.00 77.78 123  A 1 
ATOM 957   C CB    . LEU A 1 123  ? 9.789   -33.499 -39.741 1.00 80.19 123  A 1 
ATOM 958   C CG    . LEU A 1 123  ? 9.270   -34.665 -38.880 1.00 77.46 123  A 1 
ATOM 959   C CD1   . LEU A 1 123  ? 8.092   -34.192 -38.033 1.00 72.42 123  A 1 
ATOM 960   C CD2   . LEU A 1 123  ? 8.808   -35.842 -39.736 1.00 72.04 123  A 1 
ATOM 961   N N     . LEU A 1 124  ? 12.463  -31.932 -41.364 1.00 81.80 124  A 1 
ATOM 962   C CA    . LEU A 1 124  ? 12.817  -30.843 -42.268 1.00 80.83 124  A 1 
ATOM 963   C C     . LEU A 1 124  ? 13.369  -31.363 -43.600 1.00 80.88 124  A 1 
ATOM 964   O O     . LEU A 1 124  ? 14.041  -32.391 -43.654 1.00 76.42 124  A 1 
ATOM 965   C CB    . LEU A 1 124  ? 13.846  -29.921 -41.599 1.00 78.86 124  A 1 
ATOM 966   C CG    . LEU A 1 124  ? 13.294  -29.092 -40.430 1.00 75.68 124  A 1 
ATOM 967   C CD1   . LEU A 1 124  ? 14.456  -28.391 -39.738 1.00 70.39 124  A 1 
ATOM 968   C CD2   . LEU A 1 124  ? 12.306  -28.023 -40.889 1.00 70.67 124  A 1 
ATOM 969   N N     . ASP A 1 125  ? 13.171  -30.566 -44.641 1.00 80.33 125  A 1 
ATOM 970   C CA    . ASP A 1 125  ? 13.763  -30.815 -45.952 1.00 79.98 125  A 1 
ATOM 971   C C     . ASP A 1 125  ? 15.288  -30.690 -45.912 1.00 81.41 125  A 1 
ATOM 972   O O     . ASP A 1 125  ? 15.854  -29.845 -45.214 1.00 76.23 125  A 1 
ATOM 973   C CB    . ASP A 1 125  ? 13.193  -29.841 -46.992 1.00 75.36 125  A 1 
ATOM 974   C CG    . ASP A 1 125  ? 11.709  -30.044 -47.288 1.00 67.99 125  A 1 
ATOM 975   O OD1   . ASP A 1 125  ? 11.200  -31.152 -47.025 1.00 59.48 125  A 1 
ATOM 976   O OD2   . ASP A 1 125  ? 11.111  -29.078 -47.803 1.00 61.83 125  A 1 
ATOM 977   N N     . ASP A 1 126  ? 15.957  -31.467 -46.728 1.00 82.38 126  A 1 
ATOM 978   C CA    . ASP A 1 126  ? 17.418  -31.585 -46.703 1.00 82.53 126  A 1 
ATOM 979   C C     . ASP A 1 126  ? 18.131  -30.250 -46.999 1.00 84.15 126  A 1 
ATOM 980   O O     . ASP A 1 126  ? 19.179  -29.940 -46.434 1.00 80.61 126  A 1 
ATOM 981   C CB    . ASP A 1 126  ? 17.837  -32.690 -47.691 1.00 78.89 126  A 1 
ATOM 982   C CG    . ASP A 1 126  ? 19.134  -33.386 -47.286 1.00 70.33 126  A 1 
ATOM 983   O OD1   . ASP A 1 126  ? 19.311  -33.652 -46.083 1.00 62.62 126  A 1 
ATOM 984   O OD2   . ASP A 1 126  ? 19.983  -33.617 -48.180 1.00 61.60 126  A 1 
ATOM 985   N N     . LYS A 1 127  ? 17.538  -29.414 -47.853 1.00 85.43 127  A 1 
ATOM 986   C CA    . LYS A 1 127  ? 18.073  -28.083 -48.157 1.00 86.08 127  A 1 
ATOM 987   C C     . LYS A 1 127  ? 18.031  -27.175 -46.933 1.00 86.75 127  A 1 
ATOM 988   O O     . LYS A 1 127  ? 19.023  -26.525 -46.605 1.00 83.63 127  A 1 
ATOM 989   C CB    . LYS A 1 127  ? 17.294  -27.485 -49.337 1.00 84.46 127  A 1 
ATOM 990   C CG    . LYS A 1 127  ? 17.944  -26.194 -49.849 1.00 74.05 127  A 1 
ATOM 991   C CD    . LYS A 1 127  ? 17.155  -25.616 -51.029 1.00 66.33 127  A 1 
ATOM 992   C CE    . LYS A 1 127  ? 17.814  -24.323 -51.514 1.00 56.38 127  A 1 
ATOM 993   N NZ    . LYS A 1 127  ? 17.035  -23.682 -52.601 1.00 47.68 127  A 1 
ATOM 994   N N     . GLU A 1 128  ? 16.908  -27.158 -46.254 1.00 84.72 128  A 1 
ATOM 995   C CA    . GLU A 1 128  ? 16.708  -26.327 -45.076 1.00 84.42 128  A 1 
ATOM 996   C C     . GLU A 1 128  ? 17.527  -26.840 -43.886 1.00 85.45 128  A 1 
ATOM 997   O O     . GLU A 1 128  ? 18.146  -26.055 -43.167 1.00 82.81 128  A 1 
ATOM 998   C CB    . GLU A 1 128  ? 15.206  -26.277 -44.793 1.00 81.89 128  A 1 
ATOM 999   C CG    . GLU A 1 128  ? 14.881  -25.185 -43.783 1.00 73.31 128  A 1 
ATOM 1000  C CD    . GLU A 1 128  ? 13.414  -24.782 -43.845 1.00 69.29 128  A 1 
ATOM 1001  O OE1   . GLU A 1 128  ? 13.152  -23.562 -43.829 1.00 62.47 128  A 1 
ATOM 1002  O OE2   . GLU A 1 128  ? 12.513  -25.632 -43.928 1.00 63.22 128  A 1 
ATOM 1003  N N     . ARG A 1 129  ? 17.624  -28.145 -43.750 1.00 85.73 129  A 1 
ATOM 1004  C CA    . ARG A 1 129  ? 18.486  -28.817 -42.774 1.00 85.70 129  A 1 
ATOM 1005  C C     . ARG A 1 129  ? 19.938  -28.370 -42.912 1.00 86.59 129  A 1 
ATOM 1006  O O     . ARG A 1 129  ? 20.529  -27.938 -41.927 1.00 84.02 129  A 1 
ATOM 1007  C CB    . ARG A 1 129  ? 18.331  -30.334 -42.949 1.00 84.19 129  A 1 
ATOM 1008  C CG    . ARG A 1 129  ? 19.154  -31.148 -41.940 1.00 78.13 129  A 1 
ATOM 1009  C CD    . ARG A 1 129  ? 18.986  -32.643 -42.226 1.00 77.28 129  A 1 
ATOM 1010  N NE    . ARG A 1 129  ? 19.772  -33.470 -41.298 1.00 72.21 129  A 1 
ATOM 1011  C CZ    . ARG A 1 129  ? 20.267  -34.669 -41.536 1.00 68.92 129  A 1 
ATOM 1012  N NH1   . ARG A 1 129  ? 20.116  -35.273 -42.678 1.00 61.68 129  A 1 
ATOM 1013  N NH2   . ARG A 1 129  ? 20.926  -35.302 -40.617 1.00 61.71 129  A 1 
ATOM 1014  N N     . ARG A 1 130  ? 20.506  -28.412 -44.127 1.00 87.30 130  A 1 
ATOM 1015  C CA    . ARG A 1 130  ? 21.895  -27.987 -44.368 1.00 87.05 130  A 1 
ATOM 1016  C C     . ARG A 1 130  ? 22.120  -26.513 -44.053 1.00 87.28 130  A 1 
ATOM 1017  O O     . ARG A 1 130  ? 23.150  -26.164 -43.486 1.00 84.34 130  A 1 
ATOM 1018  C CB    . ARG A 1 130  ? 22.299  -28.273 -45.819 1.00 85.83 130  A 1 
ATOM 1019  C CG    . ARG A 1 130  ? 22.500  -29.769 -46.078 1.00 76.78 130  A 1 
ATOM 1020  C CD    . ARG A 1 130  ? 22.881  -29.992 -47.541 1.00 72.90 130  A 1 
ATOM 1021  N NE    . ARG A 1 130  ? 22.727  -31.394 -47.922 1.00 64.20 130  A 1 
ATOM 1022  C CZ    . ARG A 1 130  ? 23.194  -31.994 -49.002 1.00 57.71 130  A 1 
ATOM 1023  N NH1   . ARG A 1 130  ? 23.983  -31.384 -49.850 1.00 52.16 130  A 1 
ATOM 1024  N NH2   . ARG A 1 130  ? 22.847  -33.220 -49.242 1.00 50.94 130  A 1 
ATOM 1025  N N     . ASP A 1 131  ? 21.169  -25.667 -44.391 1.00 88.43 131  A 1 
ATOM 1026  C CA    . ASP A 1 131  ? 21.291  -24.225 -44.178 1.00 87.87 131  A 1 
ATOM 1027  C C     . ASP A 1 131  ? 21.271  -23.862 -42.682 1.00 88.00 131  A 1 
ATOM 1028  O O     . ASP A 1 131  ? 22.080  -23.064 -42.204 1.00 85.23 131  A 1 
ATOM 1029  C CB    . ASP A 1 131  ? 20.177  -23.511 -44.966 1.00 85.80 131  A 1 
ATOM 1030  C CG    . ASP A 1 131  ? 20.644  -22.219 -45.631 1.00 76.43 131  A 1 
ATOM 1031  O OD1   . ASP A 1 131  ? 21.807  -22.182 -46.094 1.00 67.79 131  A 1 
ATOM 1032  O OD2   . ASP A 1 131  ? 19.840  -21.264 -45.664 1.00 68.09 131  A 1 
ATOM 1033  N N     . ILE A 1 132  ? 20.416  -24.509 -41.908 1.00 87.74 132  A 1 
ATOM 1034  C CA    . ILE A 1 132  ? 20.351  -24.347 -40.449 1.00 87.56 132  A 1 
ATOM 1035  C C     . ILE A 1 132  ? 21.585  -24.957 -39.779 1.00 88.18 132  A 1 
ATOM 1036  O O     . ILE A 1 132  ? 22.193  -24.317 -38.920 1.00 85.94 132  A 1 
ATOM 1037  C CB    . ILE A 1 132  ? 19.032  -24.923 -39.896 1.00 86.31 132  A 1 
ATOM 1038  C CG1   . ILE A 1 132  ? 17.829  -24.112 -40.436 1.00 81.26 132  A 1 
ATOM 1039  C CG2   . ILE A 1 132  ? 19.031  -24.897 -38.359 1.00 79.15 132  A 1 
ATOM 1040  C CD1   . ILE A 1 132  ? 16.472  -24.760 -40.166 1.00 72.71 132  A 1 
ATOM 1041  N N     . LEU A 1 133  ? 22.006  -26.135 -40.200 1.00 87.89 133  A 1 
ATOM 1042  C CA    . LEU A 1 133  ? 23.190  -26.812 -39.671 1.00 87.44 133  A 1 
ATOM 1043  C C     . LEU A 1 133  ? 24.446  -25.950 -39.840 1.00 87.65 133  A 1 
ATOM 1044  O O     . LEU A 1 133  ? 25.244  -25.815 -38.919 1.00 85.47 133  A 1 
ATOM 1045  C CB    . LEU A 1 133  ? 23.346  -28.164 -40.388 1.00 86.22 133  A 1 
ATOM 1046  C CG    . LEU A 1 133  ? 24.266  -29.139 -39.623 1.00 80.29 133  A 1 
ATOM 1047  C CD1   . LEU A 1 133  ? 23.468  -29.972 -38.631 1.00 74.22 133  A 1 
ATOM 1048  C CD2   . LEU A 1 133  ? 24.961  -30.086 -40.590 1.00 74.28 133  A 1 
ATOM 1049  N N     . LYS A 1 134  ? 24.596  -25.307 -40.994 1.00 88.40 134  A 1 
ATOM 1050  C CA    . LYS A 1 134  ? 25.715  -24.403 -41.266 1.00 88.16 134  A 1 
ATOM 1051  C C     . LYS A 1 134  ? 25.731  -23.204 -40.317 1.00 88.17 134  A 1 
ATOM 1052  O O     . LYS A 1 134  ? 26.801  -22.791 -39.876 1.00 85.07 134  A 1 
ATOM 1053  C CB    . LYS A 1 134  ? 25.653  -23.973 -42.737 1.00 86.48 134  A 1 
ATOM 1054  C CG    . LYS A 1 134  ? 26.955  -23.316 -43.215 1.00 76.61 134  A 1 
ATOM 1055  C CD    . LYS A 1 134  ? 26.839  -22.949 -44.697 1.00 70.67 134  A 1 
ATOM 1056  C CE    . LYS A 1 134  ? 28.147  -22.354 -45.221 1.00 60.20 134  A 1 
ATOM 1057  N NZ    . LYS A 1 134  ? 28.035  -21.961 -46.648 1.00 52.05 134  A 1 
ATOM 1058  N N     . LYS A 1 135  ? 24.568  -22.659 -39.966 1.00 87.51 135  A 1 
ATOM 1059  C CA    . LYS A 1 135  ? 24.435  -21.565 -38.992 1.00 86.81 135  A 1 
ATOM 1060  C C     . LYS A 1 135  ? 24.716  -22.030 -37.562 1.00 87.31 135  A 1 
ATOM 1061  O O     . LYS A 1 135  ? 25.400  -21.328 -36.825 1.00 84.62 135  A 1 
ATOM 1062  C CB    . LYS A 1 135  ? 23.041  -20.930 -39.101 1.00 85.29 135  A 1 
ATOM 1063  C CG    . LYS A 1 135  ? 22.870  -20.124 -40.396 1.00 79.72 135  A 1 
ATOM 1064  C CD    . LYS A 1 135  ? 21.431  -19.619 -40.543 1.00 76.45 135  A 1 
ATOM 1065  C CE    . LYS A 1 135  ? 21.281  -18.894 -41.881 1.00 68.38 135  A 1 
ATOM 1066  N NZ    . LYS A 1 135  ? 19.864  -18.610 -42.227 1.00 60.76 135  A 1 
ATOM 1067  N N     . MET A 1 136  ? 24.240  -23.209 -37.184 1.00 85.12 136  A 1 
ATOM 1068  C CA    . MET A 1 136  ? 24.492  -23.785 -35.856 1.00 85.23 136  A 1 
ATOM 1069  C C     . MET A 1 136  ? 25.969  -24.124 -35.626 1.00 85.93 136  A 1 
ATOM 1070  O O     . MET A 1 136  ? 26.490  -23.881 -34.537 1.00 82.94 136  A 1 
ATOM 1071  C CB    . MET A 1 136  ? 23.623  -25.034 -35.657 1.00 84.39 136  A 1 
ATOM 1072  C CG    . MET A 1 136  ? 22.176  -24.699 -35.300 1.00 79.63 136  A 1 
ATOM 1073  S SD    . MET A 1 136  ? 21.993  -23.844 -33.704 1.00 76.92 136  A 1 
ATOM 1074  C CE    . MET A 1 136  ? 20.242  -24.132 -33.398 1.00 68.81 136  A 1 
ATOM 1075  N N     . ARG A 1 137  ? 26.654  -24.609 -36.658 1.00 84.18 137  A 1 
ATOM 1076  C CA    . ARG A 1 137  ? 28.089  -24.929 -36.600 1.00 83.72 137  A 1 
ATOM 1077  C C     . ARG A 1 137  ? 28.997  -23.700 -36.591 1.00 83.58 137  A 1 
ATOM 1078  O O     . ARG A 1 137  ? 30.179  -23.831 -36.303 1.00 79.03 137  A 1 
ATOM 1079  C CB    . ARG A 1 137  ? 28.452  -25.869 -37.758 1.00 82.30 137  A 1 
ATOM 1080  C CG    . ARG A 1 137  ? 27.952  -27.296 -37.501 1.00 77.48 137  A 1 
ATOM 1081  C CD    . ARG A 1 137  ? 28.313  -28.209 -38.673 1.00 76.19 137  A 1 
ATOM 1082  N NE    . ARG A 1 137  ? 27.987  -29.603 -38.352 1.00 72.48 137  A 1 
ATOM 1083  C CZ    . ARG A 1 137  ? 28.077  -30.661 -39.140 1.00 68.87 137  A 1 
ATOM 1084  N NH1   . ARG A 1 137  ? 28.474  -30.585 -40.379 1.00 64.15 137  A 1 
ATOM 1085  N NH2   . ARG A 1 137  ? 27.765  -31.823 -38.668 1.00 63.45 137  A 1 
ATOM 1086  N N     . ASN A 1 138  ? 28.492  -22.533 -36.913 1.00 85.15 138  A 1 
ATOM 1087  C CA    . ASN A 1 138  ? 29.313  -21.332 -36.904 1.00 84.38 138  A 1 
ATOM 1088  C C     . ASN A 1 138  ? 29.657  -20.929 -35.456 1.00 84.36 138  A 1 
ATOM 1089  O O     . ASN A 1 138  ? 28.758  -20.526 -34.713 1.00 80.45 138  A 1 
ATOM 1090  C CB    . ASN A 1 138  ? 28.589  -20.215 -37.673 1.00 80.98 138  A 1 
ATOM 1091  C CG    . ASN A 1 138  ? 29.428  -18.957 -37.825 1.00 75.54 138  A 1 
ATOM 1092  O OD1   . ASN A 1 138  ? 30.527  -18.821 -37.321 1.00 67.14 138  A 1 
ATOM 1093  N ND2   . ASN A 1 138  ? 28.916  -17.988 -38.554 1.00 68.28 138  A 1 
ATOM 1094  N N     . PRO A 1 139  ? 30.930  -20.955 -35.061 1.00 82.78 139  A 1 
ATOM 1095  C CA    . PRO A 1 139  ? 31.330  -20.639 -33.688 1.00 80.71 139  A 1 
ATOM 1096  C C     . PRO A 1 139  ? 31.049  -19.184 -33.297 1.00 81.01 139  A 1 
ATOM 1097  O O     . PRO A 1 139  ? 30.902  -18.880 -32.121 1.00 75.25 139  A 1 
ATOM 1098  C CB    . PRO A 1 139  ? 32.825  -20.978 -33.626 1.00 78.70 139  A 1 
ATOM 1099  C CG    . PRO A 1 139  ? 33.296  -20.818 -35.069 1.00 76.11 139  A 1 
ATOM 1100  C CD    . PRO A 1 139  ? 32.092  -21.291 -35.868 1.00 79.29 139  A 1 
ATOM 1101  N N     . ARG A 1 140  ? 30.920  -18.291 -34.270 1.00 81.69 140  A 1 
ATOM 1102  C CA    . ARG A 1 140  ? 30.581  -16.883 -34.031 1.00 80.97 140  A 1 
ATOM 1103  C C     . ARG A 1 140  ? 29.086  -16.640 -33.790 1.00 82.48 140  A 1 
ATOM 1104  O O     . ARG A 1 140  ? 28.692  -15.510 -33.514 1.00 76.91 140  A 1 
ATOM 1105  C CB    . ARG A 1 140  ? 31.071  -16.012 -35.197 1.00 77.17 140  A 1 
ATOM 1106  C CG    . ARG A 1 140  ? 32.598  -16.010 -35.329 1.00 69.72 140  A 1 
ATOM 1107  C CD    . ARG A 1 140  ? 33.010  -15.012 -36.411 1.00 62.95 140  A 1 
ATOM 1108  N NE    . ARG A 1 140  ? 34.473  -14.933 -36.547 1.00 55.22 140  A 1 
ATOM 1109  C CZ    . ARG A 1 140  ? 35.138  -14.116 -37.348 1.00 48.16 140  A 1 
ATOM 1110  N NH1   . ARG A 1 140  ? 34.518  -13.282 -38.142 1.00 43.83 140  A 1 
ATOM 1111  N NH2   . ARG A 1 140  ? 36.440  -14.121 -37.366 1.00 42.42 140  A 1 
ATOM 1112  N N     . THR A 1 141  ? 28.251  -17.641 -33.938 1.00 78.57 141  A 1 
ATOM 1113  C CA    . THR A 1 141  ? 26.815  -17.485 -33.699 1.00 78.39 141  A 1 
ATOM 1114  C C     . THR A 1 141  ? 26.553  -17.430 -32.199 1.00 80.58 141  A 1 
ATOM 1115  O O     . THR A 1 141  ? 26.814  -18.397 -31.487 1.00 76.56 141  A 1 
ATOM 1116  C CB    . THR A 1 141  ? 25.997  -18.602 -34.357 1.00 74.56 141  A 1 
ATOM 1117  O OG1   . THR A 1 141  ? 26.361  -18.740 -35.711 1.00 66.27 141  A 1 
ATOM 1118  C CG2   . THR A 1 141  ? 24.505  -18.296 -34.344 1.00 64.76 141  A 1 
ATOM 1119  N N     . GLU A 1 142  ? 26.003  -16.315 -31.744 1.00 82.08 142  A 1 
ATOM 1120  C CA    . GLU A 1 142  ? 25.608  -16.129 -30.353 1.00 82.07 142  A 1 
ATOM 1121  C C     . GLU A 1 142  ? 24.552  -17.147 -29.921 1.00 83.87 142  A 1 
ATOM 1122  O O     . GLU A 1 142  ? 23.682  -17.537 -30.703 1.00 80.53 142  A 1 
ATOM 1123  C CB    . GLU A 1 142  ? 25.034  -14.718 -30.158 1.00 78.07 142  A 1 
ATOM 1124  C CG    . GLU A 1 142  ? 26.061  -13.607 -30.392 1.00 69.27 142  A 1 
ATOM 1125  C CD    . GLU A 1 142  ? 25.411  -12.223 -30.474 1.00 64.04 142  A 1 
ATOM 1126  O OE1   . GLU A 1 142  ? 26.100  -11.241 -30.150 1.00 58.21 142  A 1 
ATOM 1127  O OE2   . GLU A 1 142  ? 24.253  -12.146 -30.960 1.00 57.37 142  A 1 
ATOM 1128  N N     . PHE A 1 143  ? 24.576  -17.501 -28.649 1.00 84.08 143  A 1 
ATOM 1129  C CA    . PHE A 1 143  ? 23.624  -18.466 -28.101 1.00 84.28 143  A 1 
ATOM 1130  C C     . PHE A 1 143  ? 22.158  -18.028 -28.267 1.00 85.62 143  A 1 
ATOM 1131  O O     . PHE A 1 143  ? 21.293  -18.867 -28.492 1.00 83.36 143  A 1 
ATOM 1132  C CB    . PHE A 1 143  ? 23.946  -18.710 -26.626 1.00 81.22 143  A 1 
ATOM 1133  C CG    . PHE A 1 143  ? 23.570  -17.554 -25.734 1.00 78.51 143  A 1 
ATOM 1134  C CD1   . PHE A 1 143  ? 24.515  -16.584 -25.379 1.00 71.99 143  A 1 
ATOM 1135  C CD2   . PHE A 1 143  ? 22.239  -17.417 -25.293 1.00 71.19 143  A 1 
ATOM 1136  C CE1   . PHE A 1 143  ? 24.139  -15.478 -24.597 1.00 65.52 143  A 1 
ATOM 1137  C CE2   . PHE A 1 143  ? 21.856  -16.306 -24.519 1.00 65.87 143  A 1 
ATOM 1138  C CZ    . PHE A 1 143  ? 22.807  -15.336 -24.173 1.00 64.62 143  A 1 
ATOM 1139  N N     . LEU A 1 144  ? 21.876  -16.729 -28.201 1.00 85.32 144  A 1 
ATOM 1140  C CA    . LEU A 1 144  ? 20.537  -16.193 -28.426 1.00 85.32 144  A 1 
ATOM 1141  C C     . LEU A 1 144  ? 20.047  -16.499 -29.841 1.00 86.42 144  A 1 
ATOM 1142  O O     . LEU A 1 144  ? 18.935  -16.992 -30.008 1.00 84.02 144  A 1 
ATOM 1143  C CB    . LEU A 1 144  ? 20.530  -14.673 -28.179 1.00 83.45 144  A 1 
ATOM 1144  C CG    . LEU A 1 144  ? 20.444  -14.292 -26.690 1.00 76.21 144  A 1 
ATOM 1145  C CD1   . LEU A 1 144  ? 20.759  -12.810 -26.522 1.00 69.68 144  A 1 
ATOM 1146  C CD2   . LEU A 1 144  ? 19.049  -14.550 -26.124 1.00 69.66 144  A 1 
ATOM 1147  N N     . LYS A 1 145  ? 20.907  -16.301 -30.842 1.00 86.50 145  A 1 
ATOM 1148  C CA    . LYS A 1 145  ? 20.593  -16.634 -32.236 1.00 86.66 145  A 1 
ATOM 1149  C C     . LYS A 1 145  ? 20.421  -18.134 -32.429 1.00 87.66 145  A 1 
ATOM 1150  O O     . LYS A 1 145  ? 19.493  -18.550 -33.114 1.00 85.51 145  A 1 
ATOM 1151  C CB    . LYS A 1 145  ? 21.671  -16.090 -33.178 1.00 84.90 145  A 1 
ATOM 1152  C CG    . LYS A 1 145  ? 21.618  -14.564 -33.284 1.00 76.00 145  A 1 
ATOM 1153  C CD    . LYS A 1 145  ? 22.739  -14.033 -34.178 1.00 70.35 145  A 1 
ATOM 1154  C CE    . LYS A 1 145  ? 22.669  -12.506 -34.225 1.00 61.20 145  A 1 
ATOM 1155  N NZ    . LYS A 1 145  ? 23.986  -11.881 -34.478 1.00 53.91 145  A 1 
ATOM 1156  N N     . LYS A 1 146  ? 21.249  -18.945 -31.780 1.00 87.14 146  A 1 
ATOM 1157  C CA    . LYS A 1 146  ? 21.092  -20.406 -31.799 1.00 87.62 146  A 1 
ATOM 1158  C C     . LYS A 1 146  ? 19.764  -20.838 -31.172 1.00 88.47 146  A 1 
ATOM 1159  O O     . LYS A 1 146  ? 19.056  -21.653 -31.753 1.00 86.50 146  A 1 
ATOM 1160  C CB    . LYS A 1 146  ? 22.267  -21.099 -31.092 1.00 86.84 146  A 1 
ATOM 1161  C CG    . LYS A 1 146  ? 23.587  -20.964 -31.863 1.00 84.04 146  A 1 
ATOM 1162  C CD    . LYS A 1 146  ? 24.680  -21.824 -31.225 1.00 81.88 146  A 1 
ATOM 1163  C CE    . LYS A 1 146  ? 25.984  -21.684 -32.012 1.00 76.36 146  A 1 
ATOM 1164  N NZ    . LYS A 1 146  ? 27.042  -22.595 -31.521 1.00 70.39 146  A 1 
ATOM 1165  N N     . SER A 1 147  ? 19.396  -20.256 -30.050 1.00 88.39 147  A 1 
ATOM 1166  C CA    . SER A 1 147  ? 18.111  -20.520 -29.393 1.00 88.07 147  A 1 
ATOM 1167  C C     . SER A 1 147  ? 16.924  -20.082 -30.257 1.00 88.68 147  A 1 
ATOM 1168  O O     . SER A 1 147  ? 15.922  -20.787 -30.339 1.00 86.39 147  A 1 
ATOM 1169  C CB    . SER A 1 147  ? 18.077  -19.809 -28.039 1.00 86.68 147  A 1 
ATOM 1170  O OG    . SER A 1 147  ? 16.891  -20.136 -27.333 1.00 73.34 147  A 1 
ATOM 1171  N N     . GLU A 1 148  ? 17.034  -18.954 -30.941 1.00 88.94 148  A 1 
ATOM 1172  C CA    . GLU A 1 148  ? 16.011  -18.486 -31.868 1.00 88.38 148  A 1 
ATOM 1173  C C     . GLU A 1 148  ? 15.878  -19.401 -33.088 1.00 88.76 148  A 1 
ATOM 1174  O O     . GLU A 1 148  ? 14.771  -19.723 -33.510 1.00 86.83 148  A 1 
ATOM 1175  C CB    . GLU A 1 148  ? 16.346  -17.057 -32.310 1.00 87.07 148  A 1 
ATOM 1176  C CG    . GLU A 1 148  ? 15.159  -16.121 -32.143 1.00 75.59 148  A 1 
ATOM 1177  C CD    . GLU A 1 148  ? 15.407  -14.728 -32.705 1.00 68.24 148  A 1 
ATOM 1178  O OE1   . GLU A 1 148  ? 14.490  -13.891 -32.531 1.00 60.00 148  A 1 
ATOM 1179  O OE2   . GLU A 1 148  ? 16.459  -14.514 -33.341 1.00 59.97 148  A 1 
ATOM 1180  N N     . LEU A 1 149  ? 17.008  -19.865 -33.610 1.00 88.69 149  A 1 
ATOM 1181  C CA    . LEU A 1 149  ? 17.046  -20.844 -34.696 1.00 88.70 149  A 1 
ATOM 1182  C C     . LEU A 1 149  ? 16.376  -22.150 -34.283 1.00 89.31 149  A 1 
ATOM 1183  O O     . LEU A 1 149  ? 15.523  -22.652 -35.011 1.00 87.51 149  A 1 
ATOM 1184  C CB    . LEU A 1 149  ? 18.502  -21.078 -35.134 1.00 87.44 149  A 1 
ATOM 1185  C CG    . LEU A 1 149  ? 18.748  -20.664 -36.597 1.00 80.47 149  A 1 
ATOM 1186  C CD1   . LEU A 1 149  ? 19.852  -19.623 -36.699 1.00 74.66 149  A 1 
ATOM 1187  C CD2   . LEU A 1 149  ? 19.161  -21.865 -37.437 1.00 75.16 149  A 1 
ATOM 1188  N N     . HIS A 1 150  ? 16.699  -22.649 -33.096 1.00 88.82 150  A 1 
ATOM 1189  C CA    . HIS A 1 150  ? 16.060  -23.835 -32.540 1.00 88.74 150  A 1 
ATOM 1190  C C     . HIS A 1 150  ? 14.543  -23.654 -32.419 1.00 88.99 150  A 1 
ATOM 1191  O O     . HIS A 1 150  ? 13.775  -24.487 -32.900 1.00 86.75 150  A 1 
ATOM 1192  C CB    . HIS A 1 150  ? 16.701  -24.155 -31.182 1.00 87.68 150  A 1 
ATOM 1193  C CG    . HIS A 1 150  ? 16.029  -25.306 -30.488 1.00 86.99 150  A 1 
ATOM 1194  N ND1   . HIS A 1 150  ? 15.885  -26.584 -30.975 1.00 74.86 150  A 1 
ATOM 1195  C CD2   . HIS A 1 150  ? 15.378  -25.270 -29.280 1.00 75.69 150  A 1 
ATOM 1196  C CE1   . HIS A 1 150  ? 15.176  -27.297 -30.078 1.00 77.51 150  A 1 
ATOM 1197  N NE2   . HIS A 1 150  ? 14.850  -26.529 -29.044 1.00 79.67 150  A 1 
ATOM 1198  N N     . LYS A 1 151  ? 14.093  -22.524 -31.894 1.00 88.95 151  A 1 
ATOM 1199  C CA    . LYS A 1 151  ? 12.660  -22.209 -31.824 1.00 88.30 151  A 1 
ATOM 1200  C C     . LYS A 1 151  ? 12.002  -22.155 -33.203 1.00 88.22 151  A 1 
ATOM 1201  O O     . LYS A 1 151  ? 10.871  -22.608 -33.349 1.00 85.97 151  A 1 
ATOM 1202  C CB    . LYS A 1 151  ? 12.441  -20.884 -31.093 1.00 87.11 151  A 1 
ATOM 1203  C CG    . LYS A 1 151  ? 12.626  -21.027 -29.579 1.00 79.11 151  A 1 
ATOM 1204  C CD    . LYS A 1 151  ? 12.430  -19.674 -28.898 1.00 74.65 151  A 1 
ATOM 1205  C CE    . LYS A 1 151  ? 12.628  -19.816 -27.390 1.00 64.97 151  A 1 
ATOM 1206  N NZ    . LYS A 1 151  ? 12.507  -18.513 -26.693 1.00 56.71 151  A 1 
ATOM 1207  N N     . ARG A 1 152  ? 12.685  -21.624 -34.223 1.00 88.34 152  A 1 
ATOM 1208  C CA    . ARG A 1 152  ? 12.188  -21.647 -35.606 1.00 87.46 152  A 1 
ATOM 1209  C C     . ARG A 1 152  ? 12.042  -23.066 -36.133 1.00 87.68 152  A 1 
ATOM 1210  O O     . ARG A 1 152  ? 11.015  -23.362 -36.731 1.00 85.34 152  A 1 
ATOM 1211  C CB    . ARG A 1 152  ? 13.093  -20.839 -36.545 1.00 86.46 152  A 1 
ATOM 1212  C CG    . ARG A 1 152  ? 12.722  -19.355 -36.567 1.00 76.84 152  A 1 
ATOM 1213  C CD    . ARG A 1 152  ? 13.573  -18.629 -37.608 1.00 74.93 152  A 1 
ATOM 1214  N NE    . ARG A 1 152  ? 13.259  -17.190 -37.660 1.00 67.36 152  A 1 
ATOM 1215  C CZ    . ARG A 1 152  ? 13.869  -16.282 -38.405 1.00 61.71 152  A 1 
ATOM 1216  N NH1   . ARG A 1 152  ? 14.817  -16.613 -39.242 1.00 56.39 152  A 1 
ATOM 1217  N NH2   . ARG A 1 152  ? 13.538  -15.027 -38.316 1.00 53.13 152  A 1 
ATOM 1218  N N     . VAL A 1 153  ? 13.023  -23.915 -35.895 1.00 88.50 153  A 1 
ATOM 1219  C CA    . VAL A 1 153  ? 12.973  -25.329 -36.297 1.00 88.35 153  A 1 
ATOM 1220  C C     . VAL A 1 153  ? 11.771  -26.015 -35.654 1.00 88.36 153  A 1 
ATOM 1221  O O     . VAL A 1 153  ? 10.937  -26.570 -36.364 1.00 86.47 153  A 1 
ATOM 1222  C CB    . VAL A 1 153  ? 14.285  -26.058 -35.949 1.00 87.76 153  A 1 
ATOM 1223  C CG1   . VAL A 1 153  ? 14.197  -27.564 -36.209 1.00 80.37 153  A 1 
ATOM 1224  C CG2   . VAL A 1 153  ? 15.442  -25.521 -36.792 1.00 80.85 153  A 1 
ATOM 1225  N N     . VAL A 1 154  ? 11.626  -25.896 -34.339 1.00 88.28 154  A 1 
ATOM 1226  C CA    . VAL A 1 154  ? 10.494  -26.486 -33.608 1.00 87.60 154  A 1 
ATOM 1227  C C     . VAL A 1 154  ? 9.160   -25.948 -34.135 1.00 86.99 154  A 1 
ATOM 1228  O O     . VAL A 1 154  ? 8.240   -26.718 -34.397 1.00 84.48 154  A 1 
ATOM 1229  C CB    . VAL A 1 154  ? 10.621  -26.242 -32.093 1.00 87.00 154  A 1 
ATOM 1230  C CG1   . VAL A 1 154  ? 9.406   -26.767 -31.320 1.00 78.64 154  A 1 
ATOM 1231  C CG2   . VAL A 1 154  ? 11.855  -26.938 -31.521 1.00 79.43 154  A 1 
ATOM 1232  N N     . LYS A 1 155  ? 9.055   -24.647 -34.355 1.00 85.97 155  A 1 
ATOM 1233  C CA    . LYS A 1 155  ? 7.825   -24.020 -34.854 1.00 84.66 155  A 1 
ATOM 1234  C C     . LYS A 1 155  ? 7.467   -24.497 -36.262 1.00 84.05 155  A 1 
ATOM 1235  O O     . LYS A 1 155  ? 6.298   -24.718 -36.550 1.00 81.10 155  A 1 
ATOM 1236  C CB    . LYS A 1 155  ? 7.973   -22.494 -34.773 1.00 83.37 155  A 1 
ATOM 1237  C CG    . LYS A 1 155  ? 6.623   -21.768 -34.818 1.00 73.78 155  A 1 
ATOM 1238  C CD    . LYS A 1 155  ? 6.815   -20.263 -34.602 1.00 68.41 155  A 1 
ATOM 1239  C CE    . LYS A 1 155  ? 5.461   -19.560 -34.475 1.00 58.66 155  A 1 
ATOM 1240  N NZ    . LYS A 1 155  ? 5.588   -18.101 -34.234 1.00 51.56 155  A 1 
ATOM 1241  N N     . ARG A 1 156  ? 8.468   -24.669 -37.111 1.00 85.68 156  A 1 
ATOM 1242  C CA    . ARG A 1 156  ? 8.276   -25.155 -38.477 1.00 84.56 156  A 1 
ATOM 1243  C C     . ARG A 1 156  ? 7.870   -26.624 -38.506 1.00 84.48 156  A 1 
ATOM 1244  O O     . ARG A 1 156  ? 6.856   -26.954 -39.117 1.00 80.55 156  A 1 
ATOM 1245  C CB    . ARG A 1 156  ? 9.530   -24.858 -39.300 1.00 83.11 156  A 1 
ATOM 1246  C CG    . ARG A 1 156  ? 9.270   -25.074 -40.793 1.00 75.18 156  A 1 
ATOM 1247  C CD    . ARG A 1 156  ? 10.300  -24.296 -41.609 1.00 73.02 156  A 1 
ATOM 1248  N NE    . ARG A 1 156  ? 10.064  -24.468 -43.050 1.00 67.51 156  A 1 
ATOM 1249  C CZ    . ARG A 1 156  ? 10.475  -23.648 -44.001 1.00 62.17 156  A 1 
ATOM 1250  N NH1   . ARG A 1 156  ? 11.076  -22.524 -43.749 1.00 56.11 156  A 1 
ATOM 1251  N NH2   . ARG A 1 156  ? 10.307  -23.970 -45.246 1.00 54.82 156  A 1 
ATOM 1252  N N     . CYS A 1 157  ? 8.567   -27.476 -37.786 1.00 83.70 157  A 1 
ATOM 1253  C CA    . CYS A 1 157  ? 8.208   -28.891 -37.659 1.00 82.84 157  A 1 
ATOM 1254  C C     . CYS A 1 157  ? 6.809   -29.075 -37.042 1.00 82.10 157  A 1 
ATOM 1255  O O     . CYS A 1 157  ? 6.008   -29.860 -37.541 1.00 78.46 157  A 1 
ATOM 1256  C CB    . CYS A 1 157  ? 9.272   -29.609 -36.820 1.00 82.29 157  A 1 
ATOM 1257  S SG    . CYS A 1 157  ? 10.866  -29.640 -37.693 1.00 76.31 157  A 1 
ATOM 1258  N N     . ASN A 1 158  ? 6.484   -28.306 -36.017 1.00 82.79 158  A 1 
ATOM 1259  C CA    . ASN A 1 158  ? 5.165   -28.356 -35.391 1.00 80.81 158  A 1 
ATOM 1260  C C     . ASN A 1 158  ? 4.054   -27.821 -36.312 1.00 79.56 158  A 1 
ATOM 1261  O O     . ASN A 1 158  ? 2.925   -28.290 -36.241 1.00 74.23 158  A 1 
ATOM 1262  C CB    . ASN A 1 158  ? 5.232   -27.587 -34.063 1.00 78.19 158  A 1 
ATOM 1263  C CG    . ASN A 1 158  ? 4.078   -27.914 -33.131 1.00 73.53 158  A 1 
ATOM 1264  O OD1   . ASN A 1 158  ? 3.651   -29.036 -32.977 1.00 65.78 158  A 1 
ATOM 1265  N ND2   . ASN A 1 158  ? 3.568   -26.925 -32.423 1.00 66.87 158  A 1 
ATOM 1266  N N     . ALA A 1 159  ? 4.358   -26.872 -37.194 1.00 77.94 159  A 1 
ATOM 1267  C CA    . ALA A 1 159  ? 3.405   -26.407 -38.201 1.00 75.99 159  A 1 
ATOM 1268  C C     . ALA A 1 159  ? 3.156   -27.452 -39.298 1.00 76.05 159  A 1 
ATOM 1269  O O     . ALA A 1 159  ? 2.037   -27.558 -39.798 1.00 71.21 159  A 1 
ATOM 1270  C CB    . ALA A 1 159  ? 3.900   -25.082 -38.787 1.00 72.48 159  A 1 
ATOM 1271  N N     . MET A 1 160  ? 4.155   -28.240 -39.642 1.00 77.94 160  A 1 
ATOM 1272  C CA    . MET A 1 160  ? 4.020   -29.335 -40.609 1.00 76.25 160  A 1 
ATOM 1273  C C     . MET A 1 160  ? 3.126   -30.459 -40.083 1.00 75.28 160  A 1 
ATOM 1274  O O     . MET A 1 160  ? 2.281   -30.962 -40.822 1.00 68.60 160  A 1 
ATOM 1275  C CB    . MET A 1 160  ? 5.404   -29.891 -40.970 1.00 74.11 160  A 1 
ATOM 1276  C CG    . MET A 1 160  ? 6.222   -28.922 -41.829 1.00 70.03 160  A 1 
ATOM 1277  S SD    . MET A 1 160  ? 7.944   -29.427 -42.100 1.00 65.79 160  A 1 
ATOM 1278  C CE    . MET A 1 160  ? 7.709   -30.893 -43.127 1.00 58.61 160  A 1 
ATOM 1279  N N     . ALA A 1 161  ? 3.284   -30.815 -38.818 1.00 71.64 161  A 1 
ATOM 1280  C CA    . ALA A 1 161  ? 2.516   -31.873 -38.156 1.00 69.12 161  A 1 
ATOM 1281  C C     . ALA A 1 161  ? 1.282   -31.360 -37.384 1.00 69.19 161  A 1 
ATOM 1282  O O     . ALA A 1 161  ? 0.579   -32.130 -36.731 1.00 62.19 161  A 1 
ATOM 1283  C CB    . ALA A 1 161  ? 3.474   -32.660 -37.256 1.00 64.29 161  A 1 
ATOM 1284  N N     . GLY A 1 162  ? 1.046   -30.060 -37.407 1.00 65.77 162  A 1 
ATOM 1285  C CA    . GLY A 1 162  ? 0.024   -29.410 -36.604 1.00 62.69 162  A 1 
ATOM 1286  C C     . GLY A 1 162  ? -1.396  -29.519 -37.174 1.00 63.52 162  A 1 
ATOM 1287  O O     . GLY A 1 162  ? -1.611  -29.603 -38.382 1.00 57.32 162  A 1 
ATOM 1288  N N     . GLY A 1 163  ? -2.363  -29.454 -36.287 1.00 59.20 163  A 1 
ATOM 1289  C CA    . GLY A 1 163  ? -3.780  -29.515 -36.621 1.00 56.93 163  A 1 
ATOM 1290  C C     . GLY A 1 163  ? -4.194  -30.887 -37.163 1.00 59.02 163  A 1 
ATOM 1291  O O     . GLY A 1 163  ? -3.810  -31.920 -36.628 1.00 54.37 163  A 1 
ATOM 1292  N N     . GLN A 1 164  ? -4.980  -30.884 -38.237 1.00 59.81 164  A 1 
ATOM 1293  C CA    . GLN A 1 164  ? -5.394  -32.123 -38.916 1.00 58.94 164  A 1 
ATOM 1294  C C     . GLN A 1 164  ? -4.366  -32.633 -39.941 1.00 61.56 164  A 1 
ATOM 1295  O O     . GLN A 1 164  ? -4.603  -33.640 -40.601 1.00 55.69 164  A 1 
ATOM 1296  C CB    . GLN A 1 164  ? -6.748  -31.913 -39.595 1.00 52.12 164  A 1 
ATOM 1297  C CG    . GLN A 1 164  ? -7.894  -31.730 -38.590 1.00 47.66 164  A 1 
ATOM 1298  C CD    . GLN A 1 164  ? -9.247  -31.568 -39.290 1.00 43.21 164  A 1 
ATOM 1299  O OE1   . GLN A 1 164  ? -9.344  -31.343 -40.480 1.00 40.15 164  A 1 
ATOM 1300  N NE2   . GLN A 1 164  ? -10.338 -31.659 -38.566 1.00 37.92 164  A 1 
ATOM 1301  N N     . LYS A 1 165  ? -3.259  -31.933 -40.111 1.00 64.99 165  A 1 
ATOM 1302  C CA    . LYS A 1 165  ? -2.240  -32.319 -41.084 1.00 65.18 165  A 1 
ATOM 1303  C C     . LYS A 1 165  ? -1.291  -33.325 -40.453 1.00 67.69 165  A 1 
ATOM 1304  O O     . LYS A 1 165  ? -0.748  -33.088 -39.384 1.00 62.16 165  A 1 
ATOM 1305  C CB    . LYS A 1 165  ? -1.484  -31.096 -41.616 1.00 59.16 165  A 1 
ATOM 1306  C CG    . LYS A 1 165  ? -2.399  -30.157 -42.413 1.00 53.65 165  A 1 
ATOM 1307  C CD    . LYS A 1 165  ? -1.594  -28.995 -42.990 1.00 49.82 165  A 1 
ATOM 1308  C CE    . LYS A 1 165  ? -2.506  -28.073 -43.798 1.00 44.23 165  A 1 
ATOM 1309  N NZ    . LYS A 1 165  ? -1.752  -26.950 -44.396 1.00 38.78 165  A 1 
ATOM 1310  N N     . THR A 1 166  ? -1.059  -34.397 -41.157 1.00 66.52 166  A 1 
ATOM 1311  C CA    . THR A 1 166  ? 0.002   -35.350 -40.835 1.00 65.30 166  A 1 
ATOM 1312  C C     . THR A 1 166  ? 1.221   -35.050 -41.696 1.00 68.26 166  A 1 
ATOM 1313  O O     . THR A 1 166  ? 1.101   -34.852 -42.908 1.00 62.39 166  A 1 
ATOM 1314  C CB    . THR A 1 166  ? -0.477  -36.794 -41.007 1.00 58.50 166  A 1 
ATOM 1315  O OG1   . THR A 1 166  ? -1.134  -36.960 -42.246 1.00 53.28 166  A 1 
ATOM 1316  C CG2   . THR A 1 166  ? -1.474  -37.176 -39.916 1.00 52.22 166  A 1 
ATOM 1317  N N     . ALA A 1 167  ? 2.381   -34.993 -41.074 1.00 70.23 167  A 1 
ATOM 1318  C CA    . ALA A 1 167  ? 3.634   -34.829 -41.792 1.00 70.78 167  A 1 
ATOM 1319  C C     . ALA A 1 167  ? 4.195   -36.206 -42.151 1.00 73.74 167  A 1 
ATOM 1320  O O     . ALA A 1 167  ? 4.486   -37.016 -41.273 1.00 69.47 167  A 1 
ATOM 1321  C CB    . ALA A 1 167  ? 4.600   -33.999 -40.943 1.00 65.76 167  A 1 
ATOM 1322  N N     . THR A 1 168  ? 4.362   -36.463 -43.432 1.00 75.89 168  A 1 
ATOM 1323  C CA    . THR A 1 168  ? 5.045   -37.668 -43.904 1.00 75.62 168  A 1 
ATOM 1324  C C     . THR A 1 168  ? 6.553   -37.497 -43.794 1.00 76.95 168  A 1 
ATOM 1325  O O     . THR A 1 168  ? 7.113   -36.511 -44.271 1.00 71.53 168  A 1 
ATOM 1326  C CB    . THR A 1 168  ? 4.640   -38.018 -45.339 1.00 71.49 168  A 1 
ATOM 1327  O OG1   . THR A 1 168  ? 4.508   -36.856 -46.123 1.00 62.81 168  A 1 
ATOM 1328  C CG2   . THR A 1 168  ? 3.288   -38.723 -45.370 1.00 60.59 168  A 1 
ATOM 1329  N N     . CYS A 1 169  ? 7.209   -38.458 -43.178 1.00 77.05 169  A 1 
ATOM 1330  C CA    . CYS A 1 169  ? 8.666   -38.469 -43.117 1.00 76.48 169  A 1 
ATOM 1331  C C     . CYS A 1 169  ? 9.251   -38.739 -44.508 1.00 77.78 169  A 1 
ATOM 1332  O O     . CYS A 1 169  ? 8.928   -39.745 -45.133 1.00 74.13 169  A 1 
ATOM 1333  C CB    . CYS A 1 169  ? 9.113   -39.522 -42.102 1.00 74.53 169  A 1 
ATOM 1334  S SG    . CYS A 1 169  ? 10.931  -39.586 -42.007 1.00 69.55 169  A 1 
ATOM 1335  N N     . SER A 1 170  ? 10.158  -37.895 -44.945 1.00 77.41 170  A 1 
ATOM 1336  C CA    . SER A 1 170  ? 10.811  -38.032 -46.248 1.00 76.30 170  A 1 
ATOM 1337  C C     . SER A 1 170  ? 11.670  -39.294 -46.385 1.00 77.31 170  A 1 
ATOM 1338  O O     . SER A 1 170  ? 11.874  -39.775 -47.496 1.00 71.48 170  A 1 
ATOM 1339  C CB    . SER A 1 170  ? 11.676  -36.799 -46.506 1.00 72.30 170  A 1 
ATOM 1340  O OG    . SER A 1 170  ? 12.569  -36.580 -45.431 1.00 64.39 170  A 1 
ATOM 1341  N N     . LYS A 1 171  ? 12.148  -39.840 -45.274 1.00 78.15 171  A 1 
ATOM 1342  C CA    . LYS A 1 171  ? 12.997  -41.043 -45.287 1.00 78.06 171  A 1 
ATOM 1343  C C     . LYS A 1 171  ? 12.220  -42.353 -45.204 1.00 78.82 171  A 1 
ATOM 1344  O O     . LYS A 1 171  ? 12.561  -43.290 -45.912 1.00 71.50 171  A 1 
ATOM 1345  C CB    . LYS A 1 171  ? 14.028  -40.983 -44.159 1.00 74.28 171  A 1 
ATOM 1346  C CG    . LYS A 1 171  ? 15.194  -40.038 -44.464 1.00 67.26 171  A 1 
ATOM 1347  C CD    . LYS A 1 171  ? 16.260  -40.184 -43.379 1.00 63.41 171  A 1 
ATOM 1348  C CE    . LYS A 1 171  ? 17.490  -39.337 -43.694 1.00 55.88 171  A 1 
ATOM 1349  N NZ    . LYS A 1 171  ? 18.515  -39.445 -42.628 1.00 49.22 171  A 1 
ATOM 1350  N N     . CYS A 1 172  ? 11.244  -42.444 -44.330 1.00 77.50 172  A 1 
ATOM 1351  C CA    . CYS A 1 172  ? 10.548  -43.708 -44.063 1.00 76.33 172  A 1 
ATOM 1352  C C     . CYS A 1 172  ? 9.068   -43.716 -44.472 1.00 77.31 172  A 1 
ATOM 1353  O O     . CYS A 1 172  ? 8.414   -44.746 -44.365 1.00 69.54 172  A 1 
ATOM 1354  C CB    . CYS A 1 172  ? 10.731  -44.101 -42.594 1.00 72.13 172  A 1 
ATOM 1355  S SG    . CYS A 1 172  ? 9.799   -42.997 -41.490 1.00 66.34 172  A 1 
ATOM 1356  N N     . GLY A 1 173  ? 8.534   -42.583 -44.897 1.00 76.61 173  A 1 
ATOM 1357  C CA    . GLY A 1 173  ? 7.127   -42.471 -45.283 1.00 76.42 173  A 1 
ATOM 1358  C C     . GLY A 1 173  ? 6.122   -42.492 -44.126 1.00 78.30 173  A 1 
ATOM 1359  O O     . GLY A 1 173  ? 4.921   -42.363 -44.364 1.00 73.15 173  A 1 
ATOM 1360  N N     . TYR A 1 174  ? 6.584   -42.629 -42.886 1.00 77.54 174  A 1 
ATOM 1361  C CA    . TYR A 1 174  ? 5.699   -42.682 -41.722 1.00 77.68 174  A 1 
ATOM 1362  C C     . TYR A 1 174  ? 4.955   -41.358 -41.518 1.00 78.16 174  A 1 
ATOM 1363  O O     . TYR A 1 174  ? 5.542   -40.275 -41.603 1.00 74.71 174  A 1 
ATOM 1364  C CB    . TYR A 1 174  ? 6.505   -43.064 -40.484 1.00 75.04 174  A 1 
ATOM 1365  C CG    . TYR A 1 174  ? 5.659   -43.340 -39.263 1.00 74.05 174  A 1 
ATOM 1366  C CD1   . TYR A 1 174  ? 5.478   -42.351 -38.280 1.00 69.31 174  A 1 
ATOM 1367  C CD2   . TYR A 1 174  ? 5.045   -44.598 -39.104 1.00 69.13 174  A 1 
ATOM 1368  C CE1   . TYR A 1 174  ? 4.703   -42.620 -37.143 1.00 65.64 174  A 1 
ATOM 1369  C CE2   . TYR A 1 174  ? 4.271   -44.873 -37.969 1.00 66.01 174  A 1 
ATOM 1370  C CZ    . TYR A 1 174  ? 4.108   -43.885 -36.986 1.00 67.11 174  A 1 
ATOM 1371  O OH    . TYR A 1 174  ? 3.366   -44.158 -35.867 1.00 64.79 174  A 1 
ATOM 1372  N N     . MET A 1 175  ? 3.666   -41.449 -41.240 1.00 78.40 175  A 1 
ATOM 1373  C CA    . MET A 1 175  ? 2.853   -40.275 -40.934 1.00 77.71 175  A 1 
ATOM 1374  C C     . MET A 1 175  ? 3.028   -39.877 -39.475 1.00 78.73 175  A 1 
ATOM 1375  O O     . MET A 1 175  ? 2.686   -40.633 -38.567 1.00 73.67 175  A 1 
ATOM 1376  C CB    . MET A 1 175  ? 1.380   -40.522 -41.260 1.00 73.36 175  A 1 
ATOM 1377  C CG    . MET A 1 175  ? 1.116   -40.460 -42.767 1.00 65.98 175  A 1 
ATOM 1378  S SD    . MET A 1 175  ? -0.652  -40.457 -43.174 1.00 59.80 175  A 1 
ATOM 1379  C CE    . MET A 1 175  ? -0.567  -40.191 -44.946 1.00 53.89 175  A 1 
ATOM 1380  N N     . ASN A 1 176  ? 3.530   -38.681 -39.257 1.00 79.20 176  A 1 
ATOM 1381  C CA    . ASN A 1 176  ? 3.704   -38.107 -37.934 1.00 78.91 176  A 1 
ATOM 1382  C C     . ASN A 1 176  ? 2.576   -37.120 -37.640 1.00 78.79 176  A 1 
ATOM 1383  O O     . ASN A 1 176  ? 2.368   -36.162 -38.385 1.00 73.55 176  A 1 
ATOM 1384  C CB    . ASN A 1 176  ? 5.081   -37.445 -37.834 1.00 77.07 176  A 1 
ATOM 1385  C CG    . ASN A 1 176  ? 6.202   -38.455 -37.941 1.00 76.77 176  A 1 
ATOM 1386  O OD1   . ASN A 1 176  ? 6.596   -39.075 -36.973 1.00 69.54 176  A 1 
ATOM 1387  N ND2   . ASN A 1 176  ? 6.740   -38.648 -39.129 1.00 70.01 176  A 1 
ATOM 1388  N N     . GLY A 1 177  ? 1.887   -37.364 -36.558 1.00 78.81 177  A 1 
ATOM 1389  C CA    . GLY A 1 177  ? 0.862   -36.473 -36.037 1.00 78.09 177  A 1 
ATOM 1390  C C     . GLY A 1 177  ? 1.397   -35.477 -35.008 1.00 79.39 177  A 1 
ATOM 1391  O O     . GLY A 1 177  ? 2.603   -35.322 -34.796 1.00 74.98 177  A 1 
ATOM 1392  N N     . MET A 1 178  ? 0.475   -34.798 -34.355 1.00 80.01 178  A 1 
ATOM 1393  C CA    . MET A 1 178  ? 0.800   -33.781 -33.365 1.00 79.94 178  A 1 
ATOM 1394  C C     . MET A 1 178  ? 1.247   -34.415 -32.043 1.00 81.22 178  A 1 
ATOM 1395  O O     . MET A 1 178  ? 0.559   -35.263 -31.482 1.00 78.10 178  A 1 
ATOM 1396  C CB    . MET A 1 178  ? -0.421  -32.867 -33.187 1.00 76.04 178  A 1 
ATOM 1397  C CG    . MET A 1 178  ? -0.083  -31.592 -32.412 1.00 68.19 178  A 1 
ATOM 1398  S SD    . MET A 1 178  ? -1.472  -30.429 -32.335 1.00 62.09 178  A 1 
ATOM 1399  C CE    . MET A 1 178  ? -0.672  -29.038 -31.528 1.00 56.74 178  A 1 
ATOM 1400  N N     . VAL A 1 179  ? 2.365   -33.960 -31.521 1.00 81.92 179  A 1 
ATOM 1401  C CA    . VAL A 1 179  ? 2.844   -34.352 -30.188 1.00 82.73 179  A 1 
ATOM 1402  C C     . VAL A 1 179  ? 2.370   -33.323 -29.168 1.00 82.81 179  A 1 
ATOM 1403  O O     . VAL A 1 179  ? 2.659   -32.128 -29.302 1.00 80.21 179  A 1 
ATOM 1404  C CB    . VAL A 1 179  ? 4.372   -34.511 -30.160 1.00 82.23 179  A 1 
ATOM 1405  C CG1   . VAL A 1 179  ? 4.875   -34.918 -28.777 1.00 74.66 179  A 1 
ATOM 1406  C CG2   . VAL A 1 179  ? 4.824   -35.585 -31.147 1.00 75.50 179  A 1 
ATOM 1407  N N     . LYS A 1 180  ? 1.672   -33.781 -28.135 1.00 82.81 180  A 1 
ATOM 1408  C CA    . LYS A 1 180  ? 1.187   -32.950 -27.033 1.00 82.28 180  A 1 
ATOM 1409  C C     . LYS A 1 180  ? 1.740   -33.444 -25.704 1.00 83.29 180  A 1 
ATOM 1410  O O     . LYS A 1 180  ? 1.868   -34.641 -25.476 1.00 79.73 180  A 1 
ATOM 1411  C CB    . LYS A 1 180  ? -0.349  -32.921 -27.012 1.00 78.31 180  A 1 
ATOM 1412  C CG    . LYS A 1 180  ? -0.951  -32.195 -28.225 1.00 71.49 180  A 1 
ATOM 1413  C CD    . LYS A 1 180  ? -2.476  -32.238 -28.164 1.00 67.36 180  A 1 
ATOM 1414  C CE    . LYS A 1 180  ? -3.093  -31.583 -29.401 1.00 59.82 180  A 1 
ATOM 1415  N NZ    . LYS A 1 180  ? -4.512  -31.972 -29.579 1.00 52.73 180  A 1 
ATOM 1416  N N     . LYS A 1 181  ? 2.028   -32.506 -24.828 1.00 81.80 181  A 1 
ATOM 1417  C CA    . LYS A 1 181  ? 2.379   -32.789 -23.438 1.00 81.20 181  A 1 
ATOM 1418  C C     . LYS A 1 181  ? 1.111   -32.762 -22.590 1.00 81.14 181  A 1 
ATOM 1419  O O     . LYS A 1 181  ? 0.405   -31.759 -22.589 1.00 77.36 181  A 1 
ATOM 1420  C CB    . LYS A 1 181  ? 3.436   -31.772 -22.966 1.00 79.02 181  A 1 
ATOM 1421  C CG    . LYS A 1 181  ? 3.827   -31.976 -21.496 1.00 75.08 181  A 1 
ATOM 1422  C CD    . LYS A 1 181  ? 4.839   -30.920 -21.034 1.00 72.59 181  A 1 
ATOM 1423  C CE    . LYS A 1 181  ? 5.062   -31.062 -19.527 1.00 66.12 181  A 1 
ATOM 1424  N NZ    . LYS A 1 181  ? 6.049   -30.092 -18.995 1.00 59.84 181  A 1 
ATOM 1425  N N     . LEU A 1 182  ? 0.873   -33.825 -21.844 1.00 80.23 182  A 1 
ATOM 1426  C CA    . LEU A 1 182  ? -0.214  -33.944 -20.879 1.00 78.85 182  A 1 
ATOM 1427  C C     . LEU A 1 182  ? 0.390   -34.269 -19.512 1.00 79.59 182  A 1 
ATOM 1428  O O     . LEU A 1 182  ? 0.725   -35.411 -19.237 1.00 73.09 182  A 1 
ATOM 1429  C CB    . LEU A 1 182  ? -1.199  -35.026 -21.372 1.00 74.41 182  A 1 
ATOM 1430  C CG    . LEU A 1 182  ? -2.449  -34.432 -22.029 1.00 68.79 182  A 1 
ATOM 1431  C CD1   . LEU A 1 182  ? -2.965  -35.326 -23.140 1.00 62.81 182  A 1 
ATOM 1432  C CD2   . LEU A 1 182  ? -3.567  -34.263 -20.993 1.00 63.32 182  A 1 
ATOM 1433  N N     . GLN A 1 183  ? 0.548   -33.265 -18.677 1.00 78.88 183  A 1 
ATOM 1434  C CA    . GLN A 1 183  ? 1.235   -33.382 -17.383 1.00 78.54 183  A 1 
ATOM 1435  C C     . GLN A 1 183  ? 2.634   -34.013 -17.548 1.00 80.19 183  A 1 
ATOM 1436  O O     . GLN A 1 183  ? 3.530   -33.354 -18.087 1.00 74.93 183  A 1 
ATOM 1437  C CB    . GLN A 1 183  ? 0.344   -34.113 -16.361 1.00 73.36 183  A 1 
ATOM 1438  C CG    . GLN A 1 183  ? -0.977  -33.386 -16.073 1.00 65.32 183  A 1 
ATOM 1439  C CD    . GLN A 1 183  ? -1.867  -34.197 -15.134 1.00 61.53 183  A 1 
ATOM 1440  O OE1   . GLN A 1 183  ? -1.647  -35.360 -14.872 1.00 55.28 183  A 1 
ATOM 1441  N NE2   . GLN A 1 183  ? -2.922  -33.617 -14.612 1.00 52.79 183  A 1 
ATOM 1442  N N     . LEU A 1 184  ? 2.815   -35.237 -17.094 1.00 80.58 184  A 1 
ATOM 1443  C CA    . LEU A 1 184  ? 4.057   -36.012 -17.244 1.00 81.80 184  A 1 
ATOM 1444  C C     . LEU A 1 184  ? 3.974   -37.067 -18.357 1.00 83.13 184  A 1 
ATOM 1445  O O     . LEU A 1 184  ? 4.852   -37.912 -18.476 1.00 78.46 184  A 1 
ATOM 1446  C CB    . LEU A 1 184  ? 4.426   -36.649 -15.892 1.00 79.17 184  A 1 
ATOM 1447  C CG    . LEU A 1 184  ? 4.824   -35.630 -14.816 1.00 76.83 184  A 1 
ATOM 1448  C CD1   . LEU A 1 184  ? 4.988   -36.340 -13.479 1.00 70.62 184  A 1 
ATOM 1449  C CD2   . LEU A 1 184  ? 6.144   -34.929 -15.139 1.00 71.22 184  A 1 
ATOM 1450  N N     . LYS A 1 185  ? 2.937   -37.013 -19.165 1.00 83.38 185  A 1 
ATOM 1451  C CA    . LYS A 1 185  ? 2.723   -37.923 -20.286 1.00 83.63 185  A 1 
ATOM 1452  C C     . LYS A 1 185  ? 2.910   -37.183 -21.600 1.00 85.01 185  A 1 
ATOM 1453  O O     . LYS A 1 185  ? 2.605   -35.996 -21.710 1.00 80.99 185  A 1 
ATOM 1454  C CB    . LYS A 1 185  ? 1.338   -38.568 -20.189 1.00 80.07 185  A 1 
ATOM 1455  C CG    . LYS A 1 185  ? 1.197   -39.426 -18.925 1.00 73.32 185  A 1 
ATOM 1456  C CD    . LYS A 1 185  ? -0.180  -40.081 -18.878 1.00 70.89 185  A 1 
ATOM 1457  C CE    . LYS A 1 185  ? -0.190  -41.226 -17.862 1.00 62.45 185  A 1 
ATOM 1458  N NZ    . LYS A 1 185  ? -0.809  -42.438 -18.443 1.00 55.51 185  A 1 
ATOM 1459  N N     . ILE A 1 186  ? 3.397   -37.903 -22.588 1.00 85.09 186  A 1 
ATOM 1460  C CA    . ILE A 1 186  ? 3.528   -37.402 -23.950 1.00 86.08 186  A 1 
ATOM 1461  C C     . ILE A 1 186  ? 2.593   -38.219 -24.828 1.00 85.99 186  A 1 
ATOM 1462  O O     . ILE A 1 186  ? 2.704   -39.438 -24.890 1.00 82.84 186  A 1 
ATOM 1463  C CB    . ILE A 1 186  ? 4.989   -37.448 -24.441 1.00 85.26 186  A 1 
ATOM 1464  C CG1   . ILE A 1 186  ? 5.901   -36.627 -23.498 1.00 80.12 186  A 1 
ATOM 1465  C CG2   . ILE A 1 186  ? 5.067   -36.912 -25.880 1.00 79.05 186  A 1 
ATOM 1466  C CD1   . ILE A 1 186  ? 7.389   -36.712 -23.843 1.00 76.04 186  A 1 
ATOM 1467  N N     . THR A 1 187  ? 1.688   -37.547 -25.501 1.00 85.48 187  A 1 
ATOM 1468  C CA    . THR A 1 187  ? 0.740   -38.179 -26.413 1.00 84.46 187  A 1 
ATOM 1469  C C     . THR A 1 187  ? 1.065   -37.812 -27.855 1.00 84.45 187  A 1 
ATOM 1470  O O     . THR A 1 187  ? 1.475   -36.683 -28.148 1.00 80.76 187  A 1 
ATOM 1471  C CB    . THR A 1 187  ? -0.709  -37.825 -26.064 1.00 81.78 187  A 1 
ATOM 1472  O OG1   . THR A 1 187  ? -0.908  -36.427 -26.033 1.00 70.53 187  A 1 
ATOM 1473  C CG2   . THR A 1 187  ? -1.105  -38.369 -24.695 1.00 70.74 187  A 1 
ATOM 1474  N N     . HIS A 1 188  ? 0.880   -38.753 -28.735 1.00 82.38 188  A 1 
ATOM 1475  C CA    . HIS A 1 188  ? 1.060   -38.575 -30.165 1.00 81.28 188  A 1 
ATOM 1476  C C     . HIS A 1 188  ? -0.275  -38.805 -30.875 1.00 79.94 188  A 1 
ATOM 1477  O O     . HIS A 1 188  ? -0.723  -39.938 -31.018 1.00 76.17 188  A 1 
ATOM 1478  C CB    . HIS A 1 188  ? 2.163   -39.532 -30.644 1.00 79.55 188  A 1 
ATOM 1479  C CG    . HIS A 1 188  ? 2.410   -39.503 -32.121 1.00 78.58 188  A 1 
ATOM 1480  N ND1   . HIS A 1 188  ? 2.725   -40.595 -32.902 1.00 70.04 188  A 1 
ATOM 1481  C CD2   . HIS A 1 188  ? 2.382   -38.411 -32.952 1.00 70.17 188  A 1 
ATOM 1482  C CE1   . HIS A 1 188  ? 2.880   -40.169 -34.161 1.00 71.29 188  A 1 
ATOM 1483  N NE2   . HIS A 1 188  ? 2.679   -38.855 -34.232 1.00 72.20 188  A 1 
ATOM 1484  N N     . GLU A 1 189  ? -0.910  -37.732 -31.306 1.00 77.92 189  A 1 
ATOM 1485  C CA    . GLU A 1 189  ? -2.151  -37.809 -32.075 1.00 75.93 189  A 1 
ATOM 1486  C C     . GLU A 1 189  ? -1.836  -38.284 -33.494 1.00 75.50 189  A 1 
ATOM 1487  O O     . GLU A 1 189  ? -1.530  -37.485 -34.380 1.00 69.58 189  A 1 
ATOM 1488  C CB    . GLU A 1 189  ? -2.883  -36.455 -32.075 1.00 71.92 189  A 1 
ATOM 1489  C CG    . GLU A 1 189  ? -3.558  -36.167 -30.733 1.00 64.93 189  A 1 
ATOM 1490  C CD    . GLU A 1 189  ? -4.230  -34.793 -30.637 1.00 60.47 189  A 1 
ATOM 1491  O OE1   . GLU A 1 189  ? -4.819  -34.490 -29.574 1.00 54.69 189  A 1 
ATOM 1492  O OE2   . GLU A 1 189  ? -4.106  -33.940 -31.538 1.00 54.10 189  A 1 
ATOM 1493  N N     . GLN A 1 190  ? -1.905  -39.581 -33.703 1.00 73.18 190  A 1 
ATOM 1494  C CA    . GLN A 1 190  ? -1.875  -40.128 -35.053 1.00 70.16 190  A 1 
ATOM 1495  C C     . GLN A 1 190  ? -3.242  -39.940 -35.722 1.00 69.18 190  A 1 
ATOM 1496  O O     . GLN A 1 190  ? -4.276  -39.868 -35.065 1.00 60.47 190  A 1 
ATOM 1497  C CB    . GLN A 1 190  ? -1.415  -41.588 -35.027 1.00 64.49 190  A 1 
ATOM 1498  C CG    . GLN A 1 190  ? 0.072   -41.703 -34.655 1.00 58.32 190  A 1 
ATOM 1499  C CD    . GLN A 1 190  ? 0.575   -43.148 -34.639 1.00 54.57 190  A 1 
ATOM 1500  O OE1   . GLN A 1 190  ? -0.160  -44.098 -34.802 1.00 50.80 190  A 1 
ATOM 1501  N NE2   . GLN A 1 190  ? 1.853   -43.371 -34.444 1.00 48.63 190  A 1 
ATOM 1502  N N     . GLY A 1 191  ? -3.240  -39.838 -37.036 1.00 64.28 191  A 1 
ATOM 1503  C CA    . GLY A 1 191  ? -4.467  -39.680 -37.809 1.00 61.26 191  A 1 
ATOM 1504  C C     . GLY A 1 191  ? -5.401  -40.894 -37.736 1.00 62.66 191  A 1 
ATOM 1505  O O     . GLY A 1 191  ? -5.082  -41.926 -37.148 1.00 56.76 191  A 1 
ATOM 1506  N N     . ASN A 1 192  ? -6.539  -40.794 -38.411 1.00 60.11 192  A 1 
ATOM 1507  C CA    . ASN A 1 192  ? -7.644  -41.767 -38.375 1.00 58.34 192  A 1 
ATOM 1508  C C     . ASN A 1 192  ? -7.281  -43.236 -38.671 1.00 59.97 192  A 1 
ATOM 1509  O O     . ASN A 1 192  ? -8.093  -44.108 -38.389 1.00 54.81 192  A 1 
ATOM 1510  C CB    . ASN A 1 192  ? -8.719  -41.311 -39.375 1.00 51.71 192  A 1 
ATOM 1511  C CG    . ASN A 1 192  ? -9.515  -40.097 -38.925 1.00 46.63 192  A 1 
ATOM 1512  O OD1   . ASN A 1 192  ? -9.401  -39.606 -37.823 1.00 42.96 192  A 1 
ATOM 1513  N ND2   . ASN A 1 192  ? -10.354 -39.570 -39.792 1.00 41.78 192  A 1 
ATOM 1514  N N     . ARG A 1 193  ? -6.123  -43.539 -39.228 1.00 60.78 193  A 1 
ATOM 1515  C CA    . ARG A 1 193  ? -5.750  -44.926 -39.562 1.00 60.40 193  A 1 
ATOM 1516  C C     . ARG A 1 193  ? -5.711  -45.858 -38.356 1.00 62.13 193  A 1 
ATOM 1517  O O     . ARG A 1 193  ? -6.010  -47.034 -38.505 1.00 57.64 193  A 1 
ATOM 1518  C CB    . ARG A 1 193  ? -4.403  -44.962 -40.290 1.00 54.18 193  A 1 
ATOM 1519  C CG    . ARG A 1 193  ? -4.578  -44.781 -41.794 1.00 49.24 193  A 1 
ATOM 1520  C CD    . ARG A 1 193  ? -3.236  -45.003 -42.487 1.00 45.70 193  A 1 
ATOM 1521  N NE    . ARG A 1 193  ? -3.383  -45.007 -43.950 1.00 41.89 193  A 1 
ATOM 1522  C CZ    . ARG A 1 193  ? -2.406  -45.204 -44.825 1.00 37.45 193  A 1 
ATOM 1523  N NH1   . ARG A 1 193  ? -1.170  -45.380 -44.435 1.00 36.49 193  A 1 
ATOM 1524  N NH2   . ARG A 1 193  ? -2.658  -45.230 -46.102 1.00 33.74 193  A 1 
ATOM 1525  N N     . ILE A 1 194  ? -5.397  -45.360 -37.187 1.00 62.35 194  A 1 
ATOM 1526  C CA    . ILE A 1 194  ? -5.421  -46.190 -35.975 1.00 61.63 194  A 1 
ATOM 1527  C C     . ILE A 1 194  ? -6.838  -46.686 -35.679 1.00 63.59 194  A 1 
ATOM 1528  O O     . ILE A 1 194  ? -7.005  -47.793 -35.180 1.00 59.62 194  A 1 
ATOM 1529  C CB    . ILE A 1 194  ? -4.822  -45.425 -34.780 1.00 56.45 194  A 1 
ATOM 1530  C CG1   . ILE A 1 194  ? -3.311  -45.221 -35.018 1.00 51.65 194  A 1 
ATOM 1531  C CG2   . ILE A 1 194  ? -5.058  -46.154 -33.450 1.00 49.30 194  A 1 
ATOM 1532  C CD1   . ILE A 1 194  ? -2.620  -44.457 -33.894 1.00 46.62 194  A 1 
ATOM 1533  N N     . LEU A 1 195  ? -7.863  -45.915 -36.026 1.00 64.10 195  A 1 
ATOM 1534  C CA    . LEU A 1 195  ? -9.248  -46.353 -35.843 1.00 63.72 195  A 1 
ATOM 1535  C C     . LEU A 1 195  ? -9.539  -47.637 -36.615 1.00 66.01 195  A 1 
ATOM 1536  O O     . LEU A 1 195  ? -10.276 -48.473 -36.108 1.00 61.65 195  A 1 
ATOM 1537  C CB    . LEU A 1 195  ? -10.212 -45.236 -36.268 1.00 58.89 195  A 1 
ATOM 1538  C CG    . LEU A 1 195  ? -10.389 -44.153 -35.189 1.00 54.55 195  A 1 
ATOM 1539  C CD1   . LEU A 1 195  ? -10.888 -42.854 -35.804 1.00 50.64 195  A 1 
ATOM 1540  C CD2   . LEU A 1 195  ? -11.412 -44.593 -34.140 1.00 50.27 195  A 1 
ATOM 1541  N N     . ASP A 1 196  ? -8.946  -47.816 -37.780 1.00 66.20 196  A 1 
ATOM 1542  C CA    . ASP A 1 196  ? -9.170  -49.024 -38.573 1.00 66.13 196  A 1 
ATOM 1543  C C     . ASP A 1 196  ? -8.525  -50.257 -37.928 1.00 67.72 196  A 1 
ATOM 1544  O O     . ASP A 1 196  ? -9.135  -51.321 -37.909 1.00 63.24 196  A 1 
ATOM 1545  C CB    . ASP A 1 196  ? -8.666  -48.818 -40.007 1.00 61.79 196  A 1 
ATOM 1546  C CG    . ASP A 1 196  ? -9.478  -47.794 -40.800 1.00 57.08 196  A 1 
ATOM 1547  O OD1   . ASP A 1 196  ? -10.675 -47.612 -40.490 1.00 51.93 196  A 1 
ATOM 1548  O OD2   . ASP A 1 196  ? -8.889  -47.201 -41.732 1.00 50.89 196  A 1 
ATOM 1549  N N     . GLU A 1 197  ? -7.357  -50.119 -37.340 1.00 68.57 197  A 1 
ATOM 1550  C CA    . GLU A 1 197  ? -6.740  -51.222 -36.581 1.00 68.07 197  A 1 
ATOM 1551  C C     . GLU A 1 197  ? -7.501  -51.521 -35.285 1.00 68.81 197  A 1 
ATOM 1552  O O     . GLU A 1 197  ? -7.718  -52.681 -34.935 1.00 65.16 197  A 1 
ATOM 1553  C CB    . GLU A 1 197  ? -5.275  -50.909 -36.261 1.00 64.33 197  A 1 
ATOM 1554  C CG    . GLU A 1 197  ? -4.365  -51.051 -37.482 1.00 58.54 197  A 1 
ATOM 1555  C CD    . GLU A 1 197  ? -2.881  -50.847 -37.161 1.00 54.47 197  A 1 
ATOM 1556  O OE1   . GLU A 1 197  ? -2.053  -51.203 -38.037 1.00 49.96 197  A 1 
ATOM 1557  O OE2   . GLU A 1 197  ? -2.559  -50.323 -36.071 1.00 49.10 197  A 1 
ATOM 1558  N N     . ILE A 1 198  ? -7.964  -50.487 -34.595 1.00 70.50 198  A 1 
ATOM 1559  C CA    . ILE A 1 198  ? -8.705  -50.666 -33.344 1.00 69.93 198  A 1 
ATOM 1560  C C     . ILE A 1 198  ? -10.111 -51.221 -33.594 1.00 70.94 198  A 1 
ATOM 1561  O O     . ILE A 1 198  ? -10.670 -51.877 -32.717 1.00 66.67 198  A 1 
ATOM 1562  C CB    . ILE A 1 198  ? -8.715  -49.369 -32.512 1.00 66.20 198  A 1 
ATOM 1563  C CG1   . ILE A 1 198  ? -7.289  -48.949 -32.104 1.00 60.10 198  A 1 
ATOM 1564  C CG2   . ILE A 1 198  ? -9.530  -49.553 -31.228 1.00 57.86 198  A 1 
ATOM 1565  C CD1   . ILE A 1 198  ? -7.207  -47.543 -31.504 1.00 54.85 198  A 1 
ATOM 1566  N N     . ASN A 1 199  ? -10.675 -51.020 -34.778 1.00 71.63 199  A 1 
ATOM 1567  C CA    . ASN A 1 199  ? -11.996 -51.569 -35.111 1.00 71.15 199  A 1 
ATOM 1568  C C     . ASN A 1 199  ? -12.074 -53.085 -34.906 1.00 71.83 199  A 1 
ATOM 1569  O O     . ASN A 1 199  ? -13.126 -53.582 -34.503 1.00 68.13 199  A 1 
ATOM 1570  C CB    . ASN A 1 199  ? -12.370 -51.189 -36.551 1.00 67.50 199  A 1 
ATOM 1571  C CG    . ASN A 1 199  ? -13.062 -49.844 -36.660 1.00 62.77 199  A 1 
ATOM 1572  O OD1   . ASN A 1 199  ? -13.749 -49.382 -35.769 1.00 57.16 199  A 1 
ATOM 1573  N ND2   . ASN A 1 199  ? -12.936 -49.191 -37.797 1.00 56.90 199  A 1 
ATOM 1574  N N     . VAL A 1 200  ? -10.980 -53.792 -35.101 1.00 73.26 200  A 1 
ATOM 1575  C CA    . VAL A 1 200  ? -10.916 -55.233 -34.822 1.00 72.52 200  A 1 
ATOM 1576  C C     . VAL A 1 200  ? -11.076 -55.507 -33.324 1.00 72.91 200  A 1 
ATOM 1577  O O     . VAL A 1 200  ? -11.811 -56.411 -32.932 1.00 68.31 200  A 1 
ATOM 1578  C CB    . VAL A 1 200  ? -9.607  -55.836 -35.356 1.00 69.36 200  A 1 
ATOM 1579  C CG1   . VAL A 1 200  ? -9.585  -57.355 -35.185 1.00 62.50 200  A 1 
ATOM 1580  C CG2   . VAL A 1 200  ? -9.413  -55.529 -36.848 1.00 62.26 200  A 1 
ATOM 1581  N N     . ALA A 1 201  ? -10.466 -54.699 -32.474 1.00 72.69 201  A 1 
ATOM 1582  C CA    . ALA A 1 201  ? -10.586 -54.853 -31.023 1.00 71.72 201  A 1 
ATOM 1583  C C     . ALA A 1 201  ? -11.946 -54.378 -30.480 1.00 71.91 201  A 1 
ATOM 1584  O O     . ALA A 1 201  ? -12.455 -54.921 -29.501 1.00 68.15 201  A 1 
ATOM 1585  C CB    . ALA A 1 201  ? -9.423  -54.112 -30.366 1.00 69.03 201  A 1 
ATOM 1586  N N     . ILE A 1 202  ? -12.548 -53.374 -31.106 1.00 72.05 202  A 1 
ATOM 1587  C CA    . ILE A 1 202  ? -13.866 -52.858 -30.714 1.00 70.64 202  A 1 
ATOM 1588  C C     . ILE A 1 202  ? -14.975 -53.878 -30.977 1.00 71.19 202  A 1 
ATOM 1589  O O     . ILE A 1 202  ? -15.974 -53.881 -30.259 1.00 66.42 202  A 1 
ATOM 1590  C CB    . ILE A 1 202  ? -14.173 -51.521 -31.430 1.00 67.43 202  A 1 
ATOM 1591  C CG1   . ILE A 1 202  ? -13.246 -50.397 -30.919 1.00 62.74 202  A 1 
ATOM 1592  C CG2   . ILE A 1 202  ? -15.632 -51.075 -31.233 1.00 60.36 202  A 1 
ATOM 1593  C CD1   . ILE A 1 202  ? -13.322 -49.110 -31.752 1.00 57.58 202  A 1 
ATOM 1594  N N     . SER A 1 203  ? -14.816 -54.722 -31.978 1.00 72.67 203  A 1 
ATOM 1595  C CA    . SER A 1 203  ? -15.854 -55.706 -32.298 1.00 72.03 203  A 1 
ATOM 1596  C C     . SER A 1 203  ? -16.123 -56.674 -31.148 1.00 72.50 203  A 1 
ATOM 1597  O O     . SER A 1 203  ? -17.280 -57.033 -30.918 1.00 66.93 203  A 1 
ATOM 1598  C CB    . SER A 1 203  ? -15.501 -56.469 -33.577 1.00 68.62 203  A 1 
ATOM 1599  O OG    . SER A 1 203  ? -14.334 -57.246 -33.443 1.00 61.08 203  A 1 
ATOM 1600  N N     . ASP A 1 204  ? -15.104 -57.007 -30.384 1.00 71.08 204  A 1 
ATOM 1601  C CA    . ASP A 1 204  ? -15.237 -57.934 -29.261 1.00 70.23 204  A 1 
ATOM 1602  C C     . ASP A 1 204  ? -15.741 -57.269 -27.975 1.00 70.20 204  A 1 
ATOM 1603  O O     . ASP A 1 204  ? -16.567 -57.827 -27.251 1.00 64.22 204  A 1 
ATOM 1604  C CB    . ASP A 1 204  ? -13.891 -58.626 -29.004 1.00 66.13 204  A 1 
ATOM 1605  C CG    . ASP A 1 204  ? -13.594 -59.778 -29.958 1.00 60.27 204  A 1 
ATOM 1606  O OD1   . ASP A 1 204  ? -14.512 -60.216 -30.675 1.00 54.84 204  A 1 
ATOM 1607  O OD2   . ASP A 1 204  ? -12.437 -60.245 -29.920 1.00 54.44 204  A 1 
ATOM 1608  N N     . LYS A 1 205  ? -15.277 -56.059 -27.650 1.00 67.22 205  A 1 
ATOM 1609  C CA    . LYS A 1 205  ? -15.685 -55.359 -26.425 1.00 66.66 205  A 1 
ATOM 1610  C C     . LYS A 1 205  ? -16.170 -53.940 -26.713 1.00 67.72 205  A 1 
ATOM 1611  O O     . LYS A 1 205  ? -15.385 -53.022 -26.932 1.00 61.79 205  A 1 
ATOM 1612  C CB    . LYS A 1 205  ? -14.562 -55.379 -25.377 1.00 60.83 205  A 1 
ATOM 1613  C CG    . LYS A 1 205  ? -14.469 -56.730 -24.655 1.00 54.59 205  A 1 
ATOM 1614  C CD    . LYS A 1 205  ? -13.460 -56.660 -23.506 1.00 51.74 205  A 1 
ATOM 1615  C CE    . LYS A 1 205  ? -13.449 -57.981 -22.732 1.00 46.65 205  A 1 
ATOM 1616  N NZ    . LYS A 1 205  ? -12.509 -57.949 -21.588 1.00 41.62 205  A 1 
ATOM 1617  N N     . ARG A 1 206  ? -17.483 -53.733 -26.592 1.00 64.14 206  A 1 
ATOM 1618  C CA    . ARG A 1 206  ? -18.119 -52.417 -26.778 1.00 63.37 206  A 1 
ATOM 1619  C C     . ARG A 1 206  ? -17.572 -51.319 -25.865 1.00 64.47 206  A 1 
ATOM 1620  O O     . ARG A 1 206  ? -17.545 -50.165 -26.279 1.00 58.99 206  A 1 
ATOM 1621  C CB    . ARG A 1 206  ? -19.639 -52.515 -26.571 1.00 57.99 206  A 1 
ATOM 1622  C CG    . ARG A 1 206  ? -20.371 -53.094 -27.786 1.00 53.47 206  A 1 
ATOM 1623  C CD    . ARG A 1 206  ? -21.879 -53.052 -27.545 1.00 49.58 206  A 1 
ATOM 1624  N NE    . ARG A 1 206  ? -22.638 -53.538 -28.707 1.00 44.75 206  A 1 
ATOM 1625  C CZ    . ARG A 1 206  ? -23.957 -53.664 -28.790 1.00 39.95 206  A 1 
ATOM 1626  N NH1   . ARG A 1 206  ? -24.739 -53.344 -27.794 1.00 37.62 206  A 1 
ATOM 1627  N NH2   . ARG A 1 206  ? -24.513 -54.120 -29.880 1.00 35.87 206  A 1 
ATOM 1628  N N     . GLU A 1 207  ? -17.150 -51.662 -24.666 1.00 60.75 207  A 1 
ATOM 1629  C CA    . GLU A 1 207  ? -16.636 -50.683 -23.693 1.00 59.71 207  A 1 
ATOM 1630  C C     . GLU A 1 207  ? -15.358 -49.983 -24.165 1.00 60.83 207  A 1 
ATOM 1631  O O     . GLU A 1 207  ? -15.152 -48.808 -23.873 1.00 56.06 207  A 1 
ATOM 1632  C CB    . GLU A 1 207  ? -16.371 -51.380 -22.358 1.00 55.00 207  A 1 
ATOM 1633  C CG    . GLU A 1 207  ? -17.667 -51.841 -21.689 1.00 49.87 207  A 1 
ATOM 1634  C CD    . GLU A 1 207  ? -17.434 -52.534 -20.346 1.00 45.57 207  A 1 
ATOM 1635  O OE1   . GLU A 1 207  ? -18.443 -52.693 -19.621 1.00 41.58 207  A 1 
ATOM 1636  O OE2   . GLU A 1 207  ? -16.281 -52.933 -20.081 1.00 41.52 207  A 1 
ATOM 1637  N N     . LEU A 1 208  ? -14.551 -50.649 -24.954 1.00 60.55 208  A 1 
ATOM 1638  C CA    . LEU A 1 208  ? -13.325 -50.074 -25.509 1.00 59.68 208  A 1 
ATOM 1639  C C     . LEU A 1 208  ? -13.590 -48.852 -26.390 1.00 60.72 208  A 1 
ATOM 1640  O O     . LEU A 1 208  ? -12.725 -47.990 -26.508 1.00 56.61 208  A 1 
ATOM 1641  C CB    . LEU A 1 208  ? -12.572 -51.159 -26.300 1.00 55.25 208  A 1 
ATOM 1642  C CG    . LEU A 1 208  ? -11.709 -52.062 -25.401 1.00 51.30 208  A 1 
ATOM 1643  C CD1   . LEU A 1 208  ? -11.484 -53.417 -26.054 1.00 48.57 208  A 1 
ATOM 1644  C CD2   . LEU A 1 208  ? -10.349 -51.424 -25.137 1.00 49.26 208  A 1 
ATOM 1645  N N     . ARG A 1 209  ? -14.775 -48.732 -26.967 1.00 59.54 209  A 1 
ATOM 1646  C CA    . ARG A 1 209  ? -15.096 -47.630 -27.886 1.00 58.51 209  A 1 
ATOM 1647  C C     . ARG A 1 209  ? -14.925 -46.246 -27.254 1.00 59.51 209  A 1 
ATOM 1648  O O     . ARG A 1 209  ? -14.575 -45.300 -27.950 1.00 55.58 209  A 1 
ATOM 1649  C CB    . ARG A 1 209  ? -16.519 -47.812 -28.433 1.00 54.16 209  A 1 
ATOM 1650  C CG    . ARG A 1 209  ? -16.557 -47.647 -29.947 1.00 50.07 209  A 1 
ATOM 1651  C CD    . ARG A 1 209  ? -17.969 -47.846 -30.480 1.00 46.74 209  A 1 
ATOM 1652  N NE    . ARG A 1 209  ? -17.973 -47.974 -31.947 1.00 42.81 209  A 1 
ATOM 1653  C CZ    . ARG A 1 209  ? -19.044 -48.108 -32.719 1.00 38.76 209  A 1 
ATOM 1654  N NH1   . ARG A 1 209  ? -20.251 -48.095 -32.224 1.00 36.82 209  A 1 
ATOM 1655  N NH2   . ARG A 1 209  ? -18.908 -48.264 -34.007 1.00 34.55 209  A 1 
ATOM 1656  N N     . ALA A 1 210  ? -15.172 -46.127 -25.974 1.00 55.83 210  A 1 
ATOM 1657  C CA    . ALA A 1 210  ? -15.012 -44.867 -25.258 1.00 55.29 210  A 1 
ATOM 1658  C C     . ALA A 1 210  ? -13.532 -44.523 -25.017 1.00 57.36 210  A 1 
ATOM 1659  O O     . ALA A 1 210  ? -13.156 -43.355 -25.075 1.00 53.35 210  A 1 
ATOM 1660  C CB    . ALA A 1 210  ? -15.798 -44.955 -23.947 1.00 50.37 210  A 1 
ATOM 1661  N N     . SER A 1 211  ? -12.692 -45.512 -24.794 1.00 56.20 211  A 1 
ATOM 1662  C CA    . SER A 1 211  ? -11.262 -45.313 -24.536 1.00 55.41 211  A 1 
ATOM 1663  C C     . SER A 1 211  ? -10.445 -45.008 -25.793 1.00 56.83 211  A 1 
ATOM 1664  O O     . SER A 1 211  ? -9.382  -44.406 -25.693 1.00 52.65 211  A 1 
ATOM 1665  C CB    . SER A 1 211  ? -10.675 -46.517 -23.796 1.00 49.96 211  A 1 
ATOM 1666  O OG    . SER A 1 211  ? -10.714 -47.677 -24.592 1.00 46.59 211  A 1 
ATOM 1667  N N     . VAL A 1 212  ? -10.955 -45.340 -26.960 1.00 57.66 212  A 1 
ATOM 1668  C CA    . VAL A 1 212  ? -10.282 -45.098 -28.252 1.00 57.50 212  A 1 
ATOM 1669  C C     . VAL A 1 212  ? -10.020 -43.613 -28.519 1.00 60.32 212  A 1 
ATOM 1670  O O     . VAL A 1 212  ? -9.117  -43.265 -29.278 1.00 55.91 212  A 1 
ATOM 1671  C CB    . VAL A 1 212  ? -11.116 -45.688 -29.405 1.00 51.87 212  A 1 
ATOM 1672  C CG1   . VAL A 1 212  ? -10.489 -45.486 -30.782 1.00 46.80 212  A 1 
ATOM 1673  C CG2   . VAL A 1 212  ? -11.328 -47.193 -29.232 1.00 46.58 212  A 1 
ATOM 1674  N N     . SER A 1 213  ? -10.784 -42.723 -27.902 1.00 60.34 213  A 1 
ATOM 1675  C CA    . SER A 1 213  ? -10.611 -41.282 -28.095 1.00 60.35 213  A 1 
ATOM 1676  C C     . SER A 1 213  ? -9.328  -40.724 -27.479 1.00 63.27 213  A 1 
ATOM 1677  O O     . SER A 1 213  ? -8.946  -39.595 -27.781 1.00 58.43 213  A 1 
ATOM 1678  C CB    . SER A 1 213  ? -11.818 -40.529 -27.535 1.00 53.30 213  A 1 
ATOM 1679  O OG    . SER A 1 213  ? -11.924 -40.678 -26.135 1.00 48.08 213  A 1 
ATOM 1680  N N     . VAL A 1 214  ? -8.684  -41.475 -26.607 1.00 65.18 214  A 1 
ATOM 1681  C CA    . VAL A 1 214  ? -7.432  -41.051 -25.984 1.00 65.46 214  A 1 
ATOM 1682  C C     . VAL A 1 214  ? -6.295  -41.287 -26.978 1.00 69.46 214  A 1 
ATOM 1683  O O     . VAL A 1 214  ? -6.088  -42.422 -27.402 1.00 64.82 214  A 1 
ATOM 1684  C CB    . VAL A 1 214  ? -7.179  -41.767 -24.648 1.00 58.30 214  A 1 
ATOM 1685  C CG1   . VAL A 1 214  ? -5.954  -41.186 -23.950 1.00 51.67 214  A 1 
ATOM 1686  C CG2   . VAL A 1 214  ? -8.376  -41.601 -23.704 1.00 50.99 214  A 1 
ATOM 1687  N N     . PRO A 1 215  ? -5.559  -40.237 -27.345 1.00 70.14 215  A 1 
ATOM 1688  C CA    . PRO A 1 215  ? -4.433  -40.404 -28.253 1.00 71.19 215  A 1 
ATOM 1689  C C     . PRO A 1 215  ? -3.375  -41.318 -27.620 1.00 74.17 215  A 1 
ATOM 1690  O O     . PRO A 1 215  ? -3.161  -41.251 -26.402 1.00 70.85 215  A 1 
ATOM 1691  C CB    . PRO A 1 215  ? -3.908  -38.991 -28.526 1.00 66.69 215  A 1 
ATOM 1692  C CG    . PRO A 1 215  ? -4.359  -38.191 -27.309 1.00 64.10 215  A 1 
ATOM 1693  C CD    . PRO A 1 215  ? -5.672  -38.851 -26.918 1.00 65.89 215  A 1 
ATOM 1694  N N     . PRO A 1 216  ? -2.705  -42.134 -28.410 1.00 77.16 216  A 1 
ATOM 1695  C CA    . PRO A 1 216  ? -1.706  -43.057 -27.900 1.00 77.62 216  A 1 
ATOM 1696  C C     . PRO A 1 216  ? -0.579  -42.312 -27.186 1.00 79.57 216  A 1 
ATOM 1697  O O     . PRO A 1 216  ? -0.065  -41.290 -27.659 1.00 76.12 216  A 1 
ATOM 1698  C CB    . PRO A 1 216  ? -1.221  -43.864 -29.109 1.00 73.88 216  A 1 
ATOM 1699  C CG    . PRO A 1 216  ? -1.570  -42.979 -30.298 1.00 69.79 216  A 1 
ATOM 1700  C CD    . PRO A 1 216  ? -2.831  -42.254 -29.846 1.00 72.59 216  A 1 
ATOM 1701  N N     . GLU A 1 217  ? -0.205  -42.832 -26.034 1.00 79.90 217  A 1 
ATOM 1702  C CA    . GLU A 1 217  ? 0.886   -42.316 -25.226 1.00 80.58 217  A 1 
ATOM 1703  C C     . GLU A 1 217  ? 2.219   -42.873 -25.725 1.00 82.00 217  A 1 
ATOM 1704  O O     . GLU A 1 217  ? 2.343   -44.055 -26.041 1.00 79.04 217  A 1 
ATOM 1705  C CB    . GLU A 1 217  ? 0.605   -42.651 -23.748 1.00 77.28 217  A 1 
ATOM 1706  C CG    . GLU A 1 217  ? 1.605   -42.015 -22.782 1.00 68.84 217  A 1 
ATOM 1707  C CD    . GLU A 1 217  ? 1.227   -42.190 -21.296 1.00 65.52 217  A 1 
ATOM 1708  O OE1   . GLU A 1 217  ? 2.039   -41.828 -20.425 1.00 59.63 217  A 1 
ATOM 1709  O OE2   . GLU A 1 217  ? 0.095   -42.608 -20.959 1.00 60.29 217  A 1 
ATOM 1710  N N     . ILE A 1 218  ? 3.216   -42.012 -25.793 1.00 83.62 218  A 1 
ATOM 1711  C CA    . ILE A 1 218  ? 4.594   -42.423 -26.032 1.00 84.32 218  A 1 
ATOM 1712  C C     . ILE A 1 218  ? 5.251   -42.605 -24.671 1.00 85.47 218  A 1 
ATOM 1713  O O     . ILE A 1 218  ? 5.454   -41.631 -23.942 1.00 82.31 218  A 1 
ATOM 1714  C CB    . ILE A 1 218  ? 5.367   -41.424 -26.910 1.00 82.08 218  A 1 
ATOM 1715  C CG1   . ILE A 1 218  ? 4.600   -41.054 -28.197 1.00 74.08 218  A 1 
ATOM 1716  C CG2   . ILE A 1 218  ? 6.724   -42.036 -27.271 1.00 71.87 218  A 1 
ATOM 1717  C CD1   . ILE A 1 218  ? 5.317   -39.999 -29.047 1.00 68.86 218  A 1 
ATOM 1718  N N     . ASP A 1 219  ? 5.580   -43.825 -24.345 1.00 85.16 219  A 1 
ATOM 1719  C CA    . ASP A 1 219  ? 6.249   -44.132 -23.089 1.00 85.49 219  A 1 
ATOM 1720  C C     . ASP A 1 219  ? 7.739   -43.720 -23.107 1.00 87.24 219  A 1 
ATOM 1721  O O     . ASP A 1 219  ? 8.346   -43.560 -24.175 1.00 83.82 219  A 1 
ATOM 1722  C CB    . ASP A 1 219  ? 5.996   -45.604 -22.711 1.00 81.61 219  A 1 
ATOM 1723  C CG    . ASP A 1 219  ? 6.701   -46.637 -23.587 1.00 76.35 219  A 1 
ATOM 1724  O OD1   . ASP A 1 219  ? 7.874   -46.414 -23.936 1.00 66.56 219  A 1 
ATOM 1725  O OD2   . ASP A 1 219  ? 6.103   -47.696 -23.869 1.00 70.20 219  A 1 
ATOM 1726  N N     . PRO A 1 220  ? 8.360   -43.529 -21.942 1.00 88.61 220  A 1 
ATOM 1727  C CA    . PRO A 1 220  ? 9.771   -43.161 -21.867 1.00 89.24 220  A 1 
ATOM 1728  C C     . PRO A 1 220  ? 10.719  -44.170 -22.518 1.00 89.54 220  A 1 
ATOM 1729  O O     . PRO A 1 220  ? 11.779  -43.790 -23.003 1.00 86.80 220  A 1 
ATOM 1730  C CB    . PRO A 1 220  ? 10.076  -43.022 -20.372 1.00 87.77 220  A 1 
ATOM 1731  C CG    . PRO A 1 220  ? 8.726   -42.726 -19.744 1.00 85.39 220  A 1 
ATOM 1732  C CD    . PRO A 1 220  ? 7.751   -43.495 -20.624 1.00 87.65 220  A 1 
ATOM 1733  N N     . LYS A 1 221  ? 10.351  -45.444 -22.568 1.00 89.31 221  A 1 
ATOM 1734  C CA    . LYS A 1 221  ? 11.168  -46.492 -23.184 1.00 89.09 221  A 1 
ATOM 1735  C C     . LYS A 1 221  ? 11.196  -46.355 -24.705 1.00 89.65 221  A 1 
ATOM 1736  O O     . LYS A 1 221  ? 12.255  -46.477 -25.321 1.00 86.44 221  A 1 
ATOM 1737  C CB    . LYS A 1 221  ? 10.629  -47.855 -22.735 1.00 86.97 221  A 1 
ATOM 1738  C CG    . LYS A 1 221  ? 11.559  -49.009 -23.110 1.00 79.77 221  A 1 
ATOM 1739  C CD    . LYS A 1 221  ? 10.963  -50.317 -22.594 1.00 75.04 221  A 1 
ATOM 1740  C CE    . LYS A 1 221  ? 11.875  -51.498 -22.933 1.00 66.90 221  A 1 
ATOM 1741  N NZ    . LYS A 1 221  ? 11.319  -52.769 -22.425 1.00 58.94 221  A 1 
ATOM 1742  N N     . VAL A 1 222  ? 10.053  -46.050 -25.302 1.00 89.82 222  A 1 
ATOM 1743  C CA    . VAL A 1 222  ? 9.959   -45.746 -26.732 1.00 89.53 222  A 1 
ATOM 1744  C C     . VAL A 1 222  ? 10.741  -44.476 -27.051 1.00 90.14 222  A 1 
ATOM 1745  O O     . VAL A 1 222  ? 11.549  -44.479 -27.980 1.00 88.31 222  A 1 
ATOM 1746  C CB    . VAL A 1 222  ? 8.493   -45.634 -27.180 1.00 87.89 222  A 1 
ATOM 1747  C CG1   . VAL A 1 222  ? 8.372   -45.167 -28.629 1.00 80.03 222  A 1 
ATOM 1748  C CG2   . VAL A 1 222  ? 7.795   -46.992 -27.078 1.00 80.36 222  A 1 
ATOM 1749  N N     . VAL A 1 223  ? 10.586  -43.425 -26.255 1.00 90.43 223  A 1 
ATOM 1750  C CA    . VAL A 1 223  ? 11.343  -42.175 -26.428 1.00 90.60 223  A 1 
ATOM 1751  C C     . VAL A 1 223  ? 12.848  -42.420 -26.331 1.00 90.81 223  A 1 
ATOM 1752  O O     . VAL A 1 223  ? 13.597  -41.922 -27.172 1.00 89.11 223  A 1 
ATOM 1753  C CB    . VAL A 1 223  ? 10.902  -41.109 -25.412 1.00 89.82 223  A 1 
ATOM 1754  C CG1   . VAL A 1 223  ? 11.742  -39.833 -25.515 1.00 82.39 223  A 1 
ATOM 1755  C CG2   . VAL A 1 223  ? 9.449   -40.699 -25.651 1.00 83.03 223  A 1 
ATOM 1756  N N     . TYR A 1 224  ? 13.283  -43.217 -25.373 1.00 91.03 224  A 1 
ATOM 1757  C CA    . TYR A 1 224  ? 14.693  -43.581 -25.244 1.00 90.96 224  A 1 
ATOM 1758  C C     . TYR A 1 224  ? 15.218  -44.280 -26.502 1.00 90.82 224  A 1 
ATOM 1759  O O     . TYR A 1 224  ? 16.282  -43.930 -27.009 1.00 88.78 224  A 1 
ATOM 1760  C CB    . TYR A 1 224  ? 14.872  -44.465 -24.004 1.00 90.62 224  A 1 
ATOM 1761  C CG    . TYR A 1 224  ? 16.318  -44.788 -23.702 1.00 90.37 224  A 1 
ATOM 1762  C CD1   . TYR A 1 224  ? 16.903  -45.983 -24.163 1.00 84.07 224  A 1 
ATOM 1763  C CD2   . TYR A 1 224  ? 17.095  -43.874 -22.966 1.00 84.40 224  A 1 
ATOM 1764  C CE1   . TYR A 1 224  ? 18.251  -46.264 -23.891 1.00 83.04 224  A 1 
ATOM 1765  C CE2   . TYR A 1 224  ? 18.444  -44.146 -22.686 1.00 83.34 224  A 1 
ATOM 1766  C CZ    . TYR A 1 224  ? 19.017  -45.343 -23.152 1.00 85.29 224  A 1 
ATOM 1767  O OH    . TYR A 1 224  ? 20.339  -45.608 -22.883 1.00 84.20 224  A 1 
ATOM 1768  N N     . SER A 1 225  ? 14.457  -45.209 -27.060 1.00 90.60 225  A 1 
ATOM 1769  C CA    . SER A 1 225  ? 14.835  -45.896 -28.298 1.00 90.03 225  A 1 
ATOM 1770  C C     . SER A 1 225  ? 14.874  -44.957 -29.509 1.00 90.03 225  A 1 
ATOM 1771  O O     . SER A 1 225  ? 15.801  -45.038 -30.316 1.00 86.68 225  A 1 
ATOM 1772  C CB    . SER A 1 225  ? 13.909  -47.092 -28.546 1.00 88.30 225  A 1 
ATOM 1773  O OG    . SER A 1 225  ? 12.640  -46.709 -29.024 1.00 73.33 225  A 1 
ATOM 1774  N N     . LEU A 1 226  ? 13.926  -44.033 -29.612 1.00 89.63 226  A 1 
ATOM 1775  C CA    . LEU A 1 226  ? 13.894  -43.031 -30.677 1.00 89.09 226  A 1 
ATOM 1776  C C     . LEU A 1 226  ? 15.101  -42.097 -30.606 1.00 89.48 226  A 1 
ATOM 1777  O O     . LEU A 1 226  ? 15.754  -41.854 -31.621 1.00 87.16 226  A 1 
ATOM 1778  C CB    . LEU A 1 226  ? 12.590  -42.221 -30.584 1.00 87.92 226  A 1 
ATOM 1779  C CG    . LEU A 1 226  ? 11.324  -42.973 -31.029 1.00 84.12 226  A 1 
ATOM 1780  C CD1   . LEU A 1 226  ? 10.094  -42.138 -30.683 1.00 78.15 226  A 1 
ATOM 1781  C CD2   . LEU A 1 226  ? 11.314  -43.239 -32.528 1.00 78.51 226  A 1 
ATOM 1782  N N     . PHE A 1 227  ? 15.428  -41.608 -29.416 1.00 89.68 227  A 1 
ATOM 1783  C CA    . PHE A 1 227  ? 16.565  -40.713 -29.228 1.00 89.50 227  A 1 
ATOM 1784  C C     . PHE A 1 227  ? 17.904  -41.410 -29.470 1.00 89.08 227  A 1 
ATOM 1785  O O     . PHE A 1 227  ? 18.807  -40.808 -30.049 1.00 85.65 227  A 1 
ATOM 1786  C CB    . PHE A 1 227  ? 16.503  -40.101 -27.826 1.00 88.89 227  A 1 
ATOM 1787  C CG    . PHE A 1 227  ? 15.444  -39.043 -27.596 1.00 89.80 227  A 1 
ATOM 1788  C CD1   . PHE A 1 227  ? 14.553  -38.623 -28.605 1.00 84.32 227  A 1 
ATOM 1789  C CD2   . PHE A 1 227  ? 15.373  -38.426 -26.333 1.00 84.44 227  A 1 
ATOM 1790  C CE1   . PHE A 1 227  ? 13.613  -37.613 -28.360 1.00 83.62 227  A 1 
ATOM 1791  C CE2   . PHE A 1 227  ? 14.435  -37.414 -26.084 1.00 84.15 227  A 1 
ATOM 1792  C CZ    . PHE A 1 227  ? 13.558  -37.009 -27.097 1.00 86.57 227  A 1 
ATOM 1793  N N     . LYS A 1 228  ? 18.008  -42.668 -29.120 1.00 89.56 228  A 1 
ATOM 1794  C CA    . LYS A 1 228  ? 19.207  -43.460 -29.396 1.00 88.97 228  A 1 
ATOM 1795  C C     . LYS A 1 228  ? 19.464  -43.646 -30.896 1.00 88.71 228  A 1 
ATOM 1796  O O     . LYS A 1 228  ? 20.615  -43.729 -31.315 1.00 85.05 228  A 1 
ATOM 1797  C CB    . LYS A 1 228  ? 19.077  -44.796 -28.655 1.00 87.49 228  A 1 
ATOM 1798  C CG    . LYS A 1 228  ? 20.429  -45.492 -28.512 1.00 80.17 228  A 1 
ATOM 1799  C CD    . LYS A 1 228  ? 20.275  -46.739 -27.639 1.00 76.32 228  A 1 
ATOM 1800  C CE    . LYS A 1 228  ? 21.651  -47.367 -27.409 1.00 68.30 228  A 1 
ATOM 1801  N NZ    . LYS A 1 228  ? 21.568  -48.531 -26.502 1.00 60.67 228  A 1 
ATOM 1802  N N     . ASN A 1 229  ? 18.422  -43.650 -31.692 1.00 88.68 229  A 1 
ATOM 1803  C CA    . ASN A 1 229  ? 18.504  -43.772 -33.148 1.00 87.94 229  A 1 
ATOM 1804  C C     . ASN A 1 229  ? 18.690  -42.429 -33.872 1.00 87.87 229  A 1 
ATOM 1805  O O     . ASN A 1 229  ? 18.820  -42.410 -35.098 1.00 83.46 229  A 1 
ATOM 1806  C CB    . ASN A 1 229  ? 17.253  -44.517 -33.638 1.00 85.78 229  A 1 
ATOM 1807  C CG    . ASN A 1 229  ? 17.210  -45.977 -33.218 1.00 80.94 229  A 1 
ATOM 1808  O OD1   . ASN A 1 229  ? 18.190  -46.597 -32.866 1.00 73.31 229  A 1 
ATOM 1809  N ND2   . ASN A 1 229  ? 16.041  -46.578 -33.273 1.00 72.51 229  A 1 
ATOM 1810  N N     . MET A 1 230  ? 18.699  -41.311 -33.173 1.00 86.22 230  A 1 
ATOM 1811  C CA    . MET A 1 230  ? 18.959  -40.009 -33.791 1.00 86.14 230  A 1 
ATOM 1812  C C     . MET A 1 230  ? 20.405  -39.891 -34.272 1.00 86.24 230  A 1 
ATOM 1813  O O     . MET A 1 230  ? 21.333  -40.388 -33.632 1.00 83.23 230  A 1 
ATOM 1814  C CB    . MET A 1 230  ? 18.620  -38.864 -32.834 1.00 84.97 230  A 1 
ATOM 1815  C CG    . MET A 1 230  ? 17.114  -38.619 -32.741 1.00 79.83 230  A 1 
ATOM 1816  S SD    . MET A 1 230  ? 16.629  -37.240 -31.664 1.00 77.81 230  A 1 
ATOM 1817  C CE    . MET A 1 230  ? 17.382  -35.842 -32.529 1.00 70.36 230  A 1 
ATOM 1818  N N     . SER A 1 231  ? 20.592  -39.186 -35.383 1.00 85.01 231  A 1 
ATOM 1819  C CA    . SER A 1 231  ? 21.930  -38.844 -35.873 1.00 84.38 231  A 1 
ATOM 1820  C C     . SER A 1 231  ? 22.540  -37.698 -35.064 1.00 85.27 231  A 1 
ATOM 1821  O O     . SER A 1 231  ? 21.829  -36.816 -34.581 1.00 80.98 231  A 1 
ATOM 1822  C CB    . SER A 1 231  ? 21.892  -38.520 -37.369 1.00 80.70 231  A 1 
ATOM 1823  O OG    . SER A 1 231  ? 21.334  -37.253 -37.626 1.00 72.19 231  A 1 
ATOM 1824  N N     . ASP A 1 232  ? 23.861  -37.662 -34.957 1.00 86.05 232  A 1 
ATOM 1825  C CA    . ASP A 1 232  ? 24.549  -36.582 -34.246 1.00 86.03 232  A 1 
ATOM 1826  C C     . ASP A 1 232  ? 24.379  -35.231 -34.951 1.00 86.51 232  A 1 
ATOM 1827  O O     . ASP A 1 232  ? 24.280  -34.192 -34.303 1.00 82.48 232  A 1 
ATOM 1828  C CB    . ASP A 1 232  ? 26.033  -36.930 -34.080 1.00 83.54 232  A 1 
ATOM 1829  C CG    . ASP A 1 232  ? 26.287  -38.126 -33.160 1.00 78.16 232  A 1 
ATOM 1830  O OD1   . ASP A 1 232  ? 25.402  -38.457 -32.334 1.00 70.56 232  A 1 
ATOM 1831  O OD2   . ASP A 1 232  ? 27.380  -38.713 -33.291 1.00 71.15 232  A 1 
ATOM 1832  N N     . GLU A 1 233  ? 24.252  -35.239 -36.278 1.00 84.66 233  A 1 
ATOM 1833  C CA    . GLU A 1 233  ? 23.962  -34.026 -37.040 1.00 84.53 233  A 1 
ATOM 1834  C C     . GLU A 1 233  ? 22.585  -33.445 -36.713 1.00 85.27 233  A 1 
ATOM 1835  O O     . GLU A 1 233  ? 22.433  -32.228 -36.646 1.00 81.74 233  A 1 
ATOM 1836  C CB    . GLU A 1 233  ? 24.027  -34.292 -38.547 1.00 82.19 233  A 1 
ATOM 1837  C CG    . GLU A 1 233  ? 25.434  -34.619 -39.056 1.00 73.77 233  A 1 
ATOM 1838  C CD    . GLU A 1 233  ? 25.522  -34.551 -40.586 1.00 69.39 233  A 1 
ATOM 1839  O OE1   . GLU A 1 233  ? 26.635  -34.273 -41.087 1.00 62.54 233  A 1 
ATOM 1840  O OE2   . GLU A 1 233  ? 24.479  -34.722 -41.265 1.00 63.20 233  A 1 
ATOM 1841  N N     . ASP A 1 234  ? 21.589  -34.289 -36.503 1.00 85.59 234  A 1 
ATOM 1842  C CA    . ASP A 1 234  ? 20.256  -33.826 -36.119 1.00 85.22 234  A 1 
ATOM 1843  C C     . ASP A 1 234  ? 20.237  -33.300 -34.681 1.00 86.18 234  A 1 
ATOM 1844  O O     . ASP A 1 234  ? 19.530  -32.337 -34.384 1.00 82.54 234  A 1 
ATOM 1845  C CB    . ASP A 1 234  ? 19.226  -34.950 -36.307 1.00 82.76 234  A 1 
ATOM 1846  C CG    . ASP A 1 234  ? 18.973  -35.301 -37.771 1.00 79.15 234  A 1 
ATOM 1847  O OD1   . ASP A 1 234  ? 19.121  -34.425 -38.648 1.00 71.81 234  A 1 
ATOM 1848  O OD2   . ASP A 1 234  ? 18.616  -36.464 -38.049 1.00 73.27 234  A 1 
ATOM 1849  N N     . CYS A 1 235  ? 21.060  -33.865 -33.806 1.00 87.56 235  A 1 
ATOM 1850  C CA    . CYS A 1 235  ? 21.249  -33.348 -32.450 1.00 87.50 235  A 1 
ATOM 1851  C C     . CYS A 1 235  ? 21.872  -31.943 -32.472 1.00 87.70 235  A 1 
ATOM 1852  O O     . CYS A 1 235  ? 21.388  -31.041 -31.793 1.00 85.02 235  A 1 
ATOM 1853  C CB    . CYS A 1 235  ? 22.117  -34.317 -31.635 1.00 86.17 235  A 1 
ATOM 1854  S SG    . CYS A 1 235  ? 21.326  -35.954 -31.499 1.00 79.54 235  A 1 
ATOM 1855  N N     . GLU A 1 236  ? 22.886  -31.743 -33.299 1.00 86.72 236  A 1 
ATOM 1856  C CA    . GLU A 1 236  ? 23.505  -30.431 -33.500 1.00 86.18 236  A 1 
ATOM 1857  C C     . GLU A 1 236  ? 22.498  -29.405 -34.049 1.00 86.59 236  A 1 
ATOM 1858  O O     . GLU A 1 236  ? 22.472  -28.251 -33.627 1.00 83.87 236  A 1 
ATOM 1859  C CB    . GLU A 1 236  ? 24.702  -30.585 -34.458 1.00 84.31 236  A 1 
ATOM 1860  C CG    . GLU A 1 236  ? 26.024  -30.099 -33.859 1.00 76.36 236  A 1 
ATOM 1861  C CD    . GLU A 1 236  ? 27.207  -30.206 -34.830 1.00 73.47 236  A 1 
ATOM 1862  O OE1   . GLU A 1 236  ? 28.347  -29.899 -34.418 1.00 65.95 236  A 1 
ATOM 1863  O OE2   . GLU A 1 236  ? 27.019  -30.550 -36.023 1.00 66.73 236  A 1 
ATOM 1864  N N     . LEU A 1 237  ? 21.635  -29.849 -34.949 1.00 87.28 237  A 1 
ATOM 1865  C CA    . LEU A 1 237  ? 20.611  -29.014 -35.575 1.00 87.04 237  A 1 
ATOM 1866  C C     . LEU A 1 237  ? 19.538  -28.547 -34.581 1.00 87.69 237  A 1 
ATOM 1867  O O     . LEU A 1 237  ? 18.997  -27.448 -34.715 1.00 84.33 237  A 1 
ATOM 1868  C CB    . LEU A 1 237  ? 20.017  -29.827 -36.733 1.00 85.08 237  A 1 
ATOM 1869  C CG    . LEU A 1 237  ? 19.413  -28.939 -37.833 1.00 81.19 237  A 1 
ATOM 1870  C CD1   . LEU A 1 237  ? 19.954  -29.363 -39.186 1.00 74.26 237  A 1 
ATOM 1871  C CD2   . LEU A 1 237  ? 17.903  -29.050 -37.882 1.00 73.79 237  A 1 
ATOM 1872  N N     . LEU A 1 238  ? 19.272  -29.344 -33.557 1.00 87.14 238  A 1 
ATOM 1873  C CA    . LEU A 1 238  ? 18.360  -29.022 -32.457 1.00 86.80 238  A 1 
ATOM 1874  C C     . LEU A 1 238  ? 19.047  -28.316 -31.277 1.00 87.27 238  A 1 
ATOM 1875  O O     . LEU A 1 238  ? 18.435  -28.153 -30.222 1.00 82.35 238  A 1 
ATOM 1876  C CB    . LEU A 1 238  ? 17.620  -30.300 -32.027 1.00 85.42 238  A 1 
ATOM 1877  C CG    . LEU A 1 238  ? 16.675  -30.865 -33.104 1.00 84.37 238  A 1 
ATOM 1878  C CD1   . LEU A 1 238  ? 16.087  -32.182 -32.617 1.00 78.54 238  A 1 
ATOM 1879  C CD2   . LEU A 1 238  ? 15.517  -29.914 -33.416 1.00 78.51 238  A 1 
ATOM 1880  N N     . TYR A 1 239  ? 20.281  -27.872 -31.464 1.00 86.59 239  A 1 
ATOM 1881  C CA    . TYR A 1 239  ? 21.077  -27.189 -30.442 1.00 87.15 239  A 1 
ATOM 1882  C C     . TYR A 1 239  ? 21.271  -28.016 -29.157 1.00 87.21 239  A 1 
ATOM 1883  O O     . TYR A 1 239  ? 21.239  -27.490 -28.044 1.00 83.50 239  A 1 
ATOM 1884  C CB    . TYR A 1 239  ? 20.533  -25.765 -30.218 1.00 85.43 239  A 1 
ATOM 1885  C CG    . TYR A 1 239  ? 21.405  -24.824 -29.416 1.00 85.62 239  A 1 
ATOM 1886  C CD1   . TYR A 1 239  ? 20.794  -23.841 -28.605 1.00 79.75 239  A 1 
ATOM 1887  C CD2   . TYR A 1 239  ? 22.807  -24.890 -29.476 1.00 81.27 239  A 1 
ATOM 1888  C CE1   . TYR A 1 239  ? 21.578  -22.953 -27.867 1.00 79.45 239  A 1 
ATOM 1889  C CE2   . TYR A 1 239  ? 23.598  -24.013 -28.727 1.00 80.03 239  A 1 
ATOM 1890  C CZ    . TYR A 1 239  ? 22.981  -23.041 -27.922 1.00 81.42 239  A 1 
ATOM 1891  O OH    . TYR A 1 239  ? 23.754  -22.185 -27.176 1.00 78.87 239  A 1 
ATOM 1892  N N     . LEU A 1 240  ? 21.490  -29.315 -29.331 1.00 87.54 240  A 1 
ATOM 1893  C CA    . LEU A 1 240  ? 21.841  -30.223 -28.249 1.00 87.27 240  A 1 
ATOM 1894  C C     . LEU A 1 240  ? 23.364  -30.331 -28.149 1.00 87.09 240  A 1 
ATOM 1895  O O     . LEU A 1 240  ? 24.051  -30.485 -29.155 1.00 82.32 240  A 1 
ATOM 1896  C CB    . LEU A 1 240  ? 21.185  -31.593 -28.479 1.00 85.73 240  A 1 
ATOM 1897  C CG    . LEU A 1 240  ? 19.652  -31.559 -28.581 1.00 83.75 240  A 1 
ATOM 1898  C CD1   . LEU A 1 240  ? 19.128  -32.940 -28.955 1.00 77.75 240  A 1 
ATOM 1899  C CD2   . LEU A 1 240  ? 18.990  -31.134 -27.273 1.00 78.09 240  A 1 
ATOM 1900  N N     . SER A 1 241  ? 23.865  -30.258 -26.929 1.00 86.00 241  A 1 
ATOM 1901  C CA    . SER A 1 241  ? 25.300  -30.402 -26.662 1.00 84.65 241  A 1 
ATOM 1902  C C     . SER A 1 241  ? 25.755  -31.850 -26.532 1.00 84.86 241  A 1 
ATOM 1903  O O     . SER A 1 241  ? 26.949  -32.128 -26.627 1.00 77.76 241  A 1 
ATOM 1904  C CB    . SER A 1 241  ? 25.654  -29.655 -25.386 1.00 81.44 241  A 1 
ATOM 1905  O OG    . SER A 1 241  ? 24.951  -30.167 -24.272 1.00 72.46 241  A 1 
ATOM 1906  N N     . ASP A 1 242  ? 24.826  -32.739 -26.261 1.00 84.53 242  A 1 
ATOM 1907  C CA    . ASP A 1 242  ? 25.088  -34.151 -26.014 1.00 84.92 242  A 1 
ATOM 1908  C C     . ASP A 1 242  ? 23.942  -35.006 -26.573 1.00 86.24 242  A 1 
ATOM 1909  O O     . ASP A 1 242  ? 22.932  -34.487 -27.056 1.00 81.45 242  A 1 
ATOM 1910  C CB    . ASP A 1 242  ? 25.299  -34.350 -24.503 1.00 80.62 242  A 1 
ATOM 1911  C CG    . ASP A 1 242  ? 26.131  -35.575 -24.135 1.00 76.44 242  A 1 
ATOM 1912  O OD1   . ASP A 1 242  ? 26.431  -36.422 -25.003 1.00 69.99 242  A 1 
ATOM 1913  O OD2   . ASP A 1 242  ? 26.462  -35.731 -22.941 1.00 70.74 242  A 1 
ATOM 1914  N N     . ARG A 1 243  ? 24.105  -36.302 -26.505 1.00 86.61 243  A 1 
ATOM 1915  C CA    . ARG A 1 243  ? 23.124  -37.266 -27.002 1.00 87.18 243  A 1 
ATOM 1916  C C     . ARG A 1 243  ? 21.766  -37.107 -26.310 1.00 88.04 243  A 1 
ATOM 1917  O O     . ARG A 1 243  ? 21.713  -37.073 -25.086 1.00 84.62 243  A 1 
ATOM 1918  C CB    . ARG A 1 243  ? 23.673  -38.687 -26.806 1.00 84.85 243  A 1 
ATOM 1919  C CG    . ARG A 1 243  ? 24.857  -39.037 -27.713 1.00 78.89 243  A 1 
ATOM 1920  C CD    . ARG A 1 243  ? 24.472  -39.150 -29.193 1.00 79.06 243  A 1 
ATOM 1921  N NE    . ARG A 1 243  ? 23.455  -40.189 -29.396 1.00 77.63 243  A 1 
ATOM 1922  C CZ    . ARG A 1 243  ? 22.815  -40.471 -30.517 1.00 76.30 243  A 1 
ATOM 1923  N NH1   . ARG A 1 243  ? 23.077  -39.860 -31.637 1.00 67.08 243  A 1 
ATOM 1924  N NH2   . ARG A 1 243  ? 21.892  -41.383 -30.503 1.00 70.36 243  A 1 
ATOM 1925  N N     . PRO A 1 244  ? 20.665  -37.065 -27.060 1.00 88.89 244  A 1 
ATOM 1926  C CA    . PRO A 1 244  ? 19.342  -36.793 -26.500 1.00 88.96 244  A 1 
ATOM 1927  C C     . PRO A 1 244  ? 18.812  -37.896 -25.585 1.00 89.34 244  A 1 
ATOM 1928  O O     . PRO A 1 244  ? 17.992  -37.611 -24.717 1.00 86.03 244  A 1 
ATOM 1929  C CB    . PRO A 1 244  ? 18.434  -36.568 -27.712 1.00 87.16 244  A 1 
ATOM 1930  C CG    . PRO A 1 244  ? 19.108  -37.370 -28.816 1.00 85.27 244  A 1 
ATOM 1931  C CD    . PRO A 1 244  ? 20.586  -37.201 -28.503 1.00 87.42 244  A 1 
ATOM 1932  N N     . GLU A 1 245  ? 19.296  -39.129 -25.708 1.00 87.52 245  A 1 
ATOM 1933  C CA    . GLU A 1 245  ? 18.921  -40.206 -24.788 1.00 86.69 245  A 1 
ATOM 1934  C C     . GLU A 1 245  ? 19.300  -39.906 -23.331 1.00 87.28 245  A 1 
ATOM 1935  O O     . GLU A 1 245  ? 18.653  -40.395 -22.412 1.00 84.44 245  A 1 
ATOM 1936  C CB    . GLU A 1 245  ? 19.495  -41.559 -25.242 1.00 84.49 245  A 1 
ATOM 1937  C CG    . GLU A 1 245  ? 21.019  -41.651 -25.410 1.00 78.55 245  A 1 
ATOM 1938  C CD    . GLU A 1 245  ? 21.497  -41.438 -26.857 1.00 76.80 245  A 1 
ATOM 1939  O OE1   . GLU A 1 245  ? 22.555  -41.993 -27.225 1.00 68.27 245  A 1 
ATOM 1940  O OE2   . GLU A 1 245  ? 20.832  -40.735 -27.639 1.00 70.14 245  A 1 
ATOM 1941  N N     . LYS A 1 246  ? 20.260  -39.039 -23.122 1.00 89.59 246  A 1 
ATOM 1942  C CA    . LYS A 1 246  ? 20.681  -38.602 -21.786 1.00 89.26 246  A 1 
ATOM 1943  C C     . LYS A 1 246  ? 19.683  -37.656 -21.100 1.00 89.37 246  A 1 
ATOM 1944  O O     . LYS A 1 246  ? 19.851  -37.357 -19.924 1.00 85.77 246  A 1 
ATOM 1945  C CB    . LYS A 1 246  ? 22.067  -37.947 -21.855 1.00 87.79 246  A 1 
ATOM 1946  C CG    . LYS A 1 246  ? 23.152  -38.866 -22.425 1.00 85.66 246  A 1 
ATOM 1947  C CD    . LYS A 1 246  ? 24.503  -38.155 -22.372 1.00 82.23 246  A 1 
ATOM 1948  C CE    . LYS A 1 246  ? 25.616  -38.984 -23.014 1.00 77.09 246  A 1 
ATOM 1949  N NZ    . LYS A 1 246  ? 26.895  -38.244 -22.998 1.00 69.12 246  A 1 
ATOM 1950  N N     . LEU A 1 247  ? 18.664  -37.182 -21.820 1.00 90.00 247  A 1 
ATOM 1951  C CA    . LEU A 1 247  ? 17.590  -36.359 -21.245 1.00 89.93 247  A 1 
ATOM 1952  C C     . LEU A 1 247  ? 16.592  -37.179 -20.416 1.00 90.02 247  A 1 
ATOM 1953  O O     . LEU A 1 247  ? 15.800  -36.610 -19.664 1.00 87.07 247  A 1 
ATOM 1954  C CB    . LEU A 1 247  ? 16.841  -35.630 -22.370 1.00 89.09 247  A 1 
ATOM 1955  C CG    . LEU A 1 247  ? 17.693  -34.649 -23.188 1.00 88.53 247  A 1 
ATOM 1956  C CD1   . LEU A 1 247  ? 16.914  -34.181 -24.411 1.00 82.75 247  A 1 
ATOM 1957  C CD2   . LEU A 1 247  ? 18.063  -33.417 -22.371 1.00 82.70 247  A 1 
ATOM 1958  N N     . LEU A 1 248  ? 16.611  -38.487 -20.572 1.00 90.00 248  A 1 
ATOM 1959  C CA    . LEU A 1 248  ? 15.788  -39.410 -19.808 1.00 90.13 248  A 1 
ATOM 1960  C C     . LEU A 1 248  ? 16.561  -39.925 -18.597 1.00 90.39 248  A 1 
ATOM 1961  O O     . LEU A 1 248  ? 17.785  -40.042 -18.623 1.00 86.83 248  A 1 
ATOM 1962  C CB    . LEU A 1 248  ? 15.324  -40.556 -20.715 1.00 88.34 248  A 1 
ATOM 1963  C CG    . LEU A 1 248  ? 14.415  -40.088 -21.865 1.00 87.15 248  A 1 
ATOM 1964  C CD1   . LEU A 1 248  ? 14.225  -41.219 -22.861 1.00 78.53 248  A 1 
ATOM 1965  C CD2   . LEU A 1 248  ? 13.037  -39.660 -21.367 1.00 78.17 248  A 1 
ATOM 1966  N N     . VAL A 1 249  ? 15.834  -40.238 -17.543 1.00 90.58 249  A 1 
ATOM 1967  C CA    . VAL A 1 249  ? 16.421  -40.780 -16.318 1.00 90.66 249  A 1 
ATOM 1968  C C     . VAL A 1 249  ? 16.376  -42.298 -16.384 1.00 90.81 249  A 1 
ATOM 1969  O O     . VAL A 1 249  ? 15.306  -42.892 -16.294 1.00 88.41 249  A 1 
ATOM 1970  C CB    . VAL A 1 249  ? 15.711  -40.240 -15.068 1.00 89.27 249  A 1 
ATOM 1971  C CG1   . VAL A 1 249  ? 16.423  -40.699 -13.802 1.00 82.26 249  A 1 
ATOM 1972  C CG2   . VAL A 1 249  ? 15.676  -38.710 -15.050 1.00 82.48 249  A 1 
ATOM 1973  N N     . THR A 1 250  ? 17.532  -42.907 -16.524 1.00 90.71 250  A 1 
ATOM 1974  C CA    . THR A 1 250  ? 17.708  -44.366 -16.452 1.00 90.37 250  A 1 
ATOM 1975  C C     . THR A 1 250  ? 18.342  -44.787 -15.134 1.00 90.58 250  A 1 
ATOM 1976  O O     . THR A 1 250  ? 17.970  -45.802 -14.558 1.00 86.65 250  A 1 
ATOM 1977  C CB    . THR A 1 250  ? 18.562  -44.871 -17.617 1.00 88.26 250  A 1 
ATOM 1978  O OG1   . THR A 1 250  ? 19.765  -44.134 -17.698 1.00 77.10 250  A 1 
ATOM 1979  C CG2   . THR A 1 250  ? 17.850  -44.706 -18.954 1.00 76.00 250  A 1 
ATOM 1980  N N     . SER A 1 251  ? 19.224  -43.965 -14.622 1.00 90.51 251  A 1 
ATOM 1981  C CA    . SER A 1 251  ? 19.817  -44.109 -13.298 1.00 90.75 251  A 1 
ATOM 1982  C C     . SER A 1 251  ? 19.787  -42.776 -12.562 1.00 91.03 251  A 1 
ATOM 1983  O O     . SER A 1 251  ? 20.034  -41.723 -13.147 1.00 87.42 251  A 1 
ATOM 1984  C CB    . SER A 1 251  ? 21.246  -44.638 -13.402 1.00 88.55 251  A 1 
ATOM 1985  O OG    . SER A 1 251  ? 21.248  -45.947 -13.932 1.00 75.92 251  A 1 
ATOM 1986  N N     . ILE A 1 252  ? 19.486  -42.819 -11.271 1.00 91.07 252  A 1 
ATOM 1987  C CA    . ILE A 1 252  ? 19.444  -41.626 -10.424 1.00 91.03 252  A 1 
ATOM 1988  C C     . ILE A 1 252  ? 20.759  -41.523 -9.653  1.00 91.49 252  A 1 
ATOM 1989  O O     . ILE A 1 252  ? 21.111  -42.462 -8.937  1.00 89.36 252  A 1 
ATOM 1990  C CB    . ILE A 1 252  ? 18.213  -41.648 -9.492  1.00 89.43 252  A 1 
ATOM 1991  C CG1   . ILE A 1 252  ? 16.921  -41.632 -10.333 1.00 82.72 252  A 1 
ATOM 1992  C CG2   . ILE A 1 252  ? 18.236  -40.459 -8.516  1.00 81.33 252  A 1 
ATOM 1993  C CD1   . ILE A 1 252  ? 15.638  -41.750 -9.509  1.00 77.15 252  A 1 
ATOM 1994  N N     . PRO A 1 253  ? 21.464  -40.389 -9.741  1.00 91.91 253  A 1 
ATOM 1995  C CA    . PRO A 1 253  ? 22.572  -40.131 -8.838  1.00 91.61 253  A 1 
ATOM 1996  C C     . PRO A 1 253  ? 22.020  -39.864 -7.439  1.00 91.70 253  A 1 
ATOM 1997  O O     . PRO A 1 253  ? 21.324  -38.876 -7.204  1.00 89.35 253  A 1 
ATOM 1998  C CB    . PRO A 1 253  ? 23.305  -38.930 -9.434  1.00 90.16 253  A 1 
ATOM 1999  C CG    . PRO A 1 253  ? 22.220  -38.173 -10.191 1.00 87.16 253  A 1 
ATOM 2000  C CD    . PRO A 1 253  ? 21.234  -39.259 -10.623 1.00 89.96 253  A 1 
ATOM 2001  N N     . VAL A 1 254  ? 22.318  -40.747 -6.511  1.00 91.65 254  A 1 
ATOM 2002  C CA    . VAL A 1 254  ? 21.947  -40.556 -5.110  1.00 91.73 254  A 1 
ATOM 2003  C C     . VAL A 1 254  ? 22.865  -39.494 -4.514  1.00 91.77 254  A 1 
ATOM 2004  O O     . VAL A 1 254  ? 24.083  -39.692 -4.492  1.00 89.60 254  A 1 
ATOM 2005  C CB    . VAL A 1 254  ? 22.009  -41.872 -4.318  1.00 90.63 254  A 1 
ATOM 2006  C CG1   . VAL A 1 254  ? 21.664  -41.652 -2.849  1.00 84.12 254  A 1 
ATOM 2007  C CG2   . VAL A 1 254  ? 21.015  -42.884 -4.889  1.00 84.71 254  A 1 
ATOM 2008  N N     . PRO A 1 255  ? 22.323  -38.368 -4.043  1.00 91.81 255  A 1 
ATOM 2009  C CA    . PRO A 1 255  ? 23.151  -37.279 -3.553  1.00 91.69 255  A 1 
ATOM 2010  C C     . PRO A 1 255  ? 23.907  -37.671 -2.281  1.00 91.67 255  A 1 
ATOM 2011  O O     . PRO A 1 255  ? 23.395  -38.454 -1.469  1.00 89.01 255  A 1 
ATOM 2012  C CB    . PRO A 1 255  ? 22.188  -36.115 -3.325  1.00 90.11 255  A 1 
ATOM 2013  C CG    . PRO A 1 255  ? 20.850  -36.797 -3.071  1.00 87.61 255  A 1 
ATOM 2014  C CD    . PRO A 1 255  ? 20.923  -38.020 -3.973  1.00 90.04 255  A 1 
ATOM 2015  N N     . PRO A 1 256  ? 25.088  -37.095 -2.064  1.00 91.16 256  A 1 
ATOM 2016  C CA    . PRO A 1 256  ? 25.862  -37.314 -0.851  1.00 90.95 256  A 1 
ATOM 2017  C C     . PRO A 1 256  ? 25.067  -36.999 0.415   1.00 90.62 256  A 1 
ATOM 2018  O O     . PRO A 1 256  ? 24.211  -36.119 0.430   1.00 87.78 256  A 1 
ATOM 2019  C CB    . PRO A 1 256  ? 27.074  -36.389 -0.957  1.00 89.36 256  A 1 
ATOM 2020  C CG    . PRO A 1 256  ? 27.228  -36.146 -2.446  1.00 86.93 256  A 1 
ATOM 2021  C CD    . PRO A 1 256  ? 25.802  -36.210 -2.967  1.00 89.86 256  A 1 
ATOM 2022  N N     . ILE A 1 257  ? 25.424  -37.652 1.509   1.00 89.92 257  A 1 
ATOM 2023  C CA    . ILE A 1 257  ? 24.781  -37.414 2.808   1.00 89.65 257  A 1 
ATOM 2024  C C     . ILE A 1 257  ? 24.962  -35.958 3.264   1.00 89.75 257  A 1 
ATOM 2025  O O     . ILE A 1 257  ? 24.092  -35.403 3.925   1.00 86.81 257  A 1 
ATOM 2026  C CB    . ILE A 1 257  ? 25.309  -38.423 3.851   1.00 87.80 257  A 1 
ATOM 2027  C CG1   . ILE A 1 257  ? 25.051  -39.873 3.373   1.00 80.50 257  A 1 
ATOM 2028  C CG2   . ILE A 1 257  ? 24.637  -38.192 5.213   1.00 78.97 257  A 1 
ATOM 2029  C CD1   . ILE A 1 257  ? 25.744  -40.936 4.222   1.00 74.47 257  A 1 
ATOM 2030  N N     . ALA A 1 258  ? 26.033  -35.301 2.836   1.00 89.12 258  A 1 
ATOM 2031  C CA    . ALA A 1 258  ? 26.314  -33.908 3.175   1.00 88.52 258  A 1 
ATOM 2032  C C     . ALA A 1 258  ? 25.219  -32.916 2.738   1.00 88.58 258  A 1 
ATOM 2033  O O     . ALA A 1 258  ? 25.052  -31.881 3.377   1.00 84.74 258  A 1 
ATOM 2034  C CB    . ALA A 1 258  ? 27.663  -33.533 2.558   1.00 86.38 258  A 1 
ATOM 2035  N N     . ILE A 1 259  ? 24.468  -33.225 1.680   1.00 89.56 259  A 1 
ATOM 2036  C CA    . ILE A 1 259  ? 23.357  -32.368 1.220   1.00 89.18 259  A 1 
ATOM 2037  C C     . ILE A 1 259  ? 21.995  -32.784 1.784   1.00 88.98 259  A 1 
ATOM 2038  O O     . ILE A 1 259  ? 21.002  -32.076 1.609   1.00 85.02 259  A 1 
ATOM 2039  C CB    . ILE A 1 259  ? 23.329  -32.229 -0.312  1.00 87.41 259  A 1 
ATOM 2040  C CG1   . ILE A 1 259  ? 22.891  -33.500 -1.045  1.00 80.55 259  A 1 
ATOM 2041  C CG2   . ILE A 1 259  ? 24.701  -31.775 -0.838  1.00 78.09 259  A 1 
ATOM 2042  C CD1   . ILE A 1 259  ? 22.455  -33.203 -2.479  1.00 74.92 259  A 1 
ATOM 2043  N N     . ARG A 1 260  ? 21.943  -33.900 2.459   1.00 88.02 260  A 1 
ATOM 2044  C CA    . ARG A 1 260  ? 20.765  -34.479 3.107   1.00 87.93 260  A 1 
ATOM 2045  C C     . ARG A 1 260  ? 21.114  -35.036 4.491   1.00 88.15 260  A 1 
ATOM 2046  O O     . ARG A 1 260  ? 20.950  -36.228 4.735   1.00 84.57 260  A 1 
ATOM 2047  C CB    . ARG A 1 260  ? 20.097  -35.511 2.171   1.00 86.35 260  A 1 
ATOM 2048  C CG    . ARG A 1 260  ? 21.048  -36.622 1.703   1.00 84.57 260  A 1 
ATOM 2049  C CD    . ARG A 1 260  ? 20.340  -37.612 0.780   1.00 85.23 260  A 1 
ATOM 2050  N NE    . ARG A 1 260  ? 21.264  -38.661 0.345   1.00 83.67 260  A 1 
ATOM 2051  C CZ    . ARG A 1 260  ? 21.394  -39.880 0.852   1.00 85.24 260  A 1 
ATOM 2052  N NH1   . ARG A 1 260  ? 20.647  -40.319 1.818   1.00 76.21 260  A 1 
ATOM 2053  N NH2   . ARG A 1 260  ? 22.289  -40.685 0.375   1.00 79.99 260  A 1 
ATOM 2054  N N     . PRO A 1 261  ? 21.655  -34.206 5.395   1.00 86.56 261  A 1 
ATOM 2055  C CA    . PRO A 1 261  ? 22.154  -34.678 6.680   1.00 85.50 261  A 1 
ATOM 2056  C C     . PRO A 1 261  ? 21.031  -35.289 7.516   1.00 84.73 261  A 1 
ATOM 2057  O O     . PRO A 1 261  ? 19.935  -34.732 7.605   1.00 79.77 261  A 1 
ATOM 2058  C CB    . PRO A 1 261  ? 22.782  -33.455 7.344   1.00 83.28 261  A 1 
ATOM 2059  C CG    . PRO A 1 261  ? 22.033  -32.280 6.719   1.00 82.25 261  A 1 
ATOM 2060  C CD    . PRO A 1 261  ? 21.771  -32.763 5.295   1.00 85.36 261  A 1 
ATOM 2061  N N     . SER A 1 262  ? 21.336  -36.396 8.156   1.00 82.68 262  A 1 
ATOM 2062  C CA    . SER A 1 262  ? 20.493  -36.988 9.185   1.00 81.06 262  A 1 
ATOM 2063  C C     . SER A 1 262  ? 20.775  -36.297 10.516  1.00 80.21 262  A 1 
ATOM 2064  O O     . SER A 1 262  ? 21.931  -36.138 10.910  1.00 75.09 262  A 1 
ATOM 2065  C CB    . SER A 1 262  ? 20.766  -38.491 9.278   1.00 78.45 262  A 1 
ATOM 2066  O OG    . SER A 1 262  ? 19.961  -39.091 10.265  1.00 70.54 262  A 1 
ATOM 2067  N N     . VAL A 1 263  ? 19.728  -35.880 11.201  1.00 77.98 263  A 1 
ATOM 2068  C CA    . VAL A 1 263  ? 19.839  -35.200 12.492  1.00 76.27 263  A 1 
ATOM 2069  C C     . VAL A 1 263  ? 19.102  -36.021 13.532  1.00 75.74 263  A 1 
ATOM 2070  O O     . VAL A 1 263  ? 17.882  -36.160 13.470  1.00 70.77 263  A 1 
ATOM 2071  C CB    . VAL A 1 263  ? 19.310  -33.755 12.435  1.00 72.53 263  A 1 
ATOM 2072  C CG1   . VAL A 1 263  ? 19.560  -33.032 13.758  1.00 64.97 263  A 1 
ATOM 2073  C CG2   . VAL A 1 263  ? 19.997  -32.948 11.327  1.00 66.06 263  A 1 
ATOM 2074  N N     . PHE A 1 264  ? 19.835  -36.528 14.494  1.00 72.54 264  A 1 
ATOM 2075  C CA    . PHE A 1 264  ? 19.224  -37.131 15.663  1.00 70.67 264  A 1 
ATOM 2076  C C     . PHE A 1 264  ? 18.613  -36.038 16.533  1.00 69.49 264  A 1 
ATOM 2077  O O     . PHE A 1 264  ? 19.266  -35.049 16.867  1.00 63.73 264  A 1 
ATOM 2078  C CB    . PHE A 1 264  ? 20.241  -37.971 16.426  1.00 66.40 264  A 1 
ATOM 2079  C CG    . PHE A 1 264  ? 20.666  -39.199 15.662  1.00 64.17 264  A 1 
ATOM 2080  C CD1   . PHE A 1 264  ? 19.855  -40.341 15.667  1.00 61.45 264  A 1 
ATOM 2081  C CD2   . PHE A 1 264  ? 21.864  -39.197 14.929  1.00 59.97 264  A 1 
ATOM 2082  C CE1   . PHE A 1 264  ? 20.236  -41.483 14.950  1.00 56.19 264  A 1 
ATOM 2083  C CE2   . PHE A 1 264  ? 22.251  -40.335 14.208  1.00 56.06 264  A 1 
ATOM 2084  C CZ    . PHE A 1 264  ? 21.436  -41.479 14.219  1.00 55.83 264  A 1 
ATOM 2085  N N     . VAL A 1 265  ? 17.358  -36.219 16.880  1.00 68.46 265  A 1 
ATOM 2086  C CA    . VAL A 1 265  ? 16.650  -35.298 17.768  1.00 65.05 265  A 1 
ATOM 2087  C C     . VAL A 1 265  ? 16.992  -35.635 19.219  1.00 64.24 265  A 1 
ATOM 2088  O O     . VAL A 1 265  ? 17.405  -36.751 19.506  1.00 57.43 265  A 1 
ATOM 2089  C CB    . VAL A 1 265  ? 15.131  -35.298 17.516  1.00 59.34 265  A 1 
ATOM 2090  C CG1   . VAL A 1 265  ? 14.617  -33.865 17.588  1.00 53.95 265  A 1 
ATOM 2091  C CG2   . VAL A 1 265  ? 14.714  -35.850 16.151  1.00 54.15 265  A 1 
ATOM 2092  N N     . ASP A 1 266  ? 16.804  -34.701 20.130  1.00 59.27 266  A 1 
ATOM 2093  C CA    . ASP A 1 266  ? 17.299  -34.728 21.518  1.00 57.39 266  A 1 
ATOM 2094  C C     . ASP A 1 266  ? 17.206  -36.073 22.258  1.00 58.42 266  A 1 
ATOM 2095  O O     . ASP A 1 266  ? 18.154  -36.472 22.932  1.00 52.60 266  A 1 
ATOM 2096  C CB    . ASP A 1 266  ? 16.539  -33.674 22.340  1.00 50.90 266  A 1 
ATOM 2097  C CG    . ASP A 1 266  ? 16.915  -32.238 21.983  1.00 46.87 266  A 1 
ATOM 2098  O OD1   . ASP A 1 266  ? 18.036  -32.033 21.475  1.00 43.29 266  A 1 
ATOM 2099  O OD2   . ASP A 1 266  ? 16.065  -31.355 22.219  1.00 42.79 266  A 1 
ATOM 2100  N N     . GLY A 1 267  ? 16.101  -36.773 22.119  1.00 56.83 267  A 1 
ATOM 2101  C CA    . GLY A 1 267  ? 15.903  -38.071 22.774  1.00 54.19 267  A 1 
ATOM 2102  C C     . GLY A 1 267  ? 16.788  -39.201 22.236  1.00 55.21 267  A 1 
ATOM 2103  O O     . GLY A 1 267  ? 16.757  -40.308 22.771  1.00 51.05 267  A 1 
ATOM 2104  N N     . GLY A 1 268  ? 17.535  -38.964 21.180  1.00 58.91 268  A 1 
ATOM 2105  C CA    . GLY A 1 268  ? 18.383  -39.962 20.533  1.00 57.08 268  A 1 
ATOM 2106  C C     . GLY A 1 268  ? 17.633  -41.128 19.885  1.00 59.51 268  A 1 
ATOM 2107  O O     . GLY A 1 268  ? 18.235  -41.912 19.157  1.00 55.51 268  A 1 
ATOM 2108  N N     . THR A 1 269  ? 16.348  -41.240 20.135  1.00 64.90 269  A 1 
ATOM 2109  C CA    . THR A 1 269  ? 15.508  -42.358 19.697  1.00 63.90 269  A 1 
ATOM 2110  C C     . THR A 1 269  ? 15.063  -42.246 18.250  1.00 65.84 269  A 1 
ATOM 2111  O O     . THR A 1 269  ? 14.924  -43.262 17.581  1.00 60.53 269  A 1 
ATOM 2112  C CB    . THR A 1 269  ? 14.268  -42.462 20.582  1.00 58.19 269  A 1 
ATOM 2113  O OG1   . THR A 1 269  ? 13.667  -41.192 20.729  1.00 51.86 269  A 1 
ATOM 2114  C CG2   . THR A 1 269  ? 14.604  -42.969 21.984  1.00 49.79 269  A 1 
ATOM 2115  N N     . GLN A 1 270  ? 14.848  -41.060 17.752  1.00 67.11 270  A 1 
ATOM 2116  C CA    . GLN A 1 270  ? 14.431  -40.853 16.370  1.00 67.66 270  A 1 
ATOM 2117  C C     . GLN A 1 270  ? 15.403  -39.955 15.621  1.00 70.02 270  A 1 
ATOM 2118  O O     . GLN A 1 270  ? 15.814  -38.901 16.111  1.00 64.70 270  A 1 
ATOM 2119  C CB    . GLN A 1 270  ? 12.999  -40.315 16.303  1.00 62.43 270  A 1 
ATOM 2120  C CG    . GLN A 1 270  ? 12.013  -41.395 15.868  1.00 56.65 270  A 1 
ATOM 2121  C CD    . GLN A 1 270  ? 10.576  -40.899 15.771  1.00 52.24 270  A 1 
ATOM 2122  O OE1   . GLN A 1 270  ? 10.263  -39.745 15.975  1.00 48.24 270  A 1 
ATOM 2123  N NE2   . GLN A 1 270  ? 9.641   -41.754 15.438  1.00 45.65 270  A 1 
ATOM 2124  N N     . SER A 1 271  ? 15.725  -40.367 14.410  1.00 70.66 271  A 1 
ATOM 2125  C CA    . SER A 1 271  ? 16.389  -39.502 13.447  1.00 71.26 271  A 1 
ATOM 2126  C C     . SER A 1 271  ? 15.346  -38.717 12.659  1.00 73.36 271  A 1 
ATOM 2127  O O     . SER A 1 271  ? 14.403  -39.289 12.110  1.00 69.50 271  A 1 
ATOM 2128  C CB    . SER A 1 271  ? 17.318  -40.303 12.529  1.00 67.92 271  A 1 
ATOM 2129  O OG    . SER A 1 271  ? 16.625  -41.208 11.713  1.00 62.81 271  A 1 
ATOM 2130  N N     . ASN A 1 272  ? 15.519  -37.412 12.578  1.00 76.29 272  A 1 
ATOM 2131  C CA    . ASN A 1 272  ? 14.811  -36.611 11.598  1.00 77.26 272  A 1 
ATOM 2132  C C     . ASN A 1 272  ? 15.605  -36.640 10.303  1.00 79.38 272  A 1 
ATOM 2133  O O     . ASN A 1 272  ? 16.669  -36.022 10.197  1.00 75.21 272  A 1 
ATOM 2134  C CB    . ASN A 1 272  ? 14.576  -35.184 12.114  1.00 72.53 272  A 1 
ATOM 2135  C CG    . ASN A 1 272  ? 13.238  -35.009 12.806  1.00 66.40 272  A 1 
ATOM 2136  O OD1   . ASN A 1 272  ? 12.358  -35.842 12.789  1.00 58.47 272  A 1 
ATOM 2137  N ND2   . ASN A 1 272  ? 13.025  -33.861 13.412  1.00 60.67 272  A 1 
ATOM 2138  N N     . GLU A 1 273  ? 15.079  -37.355 9.338   1.00 79.38 273  A 1 
ATOM 2139  C CA    . GLU A 1 273  ? 15.682  -37.439 8.024   1.00 80.14 273  A 1 
ATOM 2140  C C     . GLU A 1 273  ? 15.318  -36.229 7.173   1.00 81.95 273  A 1 
ATOM 2141  O O     . GLU A 1 273  ? 14.272  -35.597 7.335   1.00 77.89 273  A 1 
ATOM 2142  C CB    . GLU A 1 273  ? 15.302  -38.760 7.337   1.00 77.17 273  A 1 
ATOM 2143  C CG    . GLU A 1 273  ? 15.871  -39.995 8.052   1.00 73.03 273  A 1 
ATOM 2144  C CD    . GLU A 1 273  ? 17.383  -39.925 8.262   1.00 70.74 273  A 1 
ATOM 2145  O OE1   . GLU A 1 273  ? 17.863  -40.427 9.300   1.00 63.64 273  A 1 
ATOM 2146  O OE2   . GLU A 1 273  ? 18.082  -39.315 7.425   1.00 64.20 273  A 1 
ATOM 2147  N N     . ASN A 1 274  ? 16.198  -35.909 6.254   1.00 82.59 274  A 1 
ATOM 2148  C CA    . ASN A 1 274  ? 15.975  -34.825 5.322   1.00 83.72 274  A 1 
ATOM 2149  C C     . ASN A 1 274  ? 14.872  -35.191 4.320   1.00 85.34 274  A 1 
ATOM 2150  O O     . ASN A 1 274  ? 14.764  -36.337 3.895   1.00 82.75 274  A 1 
ATOM 2151  C CB    . ASN A 1 274  ? 17.308  -34.514 4.630   1.00 81.38 274  A 1 
ATOM 2152  C CG    . ASN A 1 274  ? 17.294  -33.138 4.012   1.00 80.50 274  A 1 
ATOM 2153  O OD1   . ASN A 1 274  ? 16.617  -32.849 3.048   1.00 70.30 274  A 1 
ATOM 2154  N ND2   . ASN A 1 274  ? 18.041  -32.218 4.581   1.00 72.86 274  A 1 
ATOM 2155  N N     . ASP A 1 275  ? 14.137  -34.198 3.858   1.00 85.84 275  A 1 
ATOM 2156  C CA    . ASP A 1 275  ? 13.083  -34.367 2.847   1.00 86.35 275  A 1 
ATOM 2157  C C     . ASP A 1 275  ? 13.548  -35.138 1.601   1.00 87.87 275  A 1 
ATOM 2158  O O     . ASP A 1 275  ? 12.810  -35.937 1.033   1.00 85.51 275  A 1 
ATOM 2159  C CB    . ASP A 1 275  ? 12.620  -32.982 2.380   1.00 83.62 275  A 1 
ATOM 2160  C CG    . ASP A 1 275  ? 11.913  -32.129 3.426   1.00 79.04 275  A 1 
ATOM 2161  O OD1   . ASP A 1 275  ? 11.624  -32.632 4.531   1.00 72.38 275  A 1 
ATOM 2162  O OD2   . ASP A 1 275  ? 11.668  -30.952 3.080   1.00 74.35 275  A 1 
ATOM 2163  N N     . ILE A 1 276  ? 14.781  -34.911 1.169   1.00 88.60 276  A 1 
ATOM 2164  C CA    . ILE A 1 276  ? 15.359  -35.607 0.017   1.00 89.51 276  A 1 
ATOM 2165  C C     . ILE A 1 276  ? 15.590  -37.084 0.323   1.00 90.04 276  A 1 
ATOM 2166  O O     . ILE A 1 276  ? 15.365  -37.922 -0.543  1.00 88.26 276  A 1 
ATOM 2167  C CB    . ILE A 1 276  ? 16.651  -34.901 -0.435  1.00 88.66 276  A 1 
ATOM 2168  C CG1   . ILE A 1 276  ? 16.262  -33.529 -1.021  1.00 83.53 276  A 1 
ATOM 2169  C CG2   . ILE A 1 276  ? 17.442  -35.731 -1.454  1.00 82.78 276  A 1 
ATOM 2170  C CD1   . ILE A 1 276  ? 17.448  -32.666 -1.410  1.00 75.54 276  A 1 
ATOM 2171  N N     . THR A 1 277  ? 16.007  -37.402 1.528   1.00 89.66 277  A 1 
ATOM 2172  C CA    . THR A 1 277  ? 16.205  -38.793 1.954   1.00 89.85 277  A 1 
ATOM 2173  C C     . THR A 1 277  ? 14.873  -39.539 1.996   1.00 89.87 277  A 1 
ATOM 2174  O O     . THR A 1 277  ? 14.785  -40.646 1.475   1.00 87.94 277  A 1 
ATOM 2175  C CB    . THR A 1 277  ? 16.910  -38.855 3.315   1.00 89.01 277  A 1 
ATOM 2176  O OG1   . THR A 1 277  ? 18.067  -38.056 3.301   1.00 76.31 277  A 1 
ATOM 2177  C CG2   . THR A 1 277  ? 17.376  -40.263 3.652   1.00 75.45 277  A 1 
ATOM 2178  N N     . GLU A 1 278  ? 13.825  -38.911 2.496   1.00 89.08 278  A 1 
ATOM 2179  C CA    . GLU A 1 278  ? 12.460  -39.449 2.454   1.00 88.33 278  A 1 
ATOM 2180  C C     . GLU A 1 278  ? 11.967  -39.660 1.015   1.00 89.03 278  A 1 
ATOM 2181  O O     . GLU A 1 278  ? 11.393  -40.703 0.698   1.00 87.25 278  A 1 
ATOM 2182  C CB    . GLU A 1 278  ? 11.516  -38.501 3.213   1.00 86.34 278  A 1 
ATOM 2183  C CG    . GLU A 1 278  ? 11.285  -38.918 4.676   1.00 76.96 278  A 1 
ATOM 2184  C CD    . GLU A 1 278  ? 10.368  -40.145 4.817   1.00 72.17 278  A 1 
ATOM 2185  O OE1   . GLU A 1 278  ? 10.598  -40.950 5.743   1.00 64.40 278  A 1 
ATOM 2186  O OE2   . GLU A 1 278  ? 9.441   -40.306 3.995   1.00 63.54 278  A 1 
ATOM 2187  N N     . ARG A 1 279  ? 12.241  -38.720 0.106   1.00 89.41 279  A 1 
ATOM 2188  C CA    . ARG A 1 279  ? 11.892  -38.898 -1.313  1.00 89.64 279  A 1 
ATOM 2189  C C     . ARG A 1 279  ? 12.666  -40.026 -1.979  1.00 90.34 279  A 1 
ATOM 2190  O O     . ARG A 1 279  ? 12.070  -40.808 -2.707  1.00 88.78 279  A 1 
ATOM 2191  C CB    . ARG A 1 279  ? 12.094  -37.603 -2.089  1.00 88.70 279  A 1 
ATOM 2192  C CG    . ARG A 1 279  ? 10.912  -36.673 -1.858  1.00 83.57 279  A 1 
ATOM 2193  C CD    . ARG A 1 279  ? 10.818  -35.705 -3.006  1.00 82.26 279  A 1 
ATOM 2194  N NE    . ARG A 1 279  ? 9.586   -34.921 -2.895  1.00 80.52 279  A 1 
ATOM 2195  C CZ    . ARG A 1 279  ? 9.494   -33.611 -2.872  1.00 78.91 279  A 1 
ATOM 2196  N NH1   . ARG A 1 279  ? 10.527  -32.843 -3.035  1.00 69.54 279  A 1 
ATOM 2197  N NH2   . ARG A 1 279  ? 8.346   -33.057 -2.670  1.00 73.83 279  A 1 
ATOM 2198  N N     . LEU A 1 280  ? 13.946  -40.139 -1.714  1.00 90.75 280  A 1 
ATOM 2199  C CA    . LEU A 1 280  ? 14.744  -41.249 -2.227  1.00 90.98 280  A 1 
ATOM 2200  C C     . LEU A 1 280  ? 14.227  -42.593 -1.720  1.00 91.17 280  A 1 
ATOM 2201  O O     . LEU A 1 280  ? 14.156  -43.537 -2.496  1.00 89.62 280  A 1 
ATOM 2202  C CB    . LEU A 1 280  ? 16.211  -41.061 -1.835  1.00 90.65 280  A 1 
ATOM 2203  C CG    . LEU A 1 280  ? 16.933  -39.979 -2.648  1.00 88.55 280  A 1 
ATOM 2204  C CD1   . LEU A 1 280  ? 18.267  -39.665 -1.981  1.00 83.38 280  A 1 
ATOM 2205  C CD2   . LEU A 1 280  ? 17.208  -40.433 -4.080  1.00 83.53 280  A 1 
ATOM 2206  N N     . LYS A 1 281  ? 13.796  -42.662 -0.471  1.00 90.67 281  A 1 
ATOM 2207  C CA    . LYS A 1 281  ? 13.164  -43.861 0.085   1.00 90.26 281  A 1 
ATOM 2208  C C     . LYS A 1 281  ? 11.920  -44.253 -0.709  1.00 90.57 281  A 1 
ATOM 2209  O O     . LYS A 1 281  ? 11.761  -45.422 -1.049  1.00 88.73 281  A 1 
ATOM 2210  C CB    . LYS A 1 281  ? 12.833  -43.609 1.557   1.00 88.90 281  A 1 
ATOM 2211  C CG    . LYS A 1 281  ? 12.260  -44.838 2.263   1.00 83.61 281  A 1 
ATOM 2212  C CD    . LYS A 1 281  ? 11.894  -44.457 3.693   1.00 80.98 281  A 1 
ATOM 2213  C CE    . LYS A 1 281  ? 11.296  -45.635 4.456   1.00 74.17 281  A 1 
ATOM 2214  N NZ    . LYS A 1 281  ? 10.915  -45.215 5.822   1.00 67.74 281  A 1 
ATOM 2215  N N     . ARG A 1 282  ? 11.080  -43.280 -1.055  1.00 89.73 282  A 1 
ATOM 2216  C CA    . ARG A 1 282  ? 9.895   -43.510 -1.885  1.00 89.21 282  A 1 
ATOM 2217  C C     . ARG A 1 282  ? 10.258  -43.965 -3.294  1.00 89.60 282  A 1 
ATOM 2218  O O     . ARG A 1 282  ? 9.663   -44.912 -3.792  1.00 87.94 282  A 1 
ATOM 2219  C CB    . ARG A 1 282  ? 9.062   -42.229 -1.948  1.00 87.87 282  A 1 
ATOM 2220  C CG    . ARG A 1 282  ? 8.365   -41.954 -0.615  1.00 83.28 282  A 1 
ATOM 2221  C CD    . ARG A 1 282  ? 7.761   -40.559 -0.640  1.00 80.81 282  A 1 
ATOM 2222  N NE    . ARG A 1 282  ? 6.808   -40.410 0.468   1.00 76.43 282  A 1 
ATOM 2223  C CZ    . ARG A 1 282  ? 5.501   -40.290 0.324   1.00 72.54 282  A 1 
ATOM 2224  N NH1   . ARG A 1 282  ? 4.948   -40.067 -0.840  1.00 65.25 282  A 1 
ATOM 2225  N NH2   . ARG A 1 282  ? 4.728   -40.416 1.353   1.00 64.86 282  A 1 
ATOM 2226  N N     . ILE A 1 283  ? 11.259  -43.352 -3.905  1.00 90.68 283  A 1 
ATOM 2227  C CA    . ILE A 1 283  ? 11.756  -43.764 -5.225  1.00 91.00 283  A 1 
ATOM 2228  C C     . ILE A 1 283  ? 12.274  -45.203 -5.183  1.00 91.28 283  A 1 
ATOM 2229  O O     . ILE A 1 283  ? 11.937  -45.989 -6.062  1.00 89.71 283  A 1 
ATOM 2230  C CB    . ILE A 1 283  ? 12.833  -42.789 -5.739  1.00 90.89 283  A 1 
ATOM 2231  C CG1   . ILE A 1 283  ? 12.207  -41.410 -6.045  1.00 86.98 283  A 1 
ATOM 2232  C CG2   . ILE A 1 283  ? 13.513  -43.342 -7.003  1.00 86.87 283  A 1 
ATOM 2233  C CD1   . ILE A 1 283  ? 13.235  -40.298 -6.240  1.00 82.64 283  A 1 
ATOM 2234  N N     . ILE A 1 284  ? 13.034  -45.556 -4.164  1.00 91.78 284  A 1 
ATOM 2235  C CA    . ILE A 1 284  ? 13.537  -46.925 -3.998  1.00 91.65 284  A 1 
ATOM 2236  C C     . ILE A 1 284  ? 12.379  -47.913 -3.850  1.00 91.38 284  A 1 
ATOM 2237  O O     . ILE A 1 284  ? 12.387  -48.955 -4.501  1.00 89.47 284  A 1 
ATOM 2238  C CB    . ILE A 1 284  ? 14.516  -47.008 -2.807  1.00 91.30 284  A 1 
ATOM 2239  C CG1   . ILE A 1 284  ? 15.825  -46.263 -3.144  1.00 86.48 284  A 1 
ATOM 2240  C CG2   . ILE A 1 284  ? 14.838  -48.471 -2.445  1.00 86.55 284  A 1 
ATOM 2241  C CD1   . ILE A 1 284  ? 16.676  -45.944 -1.914  1.00 81.34 284  A 1 
ATOM 2242  N N     . GLN A 1 285  ? 11.374  -47.582 -3.055  1.00 89.89 285  A 1 
ATOM 2243  C CA    . GLN A 1 285  ? 10.190  -48.429 -2.883  1.00 88.95 285  A 1 
ATOM 2244  C C     . GLN A 1 285  ? 9.394   -48.578 -4.185  1.00 88.95 285  A 1 
ATOM 2245  O O     . GLN A 1 285  ? 9.020   -49.694 -4.546  1.00 86.75 285  A 1 
ATOM 2246  C CB    . GLN A 1 285  ? 9.298   -47.858 -1.776  1.00 87.08 285  A 1 
ATOM 2247  C CG    . GLN A 1 285  ? 9.882   -48.117 -0.383  1.00 78.57 285  A 1 
ATOM 2248  C CD    . GLN A 1 285  ? 9.063   -47.488 0.740   1.00 74.84 285  A 1 
ATOM 2249  O OE1   . GLN A 1 285  ? 8.253   -46.593 0.569   1.00 67.95 285  A 1 
ATOM 2250  N NE2   . GLN A 1 285  ? 9.249   -47.936 1.962   1.00 64.76 285  A 1 
ATOM 2251  N N     . ALA A 1 286  ? 9.181   -47.482 -4.905  1.00 88.89 286  A 1 
ATOM 2252  C CA    . ALA A 1 286  ? 8.495   -47.517 -6.192  1.00 88.60 286  A 1 
ATOM 2253  C C     . ALA A 1 286  ? 9.283   -48.328 -7.234  1.00 89.18 286  A 1 
ATOM 2254  O O     . ALA A 1 286  ? 8.706   -49.149 -7.946  1.00 87.11 286  A 1 
ATOM 2255  C CB    . ALA A 1 286  ? 8.255   -46.077 -6.655  1.00 87.57 286  A 1 
ATOM 2256  N N     . ASN A 1 287  ? 10.588  -48.150 -7.283  1.00 89.48 287  A 1 
ATOM 2257  C CA    . ASN A 1 287  ? 11.455  -48.904 -8.186  1.00 89.42 287  A 1 
ATOM 2258  C C     . ASN A 1 287  ? 11.489  -50.400 -7.847  1.00 89.41 287  A 1 
ATOM 2259  O O     . ASN A 1 287  ? 11.416  -51.231 -8.749  1.00 87.40 287  A 1 
ATOM 2260  C CB    . ASN A 1 287  ? 12.861  -48.293 -8.146  1.00 88.94 287  A 1 
ATOM 2261  C CG    . ASN A 1 287  ? 13.733  -48.842 -9.258  1.00 88.71 287  A 1 
ATOM 2262  O OD1   . ASN A 1 287  ? 13.377  -48.827 -10.415 1.00 80.79 287  A 1 
ATOM 2263  N ND2   . ASN A 1 287  ? 14.910  -49.328 -8.937  1.00 81.92 287  A 1 
ATOM 2264  N N     . ALA A 1 288  ? 11.548  -50.743 -6.569  1.00 90.06 288  A 1 
ATOM 2265  C CA    . ALA A 1 288  ? 11.483  -52.132 -6.126  1.00 89.21 288  A 1 
ATOM 2266  C C     . ALA A 1 288  ? 10.133  -52.770 -6.474  1.00 88.89 288  A 1 
ATOM 2267  O O     . ALA A 1 288  ? 10.095  -53.886 -6.989  1.00 85.87 288  A 1 
ATOM 2268  C CB    . ALA A 1 288  ? 11.763  -52.181 -4.621  1.00 87.95 288  A 1 
ATOM 2269  N N     . SER A 1 289  ? 9.043   -52.037 -6.274  1.00 88.56 289  A 1 
ATOM 2270  C CA    . SER A 1 289  ? 7.699   -52.494 -6.642  1.00 87.34 289  A 1 
ATOM 2271  C C     . SER A 1 289  ? 7.571   -52.703 -8.153  1.00 87.40 289  A 1 
ATOM 2272  O O     . SER A 1 289  ? 7.029   -53.715 -8.588  1.00 84.32 289  A 1 
ATOM 2273  C CB    . SER A 1 289  ? 6.643   -51.495 -6.173  1.00 84.98 289  A 1 
ATOM 2274  O OG    . SER A 1 289  ? 6.731   -51.291 -4.778  1.00 71.57 289  A 1 
ATOM 2275  N N     . LEU A 1 290  ? 8.124   -51.790 -8.954  1.00 87.23 290  A 1 
ATOM 2276  C CA    . LEU A 1 290  ? 8.151   -51.932 -10.410 1.00 87.27 290  A 1 
ATOM 2277  C C     . LEU A 1 290  ? 8.987   -53.139 -10.851 1.00 87.49 290  A 1 
ATOM 2278  O O     . LEU A 1 290  ? 8.569   -53.887 -11.732 1.00 85.54 290  A 1 
ATOM 2279  C CB    . LEU A 1 290  ? 8.675   -50.629 -11.027 1.00 86.55 290  A 1 
ATOM 2280  C CG    . LEU A 1 290  ? 8.755   -50.653 -12.565 1.00 84.36 290  A 1 
ATOM 2281  C CD1   . LEU A 1 290  ? 7.396   -50.881 -13.220 1.00 78.45 290  A 1 
ATOM 2282  C CD2   . LEU A 1 290  ? 9.314   -49.325 -13.061 1.00 79.25 290  A 1 
ATOM 2283  N N     . HIS A 1 291  ? 10.138  -53.354 -10.238 1.00 88.22 291  A 1 
ATOM 2284  C CA    . HIS A 1 291  ? 10.953  -54.535 -10.514 1.00 87.15 291  A 1 
ATOM 2285  C C     . HIS A 1 291  ? 10.187  -55.821 -10.244 1.00 86.58 291  A 1 
ATOM 2286  O O     . HIS A 1 291  ? 10.266  -56.761 -11.035 1.00 83.22 291  A 1 
ATOM 2287  C CB    . HIS A 1 291  ? 12.239  -54.500 -9.682  1.00 85.92 291  A 1 
ATOM 2288  C CG    . HIS A 1 291  ? 13.446  -54.192 -10.511 1.00 81.59 291  A 1 
ATOM 2289  N ND1   . HIS A 1 291  ? 13.903  -54.952 -11.563 1.00 70.12 291  A 1 
ATOM 2290  C CD2   . HIS A 1 291  ? 14.311  -53.142 -10.378 1.00 70.20 291  A 1 
ATOM 2291  C CE1   . HIS A 1 291  ? 15.017  -54.367 -12.046 1.00 69.35 291  A 1 
ATOM 2292  N NE2   . HIS A 1 291  ? 15.293  -53.271 -11.352 1.00 70.69 291  A 1 
ATOM 2293  N N     . GLN A 1 292  ? 9.429   -55.838 -9.173  1.00 85.85 292  A 1 
ATOM 2294  C CA    . GLN A 1 292  ? 8.621   -56.980 -8.802  1.00 84.30 292  A 1 
ATOM 2295  C C     . GLN A 1 292  ? 7.463   -57.188 -9.784  1.00 83.83 292  A 1 
ATOM 2296  O O     . GLN A 1 292  ? 7.284   -58.294 -10.288 1.00 80.28 292  A 1 
ATOM 2297  C CB    . GLN A 1 292  ? 8.177   -56.783 -7.351  1.00 82.17 292  A 1 
ATOM 2298  C CG    . GLN A 1 292  ? 7.872   -58.116 -6.676  1.00 73.01 292  A 1 
ATOM 2299  C CD    . GLN A 1 292  ? 7.786   -57.991 -5.156  1.00 68.25 292  A 1 
ATOM 2300  O OE1   . GLN A 1 292  ? 7.704   -56.926 -4.576  1.00 61.23 292  A 1 
ATOM 2301  N NE2   . GLN A 1 292  ? 7.815   -59.099 -4.454  1.00 57.70 292  A 1 
ATOM 2302  N N     . GLU A 1 293  ? 6.760   -56.122 -10.143 1.00 83.26 293  A 1 
ATOM 2303  C CA    . GLU A 1 293  ? 5.676   -56.172 -11.133 1.00 81.93 293  A 1 
ATOM 2304  C C     . GLU A 1 293  ? 6.179   -56.622 -12.521 1.00 82.00 293  A 1 
ATOM 2305  O O     . GLU A 1 293  ? 5.501   -57.341 -13.249 1.00 78.06 293  A 1 
ATOM 2306  C CB    . GLU A 1 293  ? 4.999   -54.790 -11.201 1.00 79.53 293  A 1 
ATOM 2307  C CG    . GLU A 1 293  ? 3.606   -54.827 -11.845 1.00 71.15 293  A 1 
ATOM 2308  C CD    . GLU A 1 293  ? 2.943   -53.440 -11.965 1.00 67.21 293  A 1 
ATOM 2309  O OE1   . GLU A 1 293  ? 1.725   -53.389 -12.253 1.00 61.51 293  A 1 
ATOM 2310  O OE2   . GLU A 1 293  ? 3.634   -52.409 -11.820 1.00 61.89 293  A 1 
ATOM 2311  N N     . MET A 1 294  ? 7.385   -56.244 -12.891 1.00 82.80 294  A 1 
ATOM 2312  C CA    . MET A 1 294  ? 8.015   -56.701 -14.134 1.00 81.79 294  A 1 
ATOM 2313  C C     . MET A 1 294  ? 8.449   -58.165 -14.095 1.00 81.11 294  A 1 
ATOM 2314  O O     . MET A 1 294  ? 8.446   -58.816 -15.148 1.00 76.02 294  A 1 
ATOM 2315  C CB    . MET A 1 294  ? 9.233   -55.835 -14.459 1.00 80.38 294  A 1 
ATOM 2316  C CG    . MET A 1 294  ? 8.849   -54.466 -15.014 1.00 74.75 294  A 1 
ATOM 2317  S SD    . MET A 1 294  ? 10.270  -53.468 -15.540 1.00 70.60 294  A 1 
ATOM 2318  C CE    . MET A 1 294  ? 10.848  -54.427 -16.960 1.00 62.83 294  A 1 
ATOM 2319  N N     . SER A 1 295  ? 8.855   -58.641 -12.939 1.00 82.32 295  A 1 
ATOM 2320  C CA    . SER A 1 295  ? 9.265   -60.033 -12.752 1.00 80.48 295  A 1 
ATOM 2321  C C     . SER A 1 295  ? 8.079   -60.983 -12.652 1.00 79.47 295  A 1 
ATOM 2322  O O     . SER A 1 295  ? 8.209   -62.148 -13.023 1.00 71.54 295  A 1 
ATOM 2323  C CB    . SER A 1 295  ? 10.180  -60.176 -11.537 1.00 76.73 295  A 1 
ATOM 2324  O OG    . SER A 1 295  ? 9.513   -59.916 -10.327 1.00 65.98 295  A 1 
ATOM 2325  N N     . ASP A 1 296  ? 6.932   -60.472 -12.239 1.00 76.43 296  A 1 
ATOM 2326  C CA    . ASP A 1 296  ? 5.728   -61.278 -12.140 1.00 73.99 296  A 1 
ATOM 2327  C C     . ASP A 1 296  ? 5.302   -61.837 -13.503 1.00 73.69 296  A 1 
ATOM 2328  O O     . ASP A 1 296  ? 5.364   -61.171 -14.540 1.00 65.30 296  A 1 
ATOM 2329  C CB    . ASP A 1 296  ? 4.598   -60.493 -11.451 1.00 68.07 296  A 1 
ATOM 2330  C CG    . ASP A 1 296  ? 4.073   -61.175 -10.196 1.00 60.87 296  A 1 
ATOM 2331  O OD1   . ASP A 1 296  ? 4.371   -62.376 -10.019 1.00 55.43 296  A 1 
ATOM 2332  O OD2   . ASP A 1 296  ? 3.340   -60.500 -9.440  1.00 55.43 296  A 1 
ATOM 2333  N N     . SER A 1 297  ? 4.892   -63.086 -13.508 1.00 69.10 297  A 1 
ATOM 2334  C CA    . SER A 1 297  ? 4.576   -63.829 -14.731 1.00 67.64 297  A 1 
ATOM 2335  C C     . SER A 1 297  ? 3.176   -63.548 -15.270 1.00 68.96 297  A 1 
ATOM 2336  O O     . SER A 1 297  ? 2.720   -64.219 -16.191 1.00 60.50 297  A 1 
ATOM 2337  C CB    . SER A 1 297  ? 4.795   -65.324 -14.496 1.00 60.62 297  A 1 
ATOM 2338  O OG    . SER A 1 297  ? 4.032   -65.777 -13.403 1.00 54.77 297  A 1 
ATOM 2339  N N     . SER A 1 298  ? 2.497   -62.580 -14.706 1.00 65.49 298  A 1 
ATOM 2340  C CA    . SER A 1 298  ? 1.155   -62.230 -15.156 1.00 64.01 298  A 1 
ATOM 2341  C C     . SER A 1 298  ? 1.165   -61.774 -16.623 1.00 65.00 298  A 1 
ATOM 2342  O O     . SER A 1 298  ? 2.005   -60.963 -17.023 1.00 58.89 298  A 1 
ATOM 2343  C CB    . SER A 1 298  ? 0.522   -61.187 -14.233 1.00 58.01 298  A 1 
ATOM 2344  O OG    . SER A 1 298  ? 1.193   -59.952 -14.293 1.00 52.70 298  A 1 
ATOM 2345  N N     . PRO A 1 299  ? 0.238   -62.262 -17.434 1.00 62.47 299  A 1 
ATOM 2346  C CA    . PRO A 1 299  ? 0.265   -62.000 -18.878 1.00 61.77 299  A 1 
ATOM 2347  C C     . PRO A 1 299  ? 0.000   -60.536 -19.226 1.00 63.35 299  A 1 
ATOM 2348  O O     . PRO A 1 299  ? 0.524   -60.021 -20.206 1.00 58.77 299  A 1 
ATOM 2349  C CB    . PRO A 1 299  ? -0.791  -62.936 -19.470 1.00 56.36 299  A 1 
ATOM 2350  C CG    . PRO A 1 299  ? -1.747  -63.198 -18.311 1.00 56.19 299  A 1 
ATOM 2351  C CD    . PRO A 1 299  ? -0.836  -63.181 -17.098 1.00 59.09 299  A 1 
ATOM 2352  N N     . VAL A 1 300  ? -0.798  -59.866 -18.424 1.00 63.46 300  A 1 
ATOM 2353  C CA    . VAL A 1 300  ? -1.109  -58.451 -18.606 1.00 62.19 300  A 1 
ATOM 2354  C C     . VAL A 1 300  ? -0.390  -57.650 -17.530 1.00 64.53 300  A 1 
ATOM 2355  O O     . VAL A 1 300  ? -0.880  -57.504 -16.411 1.00 57.97 300  A 1 
ATOM 2356  C CB    . VAL A 1 300  ? -2.624  -58.191 -18.613 1.00 53.81 300  A 1 
ATOM 2357  C CG1   . VAL A 1 300  ? -2.914  -56.728 -18.963 1.00 46.87 300  A 1 
ATOM 2358  C CG2   . VAL A 1 300  ? -3.343  -59.076 -19.638 1.00 46.58 300  A 1 
ATOM 2359  N N     . LYS A 1 301  ? 0.753   -57.112 -17.886 1.00 60.34 301  A 1 
ATOM 2360  C CA    . LYS A 1 301  ? 1.473   -56.179 -17.021 1.00 59.87 301  A 1 
ATOM 2361  C C     . LYS A 1 301  ? 0.813   -54.810 -17.122 1.00 62.48 301  A 1 
ATOM 2362  O O     . LYS A 1 301  ? 0.915   -54.165 -18.162 1.00 56.59 301  A 1 
ATOM 2363  C CB    . LYS A 1 301  ? 2.960   -56.139 -17.387 1.00 53.04 301  A 1 
ATOM 2364  C CG    . LYS A 1 301  ? 3.628   -57.491 -17.111 1.00 48.21 301  A 1 
ATOM 2365  C CD    . LYS A 1 301  ? 5.134   -57.440 -17.340 1.00 45.01 301  A 1 
ATOM 2366  C CE    . LYS A 1 301  ? 5.696   -58.827 -17.022 1.00 40.31 301  A 1 
ATOM 2367  N NZ    . LYS A 1 301  ? 7.174   -58.853 -17.021 1.00 35.98 301  A 1 
ATOM 2368  N N     . SER A 1 302  ? 0.150   -54.361 -16.070 1.00 64.80 302  A 1 
ATOM 2369  C CA    . SER A 1 302  ? -0.481  -53.037 -16.029 1.00 64.36 302  A 1 
ATOM 2370  C C     . SER A 1 302  ? 0.538   -51.902 -15.960 1.00 67.44 302  A 1 
ATOM 2371  O O     . SER A 1 302  ? 0.243   -50.788 -16.386 1.00 61.38 302  A 1 
ATOM 2372  C CB    . SER A 1 302  ? -1.442  -52.946 -14.844 1.00 57.35 302  A 1 
ATOM 2373  O OG    . SER A 1 302  ? -0.775  -53.119 -13.614 1.00 51.55 302  A 1 
ATOM 2374  N N     . LEU A 1 303  ? 1.707   -52.178 -15.440 1.00 71.17 303  A 1 
ATOM 2375  C CA    . LEU A 1 303  ? 2.807   -51.227 -15.239 1.00 71.87 303  A 1 
ATOM 2376  C C     . LEU A 1 303  ? 2.372   -49.950 -14.498 1.00 75.33 303  A 1 
ATOM 2377  O O     . LEU A 1 303  ? 2.913   -48.870 -14.732 1.00 70.36 303  A 1 
ATOM 2378  C CB    . LEU A 1 303  ? 3.536   -50.954 -16.565 1.00 66.13 303  A 1 
ATOM 2379  C CG    . LEU A 1 303  ? 4.235   -52.174 -17.183 1.00 61.86 303  A 1 
ATOM 2380  C CD1   . LEU A 1 303  ? 4.716   -51.829 -18.591 1.00 57.16 303  A 1 
ATOM 2381  C CD2   . LEU A 1 303  ? 5.446   -52.612 -16.361 1.00 57.60 303  A 1 
ATOM 2382  N N     . ASN A 1 304  ? 1.424   -50.067 -13.592 1.00 77.11 304  A 1 
ATOM 2383  C CA    . ASN A 1 304  ? 0.962   -48.942 -12.777 1.00 77.62 304  A 1 
ATOM 2384  C C     . ASN A 1 304  ? 2.094   -48.366 -11.917 1.00 80.18 304  A 1 
ATOM 2385  O O     . ASN A 1 304  ? 2.224   -47.150 -11.789 1.00 76.86 304  A 1 
ATOM 2386  C CB    . ASN A 1 304  ? -0.208  -49.404 -11.898 1.00 73.09 304  A 1 
ATOM 2387  C CG    . ASN A 1 304  ? -1.484  -49.642 -12.684 1.00 67.20 304  A 1 
ATOM 2388  O OD1   . ASN A 1 304  ? -1.721  -49.095 -13.741 1.00 59.66 304  A 1 
ATOM 2389  N ND2   . ASN A 1 304  ? -2.367  -50.464 -12.158 1.00 60.50 304  A 1 
ATOM 2390  N N     . GLN A 1 305  ? 2.957   -49.225 -11.422 1.00 81.79 305  A 1 
ATOM 2391  C CA    . GLN A 1 305  ? 4.127   -48.823 -10.644 1.00 82.81 305  A 1 
ATOM 2392  C C     . GLN A 1 305  ? 5.126   -47.993 -11.454 1.00 85.17 305  A 1 
ATOM 2393  O O     . GLN A 1 305  ? 5.894   -47.226 -10.881 1.00 82.47 305  A 1 
ATOM 2394  C CB    . GLN A 1 305  ? 4.811   -50.074 -10.070 1.00 79.91 305  A 1 
ATOM 2395  C CG    . GLN A 1 305  ? 3.927   -50.834 -9.072  1.00 73.77 305  A 1 
ATOM 2396  C CD    . GLN A 1 305  ? 3.595   -50.011 -7.829  1.00 69.17 305  A 1 
ATOM 2397  O OE1   . GLN A 1 305  ? 4.318   -49.120 -7.415  1.00 62.88 305  A 1 
ATOM 2398  N NE2   . GLN A 1 305  ? 2.490   -50.280 -7.181  1.00 59.80 305  A 1 
ATOM 2399  N N     . TRP A 1 306  ? 5.103   -48.080 -12.776 1.00 84.82 306  A 1 
ATOM 2400  C CA    . TRP A 1 306  ? 5.940   -47.219 -13.612 1.00 86.06 306  A 1 
ATOM 2401  C C     . TRP A 1 306  ? 5.443   -45.768 -13.605 1.00 86.50 306  A 1 
ATOM 2402  O O     . TRP A 1 306  ? 6.245   -44.836 -13.569 1.00 84.48 306  A 1 
ATOM 2403  C CB    . TRP A 1 306  ? 5.993   -47.777 -15.036 1.00 85.66 306  A 1 
ATOM 2404  C CG    . TRP A 1 306  ? 6.991   -47.145 -15.948 1.00 85.61 306  A 1 
ATOM 2405  C CD1   . TRP A 1 306  ? 8.054   -46.399 -15.582 1.00 81.12 306  A 1 
ATOM 2406  C CD2   . TRP A 1 306  ? 7.048   -47.233 -17.402 1.00 85.45 306  A 1 
ATOM 2407  N NE1   . TRP A 1 306  ? 8.770   -46.015 -16.714 1.00 83.01 306  A 1 
ATOM 2408  C CE2   . TRP A 1 306  ? 8.189   -46.519 -17.842 1.00 85.30 306  A 1 
ATOM 2409  C CE3   . TRP A 1 306  ? 6.247   -47.871 -18.381 1.00 83.52 306  A 1 
ATOM 2410  C CZ2   . TRP A 1 306  ? 8.541   -46.445 -19.209 1.00 84.06 306  A 1 
ATOM 2411  C CZ3   . TRP A 1 306  ? 6.598   -47.800 -19.733 1.00 80.68 306  A 1 
ATOM 2412  C CH2   . TRP A 1 306  ? 7.734   -47.096 -20.141 1.00 81.11 306  A 1 
ATOM 2413  N N     . ILE A 1 307  ? 4.129   -45.569 -13.583 1.00 86.57 307  A 1 
ATOM 2414  C CA    . ILE A 1 307  ? 3.532   -44.239 -13.440 1.00 86.03 307  A 1 
ATOM 2415  C C     . ILE A 1 307  ? 3.879   -43.675 -12.063 1.00 86.71 307  A 1 
ATOM 2416  O O     . ILE A 1 307  ? 4.265   -42.511 -11.953 1.00 84.67 307  A 1 
ATOM 2417  C CB    . ILE A 1 307  ? 2.007   -44.291 -13.669 1.00 83.73 307  A 1 
ATOM 2418  C CG1   . ILE A 1 307  ? 1.687   -44.863 -15.071 1.00 75.83 307  A 1 
ATOM 2419  C CG2   . ILE A 1 307  ? 1.397   -42.889 -13.501 1.00 73.33 307  A 1 
ATOM 2420  C CD1   . ILE A 1 307  ? 0.195   -45.115 -15.318 1.00 67.27 307  A 1 
ATOM 2421  N N     . ASP A 1 308  ? 3.810   -44.514 -11.045 1.00 85.78 308  A 1 
ATOM 2422  C CA    . ASP A 1 308  ? 4.160   -44.145 -9.683  1.00 85.94 308  A 1 
ATOM 2423  C C     . ASP A 1 308  ? 5.639   -43.754 -9.571  1.00 87.21 308  A 1 
ATOM 2424  O O     . ASP A 1 308  ? 5.965   -42.680 -9.055  1.00 85.38 308  A 1 
ATOM 2425  C CB    . ASP A 1 308  ? 3.788   -45.301 -8.739  1.00 83.41 308  A 1 
ATOM 2426  C CG    . ASP A 1 308  ? 2.280   -45.457 -8.497  1.00 76.81 308  A 1 
ATOM 2427  O OD1   . ASP A 1 308  ? 1.498   -44.587 -8.940  1.00 69.81 308  A 1 
ATOM 2428  O OD2   . ASP A 1 308  ? 1.914   -46.431 -7.800  1.00 70.64 308  A 1 
ATOM 2429  N N     . LEU A 1 309  ? 6.528   -44.531 -10.148 1.00 87.55 309  A 1 
ATOM 2430  C CA    . LEU A 1 309  ? 7.951   -44.201 -10.202 1.00 88.52 309  A 1 
ATOM 2431  C C     . LEU A 1 309  ? 8.196   -42.876 -10.935 1.00 89.22 309  A 1 
ATOM 2432  O O     . LEU A 1 309  ? 8.957   -42.035 -10.452 1.00 87.80 309  A 1 
ATOM 2433  C CB    . LEU A 1 309  ? 8.701   -45.366 -10.866 1.00 88.43 309  A 1 
ATOM 2434  C CG    . LEU A 1 309  ? 10.223  -45.140 -10.973 1.00 87.66 309  A 1 
ATOM 2435  C CD1   . LEU A 1 309  ? 10.897  -45.040 -9.603  1.00 82.25 309  A 1 
ATOM 2436  C CD2   . LEU A 1 309  ? 10.862  -46.299 -11.733 1.00 82.36 309  A 1 
ATOM 2437  N N     . GLN A 1 310  ? 7.542   -42.666 -12.057 1.00 88.97 310  A 1 
ATOM 2438  C CA    . GLN A 1 310  ? 7.642   -41.414 -12.811 1.00 89.01 310  A 1 
ATOM 2439  C C     . GLN A 1 310  ? 7.209   -40.205 -11.971 1.00 89.46 310  A 1 
ATOM 2440  O O     . GLN A 1 310  ? 7.845   -39.153 -12.039 1.00 87.97 310  A 1 
ATOM 2441  C CB    . GLN A 1 310  ? 6.803   -41.544 -14.097 1.00 88.12 310  A 1 
ATOM 2442  C CG    . GLN A 1 310  ? 6.675   -40.263 -14.936 1.00 83.67 310  A 1 
ATOM 2443  C CD    . GLN A 1 310  ? 8.028   -39.758 -15.432 1.00 83.18 310  A 1 
ATOM 2444  O OE1   . GLN A 1 310  ? 8.480   -40.117 -16.496 1.00 75.21 310  A 1 
ATOM 2445  N NE2   . GLN A 1 310  ? 8.698   -38.915 -14.693 1.00 72.92 310  A 1 
ATOM 2446  N N     . MET A 1 311  ? 6.150   -40.353 -11.198 1.00 88.63 311  A 1 
ATOM 2447  C CA    . MET A 1 311  ? 5.664   -39.288 -10.327 1.00 87.94 311  A 1 
ATOM 2448  C C     . MET A 1 311  ? 6.615   -39.017 -9.160  1.00 88.38 311  A 1 
ATOM 2449  O O     . MET A 1 311  ? 6.897   -37.852 -8.876  1.00 86.70 311  A 1 
ATOM 2450  C CB    . MET A 1 311  ? 4.255   -39.630 -9.823  1.00 86.20 311  A 1 
ATOM 2451  C CG    . MET A 1 311  ? 3.190   -39.503 -10.915 1.00 77.70 311  A 1 
ATOM 2452  S SD    . MET A 1 311  ? 2.910   -37.812 -11.500 1.00 72.88 311  A 1 
ATOM 2453  C CE    . MET A 1 311  ? 1.541   -38.126 -12.638 1.00 63.71 311  A 1 
ATOM 2454  N N     . GLU A 1 312  ? 7.155   -40.042 -8.534  1.00 88.34 312  A 1 
ATOM 2455  C CA    . GLU A 1 312  ? 8.126   -39.874 -7.444  1.00 88.30 312  A 1 
ATOM 2456  C C     . GLU A 1 312  ? 9.420   -39.205 -7.929  1.00 89.17 312  A 1 
ATOM 2457  O O     . GLU A 1 312  ? 9.916   -38.271 -7.298  1.00 87.51 312  A 1 
ATOM 2458  C CB    . GLU A 1 312  ? 8.432   -41.226 -6.774  1.00 87.32 312  A 1 
ATOM 2459  C CG    . GLU A 1 312  ? 7.319   -41.722 -5.831  1.00 81.10 312  A 1 
ATOM 2460  C CD    . GLU A 1 312  ? 7.090   -40.847 -4.585  1.00 79.10 312  A 1 
ATOM 2461  O OE1   . GLU A 1 312  ? 6.103   -41.097 -3.852  1.00 71.15 312  A 1 
ATOM 2462  O OE2   . GLU A 1 312  ? 7.870   -39.908 -4.325  1.00 71.05 312  A 1 
ATOM 2463  N N     . VAL A 1 313  ? 9.929   -39.604 -9.081  1.00 90.49 313  A 1 
ATOM 2464  C CA    . VAL A 1 313  ? 11.117  -38.968 -9.673  1.00 90.99 313  A 1 
ATOM 2465  C C     . VAL A 1 313  ? 10.825  -37.518 -10.074 1.00 90.93 313  A 1 
ATOM 2466  O O     . VAL A 1 313  ? 11.663  -36.638 -9.876  1.00 89.24 313  A 1 
ATOM 2467  C CB    . VAL A 1 313  ? 11.641  -39.788 -10.865 1.00 90.72 313  A 1 
ATOM 2468  C CG1   . VAL A 1 313  ? 12.806  -39.091 -11.578 1.00 84.76 313  A 1 
ATOM 2469  C CG2   . VAL A 1 313  ? 12.158  -41.152 -10.397 1.00 84.96 313  A 1 
ATOM 2470  N N     . ALA A 1 314  ? 9.638   -37.237 -10.590 1.00 90.51 314  A 1 
ATOM 2471  C CA    . ALA A 1 314  ? 9.245   -35.874 -10.916 1.00 90.33 314  A 1 
ATOM 2472  C C     . ALA A 1 314  ? 9.168   -34.984 -9.665  1.00 90.57 314  A 1 
ATOM 2473  O O     . ALA A 1 314  ? 9.708   -33.874 -9.663  1.00 88.67 314  A 1 
ATOM 2474  C CB    . ALA A 1 314  ? 7.914   -35.903 -11.674 1.00 89.34 314  A 1 
ATOM 2475  N N     . GLN A 1 315  ? 8.569   -35.480 -8.586  1.00 90.19 315  A 1 
ATOM 2476  C CA    . GLN A 1 315  ? 8.500   -34.760 -7.317  1.00 89.40 315  A 1 
ATOM 2477  C C     . GLN A 1 315  ? 9.867   -34.594 -6.658  1.00 89.57 315  A 1 
ATOM 2478  O O     . GLN A 1 315  ? 10.106  -33.572 -6.022  1.00 87.06 315  A 1 
ATOM 2479  C CB    . GLN A 1 315  ? 7.596   -35.497 -6.340  1.00 88.03 315  A 1 
ATOM 2480  C CG    . GLN A 1 315  ? 6.108   -35.386 -6.665  1.00 83.77 315  A 1 
ATOM 2481  C CD    . GLN A 1 315  ? 5.304   -35.992 -5.520  1.00 81.57 315  A 1 
ATOM 2482  O OE1   . GLN A 1 315  ? 5.659   -35.920 -4.361  1.00 73.85 315  A 1 
ATOM 2483  N NE2   . GLN A 1 315  ? 4.193   -36.608 -5.786  1.00 71.16 315  A 1 
ATOM 2484  N N     . TYR A 1 316  ? 10.746  -35.560 -6.806  1.00 90.36 316  A 1 
ATOM 2485  C CA    . TYR A 1 316  ? 12.110  -35.481 -6.293  1.00 90.54 316  A 1 
ATOM 2486  C C     . TYR A 1 316  ? 12.860  -34.259 -6.840  1.00 90.44 316  A 1 
ATOM 2487  O O     . TYR A 1 316  ? 13.552  -33.568 -6.095  1.00 87.94 316  A 1 
ATOM 2488  C CB    . TYR A 1 316  ? 12.830  -36.787 -6.645  1.00 90.26 316  A 1 
ATOM 2489  C CG    . TYR A 1 316  ? 14.301  -36.804 -6.321  1.00 91.49 316  A 1 
ATOM 2490  C CD1   . TYR A 1 316  ? 15.256  -36.799 -7.361  1.00 87.58 316  A 1 
ATOM 2491  C CD2   . TYR A 1 316  ? 14.723  -36.866 -4.981  1.00 88.02 316  A 1 
ATOM 2492  C CE1   . TYR A 1 316  ? 16.619  -36.888 -7.060  1.00 86.92 316  A 1 
ATOM 2493  C CE2   . TYR A 1 316  ? 16.088  -36.952 -4.674  1.00 87.22 316  A 1 
ATOM 2494  C CZ    . TYR A 1 316  ? 17.033  -36.977 -5.718  1.00 89.16 316  A 1 
ATOM 2495  O OH    . TYR A 1 316  ? 18.364  -37.104 -5.420  1.00 87.88 316  A 1 
ATOM 2496  N N     . ILE A 1 317  ? 12.639  -33.935 -8.105  1.00 90.68 317  A 1 
ATOM 2497  C CA    . ILE A 1 317  ? 13.221  -32.748 -8.741  1.00 90.35 317  A 1 
ATOM 2498  C C     . ILE A 1 317  ? 12.391  -31.496 -8.436  1.00 90.08 317  A 1 
ATOM 2499  O O     . ILE A 1 317  ? 12.939  -30.461 -8.050  1.00 87.45 317  A 1 
ATOM 2500  C CB    . ILE A 1 317  ? 13.381  -32.994 -10.257 1.00 89.67 317  A 1 
ATOM 2501  C CG1   . ILE A 1 317  ? 14.342  -34.186 -10.506 1.00 85.32 317  A 1 
ATOM 2502  C CG2   . ILE A 1 317  ? 13.907  -31.728 -10.956 1.00 84.25 317  A 1 
ATOM 2503  C CD1   . ILE A 1 317  ? 14.371  -34.659 -11.962 1.00 78.23 317  A 1 
ATOM 2504  N N     . ASN A 1 318  ? 11.083  -31.569 -8.596  1.00 88.83 318  A 1 
ATOM 2505  C CA    . ASN A 1 318  ? 10.182  -30.441 -8.406  1.00 88.13 318  A 1 
ATOM 2506  C C     . ASN A 1 318  ? 8.915   -30.853 -7.640  1.00 87.58 318  A 1 
ATOM 2507  O O     . ASN A 1 318  ? 8.049   -31.526 -8.190  1.00 83.40 318  A 1 
ATOM 2508  C CB    . ASN A 1 318  ? 9.853   -29.844 -9.781  1.00 85.99 318  A 1 
ATOM 2509  C CG    . ASN A 1 318  ? 8.983   -28.602 -9.694  1.00 84.48 318  A 1 
ATOM 2510  O OD1   . ASN A 1 318  ? 8.688   -28.065 -8.642  1.00 75.98 318  A 1 
ATOM 2511  N ND2   . ASN A 1 318  ? 8.559   -28.083 -10.824 1.00 77.93 318  A 1 
ATOM 2512  N N     . SER A 1 319  ? 8.776   -30.382 -6.409  1.00 85.27 319  A 1 
ATOM 2513  C CA    . SER A 1 319  ? 7.602   -30.695 -5.585  1.00 83.30 319  A 1 
ATOM 2514  C C     . SER A 1 319  ? 6.293   -30.096 -6.098  1.00 83.10 319  A 1 
ATOM 2515  O O     . SER A 1 319  ? 5.228   -30.597 -5.761  1.00 76.88 319  A 1 
ATOM 2516  C CB    . SER A 1 319  ? 7.816   -30.247 -4.137  1.00 80.93 319  A 1 
ATOM 2517  O OG    . SER A 1 319  ? 7.842   -28.841 -4.010  1.00 73.37 319  A 1 
ATOM 2518  N N     . ASP A 1 320  ? 6.368   -29.042 -6.900  1.00 83.08 320  A 1 
ATOM 2519  C CA    . ASP A 1 320  ? 5.185   -28.329 -7.390  1.00 81.05 320  A 1 
ATOM 2520  C C     . ASP A 1 320  ? 4.572   -28.973 -8.650  1.00 80.62 320  A 1 
ATOM 2521  O O     . ASP A 1 320  ? 3.687   -28.393 -9.287  1.00 74.83 320  A 1 
ATOM 2522  C CB    . ASP A 1 320  ? 5.517   -26.846 -7.640  1.00 77.45 320  A 1 
ATOM 2523  C CG    . ASP A 1 320  ? 5.989   -26.063 -6.412  1.00 70.64 320  A 1 
ATOM 2524  O OD1   . ASP A 1 320  ? 5.713   -26.470 -5.267  1.00 63.14 320  A 1 
ATOM 2525  O OD2   . ASP A 1 320  ? 6.659   -25.022 -6.629  1.00 65.01 320  A 1 
ATOM 2526  N N     . VAL A 1 321  ? 5.029   -30.146 -9.027  1.00 80.53 321  A 1 
ATOM 2527  C CA    . VAL A 1 321  ? 4.472   -30.888 -10.161 1.00 79.27 321  A 1 
ATOM 2528  C C     . VAL A 1 321  ? 2.994   -31.182 -9.904  1.00 78.67 321  A 1 
ATOM 2529  O O     . VAL A 1 321  ? 2.612   -31.781 -8.899  1.00 74.01 321  A 1 
ATOM 2530  C CB    . VAL A 1 321  ? 5.262   -32.176 -10.446 1.00 77.45 321  A 1 
ATOM 2531  C CG1   . VAL A 1 321  ? 4.609   -33.030 -11.538 1.00 70.78 321  A 1 
ATOM 2532  C CG2   . VAL A 1 321  ? 6.668   -31.836 -10.937 1.00 71.82 321  A 1 
ATOM 2533  N N     . ARG A 1 322  ? 2.149   -30.786 -10.849 1.00 78.36 322  A 1 
ATOM 2534  C CA    . ARG A 1 322  ? 0.705   -31.013 -10.765 1.00 75.34 322  A 1 
ATOM 2535  C C     . ARG A 1 322  ? 0.328   -32.411 -11.247 1.00 74.86 322  A 1 
ATOM 2536  O O     . ARG A 1 322  ? 1.007   -33.000 -12.079 1.00 65.93 322  A 1 
ATOM 2537  C CB    . ARG A 1 322  ? -0.054  -29.940 -11.554 1.00 69.74 322  A 1 
ATOM 2538  C CG    . ARG A 1 322  ? 0.093   -28.552 -10.922 1.00 63.25 322  A 1 
ATOM 2539  C CD    . ARG A 1 322  ? -0.810  -27.554 -11.647 1.00 58.75 322  A 1 
ATOM 2540  N NE    . ARG A 1 322  ? -0.740  -26.222 -11.039 1.00 51.76 322  A 1 
ATOM 2541  C CZ    . ARG A 1 322  ? -1.495  -25.177 -11.338 1.00 45.93 322  A 1 
ATOM 2542  N NH1   . ARG A 1 322  ? -2.413  -25.244 -12.267 1.00 42.19 322  A 1 
ATOM 2543  N NH2   . ARG A 1 322  ? -1.332  -24.044 -10.710 1.00 40.55 322  A 1 
ATOM 2544  N N     . GLY A 1 323  ? -0.836  -32.843 -10.781 1.00 70.94 323  A 1 
ATOM 2545  C CA    . GLY A 1 323  ? -1.417  -34.112 -11.227 1.00 69.71 323  A 1 
ATOM 2546  C C     . GLY A 1 323  ? -0.851  -35.340 -10.524 1.00 72.65 323  A 1 
ATOM 2547  O O     . GLY A 1 323  ? -1.104  -36.455 -10.970 1.00 67.05 323  A 1 
ATOM 2548  N N     . VAL A 1 324  ? -0.120  -35.119 -9.457  1.00 71.96 324  A 1 
ATOM 2549  C CA    . VAL A 1 324  ? 0.367   -36.209 -8.617  1.00 71.48 324  A 1 
ATOM 2550  C C     . VAL A 1 324  ? -0.818  -36.885 -7.931  1.00 72.46 324  A 1 
ATOM 2551  O O     . VAL A 1 324  ? -1.603  -36.195 -7.275  1.00 68.10 324  A 1 
ATOM 2552  C CB    . VAL A 1 324  ? 1.360   -35.697 -7.574  1.00 68.23 324  A 1 
ATOM 2553  C CG1   . VAL A 1 324  ? 1.902   -36.872 -6.776  1.00 61.91 324  A 1 
ATOM 2554  C CG2   . VAL A 1 324  ? 2.532   -34.955 -8.239  1.00 63.03 324  A 1 
ATOM 2555  N N     . PRO A 1 325  ? -0.961  -38.198 -8.059  1.00 72.10 325  A 1 
ATOM 2556  C CA    . PRO A 1 325  ? -1.977  -38.940 -7.327  1.00 70.93 325  A 1 
ATOM 2557  C C     . PRO A 1 325  ? -1.811  -38.745 -5.824  1.00 72.09 325  A 1 
ATOM 2558  O O     . PRO A 1 325  ? -0.701  -38.675 -5.305  1.00 68.32 325  A 1 
ATOM 2559  C CB    . PRO A 1 325  ? -1.798  -40.407 -7.725  1.00 66.99 325  A 1 
ATOM 2560  C CG    . PRO A 1 325  ? -1.046  -40.342 -9.044  1.00 64.59 325  A 1 
ATOM 2561  C CD    . PRO A 1 325  ? -0.198  -39.088 -8.904  1.00 67.11 325  A 1 
ATOM 2562  N N     . LEU A 1 326  ? -2.925  -38.730 -5.133  1.00 68.49 326  A 1 
ATOM 2563  C CA    . LEU A 1 326  ? -2.977  -38.544 -3.681  1.00 66.77 326  A 1 
ATOM 2564  C C     . LEU A 1 326  ? -1.993  -39.408 -2.903  1.00 69.09 326  A 1 
ATOM 2565  O O     . LEU A 1 326  ? -1.327  -38.971 -1.980  1.00 64.31 326  A 1 
ATOM 2566  C CB    . LEU A 1 326  ? -4.369  -38.985 -3.228  1.00 60.53 326  A 1 
ATOM 2567  C CG    . LEU A 1 326  ? -4.955  -37.971 -2.256  1.00 55.17 326  A 1 
ATOM 2568  C CD1   . LEU A 1 326  ? -5.499  -36.806 -3.054  1.00 49.31 326  A 1 
ATOM 2569  C CD2   . LEU A 1 326  ? -6.068  -38.612 -1.460  1.00 48.58 326  A 1 
ATOM 2570  N N     . GLN A 1 327  ? -1.965  -40.655 -3.292  1.00 68.28 327  A 1 
ATOM 2571  C CA    . GLN A 1 327  ? -1.201  -41.716 -2.668  1.00 67.40 327  A 1 
ATOM 2572  C C     . GLN A 1 327  ? 0.297   -41.444 -2.646  1.00 69.89 327  A 1 
ATOM 2573  O O     . GLN A 1 327  ? 0.999   -41.800 -1.705  1.00 65.35 327  A 1 
ATOM 2574  C CB    . GLN A 1 327  ? -1.489  -42.955 -3.501  1.00 61.56 327  A 1 
ATOM 2575  C CG    . GLN A 1 327  ? -0.670  -44.170 -3.096  1.00 54.79 327  A 1 
ATOM 2576  C CD    . GLN A 1 327  ? -1.175  -45.414 -3.795  1.00 48.70 327  A 1 
ATOM 2577  O OE1   . GLN A 1 327  ? -2.158  -45.391 -4.516  1.00 44.73 327  A 1 
ATOM 2578  N NE2   . GLN A 1 327  ? -0.546  -46.540 -3.580  1.00 41.97 327  A 1 
ATOM 2579  N N     . MET A 1 328  ? 0.753   -40.826 -3.696  1.00 69.26 328  A 1 
ATOM 2580  C CA    . MET A 1 328  ? 2.165   -40.533 -3.847  1.00 70.00 328  A 1 
ATOM 2581  C C     . MET A 1 328  ? 2.560   -39.243 -3.148  1.00 71.99 328  A 1 
ATOM 2582  O O     . MET A 1 328  ? 3.742   -38.928 -3.053  1.00 67.35 328  A 1 
ATOM 2583  C CB    . MET A 1 328  ? 2.517   -40.457 -5.328  1.00 66.63 328  A 1 
ATOM 2584  C CG    . MET A 1 328  ? 2.174   -41.749 -6.055  1.00 63.71 328  A 1 
ATOM 2585  S SD    . MET A 1 328  ? 3.308   -42.014 -7.416  1.00 58.91 328  A 1 
ATOM 2586  C CE    . MET A 1 328  ? 4.526   -43.001 -6.519  1.00 53.20 328  A 1 
ATOM 2587  N N     . GLN A 1 329  ? 1.601   -38.476 -2.675  1.00 72.16 329  A 1 
ATOM 2588  C CA    . GLN A 1 329  ? 1.927   -37.274 -1.929  1.00 72.82 329  A 1 
ATOM 2589  C C     . GLN A 1 329  ? 2.462   -37.647 -0.551  1.00 75.34 329  A 1 
ATOM 2590  O O     . GLN A 1 329  ? 1.844   -38.428 0.176   1.00 71.54 329  A 1 
ATOM 2591  C CB    . GLN A 1 329  ? 0.758   -36.297 -1.866  1.00 68.36 329  A 1 
ATOM 2592  C CG    . GLN A 1 329  ? 0.501   -35.713 -3.254  1.00 62.59 329  A 1 
ATOM 2593  C CD    . GLN A 1 329  ? -0.417  -34.499 -3.234  1.00 58.37 329  A 1 
ATOM 2594  O OE1   . GLN A 1 329  ? -0.790  -33.975 -2.206  1.00 54.42 329  A 1 
ATOM 2595  N NE2   . GLN A 1 329  ? -0.793  -33.994 -4.388  1.00 51.49 329  A 1 
ATOM 2596  N N     . PRO A 1 330  ? 3.607   -37.098 -0.183  1.00 72.12 330  A 1 
ATOM 2597  C CA    . PRO A 1 330  ? 4.148   -37.335 1.137   1.00 71.09 330  A 1 
ATOM 2598  C C     . PRO A 1 330  ? 3.239   -36.734 2.215   1.00 72.30 330  A 1 
ATOM 2599  O O     . PRO A 1 330  ? 2.621   -35.694 1.989   1.00 68.24 330  A 1 
ATOM 2600  C CB    . PRO A 1 330  ? 5.538   -36.696 1.122   1.00 67.09 330  A 1 
ATOM 2601  C CG    . PRO A 1 330  ? 5.439   -35.623 0.047   1.00 66.00 330  A 1 
ATOM 2602  C CD    . PRO A 1 330  ? 4.454   -36.213 -0.955  1.00 69.25 330  A 1 
ATOM 2603  N N     . PRO A 1 331  ? 3.202   -37.337 3.399   1.00 73.46 331  A 1 
ATOM 2604  C CA    . PRO A 1 331  ? 2.366   -36.833 4.496   1.00 71.97 331  A 1 
ATOM 2605  C C     . PRO A 1 331  ? 2.788   -35.442 4.976   1.00 73.07 331  A 1 
ATOM 2606  O O     . PRO A 1 331  ? 1.986   -34.686 5.515   1.00 67.99 331  A 1 
ATOM 2607  C CB    . PRO A 1 331  ? 2.499   -37.883 5.599   1.00 67.73 331  A 1 
ATOM 2608  C CG    . PRO A 1 331  ? 3.835   -38.554 5.327   1.00 65.43 331  A 1 
ATOM 2609  C CD    . PRO A 1 331  ? 3.941   -38.520 3.810   1.00 68.31 331  A 1 
ATOM 2610  N N     . ARG A 1 332  ? 4.040   -35.083 4.768   1.00 74.19 332  A 1 
ATOM 2611  C CA    . ARG A 1 332  ? 4.550   -33.726 4.929   1.00 73.93 332  A 1 
ATOM 2612  C C     . ARG A 1 332  ? 4.744   -33.112 3.548   1.00 75.50 332  A 1 
ATOM 2613  O O     . ARG A 1 332  ? 5.097   -33.834 2.622   1.00 71.32 332  A 1 
ATOM 2614  C CB    . ARG A 1 332  ? 5.880   -33.714 5.700   1.00 69.64 332  A 1 
ATOM 2615  C CG    . ARG A 1 332  ? 5.845   -34.542 6.984   1.00 62.33 332  A 1 
ATOM 2616  C CD    . ARG A 1 332  ? 7.176   -34.410 7.714   1.00 58.87 332  A 1 
ATOM 2617  N NE    . ARG A 1 332  ? 7.282   -35.399 8.800   1.00 54.26 332  A 1 
ATOM 2618  C CZ    . ARG A 1 332  ? 8.317   -35.559 9.599   1.00 48.01 332  A 1 
ATOM 2619  N NH1   . ARG A 1 332  ? 9.361   -34.785 9.529   1.00 45.91 332  A 1 
ATOM 2620  N NH2   . ARG A 1 332  ? 8.324   -36.513 10.482  1.00 42.54 332  A 1 
ATOM 2621  N N     . PRO A 1 333  ? 4.629   -31.798 3.410   1.00 76.41 333  A 1 
ATOM 2622  C CA    . PRO A 1 333  ? 5.045   -31.129 2.185   1.00 76.90 333  A 1 
ATOM 2623  C C     . PRO A 1 333  ? 6.571   -31.217 2.057   1.00 78.79 333  A 1 
ATOM 2624  O O     . PRO A 1 333  ? 7.304   -30.341 2.513   1.00 74.88 333  A 1 
ATOM 2625  C CB    . PRO A 1 333  ? 4.497   -29.704 2.314   1.00 73.01 333  A 1 
ATOM 2626  C CG    . PRO A 1 333  ? 4.466   -29.467 3.818   1.00 69.30 333  A 1 
ATOM 2627  C CD    . PRO A 1 333  ? 4.155   -30.848 4.389   1.00 71.57 333  A 1 
ATOM 2628  N N     . LEU A 1 334  ? 7.063   -32.286 1.484   1.00 79.54 334  A 1 
ATOM 2629  C CA    . LEU A 1 334  ? 8.483   -32.482 1.251   1.00 80.54 334  A 1 
ATOM 2630  C C     . LEU A 1 334  ? 8.948   -31.517 0.164   1.00 82.36 334  A 1 
ATOM 2631  O O     . LEU A 1 334  ? 8.316   -31.397 -0.886  1.00 78.89 334  A 1 
ATOM 2632  C CB    . LEU A 1 334  ? 8.765   -33.939 0.861   1.00 77.74 334  A 1 
ATOM 2633  C CG    . LEU A 1 334  ? 8.443   -34.991 1.936   1.00 74.38 334  A 1 
ATOM 2634  C CD1   . LEU A 1 334  ? 8.681   -36.391 1.381   1.00 69.01 334  A 1 
ATOM 2635  C CD2   . LEU A 1 334  ? 9.293   -34.837 3.189   1.00 69.50 334  A 1 
ATOM 2636  N N     . SER A 1 335  ? 10.061  -30.854 0.381   1.00 83.14 335  A 1 
ATOM 2637  C CA    . SER A 1 335  ? 10.668  -29.990 -0.623  1.00 83.96 335  A 1 
ATOM 2638  C C     . SER A 1 335  ? 11.470  -30.799 -1.647  1.00 85.90 335  A 1 
ATOM 2639  O O     . SER A 1 335  ? 12.141  -31.769 -1.311  1.00 82.47 335  A 1 
ATOM 2640  C CB    . SER A 1 335  ? 11.500  -28.903 0.051   1.00 80.55 335  A 1 
ATOM 2641  O OG    . SER A 1 335  ? 12.501  -29.443 0.874   1.00 70.83 335  A 1 
ATOM 2642  N N     . GLY A 1 336  ? 11.392  -30.413 -2.908  1.00 85.61 336  A 1 
ATOM 2643  C CA    . GLY A 1 336  ? 12.247  -30.937 -3.964  1.00 86.77 336  A 1 
ATOM 2644  C C     . GLY A 1 336  ? 13.484  -30.073 -4.178  1.00 88.44 336  A 1 
ATOM 2645  O O     . GLY A 1 336  ? 13.623  -29.010 -3.573  1.00 85.43 336  A 1 
ATOM 2646  N N     . PHE A 1 337  ? 14.376  -30.500 -5.066  1.00 89.17 337  A 1 
ATOM 2647  C CA    . PHE A 1 337  ? 15.564  -29.711 -5.389  1.00 89.64 337  A 1 
ATOM 2648  C C     . PHE A 1 337  ? 15.221  -28.336 -5.952  1.00 89.61 337  A 1 
ATOM 2649  O O     . PHE A 1 337  ? 15.820  -27.341 -5.555  1.00 87.09 337  A 1 
ATOM 2650  C CB    . PHE A 1 337  ? 16.450  -30.482 -6.363  1.00 89.32 337  A 1 
ATOM 2651  C CG    . PHE A 1 337  ? 17.223  -31.594 -5.712  1.00 90.57 337  A 1 
ATOM 2652  C CD1   . PHE A 1 337  ? 18.178  -31.294 -4.728  1.00 85.99 337  A 1 
ATOM 2653  C CD2   . PHE A 1 337  ? 17.001  -32.925 -6.082  1.00 85.46 337  A 1 
ATOM 2654  C CE1   . PHE A 1 337  ? 18.907  -32.319 -4.110  1.00 84.01 337  A 1 
ATOM 2655  C CE2   . PHE A 1 337  ? 17.729  -33.955 -5.469  1.00 84.28 337  A 1 
ATOM 2656  C CZ    . PHE A 1 337  ? 18.679  -33.650 -4.481  1.00 86.81 337  A 1 
ATOM 2657  N N     . THR A 1 338  ? 14.210  -28.245 -6.801  1.00 90.38 338  A 1 
ATOM 2658  C CA    . THR A 1 338  ? 13.742  -26.964 -7.338  1.00 90.07 338  A 1 
ATOM 2659  C C     . THR A 1 338  ? 13.342  -25.990 -6.227  1.00 89.90 338  A 1 
ATOM 2660  O O     . THR A 1 338  ? 13.691  -24.817 -6.289  1.00 87.49 338  A 1 
ATOM 2661  C CB    . THR A 1 338  ? 12.558  -27.186 -8.284  1.00 88.74 338  A 1 
ATOM 2662  O OG1   . THR A 1 338  ? 12.952  -28.015 -9.345  1.00 76.48 338  A 1 
ATOM 2663  C CG2   . THR A 1 338  ? 12.028  -25.898 -8.902  1.00 75.24 338  A 1 
ATOM 2664  N N     . GLN A 1 339  ? 12.678  -26.466 -5.192  1.00 89.70 339  A 1 
ATOM 2665  C CA    . GLN A 1 339  ? 12.253  -25.650 -4.054  1.00 89.09 339  A 1 
ATOM 2666  C C     . GLN A 1 339  ? 13.433  -25.224 -3.182  1.00 88.80 339  A 1 
ATOM 2667  O O     . GLN A 1 339  ? 13.396  -24.145 -2.601  1.00 85.83 339  A 1 
ATOM 2668  C CB    . GLN A 1 339  ? 11.204  -26.391 -3.213  1.00 87.77 339  A 1 
ATOM 2669  C CG    . GLN A 1 339  ? 9.810   -26.409 -3.860  1.00 84.73 339  A 1 
ATOM 2670  C CD    . GLN A 1 339  ? 9.747   -27.157 -5.191  1.00 83.48 339  A 1 
ATOM 2671  O OE1   . GLN A 1 339  ? 10.426  -28.146 -5.431  1.00 76.06 339  A 1 
ATOM 2672  N NE2   . GLN A 1 339  ? 8.940   -26.701 -6.116  1.00 73.33 339  A 1 
ATOM 2673  N N     . ARG A 1 340  ? 14.490  -26.019 -3.134  1.00 89.72 340  A 1 
ATOM 2674  C CA    . ARG A 1 340  ? 15.728  -25.648 -2.441  1.00 89.40 340  A 1 
ATOM 2675  C C     . ARG A 1 340  ? 16.525  -24.567 -3.167  1.00 89.49 340  A 1 
ATOM 2676  O O     . ARG A 1 340  ? 17.257  -23.836 -2.518  1.00 86.47 340  A 1 
ATOM 2677  C CB    . ARG A 1 340  ? 16.616  -26.881 -2.247  1.00 88.07 340  A 1 
ATOM 2678  C CG    . ARG A 1 340  ? 16.066  -27.816 -1.165  1.00 83.35 340  A 1 
ATOM 2679  C CD    . ARG A 1 340  ? 17.073  -28.937 -0.939  1.00 83.14 340  A 1 
ATOM 2680  N NE    . ARG A 1 340  ? 16.715  -29.741 0.235   1.00 79.76 340  A 1 
ATOM 2681  C CZ    . ARG A 1 340  ? 17.544  -30.488 0.931   1.00 78.18 340  A 1 
ATOM 2682  N NH1   . ARG A 1 340  ? 18.795  -30.654 0.592   1.00 71.61 340  A 1 
ATOM 2683  N NH2   . ARG A 1 340  ? 17.123  -31.088 2.002   1.00 71.81 340  A 1 
ATOM 2684  N N     . LEU A 1 341  ? 16.393  -24.484 -4.479  1.00 90.25 341  A 1 
ATOM 2685  C CA    . LEU A 1 341  ? 17.155  -23.539 -5.296  1.00 89.76 341  A 1 
ATOM 2686  C C     . LEU A 1 341  ? 16.421  -22.210 -5.505  1.00 89.15 341  A 1 
ATOM 2687  O O     . LEU A 1 341  ? 17.042  -21.149 -5.445  1.00 84.40 341  A 1 
ATOM 2688  C CB    . LEU A 1 341  ? 17.498  -24.195 -6.644  1.00 88.52 341  A 1 
ATOM 2689  C CG    . LEU A 1 341  ? 18.391  -25.448 -6.557  1.00 87.83 341  A 1 
ATOM 2690  C CD1   . LEU A 1 341  ? 18.621  -26.001 -7.961  1.00 80.98 341  A 1 
ATOM 2691  C CD2   . LEU A 1 341  ? 19.747  -25.159 -5.927  1.00 80.79 341  A 1 
ATOM 2692  N N     . LYS A 1 342  ? 15.114  -22.248 -5.741  1.00 87.90 342  A 1 
ATOM 2693  C CA    . LYS A 1 342  ? 14.322  -21.071 -6.106  1.00 86.30 342  A 1 
ATOM 2694  C C     . LYS A 1 342  ? 13.875  -20.239 -4.903  1.00 85.09 342  A 1 
ATOM 2695  O O     . LYS A 1 342  ? 13.833  -20.700 -3.766  1.00 75.97 342  A 1 
ATOM 2696  C CB    . LYS A 1 342  ? 13.149  -21.484 -7.027  1.00 82.70 342  A 1 
ATOM 2697  C CG    . LYS A 1 342  ? 11.962  -22.115 -6.285  1.00 77.38 342  A 1 
ATOM 2698  C CD    . LYS A 1 342  ? 10.859  -22.572 -7.257  1.00 75.64 342  A 1 
ATOM 2699  C CE    . LYS A 1 342  ? 9.668   -23.143 -6.476  1.00 66.76 342  A 1 
ATOM 2700  N NZ    . LYS A 1 342  ? 8.562   -23.622 -7.346  1.00 60.67 342  A 1 
ATOM 2701  N N     . GLY A 1 343  ? 13.479  -19.021 -5.181  1.00 82.21 343  A 1 
ATOM 2702  C CA    . GLY A 1 343  ? 12.863  -18.143 -4.195  1.00 81.59 343  A 1 
ATOM 2703  C C     . GLY A 1 343  ? 13.851  -17.409 -3.289  1.00 83.04 343  A 1 
ATOM 2704  O O     . GLY A 1 343  ? 15.067  -17.526 -3.424  1.00 77.84 343  A 1 
ATOM 2705  N N     . LYS A 1 344  ? 13.309  -16.623 -2.366  1.00 81.99 344  A 1 
ATOM 2706  C CA    . LYS A 1 344  ? 14.112  -15.767 -1.476  1.00 82.43 344  A 1 
ATOM 2707  C C     . LYS A 1 344  ? 14.961  -16.555 -0.475  1.00 83.02 344  A 1 
ATOM 2708  O O     . LYS A 1 344  ? 16.005  -16.073 -0.070  1.00 77.80 344  A 1 
ATOM 2709  C CB    . LYS A 1 344  ? 13.211  -14.773 -0.713  1.00 78.99 344  A 1 
ATOM 2710  C CG    . LYS A 1 344  ? 12.629  -13.655 -1.594  1.00 72.71 344  A 1 
ATOM 2711  C CD    . LYS A 1 344  ? 11.850  -12.655 -0.729  1.00 71.51 344  A 1 
ATOM 2712  C CE    . LYS A 1 344  ? 11.283  -11.493 -1.553  1.00 60.34 344  A 1 
ATOM 2713  N NZ    . LYS A 1 344  ? 10.538  -10.517 -0.709  1.00 55.83 344  A 1
[truncated: 2,665,713 more chars]
