# Supplementary material for: Reorganizing the RNA polymerase II complex for replication of an infectious noncoding RNA in vivo
Source: PLoS Pathog. 2026 Apr 30;22(4):e1014200. doi: 10.1371/journal.ppat.1014200 (PMC13152212; doi:10.1371/journal.ppat.1014200)
Supplement: S3 Dataset — (ZIP) [file ppat.1014200.s009.zip › Dataset S3 TFIIIA-7ZF and (+) PSTVd RNA.cif]

# By using this file you agree to the legally binding terms of use found at alphafoldserver.com/output-terms
data_32d8835fd5414a25
#
_entry.id 32d8835fd5414a25
#
loop_
_atom_type.symbol
C 
N 
O 
P 
S 
#
loop_
_audit_author.name
_audit_author.pdbx_ordinal
"Google DeepMind AlphaFold Team" 1 
"Isomorphic Labs Team"           2 
#
_audit_conform.dict_location https://raw.githubusercontent.com/ihmwg/ModelCIF/master/dist/mmcif_ma.dic
_audit_conform.dict_name     mmcif_ma.dic
_audit_conform.dict_version  1.4.5
#
loop_
_chem_comp.formula
_chem_comp.formula_weight
_chem_comp.id
_chem_comp.mon_nstd_flag
_chem_comp.name
_chem_comp.pdbx_smiles
_chem_comp.pdbx_synonyms
_chem_comp.type
"C10 H14 N5 O7 P" 347.221 A   y "ADENOSINE-5'-MONOPHOSPHATE" Nc1ncnc2n(cnc12)[C@@H]3O[C@H](CO[P](O)(O)=O)[C@@H](O)[C@H]3O      ? "RNA LINKING"       
"C3 H7 N O2"      89.093  ALA y ALANINE                      C[C@H](N)C(O)=O                                                   ? "L-PEPTIDE LINKING" 
"C6 H15 N4 O2"    175.209 ARG y ARGININE                     N[C@@H](CCCNC(N)=[NH2+])C(O)=O                                    ? "L-PEPTIDE LINKING" 
"C4 H8 N2 O3"     132.118 ASN y ASPARAGINE                   N[C@@H](CC(N)=O)C(O)=O                                            ? "L-PEPTIDE LINKING" 
"C4 H7 N O4"      133.103 ASP y "ASPARTIC ACID"              N[C@@H](CC(O)=O)C(O)=O                                            ? "L-PEPTIDE LINKING" 
"C9 H14 N3 O8 P"  323.197 C   y "CYTIDINE-5'-MONOPHOSPHATE"  NC1=NC(=O)N(C=C1)[C@@H]2O[C@H](CO[P](O)(O)=O)[C@@H](O)[C@H]2O     ? "RNA LINKING"       
"C3 H7 N O2 S"    121.158 CYS y CYSTEINE                     N[C@@H](CS)C(O)=O                                                 ? "L-PEPTIDE LINKING" 
"C10 H14 N5 O8 P" 363.221 G   y "GUANOSINE-5'-MONOPHOSPHATE" NC1=Nc2n(cnc2C(=O)N1)[C@@H]3O[C@H](CO[P](O)(O)=O)[C@@H](O)[C@H]3O ? "RNA LINKING"       
"C5 H10 N2 O3"    146.144 GLN y GLUTAMINE                    N[C@@H](CCC(N)=O)C(O)=O                                           ? "L-PEPTIDE LINKING" 
"C5 H9 N O4"      147.129 GLU y "GLUTAMIC ACID"              N[C@@H](CCC(O)=O)C(O)=O                                           ? "L-PEPTIDE LINKING" 
"C2 H5 N O2"      75.067  GLY y GLYCINE                      NCC(O)=O                                                          ? "PEPTIDE LINKING"   
"C6 H10 N3 O2"    156.162 HIS y HISTIDINE                    N[C@@H](Cc1c[nH]c[nH+]1)C(O)=O                                    ? "L-PEPTIDE LINKING" 
"C6 H13 N O2"     131.173 ILE y ISOLEUCINE                   CC[C@H](C)[C@H](N)C(O)=O                                          ? "L-PEPTIDE LINKING" 
"C6 H13 N O2"     131.173 LEU y LEUCINE                      CC(C)C[C@H](N)C(O)=O                                              ? "L-PEPTIDE LINKING" 
"C6 H15 N2 O2"    147.195 LYS y LYSINE                       N[C@@H](CCCC[NH3+])C(O)=O                                         ? "L-PEPTIDE LINKING" 
"C5 H11 N O2 S"   149.211 MET y METHIONINE                   CSCC[C@H](N)C(O)=O                                                ? "L-PEPTIDE LINKING" 
"C9 H11 N O2"     165.189 PHE y PHENYLALANINE                N[C@@H](Cc1ccccc1)C(O)=O                                          ? "L-PEPTIDE LINKING" 
"C5 H9 N O2"      115.130 PRO y PROLINE                      OC(=O)[C@@H]1CCCN1                                                ? "L-PEPTIDE LINKING" 
"C3 H7 N O3"      105.093 SER y SERINE                       N[C@@H](CO)C(O)=O                                                 ? "L-PEPTIDE LINKING" 
"C4 H9 N O3"      119.119 THR y THREONINE                    C[C@@H](O)[C@H](N)C(O)=O                                          ? "L-PEPTIDE LINKING" 
"C11 H12 N2 O2"   204.225 TRP y TRYPTOPHAN                   N[C@@H](Cc1c[nH]c2ccccc12)C(O)=O                                  ? "L-PEPTIDE LINKING" 
"C9 H11 N O3"     181.189 TYR y TYROSINE                     N[C@@H](Cc1ccc(O)cc1)C(O)=O                                       ? "L-PEPTIDE LINKING" 
"C9 H13 N2 O9 P"  324.181 U   y "URIDINE-5'-MONOPHOSPHATE"   O[C@H]1[C@@H](O)[C@@H](O[C@@H]1CO[P](O)(O)=O)N2C=CC(=O)NC2=O      ? "RNA LINKING"       
"C5 H11 N O2"     117.146 VAL y VALINE                       CC(C)[C@H](N)C(O)=O                                               ? "L-PEPTIDE LINKING" 
#
_citation.book_publisher          ?
_citation.country                 ?
_citation.id                      primary
_citation.journal_full            ?
_citation.journal_id_ASTM         ?
_citation.journal_id_CSD          ?
_citation.journal_id_ISSN         ?
_citation.journal_volume          ?
_citation.page_first              ?
_citation.page_last               ?
_citation.pdbx_database_id_DOI    ?
_citation.pdbx_database_id_PubMed ?
_citation.title                   ?
_citation.year                    ?
#
loop_
_citation_author.citation_id
_citation_author.name
_citation_author.ordinal
primary "Google DeepMind AlphaFold Team" 1 
primary "Isomorphic Labs Team"           2 
#
loop_
_entity.id
_entity.pdbx_description
_entity.type
1 . polymer 
2 . polymer 
#
loop_
_entity_poly.entity_id
_entity_poly.pdbx_strand_id
_entity_poly.type
1 A polypeptide(L)     
2 B polyribonucleotide 
#
loop_
_entity_poly_seq.entity_id
_entity_poly_seq.hetero
_entity_poly_seq.mon_id
_entity_poly_seq.num
1 n MET 1   
1 n GLN 2   
1 n GLU 3   
1 n ARG 4   
1 n PRO 5   
1 n PHE 6   
1 n ALA 7   
1 n CYS 8   
1 n HIS 9   
1 n ILE 10  
1 n ASP 11  
1 n ASP 12  
1 n CYS 13  
1 n GLN 14  
1 n SER 15  
1 n SER 16  
1 n TYR 17  
1 n ARG 18  
1 n ARG 19  
1 n LYS 20  
1 n ASP 21  
1 n HIS 22  
1 n LEU 23  
1 n THR 24  
1 n ARG 25  
1 n HIS 26  
1 n LEU 27  
1 n LEU 28  
1 n GLN 29  
1 n HIS 30  
1 n GLN 31  
1 n GLY 32  
1 n LYS 33  
1 n LEU 34  
1 n PHE 35  
1 n GLU 36  
1 n CYS 37  
1 n PRO 38  
1 n PHE 39  
1 n ASP 40  
1 n GLY 41  
1 n CYS 42  
1 n LYS 43  
1 n ARG 44  
1 n ALA 45  
1 n PHE 46  
1 n SER 47  
1 n ILE 48  
1 n GLN 49  
1 n GLY 50  
1 n ASN 51  
1 n MET 52  
1 n THR 53  
1 n ARG 54  
1 n HIS 55  
1 n VAL 56  
1 n ASN 57  
1 n GLU 58  
1 n MET 59  
1 n HIS 60  
1 n ASP 61  
1 n GLN 62  
1 n HIS 63  
1 n ALA 64  
1 n SER 65  
1 n PRO 66  
1 n GLU 67  
1 n ALA 68  
1 n SER 69  
1 n LEU 70  
1 n PRO 71  
1 n LYS 72  
1 n GLN 73  
1 n TYR 74  
1 n VAL 75  
1 n CYS 76  
1 n ALA 77  
1 n GLU 78  
1 n PRO 79  
1 n GLY 80  
1 n CYS 81  
1 n GLY 82  
1 n LYS 83  
1 n VAL 84  
1 n PHE 85  
1 n LYS 86  
1 n SER 87  
1 n ALA 88  
1 n SER 89  
1 n LYS 90  
1 n LEU 91  
1 n LYS 92  
1 n LYS 93  
1 n HIS 94  
1 n GLU 95  
1 n ASP 96  
1 n SER 97  
1 n HIS 98  
1 n VAL 99  
1 n LYS 100 
1 n LEU 101 
1 n GLU 102 
1 n THR 103 
1 n MET 104 
1 n GLU 105 
1 n ALA 106 
1 n LEU 107 
1 n CYS 108 
1 n LEU 109 
1 n GLU 110 
1 n PRO 111 
1 n GLY 112 
1 n CYS 113 
1 n MET 114 
1 n LYS 115 
1 n HIS 116 
1 n PHE 117 
1 n THR 118 
1 n ASN 119 
1 n GLU 120 
1 n LYS 121 
1 n CYS 122 
1 n LEU 123 
1 n LYS 124 
1 n GLU 125 
1 n HIS 126 
1 n VAL 127 
1 n GLU 128 
1 n SER 129 
1 n CYS 130 
1 n HIS 131 
1 n GLN 132 
1 n PRO 133 
1 n VAL 134 
1 n VAL 135 
1 n CYS 136 
1 n GLU 137 
1 n ILE 138 
1 n CYS 139 
1 n GLY 140 
1 n THR 141 
1 n LYS 142 
1 n GLN 143 
1 n LEU 144 
1 n LYS 145 
1 n LYS 146 
1 n ASN 147 
1 n ILE 148 
1 n LYS 149 
1 n ARG 150 
1 n HIS 151 
1 n LEU 152 
1 n ARG 153 
1 n THR 154 
1 n HIS 155 
1 n GLU 156 
1 n GLY 157 
1 n GLU 158 
1 n SER 159 
1 n THR 160 
1 n LEU 161 
1 n GLU 162 
1 n ARG 163 
1 n ILE 164 
1 n LYS 165 
1 n CYS 166 
1 n GLU 167 
1 n PHE 168 
1 n GLN 169 
1 n ASP 170 
1 n CYS 171 
1 n GLN 172 
1 n HIS 173 
1 n THR 174 
1 n PHE 175 
1 n SER 176 
1 n THR 177 
1 n LYS 178 
1 n SER 179 
1 n ASN 180 
1 n LEU 181 
1 n ILE 182 
1 n GLN 183 
1 n HIS 184 
1 n VAL 185 
1 n LYS 186 
1 n ALA 187 
1 n VAL 188 
1 n HIS 189 
1 n LEU 190 
1 n GLY 191 
1 n ASP 192 
1 n LYS 193 
1 n PRO 194 
1 n PHE 195 
1 n SER 196 
1 n CYS 197 
1 n SER 198 
1 n VAL 199 
1 n ALA 200 
1 n VAL 201 
1 n CYS 202 
1 n GLY 203 
1 n MET 204 
1 n LYS 205 
1 n PHE 206 
1 n ALA 207 
1 n PHE 208 
1 n GLU 209 
1 n HIS 210 
1 n VAL 211 
1 n ARG 212 
1 n ASP 213 
1 n ARG 214 
1 n HIS 215 
1 n GLU 216 
1 n LYS 217 
1 n SER 218 
1 n GLY 219 
1 n CYS 220 
1 n HIS 221 
1 n VAL 222 
1 n TYR 223 
1 n THR 224 
1 n PRO 225 
1 n GLY 226 
1 n ASP 227 
1 n PHE 228 
1 n ILE 229 
1 n GLU 230 
1 n ALA 231 
1 n ASP 232 
1 n GLU 233 
1 n GLN 234 
1 n PHE 235 
1 n ARG 236 
1 n SER 237 
1 n ARG 238 
1 n PRO 239 
1 n ARG 240 
1 n GLY 241 
1 n GLY 242 
1 n ARG 243 
1 n LYS 244 
1 n ARG 245 
1 n LYS 246 
1 n LEU 247 
1 n PRO 248 
1 n VAL 249 
1 n PHE 250 
1 n GLU 251 
1 n ALA 252 
1 n ILE 253 
1 n MET 254 
1 n ARG 255 
1 n LYS 256 
1 n LYS 257 
1 n ILE 258 
1 n THR 259 
1 n PRO 260 
1 n PRO 261 
1 n SER 262 
1 n GLY 263 
1 n THR 264 
1 n ASP 265 
1 n PRO 266 
1 n VAL 267 
1 n PHE 268 
1 n TYR 269 
1 n GLN 270 
1 n GLY 271 
1 n SER 272 
1 n GLU 273 
1 n TYR 274 
1 n LEU 275 
1 n SER 276 
1 n TRP 277 
1 n LEU 278 
1 n LEU 279 
1 n SER 280 
1 n ALA 281 
1 n GLU 282 
1 n SER 283 
1 n ASP 284 
1 n GLU 285 
1 n GLU 286 
1 n LEU 287 
2 n C   1   
2 n G   2   
2 n G   3   
2 n A   4   
2 n A   5   
2 n C   6   
2 n U   7   
2 n A   8   
2 n A   9   
2 n A   10  
2 n C   11  
2 n U   12  
2 n C   13  
2 n G   14  
2 n U   15  
2 n G   16  
2 n G   17  
2 n U   18  
2 n U   19  
2 n C   20  
2 n C   21  
2 n U   22  
2 n G   23  
2 n U   24  
2 n G   25  
2 n G   26  
2 n U   27  
2 n U   28  
2 n C   29  
2 n A   30  
2 n C   31  
2 n A   32  
2 n C   33  
2 n C   34  
2 n U   35  
2 n G   36  
2 n A   37  
2 n C   38  
2 n C   39  
2 n U   40  
2 n C   41  
2 n C   42  
2 n U   43  
2 n G   44  
2 n A   45  
2 n G   46  
2 n C   47  
2 n A   48  
2 n G   49  
2 n A   50  
2 n A   51  
2 n A   52  
2 n A   53  
2 n G   54  
2 n A   55  
2 n A   56  
2 n A   57  
2 n A   58  
2 n A   59  
2 n A   60  
2 n G   61  
2 n A   62  
2 n A   63  
2 n G   64  
2 n G   65  
2 n C   66  
2 n G   67  
2 n G   68  
2 n C   69  
2 n U   70  
2 n C   71  
2 n G   72  
2 n G   73  
2 n A   74  
2 n G   75  
2 n G   76  
2 n A   77  
2 n G   78  
2 n C   79  
2 n G   80  
2 n C   81  
2 n U   82  
2 n U   83  
2 n C   84  
2 n A   85  
2 n G   86  
2 n G   87  
2 n G   88  
2 n A   89  
2 n U   90  
2 n C   91  
2 n C   92  
2 n C   93  
2 n C   94  
2 n G   95  
2 n G   96  
2 n G   97  
2 n G   98  
2 n A   99  
2 n A   100 
2 n A   101 
2 n C   102 
2 n C   103 
2 n U   104 
2 n G   105 
2 n G   106 
2 n A   107 
2 n G   108 
2 n C   109 
2 n G   110 
2 n A   111 
2 n A   112 
2 n C   113 
2 n U   114 
2 n G   115 
2 n G   116 
2 n C   117 
2 n A   118 
2 n A   119 
2 n A   120 
2 n A   121 
2 n A   122 
2 n A   123 
2 n G   124 
2 n G   125 
2 n A   126 
2 n C   127 
2 n G   128 
2 n G   129 
2 n U   130 
2 n G   131 
2 n G   132 
2 n G   133 
2 n G   134 
2 n A   135 
2 n G   136 
2 n U   137 
2 n G   138 
2 n C   139 
2 n C   140 
2 n C   141 
2 n A   142 
2 n G   143 
2 n C   144 
2 n G   145 
2 n G   146 
2 n C   147 
2 n C   148 
2 n G   149 
2 n A   150 
2 n C   151 
2 n A   152 
2 n G   153 
2 n G   154 
2 n A   155 
2 n G   156 
2 n U   157 
2 n A   158 
2 n A   159 
2 n U   160 
2 n U   161 
2 n C   162 
2 n C   163 
2 n C   164 
2 n G   165 
2 n C   166 
2 n C   167 
2 n G   168 
2 n A   169 
2 n A   170 
2 n A   171 
2 n C   172 
2 n A   173 
2 n G   174 
2 n G   175 
2 n G   176 
2 n U   177 
2 n U   178 
2 n U   179 
2 n U   180 
2 n C   181 
2 n A   182 
2 n C   183 
2 n C   184 
2 n C   185 
2 n U   186 
2 n U   187 
2 n C   188 
2 n C   189 
2 n U   190 
2 n U   191 
2 n U   192 
2 n C   193 
2 n U   194 
2 n U   195 
2 n C   196 
2 n G   197 
2 n G   198 
2 n G   199 
2 n U   200 
2 n G   201 
2 n U   202 
2 n C   203 
2 n C   204 
2 n U   205 
2 n U   206 
2 n C   207 
2 n C   208 
2 n U   209 
2 n C   210 
2 n G   211 
2 n C   212 
2 n G   213 
2 n C   214 
2 n C   215 
2 n C   216 
2 n G   217 
2 n C   218 
2 n A   219 
2 n G   220 
2 n G   221 
2 n A   222 
2 n C   223 
2 n C   224 
2 n A   225 
2 n C   226 
2 n C   227 
2 n C   228 
2 n C   229 
2 n U   230 
2 n C   231 
2 n G   232 
2 n C   233 
2 n C   234 
2 n C   235 
2 n C   236 
2 n C   237 
2 n U   238 
2 n U   239 
2 n U   240 
2 n G   241 
2 n C   242 
2 n G   243 
2 n C   244 
2 n U   245 
2 n G   246 
2 n U   247 
2 n C   248 
2 n G   249 
2 n C   250 
2 n U   251 
2 n U   252 
2 n C   253 
2 n G   254 
2 n G   255 
2 n C   256 
2 n U   257 
2 n A   258 
2 n C   259 
2 n U   260 
2 n A   261 
2 n C   262 
2 n C   263 
2 n C   264 
2 n G   265 
2 n G   266 
2 n U   267 
2 n G   268 
2 n G   269 
2 n A   270 
2 n A   271 
2 n A   272 
2 n C   273 
2 n A   274 
2 n A   275 
2 n C   276 
2 n U   277 
2 n G   278 
2 n A   279 
2 n A   280 
2 n G   281 
2 n C   282 
2 n U   283 
2 n C   284 
2 n C   285 
2 n C   286 
2 n G   287 
2 n A   288 
2 n G   289 
2 n A   290 
2 n A   291 
2 n C   292 
2 n C   293 
2 n G   294 
2 n C   295 
2 n U   296 
2 n U   297 
2 n U   298 
2 n U   299 
2 n U   300 
2 n C   301 
2 n U   302 
2 n C   303 
2 n U   304 
2 n A   305 
2 n U   306 
2 n C   307 
2 n U   308 
2 n U   309 
2 n A   310 
2 n C   311 
2 n U   312 
2 n U   313 
2 n G   314 
2 n C   315 
2 n U   316 
2 n U   317 
2 n C   318 
2 n G   319 
2 n G   320 
2 n G   321 
2 n G   322 
2 n C   323 
2 n G   324 
2 n A   325 
2 n G   326 
2 n G   327 
2 n G   328 
2 n U   329 
2 n G   330 
2 n U   331 
2 n U   332 
2 n U   333 
2 n A   334 
2 n G   335 
2 n C   336 
2 n C   337 
2 n C   338 
2 n U   339 
2 n U   340 
2 n G   341 
2 n G   342 
2 n A   343 
2 n A   344 
2 n C   345 
2 n C   346 
2 n G   347 
2 n C   348 
2 n A   349 
2 n G   350 
2 n U   351 
2 n U   352 
2 n G   353 
2 n G   354 
2 n U   355 
2 n U   356 
2 n C   357 
2 n C   358 
2 n U   359 
#
_ma_data.content_type "model coordinates"
_ma_data.id           1
_ma_data.name         Model
#
_ma_model_list.data_id          1
_ma_model_list.model_group_id   1
_ma_model_list.model_group_name "AlphaFold-beta-20231127 (729bbc29-8a2e-4b22-8e2a-50ca55a8b71c @ 2024-05-09 05:45:54)"
_ma_model_list.model_id         1
_ma_model_list.model_name       "Top ranked model"
_ma_model_list.model_type       "Ab initio model"
_ma_model_list.ordinal_id       1
#
loop_
_ma_protocol_step.method_type
_ma_protocol_step.ordinal_id
_ma_protocol_step.protocol_id
_ma_protocol_step.step_id
"coevolution MSA" 1 1 1 
"template search" 2 1 2 
modeling          3 1 3 
#
loop_
_ma_qa_metric.id
_ma_qa_metric.mode
_ma_qa_metric.name
_ma_qa_metric.software_group_id
_ma_qa_metric.type
1 global pLDDT 1 pLDDT 
2 local  pLDDT 1 pLDDT 
#
_ma_qa_metric_global.metric_id    1
_ma_qa_metric_global.metric_value 47.25
_ma_qa_metric_global.model_id     1
_ma_qa_metric_global.ordinal_id   1
#
_ma_software_group.group_id    1
_ma_software_group.ordinal_id  1
_ma_software_group.software_id 1
#
loop_
_ma_target_entity.data_id
_ma_target_entity.entity_id
_ma_target_entity.origin
1 1 . 
1 2 . 
#
loop_
_ma_target_entity_instance.asym_id
_ma_target_entity_instance.details
_ma_target_entity_instance.entity_id
A . 1 
B . 2 
#
loop_
_pdbx_data_usage.details
_pdbx_data_usage.id
_pdbx_data_usage.type
_pdbx_data_usage.url
;NON-COMMERCIAL USE ONLY, BY USING THIS FILE YOU AGREE TO THE TERMS OF USE FOUND
AT alphafoldserver.com/output-terms.
;
1 license    ? 
;THE INFORMATION IS NOT INTENDED FOR, HAS NOT BEEN VALIDATED FOR, AND IS NOT
APPROVED FOR CLINICAL USE. IT SHOULD NOT BE USED FOR CLINICAL PURPOSE OR RELIED
ON FOR MEDICAL OR OTHER PROFESSIONAL ADVICE. IT IS THEORETICAL MODELLING ONLY
AND CAUTION SHOULD BE EXERCISED IN ITS USE. IT IS PROVIDED "AS-IS" WITHOUT ANY
WARRANTY OF ANY KIND, WHETHER EXPRESSED OR IMPLIED. NO WARRANTY IS GIVEN THAT
USE OF THE INFORMATION SHALL NOT INFRINGE THE RIGHTS OF ANY THIRD PARTY.
;
2 disclaimer ? 
#
loop_
_pdbx_poly_seq_scheme.asym_id
_pdbx_poly_seq_scheme.auth_seq_num
_pdbx_poly_seq_scheme.entity_id
_pdbx_poly_seq_scheme.hetero
_pdbx_poly_seq_scheme.mon_id
_pdbx_poly_seq_scheme.pdb_ins_code
_pdbx_poly_seq_scheme.pdb_seq_num
_pdbx_poly_seq_scheme.pdb_strand_id
_pdbx_poly_seq_scheme.seq_id
A 1   1 n MET . 1   A 1   
A 2   1 n GLN . 2   A 2   
A 3   1 n GLU . 3   A 3   
A 4   1 n ARG . 4   A 4   
A 5   1 n PRO . 5   A 5   
A 6   1 n PHE . 6   A 6   
A 7   1 n ALA . 7   A 7   
A 8   1 n CYS . 8   A 8   
A 9   1 n HIS . 9   A 9   
A 10  1 n ILE . 10  A 10  
A 11  1 n ASP . 11  A 11  
A 12  1 n ASP . 12  A 12  
A 13  1 n CYS . 13  A 13  
A 14  1 n GLN . 14  A 14  
A 15  1 n SER . 15  A 15  
A 16  1 n SER . 16  A 16  
A 17  1 n TYR . 17  A 17  
A 18  1 n ARG . 18  A 18  
A 19  1 n ARG . 19  A 19  
A 20  1 n LYS . 20  A 20  
A 21  1 n ASP . 21  A 21  
A 22  1 n HIS . 22  A 22  
A 23  1 n LEU . 23  A 23  
A 24  1 n THR . 24  A 24  
A 25  1 n ARG . 25  A 25  
A 26  1 n HIS . 26  A 26  
A 27  1 n LEU . 27  A 27  
A 28  1 n LEU . 28  A 28  
A 29  1 n GLN . 29  A 29  
A 30  1 n HIS . 30  A 30  
A 31  1 n GLN . 31  A 31  
A 32  1 n GLY . 32  A 32  
A 33  1 n LYS . 33  A 33  
A 34  1 n LEU . 34  A 34  
A 35  1 n PHE . 35  A 35  
A 36  1 n GLU . 36  A 36  
A 37  1 n CYS . 37  A 37  
A 38  1 n PRO . 38  A 38  
A 39  1 n PHE . 39  A 39  
A 40  1 n ASP . 40  A 40  
A 41  1 n GLY . 41  A 41  
A 42  1 n CYS . 42  A 42  
A 43  1 n LYS . 43  A 43  
A 44  1 n ARG . 44  A 44  
A 45  1 n ALA . 45  A 45  
A 46  1 n PHE . 46  A 46  
A 47  1 n SER . 47  A 47  
A 48  1 n ILE . 48  A 48  
A 49  1 n GLN . 49  A 49  
A 50  1 n GLY . 50  A 50  
A 51  1 n ASN . 51  A 51  
A 52  1 n MET . 52  A 52  
A 53  1 n THR . 53  A 53  
A 54  1 n ARG . 54  A 54  
A 55  1 n HIS . 55  A 55  
A 56  1 n VAL . 56  A 56  
A 57  1 n ASN . 57  A 57  
A 58  1 n GLU . 58  A 58  
A 59  1 n MET . 59  A 59  
A 60  1 n HIS . 60  A 60  
A 61  1 n ASP . 61  A 61  
A 62  1 n GLN . 62  A 62  
A 63  1 n HIS . 63  A 63  
A 64  1 n ALA . 64  A 64  
A 65  1 n SER . 65  A 65  
A 66  1 n PRO . 66  A 66  
A 67  1 n GLU . 67  A 67  
A 68  1 n ALA . 68  A 68  
A 69  1 n SER . 69  A 69  
A 70  1 n LEU . 70  A 70  
A 71  1 n PRO . 71  A 71  
A 72  1 n LYS . 72  A 72  
A 73  1 n GLN . 73  A 73  
A 74  1 n TYR . 74  A 74  
A 75  1 n VAL . 75  A 75  
A 76  1 n CYS . 76  A 76  
A 77  1 n ALA . 77  A 77  
A 78  1 n GLU . 78  A 78  
A 79  1 n PRO . 79  A 79  
A 80  1 n GLY . 80  A 80  
A 81  1 n CYS . 81  A 81  
A 82  1 n GLY . 82  A 82  
A 83  1 n LYS . 83  A 83  
A 84  1 n VAL . 84  A 84  
A 85  1 n PHE . 85  A 85  
A 86  1 n LYS . 86  A 86  
A 87  1 n SER . 87  A 87  
A 88  1 n ALA . 88  A 88  
A 89  1 n SER . 89  A 89  
A 90  1 n LYS . 90  A 90  
A 91  1 n LEU . 91  A 91  
A 92  1 n LYS . 92  A 92  
A 93  1 n LYS . 93  A 93  
A 94  1 n HIS . 94  A 94  
A 95  1 n GLU . 95  A 95  
A 96  1 n ASP . 96  A 96  
A 97  1 n SER . 97  A 97  
A 98  1 n HIS . 98  A 98  
A 99  1 n VAL . 99  A 99  
A 100 1 n LYS . 100 A 100 
A 101 1 n LEU . 101 A 101 
A 102 1 n GLU . 102 A 102 
A 103 1 n THR . 103 A 103 
A 104 1 n MET . 104 A 104 
A 105 1 n GLU . 105 A 105 
A 106 1 n ALA . 106 A 106 
A 107 1 n LEU . 107 A 107 
A 108 1 n CYS . 108 A 108 
A 109 1 n LEU . 109 A 109 
A 110 1 n GLU . 110 A 110 
A 111 1 n PRO . 111 A 111 
A 112 1 n GLY . 112 A 112 
A 113 1 n CYS . 113 A 113 
A 114 1 n MET . 114 A 114 
A 115 1 n LYS . 115 A 115 
A 116 1 n HIS . 116 A 116 
A 117 1 n PHE . 117 A 117 
A 118 1 n THR . 118 A 118 
A 119 1 n ASN . 119 A 119 
A 120 1 n GLU . 120 A 120 
A 121 1 n LYS . 121 A 121 
A 122 1 n CYS . 122 A 122 
A 123 1 n LEU . 123 A 123 
A 124 1 n LYS . 124 A 124 
A 125 1 n GLU . 125 A 125 
A 126 1 n HIS . 126 A 126 
A 127 1 n VAL . 127 A 127 
A 128 1 n GLU . 128 A 128 
A 129 1 n SER . 129 A 129 
A 130 1 n CYS . 130 A 130 
A 131 1 n HIS . 131 A 131 
A 132 1 n GLN . 132 A 132 
A 133 1 n PRO . 133 A 133 
A 134 1 n VAL . 134 A 134 
A 135 1 n VAL . 135 A 135 
A 136 1 n CYS . 136 A 136 
A 137 1 n GLU . 137 A 137 
A 138 1 n ILE . 138 A 138 
A 139 1 n CYS . 139 A 139 
A 140 1 n GLY . 140 A 140 
A 141 1 n THR . 141 A 141 
A 142 1 n LYS . 142 A 142 
A 143 1 n GLN . 143 A 143 
A 144 1 n LEU . 144 A 144 
A 145 1 n LYS . 145 A 145 
A 146 1 n LYS . 146 A 146 
A 147 1 n ASN . 147 A 147 
A 148 1 n ILE . 148 A 148 
A 149 1 n LYS . 149 A 149 
A 150 1 n ARG . 150 A 150 
A 151 1 n HIS . 151 A 151 
A 152 1 n LEU . 152 A 152 
A 153 1 n ARG . 153 A 153 
A 154 1 n THR . 154 A 154 
A 155 1 n HIS . 155 A 155 
A 156 1 n GLU . 156 A 156 
A 157 1 n GLY . 157 A 157 
A 158 1 n GLU . 158 A 158 
A 159 1 n SER . 159 A 159 
A 160 1 n THR . 160 A 160 
A 161 1 n LEU . 161 A 161 
A 162 1 n GLU . 162 A 162 
A 163 1 n ARG . 163 A 163 
A 164 1 n ILE . 164 A 164 
A 165 1 n LYS . 165 A 165 
A 166 1 n CYS . 166 A 166 
A 167 1 n GLU . 167 A 167 
A 168 1 n PHE . 168 A 168 
A 169 1 n GLN . 169 A 169 
A 170 1 n ASP . 170 A 170 
A 171 1 n CYS . 171 A 171 
A 172 1 n GLN . 172 A 172 
A 173 1 n HIS . 173 A 173 
A 174 1 n THR . 174 A 174 
A 175 1 n PHE . 175 A 175 
A 176 1 n SER . 176 A 176 
A 177 1 n THR . 177 A 177 
A 178 1 n LYS . 178 A 178 
A 179 1 n SER . 179 A 179 
A 180 1 n ASN . 180 A 180 
A 181 1 n LEU . 181 A 181 
A 182 1 n ILE . 182 A 182 
A 183 1 n GLN . 183 A 183 
A 184 1 n HIS . 184 A 184 
A 185 1 n VAL . 185 A 185 
A 186 1 n LYS . 186 A 186 
A 187 1 n ALA . 187 A 187 
A 188 1 n VAL . 188 A 188 
A 189 1 n HIS . 189 A 189 
A 190 1 n LEU . 190 A 190 
A 191 1 n GLY . 191 A 191 
A 192 1 n ASP . 192 A 192 
A 193 1 n LYS . 193 A 193 
A 194 1 n PRO . 194 A 194 
A 195 1 n PHE . 195 A 195 
A 196 1 n SER . 196 A 196 
A 197 1 n CYS . 197 A 197 
A 198 1 n SER . 198 A 198 
A 199 1 n VAL . 199 A 199 
A 200 1 n ALA . 200 A 200 
A 201 1 n VAL . 201 A 201 
A 202 1 n CYS . 202 A 202 
A 203 1 n GLY . 203 A 203 
A 204 1 n MET . 204 A 204 
A 205 1 n LYS . 205 A 205 
A 206 1 n PHE . 206 A 206 
A 207 1 n ALA . 207 A 207 
A 208 1 n PHE . 208 A 208 
A 209 1 n GLU . 209 A 209 
A 210 1 n HIS . 210 A 210 
A 211 1 n VAL . 211 A 211 
A 212 1 n ARG . 212 A 212 
A 213 1 n ASP . 213 A 213 
A 214 1 n ARG . 214 A 214 
A 215 1 n HIS . 215 A 215 
A 216 1 n GLU . 216 A 216 
A 217 1 n LYS . 217 A 217 
A 218 1 n SER . 218 A 218 
A 219 1 n GLY . 219 A 219 
A 220 1 n CYS . 220 A 220 
A 221 1 n HIS . 221 A 221 
A 222 1 n VAL . 222 A 222 
A 223 1 n TYR . 223 A 223 
A 224 1 n THR . 224 A 224 
A 225 1 n PRO . 225 A 225 
A 226 1 n GLY . 226 A 226 
A 227 1 n ASP . 227 A 227 
A 228 1 n PHE . 228 A 228 
A 229 1 n ILE . 229 A 229 
A 230 1 n GLU . 230 A 230 
A 231 1 n ALA . 231 A 231 
A 232 1 n ASP . 232 A 232 
A 233 1 n GLU . 233 A 233 
A 234 1 n GLN . 234 A 234 
A 235 1 n PHE . 235 A 235 
A 236 1 n ARG . 236 A 236 
A 237 1 n SER . 237 A 237 
A 238 1 n ARG . 238 A 238 
A 239 1 n PRO . 239 A 239 
A 240 1 n ARG . 240 A 240 
A 241 1 n GLY . 241 A 241 
A 242 1 n GLY . 242 A 242 
A 243 1 n ARG . 243 A 243 
A 244 1 n LYS . 244 A 244 
A 245 1 n ARG . 245 A 245 
A 246 1 n LYS . 246 A 246 
A 247 1 n LEU . 247 A 247 
A 248 1 n PRO . 248 A 248 
A 249 1 n VAL . 249 A 249 
A 250 1 n PHE . 250 A 250 
A 251 1 n GLU . 251 A 251 
A 252 1 n ALA . 252 A 252 
A 253 1 n ILE . 253 A 253 
A 254 1 n MET . 254 A 254 
A 255 1 n ARG . 255 A 255 
A 256 1 n LYS . 256 A 256 
A 257 1 n LYS . 257 A 257 
A 258 1 n ILE . 258 A 258 
A 259 1 n THR . 259 A 259 
A 260 1 n PRO . 260 A 260 
A 261 1 n PRO . 261 A 261 
A 262 1 n SER . 262 A 262 
A 263 1 n GLY . 263 A 263 
A 264 1 n THR . 264 A 264 
A 265 1 n ASP . 265 A 265 
A 266 1 n PRO . 266 A 266 
A 267 1 n VAL . 267 A 267 
A 268 1 n PHE . 268 A 268 
A 269 1 n TYR . 269 A 269 
A 270 1 n GLN . 270 A 270 
A 271 1 n GLY . 271 A 271 
A 272 1 n SER . 272 A 272 
A 273 1 n GLU . 273 A 273 
A 274 1 n TYR . 274 A 274 
A 275 1 n LEU . 275 A 275 
A 276 1 n SER . 276 A 276 
A 277 1 n TRP . 277 A 277 
A 278 1 n LEU . 278 A 278 
A 279 1 n LEU . 279 A 279 
A 280 1 n SER . 280 A 280 
A 281 1 n ALA . 281 A 281 
A 282 1 n GLU . 282 A 282 
A 283 1 n SER . 283 A 283 
A 284 1 n ASP . 284 A 284 
A 285 1 n GLU . 285 A 285 
A 286 1 n GLU . 286 A 286 
A 287 1 n LEU . 287 A 287 
B 1   2 n C   . 1   B 1   
B 2   2 n G   . 2   B 2   
B 3   2 n G   . 3   B 3   
B 4   2 n A   . 4   B 4   
B 5   2 n A   . 5   B 5   
B 6   2 n C   . 6   B 6   
B 7   2 n U   . 7   B 7   
B 8   2 n A   . 8   B 8   
B 9   2 n A   . 9   B 9   
B 10  2 n A   . 10  B 10  
B 11  2 n C   . 11  B 11  
B 12  2 n U   . 12  B 12  
B 13  2 n C   . 13  B 13  
B 14  2 n G   . 14  B 14  
B 15  2 n U   . 15  B 15  
B 16  2 n G   . 16  B 16  
B 17  2 n G   . 17  B 17  
B 18  2 n U   . 18  B 18  
B 19  2 n U   . 19  B 19  
B 20  2 n C   . 20  B 20  
B 21  2 n C   . 21  B 21  
B 22  2 n U   . 22  B 22  
B 23  2 n G   . 23  B 23  
B 24  2 n U   . 24  B 24  
B 25  2 n G   . 25  B 25  
B 26  2 n G   . 26  B 26  
B 27  2 n U   . 27  B 27  
B 28  2 n U   . 28  B 28  
B 29  2 n C   . 29  B 29  
B 30  2 n A   . 30  B 30  
B 31  2 n C   . 31  B 31  
B 32  2 n A   . 32  B 32  
B 33  2 n C   . 33  B 33  
B 34  2 n C   . 34  B 34  
B 35  2 n U   . 35  B 35  
B 36  2 n G   . 36  B 36  
B 37  2 n A   . 37  B 37  
B 38  2 n C   . 38  B 38  
B 39  2 n C   . 39  B 39  
B 40  2 n U   . 40  B 40  
B 41  2 n C   . 41  B 41  
B 42  2 n C   . 42  B 42  
B 43  2 n U   . 43  B 43  
B 44  2 n G   . 44  B 44  
B 45  2 n A   . 45  B 45  
B 46  2 n G   . 46  B 46  
B 47  2 n C   . 47  B 47  
B 48  2 n A   . 48  B 48  
B 49  2 n G   . 49  B 49  
B 50  2 n A   . 50  B 50  
B 51  2 n A   . 51  B 51  
B 52  2 n A   . 52  B 52  
B 53  2 n A   . 53  B 53  
B 54  2 n G   . 54  B 54  
B 55  2 n A   . 55  B 55  
B 56  2 n A   . 56  B 56  
B 57  2 n A   . 57  B 57  
B 58  2 n A   . 58  B 58  
B 59  2 n A   . 59  B 59  
B 60  2 n A   . 60  B 60  
B 61  2 n G   . 61  B 61  
B 62  2 n A   . 62  B 62  
B 63  2 n A   . 63  B 63  
B 64  2 n G   . 64  B 64  
B 65  2 n G   . 65  B 65  
B 66  2 n C   . 66  B 66  
B 67  2 n G   . 67  B 67  
B 68  2 n G   . 68  B 68  
B 69  2 n C   . 69  B 69  
B 70  2 n U   . 70  B 70  
B 71  2 n C   . 71  B 71  
B 72  2 n G   . 72  B 72  
B 73  2 n G   . 73  B 73  
B 74  2 n A   . 74  B 74  
B 75  2 n G   . 75  B 75  
B 76  2 n G   . 76  B 76  
B 77  2 n A   . 77  B 77  
B 78  2 n G   . 78  B 78  
B 79  2 n C   . 79  B 79  
B 80  2 n G   . 80  B 80  
B 81  2 n C   . 81  B 81  
B 82  2 n U   . 82  B 82  
B 83  2 n U   . 83  B 83  
B 84  2 n C   . 84  B 84  
B 85  2 n A   . 85  B 85  
B 86  2 n G   . 86  B 86  
B 87  2 n G   . 87  B 87  
B 88  2 n G   . 88  B 88  
B 89  2 n A   . 89  B 89  
B 90  2 n U   . 90  B 90  
B 91  2 n C   . 91  B 91  
B 92  2 n C   . 92  B 92  
B 93  2 n C   . 93  B 93  
B 94  2 n C   . 94  B 94  
B 95  2 n G   . 95  B 95  
B 96  2 n G   . 96  B 96  
B 97  2 n G   . 97  B 97  
B 98  2 n G   . 98  B 98  
B 99  2 n A   . 99  B 99  
B 100 2 n A   . 100 B 100 
B 101 2 n A   . 101 B 101 
B 102 2 n C   . 102 B 102 
B 103 2 n C   . 103 B 103 
B 104 2 n U   . 104 B 104 
B 105 2 n G   . 105 B 105 
B 106 2 n G   . 106 B 106 
B 107 2 n A   . 107 B 107 
B 108 2 n G   . 108 B 108 
B 109 2 n C   . 109 B 109 
B 110 2 n G   . 110 B 110 
B 111 2 n A   . 111 B 111 
B 112 2 n A   . 112 B 112 
B 113 2 n C   . 113 B 113 
B 114 2 n U   . 114 B 114 
B 115 2 n G   . 115 B 115 
B 116 2 n G   . 116 B 116 
B 117 2 n C   . 117 B 117 
B 118 2 n A   . 118 B 118 
B 119 2 n A   . 119 B 119 
B 120 2 n A   . 120 B 120 
B 121 2 n A   . 121 B 121 
B 122 2 n A   . 122 B 122 
B 123 2 n A   . 123 B 123 
B 124 2 n G   . 124 B 124 
B 125 2 n G   . 125 B 125 
B 126 2 n A   . 126 B 126 
B 127 2 n C   . 127 B 127 
B 128 2 n G   . 128 B 128 
B 129 2 n G   . 129 B 129 
B 130 2 n U   . 130 B 130 
B 131 2 n G   . 131 B 131 
B 132 2 n G   . 132 B 132 
B 133 2 n G   . 133 B 133 
B 134 2 n G   . 134 B 134 
B 135 2 n A   . 135 B 135 
B 136 2 n G   . 136 B 136 
B 137 2 n U   . 137 B 137 
B 138 2 n G   . 138 B 138 
B 139 2 n C   . 139 B 139 
B 140 2 n C   . 140 B 140 
B 141 2 n C   . 141 B 141 
B 142 2 n A   . 142 B 142 
B 143 2 n G   . 143 B 143 
B 144 2 n C   . 144 B 144 
B 145 2 n G   . 145 B 145 
B 146 2 n G   . 146 B 146 
B 147 2 n C   . 147 B 147 
B 148 2 n C   . 148 B 148 
B 149 2 n G   . 149 B 149 
B 150 2 n A   . 150 B 150 
B 151 2 n C   . 151 B 151 
B 152 2 n A   . 152 B 152 
B 153 2 n G   . 153 B 153 
B 154 2 n G   . 154 B 154 
B 155 2 n A   . 155 B 155 
B 156 2 n G   . 156 B 156 
B 157 2 n U   . 157 B 157 
B 158 2 n A   . 158 B 158 
B 159 2 n A   . 159 B 159 
B 160 2 n U   . 160 B 160 
B 161 2 n U   . 161 B 161 
B 162 2 n C   . 162 B 162 
B 163 2 n C   . 163 B 163 
B 164 2 n C   . 164 B 164 
B 165 2 n G   . 165 B 165 
B 166 2 n C   . 166 B 166 
B 167 2 n C   . 167 B 167 
B 168 2 n G   . 168 B 168 
B 169 2 n A   . 169 B 169 
B 170 2 n A   . 170 B 170 
B 171 2 n A   . 171 B 171 
B 172 2 n C   . 172 B 172 
B 173 2 n A   . 173 B 173 
B 174 2 n G   . 174 B 174 
B 175 2 n G   . 175 B 175 
B 176 2 n G   . 176 B 176 
B 177 2 n U   . 177 B 177 
B 178 2 n U   . 178 B 178 
B 179 2 n U   . 179 B 179 
B 180 2 n U   . 180 B 180 
B 181 2 n C   . 181 B 181 
B 182 2 n A   . 182 B 182 
B 183 2 n C   . 183 B 183 
B 184 2 n C   . 184 B 184 
B 185 2 n C   . 185 B 185 
B 186 2 n U   . 186 B 186 
B 187 2 n U   . 187 B 187 
B 188 2 n C   . 188 B 188 
B 189 2 n C   . 189 B 189 
B 190 2 n U   . 190 B 190 
B 191 2 n U   . 191 B 191 
B 192 2 n U   . 192 B 192 
B 193 2 n C   . 193 B 193 
B 194 2 n U   . 194 B 194 
B 195 2 n U   . 195 B 195 
B 196 2 n C   . 196 B 196 
B 197 2 n G   . 197 B 197 
B 198 2 n G   . 198 B 198 
B 199 2 n G   . 199 B 199 
B 200 2 n U   . 200 B 200 
B 201 2 n G   . 201 B 201 
B 202 2 n U   . 202 B 202 
B 203 2 n C   . 203 B 203 
B 204 2 n C   . 204 B 204 
B 205 2 n U   . 205 B 205 
B 206 2 n U   . 206 B 206 
B 207 2 n C   . 207 B 207 
B 208 2 n C   . 208 B 208 
B 209 2 n U   . 209 B 209 
B 210 2 n C   . 210 B 210 
B 211 2 n G   . 211 B 211 
B 212 2 n C   . 212 B 212 
B 213 2 n G   . 213 B 213 
B 214 2 n C   . 214 B 214 
B 215 2 n C   . 215 B 215 
B 216 2 n C   . 216 B 216 
B 217 2 n G   . 217 B 217 
B 218 2 n C   . 218 B 218 
B 219 2 n A   . 219 B 219 
B 220 2 n G   . 220 B 220 
B 221 2 n G   . 221 B 221 
B 222 2 n A   . 222 B 222 
B 223 2 n C   . 223 B 223 
B 224 2 n C   . 224 B 224 
B 225 2 n A   . 225 B 225 
B 226 2 n C   . 226 B 226 
B 227 2 n C   . 227 B 227 
B 228 2 n C   . 228 B 228 
B 229 2 n C   . 229 B 229 
B 230 2 n U   . 230 B 230 
B 231 2 n C   . 231 B 231 
B 232 2 n G   . 232 B 232 
B 233 2 n C   . 233 B 233 
B 234 2 n C   . 234 B 234 
B 235 2 n C   . 235 B 235 
B 236 2 n C   . 236 B 236 
B 237 2 n C   . 237 B 237 
B 238 2 n U   . 238 B 238 
B 239 2 n U   . 239 B 239 
B 240 2 n U   . 240 B 240 
B 241 2 n G   . 241 B 241 
B 242 2 n C   . 242 B 242 
B 243 2 n G   . 243 B 243 
B 244 2 n C   . 244 B 244 
B 245 2 n U   . 245 B 245 
B 246 2 n G   . 246 B 246 
B 247 2 n U   . 247 B 247 
B 248 2 n C   . 248 B 248 
B 249 2 n G   . 249 B 249 
B 250 2 n C   . 250 B 250 
B 251 2 n U   . 251 B 251 
B 252 2 n U   . 252 B 252 
B 253 2 n C   . 253 B 253 
B 254 2 n G   . 254 B 254 
B 255 2 n G   . 255 B 255 
B 256 2 n C   . 256 B 256 
B 257 2 n U   . 257 B 257 
B 258 2 n A   . 258 B 258 
B 259 2 n C   . 259 B 259 
B 260 2 n U   . 260 B 260 
B 261 2 n A   . 261 B 261 
B 262 2 n C   . 262 B 262 
B 263 2 n C   . 263 B 263 
B 264 2 n C   . 264 B 264 
B 265 2 n G   . 265 B 265 
B 266 2 n G   . 266 B 266 
B 267 2 n U   . 267 B 267 
B 268 2 n G   . 268 B 268 
B 269 2 n G   . 269 B 269 
B 270 2 n A   . 270 B 270 
B 271 2 n A   . 271 B 271 
B 272 2 n A   . 272 B 272 
B 273 2 n C   . 273 B 273 
B 274 2 n A   . 274 B 274 
B 275 2 n A   . 275 B 275 
B 276 2 n C   . 276 B 276 
B 277 2 n U   . 277 B 277 
B 278 2 n G   . 278 B 278 
B 279 2 n A   . 279 B 279 
B 280 2 n A   . 280 B 280 
B 281 2 n G   . 281 B 281 
B 282 2 n C   . 282 B 282 
B 283 2 n U   . 283 B 283 
B 284 2 n C   . 284 B 284 
B 285 2 n C   . 285 B 285 
B 286 2 n C   . 286 B 286 
B 287 2 n G   . 287 B 287 
B 288 2 n A   . 288 B 288 
B 289 2 n G   . 289 B 289 
B 290 2 n A   . 290 B 290 
B 291 2 n A   . 291 B 291 
B 292 2 n C   . 292 B 292 
B 293 2 n C   . 293 B 293 
B 294 2 n G   . 294 B 294 
B 295 2 n C   . 295 B 295 
B 296 2 n U   . 296 B 296 
B 297 2 n U   . 297 B 297 
B 298 2 n U   . 298 B 298 
B 299 2 n U   . 299 B 299 
B 300 2 n U   . 300 B 300 
B 301 2 n C   . 301 B 301 
B 302 2 n U   . 302 B 302 
B 303 2 n C   . 303 B 303 
B 304 2 n U   . 304 B 304 
B 305 2 n A   . 305 B 305 
B 306 2 n U   . 306 B 306 
B 307 2 n C   . 307 B 307 
B 308 2 n U   . 308 B 308 
B 309 2 n U   . 309 B 309 
B 310 2 n A   . 310 B 310 
B 311 2 n C   . 311 B 311 
B 312 2 n U   . 312 B 312 
B 313 2 n U   . 313 B 313 
B 314 2 n G   . 314 B 314 
B 315 2 n C   . 315 B 315 
B 316 2 n U   . 316 B 316 
B 317 2 n U   . 317 B 317 
B 318 2 n C   . 318 B 318 
B 319 2 n G   . 319 B 319 
B 320 2 n G   . 320 B 320 
B 321 2 n G   . 321 B 321 
B 322 2 n G   . 322 B 322 
B 323 2 n C   . 323 B 323 
B 324 2 n G   . 324 B 324 
B 325 2 n A   . 325 B 325 
B 326 2 n G   . 326 B 326 
B 327 2 n G   . 327 B 327 
B 328 2 n G   . 328 B 328 
B 329 2 n U   . 329 B 329 
B 330 2 n G   . 330 B 330 
B 331 2 n U   . 331 B 331 
B 332 2 n U   . 332 B 332 
B 333 2 n U   . 333 B 333 
B 334 2 n A   . 334 B 334 
B 335 2 n G   . 335 B 335 
B 336 2 n C   . 336 B 336 
B 337 2 n C   . 337 B 337 
B 338 2 n C   . 338 B 338 
B 339 2 n U   . 339 B 339 
B 340 2 n U   . 340 B 340 
B 341 2 n G   . 341 B 341 
B 342 2 n G   . 342 B 342 
B 343 2 n A   . 343 B 343 
B 344 2 n A   . 344 B 344 
B 345 2 n C   . 345 B 345 
B 346 2 n C   . 346 B 346 
B 347 2 n G   . 347 B 347 
B 348 2 n C   . 348 B 348 
B 349 2 n A   . 349 B 349 
B 350 2 n G   . 350 B 350 
B 351 2 n U   . 351 B 351 
B 352 2 n U   . 352 B 352 
B 353 2 n G   . 353 B 353 
B 354 2 n G   . 354 B 354 
B 355 2 n U   . 355 B 355 
B 356 2 n U   . 356 B 356 
B 357 2 n C   . 357 B 357 
B 358 2 n C   . 358 B 358 
B 359 2 n U   . 359 B 359 
#
_software.classification other
_software.date           ?
_software.description    "Structure prediction"
_software.name           AlphaFold
_software.pdbx_ordinal   1
_software.type           package
_software.version        "AlphaFold-beta-20231127 (729bbc29-8a2e-4b22-8e2a-50ca55a8b71c @ 2024-05-09 05:45:54)"
#
loop_
_struct_asym.entity_id
_struct_asym.id
1 A 
2 B 
#
loop_
_atom_site.group_PDB
_atom_site.id
_atom_site.type_symbol
_atom_site.label_atom_id
_atom_site.label_alt_id
_atom_site.label_comp_id
_atom_site.label_asym_id
_atom_site.label_entity_id
_atom_site.label_seq_id
_atom_site.pdbx_PDB_ins_code
_atom_site.Cartn_x
_atom_site.Cartn_y
_atom_site.Cartn_z
_atom_site.occupancy
_atom_site.B_iso_or_equiv
_atom_site.auth_seq_id
_atom_site.auth_asym_id
_atom_site.pdbx_PDB_model_num
ATOM 1    N N     . MET A 1 1   ? -21.216 -9.546   -17.796 1.00 42.39 1   A 1 
ATOM 2    C CA    . MET A 1 1   ? -21.707 -10.448  -16.736 1.00 46.77 1   A 1 
ATOM 3    C C     . MET A 1 1   ? -21.602 -9.719   -15.407 1.00 50.09 1   A 1 
ATOM 4    O O     . MET A 1 1   ? -20.518 -9.308   -15.021 1.00 46.72 1   A 1 
ATOM 5    C CB    . MET A 1 1   ? -20.890 -11.742  -16.738 1.00 44.89 1   A 1 
ATOM 6    C CG    . MET A 1 1   ? -21.177 -12.582  -17.990 1.00 40.12 1   A 1 
ATOM 7    S SD    . MET A 1 1   ? -20.060 -13.992  -18.141 1.00 35.84 1   A 1 
ATOM 8    C CE    . MET A 1 1   ? -20.745 -14.789  -19.610 1.00 30.64 1   A 1 
ATOM 9    N N     . GLN A 1 2   ? -22.745 -9.460   -14.764 1.00 56.36 2   A 1 
ATOM 10   C CA    . GLN A 1 2   ? -22.816 -8.658   -13.534 1.00 58.11 2   A 1 
ATOM 11   C C     . GLN A 1 2   ? -22.667 -9.492   -12.254 1.00 60.29 2   A 1 
ATOM 12   O O     . GLN A 1 2   ? -22.901 -8.976   -11.162 1.00 55.69 2   A 1 
ATOM 13   C CB    . GLN A 1 2   ? -24.134 -7.871   -13.500 1.00 53.29 2   A 1 
ATOM 14   C CG    . GLN A 1 2   ? -24.169 -6.674   -14.452 1.00 47.49 2   A 1 
ATOM 15   C CD    . GLN A 1 2   ? -25.433 -5.833   -14.247 1.00 42.05 2   A 1 
ATOM 16   O OE1   . GLN A 1 2   ? -26.324 -6.183   -13.500 1.00 39.00 2   A 1 
ATOM 17   N NE2   . GLN A 1 2   ? -25.538 -4.697   -14.885 1.00 36.32 2   A 1 
ATOM 18   N N     . GLU A 1 3   ? -22.309 -10.759  -12.381 1.00 64.10 3   A 1 
ATOM 19   C CA    . GLU A 1 3   ? -22.275 -11.675  -11.254 1.00 67.17 3   A 1 
ATOM 20   C C     . GLU A 1 3   ? -21.278 -11.229  -10.185 1.00 68.82 3   A 1 
ATOM 21   O O     . GLU A 1 3   ? -20.156 -10.795  -10.473 1.00 63.44 3   A 1 
ATOM 22   C CB    . GLU A 1 3   ? -21.996 -13.104  -11.735 1.00 62.04 3   A 1 
ATOM 23   C CG    . GLU A 1 3   ? -23.179 -13.648  -12.549 1.00 54.13 3   A 1 
ATOM 24   C CD    . GLU A 1 3   ? -22.942 -15.052  -13.097 1.00 49.17 3   A 1 
ATOM 25   O OE1   . GLU A 1 3   ? -23.892 -15.588  -13.716 1.00 44.14 3   A 1 
ATOM 26   O OE2   . GLU A 1 3   ? -21.808 -15.560  -12.940 1.00 43.22 3   A 1 
ATOM 27   N N     . ARG A 1 4   ? -21.725 -11.294  -8.944  1.00 68.74 4   A 1 
ATOM 28   C CA    . ARG A 1 4   ? -20.947 -11.015  -7.742  1.00 69.92 4   A 1 
ATOM 29   C C     . ARG A 1 4   ? -20.887 -12.286  -6.885  1.00 71.07 4   A 1 
ATOM 30   O O     . ARG A 1 4   ? -21.554 -12.354  -5.861  1.00 67.53 4   A 1 
ATOM 31   C CB    . ARG A 1 4   ? -21.559 -9.842   -6.966  1.00 66.49 4   A 1 
ATOM 32   C CG    . ARG A 1 4   ? -21.452 -8.516   -7.713  1.00 61.81 4   A 1 
ATOM 33   C CD    . ARG A 1 4   ? -21.969 -7.415   -6.808  1.00 59.26 4   A 1 
ATOM 34   N NE    . ARG A 1 4   ? -21.860 -6.084   -7.432  1.00 55.86 4   A 1 
ATOM 35   C CZ    . ARG A 1 4   ? -22.019 -4.928   -6.804  1.00 51.38 4   A 1 
ATOM 36   N NH1   . ARG A 1 4   ? -22.321 -4.891   -5.533  1.00 50.59 4   A 1 
ATOM 37   N NH2   . ARG A 1 4   ? -21.883 -3.815   -7.443  1.00 49.02 4   A 1 
ATOM 38   N N     . PRO A 1 5   ? -20.128 -13.287  -7.319  1.00 73.73 5   A 1 
ATOM 39   C CA    . PRO A 1 5   ? -20.136 -14.604  -6.682  1.00 75.20 5   A 1 
ATOM 40   C C     . PRO A 1 5   ? -19.483 -14.623  -5.294  1.00 76.82 5   A 1 
ATOM 41   O O     . PRO A 1 5   ? -19.709 -15.537  -4.519  1.00 73.32 5   A 1 
ATOM 42   C CB    . PRO A 1 5   ? -19.400 -15.515  -7.671  1.00 72.52 5   A 1 
ATOM 43   C CG    . PRO A 1 5   ? -18.428 -14.571  -8.370  1.00 70.35 5   A 1 
ATOM 44   C CD    . PRO A 1 5   ? -19.223 -13.273  -8.471  1.00 74.06 5   A 1 
ATOM 45   N N     . PHE A 1 6   ? -18.709 -13.612  -4.968  1.00 75.18 6   A 1 
ATOM 46   C CA    . PHE A 1 6   ? -17.998 -13.529  -3.707  1.00 75.14 6   A 1 
ATOM 47   C C     . PHE A 1 6   ? -18.824 -12.725  -2.694  1.00 74.94 6   A 1 
ATOM 48   O O     . PHE A 1 6   ? -18.629 -11.519  -2.536  1.00 71.53 6   A 1 
ATOM 49   C CB    . PHE A 1 6   ? -16.601 -12.938  -3.935  1.00 74.24 6   A 1 
ATOM 50   C CG    . PHE A 1 6   ? -15.769 -13.734  -4.910  1.00 73.18 6   A 1 
ATOM 51   C CD1   . PHE A 1 6   ? -15.127 -14.912  -4.506  1.00 67.15 6   A 1 
ATOM 52   C CD2   . PHE A 1 6   ? -15.667 -13.321  -6.251  1.00 66.93 6   A 1 
ATOM 53   C CE1   . PHE A 1 6   ? -14.385 -15.663  -5.426  1.00 65.17 6   A 1 
ATOM 54   C CE2   . PHE A 1 6   ? -14.930 -14.069  -7.174  1.00 65.01 6   A 1 
ATOM 55   C CZ    . PHE A 1 6   ? -14.286 -15.248  -6.763  1.00 68.72 6   A 1 
ATOM 56   N N     . ALA A 1 7   ? -19.744 -13.408  -2.036  1.00 79.04 7   A 1 
ATOM 57   C CA    . ALA A 1 7   ? -20.551 -12.835  -0.973  1.00 79.53 7   A 1 
ATOM 58   C C     . ALA A 1 7   ? -19.830 -12.910  0.375   1.00 79.77 7   A 1 
ATOM 59   O O     . ALA A 1 7   ? -19.073 -13.847  0.636   1.00 76.27 7   A 1 
ATOM 60   C CB    . ALA A 1 7   ? -21.912 -13.530  -0.950  1.00 77.19 7   A 1 
ATOM 61   N N     . CYS A 1 8   ? -20.072 -11.928  1.221   1.00 77.92 8   A 1 
ATOM 62   C CA    . CYS A 1 8   ? -19.622 -11.967  2.605   1.00 77.60 8   A 1 
ATOM 63   C C     . CYS A 1 8   ? -20.432 -13.008  3.383   1.00 76.97 8   A 1 
ATOM 64   O O     . CYS A 1 8   ? -21.641 -13.086  3.221   1.00 73.33 8   A 1 
ATOM 65   C CB    . CYS A 1 8   ? -19.751 -10.566  3.216   1.00 75.74 8   A 1 
ATOM 66   S SG    . CYS A 1 8   ? -18.911 -10.522  4.829   1.00 71.94 8   A 1 
ATOM 67   N N     . HIS A 1 9   ? -19.761 -13.791  4.212   1.00 79.24 9   A 1 
ATOM 68   C CA    . HIS A 1 9   ? -20.354 -14.856  5.020   1.00 77.62 9   A 1 
ATOM 69   C C     . HIS A 1 9   ? -20.645 -14.426  6.461   1.00 77.26 9   A 1 
ATOM 70   O O     . HIS A 1 9   ? -21.073 -15.252  7.269   1.00 72.20 9   A 1 
ATOM 71   C CB    . HIS A 1 9   ? -19.407 -16.074  4.984   1.00 74.05 9   A 1 
ATOM 72   C CG    . HIS A 1 9   ? -18.024 -15.756  5.454   1.00 67.02 9   A 1 
ATOM 73   N ND1   . HIS A 1 9   ? -16.966 -15.369  4.656   1.00 59.43 9   A 1 
ATOM 74   C CD2   . HIS A 1 9   ? -17.547 -15.760  6.747   1.00 56.98 9   A 1 
ATOM 75   C CE1   . HIS A 1 9   ? -15.896 -15.156  5.431   1.00 52.53 9   A 1 
ATOM 76   N NE2   . HIS A 1 9   ? -16.207 -15.375  6.717   1.00 53.45 9   A 1 
ATOM 77   N N     . ILE A 1 10  ? -20.373 -13.179  6.784   1.00 75.04 10  A 1 
ATOM 78   C CA    . ILE A 1 10  ? -20.627 -12.640  8.122   1.00 75.05 10  A 1 
ATOM 79   C C     . ILE A 1 10  ? -22.095 -12.221  8.201   1.00 74.32 10  A 1 
ATOM 80   O O     . ILE A 1 10  ? -22.607 -11.604  7.270   1.00 69.42 10  A 1 
ATOM 81   C CB    . ILE A 1 10  ? -19.648 -11.493  8.437   1.00 72.95 10  A 1 
ATOM 82   C CG1   . ILE A 1 10  ? -18.223 -12.086  8.470   1.00 69.23 10  A 1 
ATOM 83   C CG2   . ILE A 1 10  ? -19.993 -10.807  9.764   1.00 67.33 10  A 1 
ATOM 84   C CD1   . ILE A 1 10  ? -17.113 -11.077  8.705   1.00 62.41 10  A 1 
ATOM 85   N N     . ASP A 1 11  ? -22.729 -12.561  9.303   1.00 75.19 11  A 1 
ATOM 86   C CA    . ASP A 1 11  ? -24.126 -12.234  9.559   1.00 73.63 11  A 1 
ATOM 87   C C     . ASP A 1 11  ? -24.363 -10.722  9.450   1.00 73.14 11  A 1 
ATOM 88   O O     . ASP A 1 11  ? -23.470 -9.907   9.685   1.00 65.62 11  A 1 
ATOM 89   C CB    . ASP A 1 11  ? -24.564 -12.790  10.924  1.00 69.84 11  A 1 
ATOM 90   C CG    . ASP A 1 11  ? -24.513 -14.316  10.974  1.00 63.43 11  A 1 
ATOM 91   O OD1   . ASP A 1 11  ? -24.762 -14.951  9.924   1.00 54.65 11  A 1 
ATOM 92   O OD2   . ASP A 1 11  ? -24.195 -14.856  12.061  1.00 54.37 11  A 1 
ATOM 93   N N     . ASP A 1 12  ? -25.562 -10.375  8.993   1.00 74.51 12  A 1 
ATOM 94   C CA    . ASP A 1 12  ? -25.996 -9.004   8.696   1.00 73.94 12  A 1 
ATOM 95   C C     . ASP A 1 12  ? -25.206 -8.266   7.603   1.00 74.07 12  A 1 
ATOM 96   O O     . ASP A 1 12  ? -25.537 -7.134   7.243   1.00 66.92 12  A 1 
ATOM 97   C CB    . ASP A 1 12  ? -26.123 -8.193   9.991   1.00 70.07 12  A 1 
ATOM 98   C CG    . ASP A 1 12  ? -27.093 -8.828   10.985  1.00 62.21 12  A 1 
ATOM 99   O OD1   . ASP A 1 12  ? -28.084 -9.427   10.509  1.00 54.08 12  A 1 
ATOM 100  O OD2   . ASP A 1 12  ? -26.857 -8.675   12.198  1.00 54.61 12  A 1 
ATOM 101  N N     . CYS A 1 13  ? -24.233 -8.909   7.005   1.00 75.07 13  A 1 
ATOM 102  C CA    . CYS A 1 13  ? -23.474 -8.319   5.909   1.00 74.41 13  A 1 
ATOM 103  C C     . CYS A 1 13  ? -23.929 -8.867   4.549   1.00 73.75 13  A 1 
ATOM 104  O O     . CYS A 1 13  ? -23.535 -9.948   4.128   1.00 69.41 13  A 1 
ATOM 105  C CB    . CYS A 1 13  ? -21.986 -8.516   6.154   1.00 72.43 13  A 1 
ATOM 106  S SG    . CYS A 1 13  ? -21.049 -7.535   4.948   1.00 68.15 13  A 1 
ATOM 107  N N     . GLN A 1 14  ? -24.695 -8.064   3.815   1.00 72.97 14  A 1 
ATOM 108  C CA    . GLN A 1 14  ? -25.155 -8.409   2.466   1.00 72.14 14  A 1 
ATOM 109  C C     . GLN A 1 14  ? -24.179 -7.983   1.359   1.00 71.72 14  A 1 
ATOM 110  O O     . GLN A 1 14  ? -24.552 -7.849   0.189   1.00 66.68 14  A 1 
ATOM 111  C CB    . GLN A 1 14  ? -26.559 -7.843   2.236   1.00 68.65 14  A 1 
ATOM 112  C CG    . GLN A 1 14  ? -27.584 -8.414   3.222   1.00 61.75 14  A 1 
ATOM 113  C CD    . GLN A 1 14  ? -29.014 -7.992   2.871   1.00 55.09 14  A 1 
ATOM 114  O OE1   . GLN A 1 14  ? -29.271 -7.254   1.934   1.00 48.69 14  A 1 
ATOM 115  N NE2   . GLN A 1 14  ? -29.992 -8.466   3.618   1.00 46.07 14  A 1 
ATOM 116  N N     . SER A 1 15  ? -22.939 -7.745   1.698   1.00 72.26 15  A 1 
ATOM 117  C CA    . SER A 1 15  ? -21.953 -7.300   0.725   1.00 71.34 15  A 1 
ATOM 118  C C     . SER A 1 15  ? -21.546 -8.445   -0.198  1.00 72.00 15  A 1 
ATOM 119  O O     . SER A 1 15  ? -21.214 -9.536   0.248   1.00 68.82 15  A 1 
ATOM 120  C CB    . SER A 1 15  ? -20.727 -6.705   1.407   1.00 68.45 15  A 1 
ATOM 121  O OG    . SER A 1 15  ? -21.080 -5.535   2.107   1.00 61.84 15  A 1 
ATOM 122  N N     . SER A 1 16  ? -21.525 -8.154   -1.491  1.00 71.46 16  A 1 
ATOM 123  C CA    . SER A 1 16  ? -21.058 -9.100   -2.500  1.00 71.10 16  A 1 
ATOM 124  C C     . SER A 1 16  ? -20.166 -8.408   -3.532  1.00 70.19 16  A 1 
ATOM 125  O O     . SER A 1 16  ? -20.352 -7.228   -3.861  1.00 67.15 16  A 1 
ATOM 126  C CB    . SER A 1 16  ? -22.226 -9.829   -3.154  1.00 69.73 16  A 1 
ATOM 127  O OG    . SER A 1 16  ? -23.073 -8.919   -3.833  1.00 63.34 16  A 1 
ATOM 128  N N     . TYR A 1 17  ? -19.207 -9.158   -4.043  1.00 75.52 17  A 1 
ATOM 129  C CA    . TYR A 1 17  ? -18.157 -8.629   -4.899  1.00 74.53 17  A 1 
ATOM 130  C C     . TYR A 1 17  ? -17.953 -9.499   -6.135  1.00 75.25 17  A 1 
ATOM 131  O O     . TYR A 1 17  ? -18.279 -10.688  -6.158  1.00 73.06 17  A 1 
ATOM 132  C CB    . TYR A 1 17  ? -16.861 -8.491   -4.094  1.00 72.35 17  A 1 
ATOM 133  C CG    . TYR A 1 17  ? -16.999 -7.580   -2.899  1.00 69.93 17  A 1 
ATOM 134  C CD1   . TYR A 1 17  ? -16.856 -6.184   -3.033  1.00 65.75 17  A 1 
ATOM 135  C CD2   . TYR A 1 17  ? -17.320 -8.113   -1.633  1.00 64.74 17  A 1 
ATOM 136  C CE1   . TYR A 1 17  ? -17.037 -5.342   -1.946  1.00 62.03 17  A 1 
ATOM 137  C CE2   . TYR A 1 17  ? -17.504 -7.280   -0.535  1.00 62.10 17  A 1 
ATOM 138  C CZ    . TYR A 1 17  ? -17.371 -5.885   -0.689  1.00 65.47 17  A 1 
ATOM 139  O OH    . TYR A 1 17  ? -17.570 -5.050   0.379   1.00 62.88 17  A 1 
ATOM 140  N N     . ARG A 1 18  ? -17.386 -8.894   -7.166  1.00 67.91 18  A 1 
ATOM 141  C CA    . ARG A 1 18  ? -17.071 -9.607   -8.409  1.00 67.26 18  A 1 
ATOM 142  C C     . ARG A 1 18  ? -15.775 -10.418  -8.320  1.00 67.95 18  A 1 
ATOM 143  O O     . ARG A 1 18  ? -15.552 -11.293  -9.148  1.00 64.41 18  A 1 
ATOM 144  C CB    . ARG A 1 18  ? -16.980 -8.617   -9.578  1.00 64.37 18  A 1 
ATOM 145  C CG    . ARG A 1 18  ? -18.328 -7.951   -9.879  1.00 58.22 18  A 1 
ATOM 146  C CD    . ARG A 1 18  ? -18.192 -7.028   -11.091 1.00 53.81 18  A 1 
ATOM 147  N NE    . ARG A 1 18  ? -19.459 -6.374   -11.414 1.00 49.37 18  A 1 
ATOM 148  C CZ    . ARG A 1 18  ? -19.662 -5.524   -12.419 1.00 44.24 18  A 1 
ATOM 149  N NH1   . ARG A 1 18  ? -18.693 -5.196   -13.225 1.00 42.26 18  A 1 
ATOM 150  N NH2   . ARG A 1 18  ? -20.839 -5.023   -12.613 1.00 41.20 18  A 1 
ATOM 151  N N     . ARG A 1 19  ? -14.933 -10.105  -7.368  1.00 67.56 19  A 1 
ATOM 152  C CA    . ARG A 1 19  ? -13.594 -10.672  -7.261  1.00 67.84 19  A 1 
ATOM 153  C C     . ARG A 1 19  ? -13.291 -11.103  -5.826  1.00 69.24 19  A 1 
ATOM 154  O O     . ARG A 1 19  ? -13.689 -10.435  -4.880  1.00 67.54 19  A 1 
ATOM 155  C CB    . ARG A 1 19  ? -12.560 -9.649   -7.711  1.00 64.00 19  A 1 
ATOM 156  C CG    . ARG A 1 19  ? -12.597 -9.342   -9.205  1.00 57.56 19  A 1 
ATOM 157  C CD    . ARG A 1 19  ? -11.553 -8.285   -9.573  1.00 55.10 19  A 1 
ATOM 158  N NE    . ARG A 1 19  ? -10.221 -8.672   -9.103  1.00 50.43 19  A 1 
ATOM 159  C CZ    . ARG A 1 19  ? -9.062  -8.418   -9.693  1.00 46.18 19  A 1 
ATOM 160  N NH1   . ARG A 1 19  ? -8.998  -7.724   -10.798 1.00 44.85 19  A 1 
ATOM 161  N NH2   . ARG A 1 19  ? -7.959  -8.853   -9.159  1.00 43.14 19  A 1 
ATOM 162  N N     . LYS A 1 20  ? -12.547 -12.193  -5.720  1.00 67.26 20  A 1 
ATOM 163  C CA    . LYS A 1 20  ? -12.147 -12.749  -4.421  1.00 67.59 20  A 1 
ATOM 164  C C     . LYS A 1 20  ? -11.304 -11.779  -3.602  1.00 68.91 20  A 1 
ATOM 165  O O     . LYS A 1 20  ? -11.510 -11.661  -2.400  1.00 66.49 20  A 1 
ATOM 166  C CB    . LYS A 1 20  ? -11.402 -14.075  -4.658  1.00 65.38 20  A 1 
ATOM 167  C CG    . LYS A 1 20  ? -11.092 -14.804  -3.341  1.00 59.87 20  A 1 
ATOM 168  C CD    . LYS A 1 20  ? -10.402 -16.149  -3.598  1.00 55.99 20  A 1 
ATOM 169  C CE    . LYS A 1 20  ? -10.115 -16.827  -2.254  1.00 49.71 20  A 1 
ATOM 170  N NZ    . LYS A 1 20  ? -9.441  -18.146  -2.414  1.00 45.00 20  A 1 
ATOM 171  N N     . ASP A 1 21  ? -10.416 -11.055  -4.234  1.00 65.30 21  A 1 
ATOM 172  C CA    . ASP A 1 21  ? -9.563  -10.076  -3.562  1.00 64.42 21  A 1 
ATOM 173  C C     . ASP A 1 21  ? -10.357 -8.894   -2.980  1.00 65.73 21  A 1 
ATOM 174  O O     . ASP A 1 21  ? -10.027 -8.407   -1.905  1.00 63.36 21  A 1 
ATOM 175  C CB    . ASP A 1 21  ? -8.470  -9.590   -4.520  1.00 61.89 21  A 1 
ATOM 176  C CG    . ASP A 1 21  ? -9.009  -8.988   -5.821  1.00 58.17 21  A 1 
ATOM 177  O OD1   . ASP A 1 21  ? -9.599  -9.734   -6.625  1.00 52.06 21  A 1 
ATOM 178  O OD2   . ASP A 1 21  ? -8.782  -7.790   -6.082  1.00 52.67 21  A 1 
ATOM 179  N N     . HIS A 1 22  ? -11.459 -8.503   -3.620  1.00 65.76 22  A 1 
ATOM 180  C CA    . HIS A 1 22  ? -12.363 -7.500   -3.066  1.00 65.88 22  A 1 
ATOM 181  C C     . HIS A 1 22  ? -13.055 -8.007   -1.802  1.00 66.46 22  A 1 
ATOM 182  O O     . HIS A 1 22  ? -13.137 -7.275   -0.817  1.00 65.91 22  A 1 
ATOM 183  C CB    . HIS A 1 22  ? -13.419 -7.103   -4.103  1.00 64.17 22  A 1 
ATOM 184  C CG    . HIS A 1 22  ? -12.896 -6.440   -5.332  1.00 60.78 22  A 1 
ATOM 185  N ND1   . HIS A 1 22  ? -13.616 -6.266   -6.503  1.00 55.50 22  A 1 
ATOM 186  C CD2   . HIS A 1 22  ? -11.676 -5.855   -5.538  1.00 53.74 22  A 1 
ATOM 187  C CE1   . HIS A 1 22  ? -12.853 -5.616   -7.369  1.00 54.49 22  A 1 
ATOM 188  N NE2   . HIS A 1 22  ? -11.655 -5.346   -6.825  1.00 53.90 22  A 1 
ATOM 189  N N     . LEU A 1 23  ? -13.512 -9.256   -1.817  1.00 69.35 23  A 1 
ATOM 190  C CA    . LEU A 1 23  ? -14.102 -9.875   -0.641  1.00 71.00 23  A 1 
ATOM 191  C C     . LEU A 1 23  ? -13.087 -9.987   0.498   1.00 71.37 23  A 1 
ATOM 192  O O     . LEU A 1 23  ? -13.376 -9.555   1.609   1.00 70.49 23  A 1 
ATOM 193  C CB    . LEU A 1 23  ? -14.684 -11.250  -1.001  1.00 71.86 23  A 1 
ATOM 194  C CG    . LEU A 1 23  ? -15.273 -12.009  0.211   1.00 70.22 23  A 1 
ATOM 195  C CD1   . LEU A 1 23  ? -16.430 -11.254  0.866   1.00 63.30 23  A 1 
ATOM 196  C CD2   . LEU A 1 23  ? -15.780 -13.384  -0.223  1.00 64.50 23  A 1 
ATOM 197  N N     . THR A 1 24  ? -11.906 -10.482  0.231   1.00 72.81 24  A 1 
ATOM 198  C CA    . THR A 1 24  ? -10.849 -10.614  1.245   1.00 70.86 24  A 1 
ATOM 199  C C     . THR A 1 24  ? -10.534 -9.274   1.902   1.00 70.33 24  A 1 
ATOM 200  O O     . THR A 1 24  ? -10.404 -9.192   3.119   1.00 68.23 24  A 1 
ATOM 201  C CB    . THR A 1 24  ? -9.564  -11.193  0.633   1.00 69.27 24  A 1 
ATOM 202  O OG1   . THR A 1 24  ? -9.826  -12.408  -0.023  1.00 63.02 24  A 1 
ATOM 203  C CG2   . THR A 1 24  ? -8.503  -11.490  1.694   1.00 60.62 24  A 1 
ATOM 204  N N     . ARG A 1 25  ? -10.485 -8.223   1.139   1.00 70.20 25  A 1 
ATOM 205  C CA    . ARG A 1 25  ? -10.259 -6.878   1.676   1.00 69.15 25  A 1 
ATOM 206  C C     . ARG A 1 25  ? -11.447 -6.367   2.494   1.00 69.80 25  A 1 
ATOM 207  O O     . ARG A 1 25  ? -11.242 -5.665   3.480   1.00 67.83 25  A 1 
ATOM 208  C CB    . ARG A 1 25  ? -9.926  -5.929   0.520   1.00 65.60 25  A 1 
ATOM 209  C CG    . ARG A 1 25  ? -9.467  -4.568   1.056   1.00 59.11 25  A 1 
ATOM 210  C CD    . ARG A 1 25  ? -8.974  -3.688   -0.070  1.00 55.90 25  A 1 
ATOM 211  N NE    . ARG A 1 25  ? -8.414  -2.427   0.457   1.00 51.70 25  A 1 
ATOM 212  C CZ    . ARG A 1 25  ? -7.644  -1.586   -0.205  1.00 47.01 25  A 1 
ATOM 213  N NH1   . ARG A 1 25  ? -7.342  -1.779   -1.461  1.00 45.66 25  A 1 
ATOM 214  N NH2   . ARG A 1 25  ? -7.164  -0.531   0.384   1.00 43.30 25  A 1 
ATOM 215  N N     . HIS A 1 26  ? -12.656 -6.698   2.091   1.00 72.08 26  A 1 
ATOM 216  C CA    . HIS A 1 26  ? -13.861 -6.359   2.841   1.00 73.16 26  A 1 
ATOM 217  C C     . HIS A 1 26  ? -13.928 -7.080   4.188   1.00 73.12 26  A 1 
ATOM 218  O O     . HIS A 1 26  ? -14.256 -6.456   5.193   1.00 73.06 26  A 1 
ATOM 219  C CB    . HIS A 1 26  ? -15.081 -6.669   1.969   1.00 75.20 26  A 1 
ATOM 220  C CG    . HIS A 1 26  ? -16.370 -6.563   2.721   1.00 75.76 26  A 1 
ATOM 221  N ND1   . HIS A 1 26  ? -16.995 -5.388   3.096   1.00 70.50 26  A 1 
ATOM 222  C CD2   . HIS A 1 26  ? -17.117 -7.596   3.210   1.00 71.07 26  A 1 
ATOM 223  C CE1   . HIS A 1 26  ? -18.090 -5.721   3.785   1.00 72.73 26  A 1 
ATOM 224  N NE2   . HIS A 1 26  ? -18.189 -7.054   3.860   1.00 72.33 26  A 1 
ATOM 225  N N     . LEU A 1 27  ? -13.541 -8.344   4.238   1.00 75.07 27  A 1 
ATOM 226  C CA    . LEU A 1 27  ? -13.506 -9.120   5.478   1.00 73.74 27  A 1 
ATOM 227  C C     . LEU A 1 27  ? -12.594 -8.490   6.543   1.00 73.01 27  A 1 
ATOM 228  O O     . LEU A 1 27  ? -12.895 -8.567   7.731   1.00 71.15 27  A 1 
ATOM 229  C CB    . LEU A 1 27  ? -13.069 -10.564  5.182   1.00 73.47 27  A 1 
ATOM 230  C CG    . LEU A 1 27  ? -14.091 -11.378  4.366   1.00 69.64 27  A 1 
ATOM 231  C CD1   . LEU A 1 27  ? -13.492 -12.736  4.007   1.00 64.34 27  A 1 
ATOM 232  C CD2   . LEU A 1 27  ? -15.402 -11.594  5.121   1.00 64.49 27  A 1 
ATOM 233  N N     . LEU A 1 28  ? -11.563 -7.782   6.139   1.00 74.23 28  A 1 
ATOM 234  C CA    . LEU A 1 28  ? -10.717 -7.021   7.060   1.00 71.75 28  A 1 
ATOM 235  C C     . LEU A 1 28  ? -11.477 -5.899   7.784   1.00 70.52 28  A 1 
ATOM 236  O O     . LEU A 1 28  ? -11.055 -5.462   8.848   1.00 67.81 28  A 1 
ATOM 237  C CB    . LEU A 1 28  ? -9.515  -6.410   6.305   1.00 70.34 28  A 1 
ATOM 238  C CG    . LEU A 1 28  ? -8.567  -7.412   5.627   1.00 66.35 28  A 1 
ATOM 239  C CD1   . LEU A 1 28  ? -7.522  -6.653   4.822   1.00 61.68 28  A 1 
ATOM 240  C CD2   . LEU A 1 28  ? -7.853  -8.303   6.645   1.00 61.08 28  A 1 
ATOM 241  N N     . GLN A 1 29  ? -12.584 -5.412   7.225   1.00 73.43 29  A 1 
ATOM 242  C CA    . GLN A 1 29  ? -13.411 -4.403   7.888   1.00 70.95 29  A 1 
ATOM 243  C C     . GLN A 1 29  ? -14.200 -4.990   9.052   1.00 69.99 29  A 1 
ATOM 244  O O     . GLN A 1 29  ? -14.425 -4.298   10.039  1.00 66.51 29  A 1 
ATOM 245  C CB    . GLN A 1 29  ? -14.373 -3.737   6.895   1.00 68.83 29  A 1 
ATOM 246  C CG    . GLN A 1 29  ? -13.649 -3.059   5.735   1.00 62.70 29  A 1 
ATOM 247  C CD    . GLN A 1 29  ? -14.589 -2.323   4.787   1.00 59.38 29  A 1 
ATOM 248  O OE1   . GLN A 1 29  ? -15.798 -2.283   4.950   1.00 53.99 29  A 1 
ATOM 249  N NE2   . GLN A 1 29  ? -14.067 -1.693   3.759   1.00 52.36 29  A 1 
ATOM 250  N N     . HIS A 1 30  ? -14.565 -6.258   8.961   1.00 72.77 30  A 1 
ATOM 251  C CA    . HIS A 1 30  ? -15.280 -6.953   10.022  1.00 72.94 30  A 1 
ATOM 252  C C     . HIS A 1 30  ? -14.381 -7.342   11.201  1.00 72.16 30  A 1 
ATOM 253  O O     . HIS A 1 30  ? -14.872 -7.487   12.307  1.00 68.02 30  A 1 
ATOM 254  C CB    . HIS A 1 30  ? -15.956 -8.192   9.440   1.00 72.77 30  A 1 
ATOM 255  C CG    . HIS A 1 30  ? -17.057 -7.858   8.484   1.00 73.58 30  A 1 
ATOM 256  N ND1   . HIS A 1 30  ? -18.198 -7.138   8.788   1.00 66.93 30  A 1 
ATOM 257  C CD2   . HIS A 1 30  ? -17.144 -8.224   7.168   1.00 66.70 30  A 1 
ATOM 258  C CE1   . HIS A 1 30  ? -18.953 -7.087   7.691   1.00 69.05 30  A 1 
ATOM 259  N NE2   . HIS A 1 30  ? -18.334 -7.736   6.687   1.00 69.43 30  A 1 
ATOM 260  N N     . GLN A 1 31  ? -13.089 -7.430   10.982  1.00 75.89 31  A 1 
ATOM 261  C CA    . GLN A 1 31  ? -12.121 -7.612   12.073  1.00 73.73 31  A 1 
ATOM 262  C C     . GLN A 1 31  ? -11.967 -6.366   12.954  1.00 72.00 31  A 1 
ATOM 263  O O     . GLN A 1 31  ? -11.271 -6.397   13.966  1.00 65.91 31  A 1 
ATOM 264  C CB    . GLN A 1 31  ? -10.769 -8.039   11.487  1.00 71.48 31  A 1 
ATOM 265  C CG    . GLN A 1 31  ? -10.832 -9.424   10.824  1.00 66.18 31  A 1 
ATOM 266  C CD    . GLN A 1 31  ? -9.489  -9.854   10.233  1.00 62.03 31  A 1 
ATOM 267  O OE1   . GLN A 1 31  ? -8.513  -9.124   10.201  1.00 56.03 31  A 1 
ATOM 268  N NE2   . GLN A 1 31  ? -9.403  -11.073  9.736   1.00 53.92 31  A 1 
ATOM 269  N N     . GLY A 1 32  ? -12.627 -5.270   12.580  1.00 71.61 32  A 1 
ATOM 270  C CA    . GLY A 1 32  ? -12.555 -4.008   13.297  1.00 70.45 32  A 1 
ATOM 271  C C     . GLY A 1 32  ? -11.496 -3.061   12.733  1.00 71.57 32  A 1 
ATOM 272  O O     . GLY A 1 32  ? -10.821 -3.330   11.744  1.00 66.47 32  A 1 
ATOM 273  N N     . LYS A 1 33  ? -11.384 -1.905   13.379  1.00 69.47 33  A 1 
ATOM 274  C CA    . LYS A 1 33  ? -10.448 -0.851   13.011  1.00 69.25 33  A 1 
ATOM 275  C C     . LYS A 1 33  ? -9.167  -0.991   13.830  1.00 69.57 33  A 1 
ATOM 276  O O     . LYS A 1 33  ? -8.957  -0.255   14.781  1.00 65.51 33  A 1 
ATOM 277  C CB    . LYS A 1 33  ? -11.101 0.523    13.188  1.00 66.05 33  A 1 
ATOM 278  C CG    . LYS A 1 33  ? -12.267 0.750    12.224  1.00 62.87 33  A 1 
ATOM 279  C CD    . LYS A 1 33  ? -12.815 2.162    12.439  1.00 58.87 33  A 1 
ATOM 280  C CE    . LYS A 1 33  ? -13.994 2.437    11.528  1.00 54.08 33  A 1 
ATOM 281  N NZ    . LYS A 1 33  ? -14.527 3.786    11.767  1.00 49.63 33  A 1 
ATOM 282  N N     . LEU A 1 34  ? -8.355  -1.941   13.458  1.00 74.95 34  A 1 
ATOM 283  C CA    . LEU A 1 34  ? -7.154  -2.303   14.210  1.00 75.17 34  A 1 
ATOM 284  C C     . LEU A 1 34  ? -6.006  -1.297   14.055  1.00 76.96 34  A 1 
ATOM 285  O O     . LEU A 1 34  ? -5.096  -1.269   14.872  1.00 72.67 34  A 1 
ATOM 286  C CB    . LEU A 1 34  ? -6.683  -3.692   13.745  1.00 70.97 34  A 1 
ATOM 287  C CG    . LEU A 1 34  ? -7.694  -4.833   13.970  1.00 64.73 34  A 1 
ATOM 288  C CD1   . LEU A 1 34  ? -7.170  -6.117   13.333  1.00 59.41 34  A 1 
ATOM 289  C CD2   . LEU A 1 34  ? -7.947  -5.082   15.463  1.00 57.59 34  A 1 
ATOM 290  N N     . PHE A 1 35  ? -6.049  -0.486   13.004  1.00 75.16 35  A 1 
ATOM 291  C CA    . PHE A 1 35  ? -4.987  0.456    12.692  1.00 74.83 35  A 1 
ATOM 292  C C     . PHE A 1 35  ? -5.419  1.864    13.075  1.00 74.49 35  A 1 
ATOM 293  O O     . PHE A 1 35  ? -6.082  2.562    12.298  1.00 71.28 35  A 1 
ATOM 294  C CB    . PHE A 1 35  ? -4.610  0.333    11.207  1.00 73.56 35  A 1 
ATOM 295  C CG    . PHE A 1 35  ? -4.159  -1.048   10.806  1.00 72.54 35  A 1 
ATOM 296  C CD1   . PHE A 1 35  ? -2.863  -1.498   11.104  1.00 67.67 35  A 1 
ATOM 297  C CD2   . PHE A 1 35  ? -5.052  -1.925   10.154  1.00 67.15 35  A 1 
ATOM 298  C CE1   . PHE A 1 35  ? -2.461  -2.780   10.749  1.00 64.99 35  A 1 
ATOM 299  C CE2   . PHE A 1 35  ? -4.656  -3.215   9.806   1.00 65.42 35  A 1 
ATOM 300  C CZ    . PHE A 1 35  ? -3.351  -3.649   10.101  1.00 68.37 35  A 1 
ATOM 301  N N     . GLU A 1 36  ? -5.053  2.285    14.277  1.00 76.75 36  A 1 
ATOM 302  C CA    . GLU A 1 36  ? -5.304  3.627    14.761  1.00 76.56 36  A 1 
ATOM 303  C C     . GLU A 1 36  ? -4.267  4.619    14.230  1.00 76.21 36  A 1 
ATOM 304  O O     . GLU A 1 36  ? -3.120  4.268    13.953  1.00 73.71 36  A 1 
ATOM 305  C CB    . GLU A 1 36  ? -5.376  3.652    16.291  1.00 74.19 36  A 1 
ATOM 306  C CG    . GLU A 1 36  ? -6.536  2.779    16.792  1.00 66.24 36  A 1 
ATOM 307  C CD    . GLU A 1 36  ? -6.804  2.905    18.290  1.00 61.47 36  A 1 
ATOM 308  O OE1   . GLU A 1 36  ? -7.864  2.396    18.710  1.00 53.63 36  A 1 
ATOM 309  O OE2   . GLU A 1 36  ? -5.983  3.515    19.001  1.00 53.88 36  A 1 
ATOM 310  N N     . CYS A 1 37  ? -4.696  5.854    14.074  1.00 75.36 37  A 1 
ATOM 311  C CA    . CYS A 1 37  ? -3.781  6.925    13.713  1.00 75.26 37  A 1 
ATOM 312  C C     . CYS A 1 37  ? -2.837  7.209    14.887  1.00 75.49 37  A 1 
ATOM 313  O O     . CYS A 1 37  ? -3.334  7.474    15.983  1.00 73.08 37  A 1 
ATOM 314  C CB    . CYS A 1 37  ? -4.590  8.171    13.319  1.00 73.45 37  A 1 
ATOM 315  S SG    . CYS A 1 37  ? -3.477  9.488    12.768  1.00 68.22 37  A 1 
ATOM 316  N N     . PRO A 1 38  ? -1.521  7.193    14.677  1.00 75.18 38  A 1 
ATOM 317  C CA    . PRO A 1 38  ? -0.556  7.402    15.753  1.00 74.34 38  A 1 
ATOM 318  C C     . PRO A 1 38  ? -0.430  8.866    16.186  1.00 73.90 38  A 1 
ATOM 319  O O     . PRO A 1 38  ? 0.273   9.154    17.149  1.00 69.46 38  A 1 
ATOM 320  C CB    . PRO A 1 38  ? 0.761   6.867    15.179  1.00 72.67 38  A 1 
ATOM 321  C CG    . PRO A 1 38  ? 0.645   7.152    13.687  1.00 71.52 38  A 1 
ATOM 322  C CD    . PRO A 1 38  ? -0.838  6.921    13.420  1.00 75.47 38  A 1 
ATOM 323  N N     . PHE A 1 39  ? -1.083  9.792    15.493  1.00 76.02 39  A 1 
ATOM 324  C CA    . PHE A 1 39  ? -1.014  11.203   15.829  1.00 74.89 39  A 1 
ATOM 325  C C     . PHE A 1 39  ? -1.911  11.539   17.016  1.00 74.43 39  A 1 
ATOM 326  O O     . PHE A 1 39  ? -3.109  11.235   17.004  1.00 69.46 39  A 1 
ATOM 327  C CB    . PHE A 1 39  ? -1.353  12.063   14.604  1.00 71.05 39  A 1 
ATOM 328  C CG    . PHE A 1 39  ? -0.176  12.833   14.087  1.00 66.44 39  A 1 
ATOM 329  C CD1   . PHE A 1 39  ? 0.034   14.168   14.481  1.00 61.46 39  A 1 
ATOM 330  C CD2   . PHE A 1 39  ? 0.742   12.225   13.212  1.00 59.36 39  A 1 
ATOM 331  C CE1   . PHE A 1 39  ? 1.135   14.886   13.996  1.00 54.66 39  A 1 
ATOM 332  C CE2   . PHE A 1 39  ? 1.846   12.939   12.727  1.00 54.30 39  A 1 
ATOM 333  C CZ    . PHE A 1 39  ? 2.033   14.273   13.117  1.00 53.90 39  A 1 
ATOM 334  N N     . ASP A 1 40  ? -1.356  12.221   17.999  1.00 70.87 40  A 1 
ATOM 335  C CA    . ASP A 1 40  ? -2.094  12.667   19.160  1.00 70.18 40  A 1 
ATOM 336  C C     . ASP A 1 40  ? -3.278  13.564   18.771  1.00 68.91 40  A 1 
ATOM 337  O O     . ASP A 1 40  ? -3.198  14.420   17.895  1.00 63.16 40  A 1 
ATOM 338  C CB    . ASP A 1 40  ? -1.163  13.400   20.145  1.00 67.31 40  A 1 
ATOM 339  C CG    . ASP A 1 40  ? -0.212  12.445   20.871  1.00 62.09 40  A 1 
ATOM 340  O OD1   . ASP A 1 40  ? -0.629  11.289   21.105  1.00 53.93 40  A 1 
ATOM 341  O OD2   . ASP A 1 40  ? 0.898   12.889   21.190  1.00 53.07 40  A 1 
ATOM 342  N N     . GLY A 1 41  ? -4.422  13.304   19.405  1.00 68.14 41  A 1 
ATOM 343  C CA    . GLY A 1 41  ? -5.670  13.994   19.118  1.00 67.26 41  A 1 
ATOM 344  C C     . GLY A 1 41  ? -6.442  13.471   17.896  1.00 68.68 41  A 1 
ATOM 345  O O     . GLY A 1 41  ? -7.639  13.767   17.776  1.00 63.22 41  A 1 
ATOM 346  N N     . CYS A 1 42  ? -5.840  12.651   17.073  1.00 70.21 42  A 1 
ATOM 347  C CA    . CYS A 1 42  ? -6.539  12.025   15.957  1.00 70.14 42  A 1 
ATOM 348  C C     . CYS A 1 42  ? -7.136  10.675   16.374  1.00 69.53 42  A 1 
ATOM 349  O O     . CYS A 1 42  ? -6.449  9.662    16.438  1.00 65.63 42  A 1 
ATOM 350  C CB    . CYS A 1 42  ? -5.604  11.894   14.755  1.00 68.04 42  A 1 
ATOM 351  S SG    . CYS A 1 42  ? -6.530  11.352   13.287  1.00 62.70 42  A 1 
ATOM 352  N N     . LYS A 1 43  ? -8.450  10.643   16.576  1.00 70.41 43  A 1 
ATOM 353  C CA    . LYS A 1 43  ? -9.182  9.415    16.951  1.00 69.90 43  A 1 
ATOM 354  C C     . LYS A 1 43  ? -9.611  8.568    15.747  1.00 70.72 43  A 1 
ATOM 355  O O     . LYS A 1 43  ? -10.529 7.752    15.858  1.00 65.93 43  A 1 
ATOM 356  C CB    . LYS A 1 43  ? -10.377 9.765    17.845  1.00 65.81 43  A 1 
ATOM 357  C CG    . LYS A 1 43  ? -9.958  10.444   19.149  1.00 58.41 43  A 1 
ATOM 358  C CD    . LYS A 1 43  ? -11.172 10.632   20.072  1.00 52.53 43  A 1 
ATOM 359  C CE    . LYS A 1 43  ? -10.733 11.298   21.364  1.00 44.45 43  A 1 
ATOM 360  N NZ    . LYS A 1 43  ? -11.859 11.462   22.318  1.00 38.43 43  A 1 
ATOM 361  N N     . ARG A 1 44  ? -9.034  8.780    14.577  1.00 70.55 44  A 1 
ATOM 362  C CA    . ARG A 1 44  ? -9.411  7.999    13.408  1.00 69.73 44  A 1 
ATOM 363  C C     . ARG A 1 44  ? -8.712  6.646    13.433  1.00 69.67 44  A 1 
ATOM 364  O O     . ARG A 1 44  ? -7.504  6.576    13.623  1.00 66.56 44  A 1 
ATOM 365  C CB    . ARG A 1 44  ? -9.152  8.743    12.089  1.00 66.89 44  A 1 
ATOM 366  C CG    . ARG A 1 44  ? -9.908  10.074   12.010  1.00 62.57 44  A 1 
ATOM 367  C CD    . ARG A 1 44  ? -9.891  10.658   10.592  1.00 60.59 44  A 1 
ATOM 368  N NE    . ARG A 1 44  ? -11.091 10.285   9.813   1.00 55.92 44  A 1 
ATOM 369  C CZ    . ARG A 1 44  ? -11.339 10.625   8.548   1.00 51.10 44  A 1 
ATOM 370  N NH1   . ARG A 1 44  ? -10.458 11.261   7.833   1.00 48.92 44  A 1 
ATOM 371  N NH2   . ARG A 1 44  ? -12.497 10.345   8.001   1.00 47.54 44  A 1 
ATOM 372  N N     . ALA A 1 45  ? -9.500  5.612    13.174  1.00 73.88 45  A 1 
ATOM 373  C CA    . ALA A 1 45  ? -9.009  4.252    13.048  1.00 73.75 45  A 1 
ATOM 374  C C     . ALA A 1 45  ? -9.444  3.661    11.700  1.00 73.90 45  A 1 
ATOM 375  O O     . ALA A 1 45  ? -10.495 4.031    11.150  1.00 71.42 45  A 1 
ATOM 376  C CB    . ALA A 1 45  ? -9.493  3.429    14.243  1.00 71.90 45  A 1 
ATOM 377  N N     . PHE A 1 46  ? -8.653  2.744    11.194  1.00 75.09 46  A 1 
ATOM 378  C CA    . PHE A 1 46  ? -8.811  2.143    9.882   1.00 73.54 46  A 1 
ATOM 379  C C     . PHE A 1 46  ? -8.710  0.624    9.962   1.00 73.97 46  A 1 
ATOM 380  O O     . PHE A 1 46  ? -8.006  0.072    10.801  1.00 71.14 46  A 1 
ATOM 381  C CB    . PHE A 1 46  ? -7.760  2.718    8.917   1.00 71.49 46  A 1 
ATOM 382  C CG    . PHE A 1 46  ? -7.815  4.221    8.783   1.00 69.69 46  A 1 
ATOM 383  C CD1   . PHE A 1 46  ? -8.606  4.824    7.788   1.00 65.30 46  A 1 
ATOM 384  C CD2   . PHE A 1 46  ? -7.092  5.041    9.672   1.00 64.64 46  A 1 
ATOM 385  C CE1   . PHE A 1 46  ? -8.678  6.208    7.683   1.00 61.84 46  A 1 
ATOM 386  C CE2   . PHE A 1 46  ? -7.160  6.428    9.574   1.00 62.14 46  A 1 
ATOM 387  C CZ    . PHE A 1 46  ? -7.958  7.027    8.576   1.00 64.67 46  A 1 
ATOM 388  N N     . SER A 1 47  ? -9.420  -0.037   9.067   1.00 70.58 47  A 1 
ATOM 389  C CA    . SER A 1 47  ? -9.377  -1.496   8.966   1.00 68.50 47  A 1 
ATOM 390  C C     . SER A 1 47  ? -8.197  -2.019   8.140   1.00 68.18 47  A 1 
ATOM 391  O O     . SER A 1 47  ? -7.941  -3.222   8.119   1.00 65.89 47  A 1 
ATOM 392  C CB    . SER A 1 47  ? -10.701 -2.009   8.382   1.00 66.95 47  A 1 
ATOM 393  O OG    . SER A 1 47  ? -10.975 -1.386   7.150   1.00 61.00 47  A 1 
ATOM 394  N N     . ILE A 1 48  ? -7.512  -1.145   7.453   1.00 70.78 48  A 1 
ATOM 395  C CA    . ILE A 1 48  ? -6.433  -1.498   6.534   1.00 69.97 48  A 1 
ATOM 396  C C     . ILE A 1 48  ? -5.233  -0.596   6.797   1.00 70.36 48  A 1 
ATOM 397  O O     . ILE A 1 48  ? -5.350  0.628    6.686   1.00 67.71 48  A 1 
ATOM 398  C CB    . ILE A 1 48  ? -6.897  -1.388   5.065   1.00 67.33 48  A 1 
ATOM 399  C CG1   . ILE A 1 48  ? -8.127  -2.281   4.799   1.00 61.67 48  A 1 
ATOM 400  C CG2   . ILE A 1 48  ? -5.751  -1.749   4.109   1.00 60.03 48  A 1 
ATOM 401  C CD1   . ILE A 1 48  ? -8.766  -2.063   3.429   1.00 56.18 48  A 1 
ATOM 402  N N     . GLN A 1 49  ? -4.100  -1.203   7.046   1.00 69.64 49  A 1 
ATOM 403  C CA    . GLN A 1 49  ? -2.859  -0.480   7.336   1.00 69.64 49  A 1 
ATOM 404  C C     . GLN A 1 49  ? -2.492  0.537    6.245   1.00 70.27 49  A 1 
ATOM 405  O O     . GLN A 1 49  ? -2.143  1.672    6.556   1.00 67.51 49  A 1 
ATOM 406  C CB    . GLN A 1 49  ? -1.733  -1.510   7.504   1.00 68.15 49  A 1 
ATOM 407  C CG    . GLN A 1 49  ? -0.446  -0.866   8.026   1.00 62.94 49  A 1 
ATOM 408  C CD    . GLN A 1 49  ? 0.686   -1.889   8.162   1.00 60.01 49  A 1 
ATOM 409  O OE1   . GLN A 1 49  ? 0.609   -3.003   7.689   1.00 55.63 49  A 1 
ATOM 410  N NE2   . GLN A 1 49  ? 1.784   -1.524   8.793   1.00 53.97 49  A 1 
ATOM 411  N N     . GLY A 1 50  ? -2.628  0.185    4.979   1.00 68.09 50  A 1 
ATOM 412  C CA    . GLY A 1 50  ? -2.335  1.102    3.875   1.00 66.37 50  A 1 
ATOM 413  C C     . GLY A 1 50  ? -3.195  2.369    3.873   1.00 67.46 50  A 1 
ATOM 414  O O     . GLY A 1 50  ? -2.718  3.437    3.494   1.00 65.18 50  A 1 
ATOM 415  N N     . ASN A 1 51  ? -4.434  2.277    4.345   1.00 67.57 51  A 1 
ATOM 416  C CA    . ASN A 1 51  ? -5.307  3.444    4.477   1.00 67.22 51  A 1 
ATOM 417  C C     . ASN A 1 51  ? -4.896  4.318    5.668   1.00 67.30 51  A 1 
ATOM 418  O O     . ASN A 1 51  ? -4.978  5.536    5.570   1.00 65.76 51  A 1 
ATOM 419  C CB    . ASN A 1 51  ? -6.772  2.996    4.614   1.00 65.40 51  A 1 
ATOM 420  C CG    . ASN A 1 51  ? -7.368  2.429    3.340   1.00 62.60 51  A 1 
ATOM 421  O OD1   . ASN A 1 51  ? -6.846  2.527    2.245   1.00 57.52 51  A 1 
ATOM 422  N ND2   . ASN A 1 51  ? -8.540  1.816    3.464   1.00 56.75 51  A 1 
ATOM 423  N N     . MET A 1 52  ? -4.446  3.712    6.748   1.00 70.40 52  A 1 
ATOM 424  C CA    . MET A 1 52  ? -3.900  4.446    7.887   1.00 71.68 52  A 1 
ATOM 425  C C     . MET A 1 52  ? -2.634  5.211    7.487   1.00 71.81 52  A 1 
ATOM 426  O O     . MET A 1 52  ? -2.585  6.424    7.661   1.00 72.09 52  A 1 
ATOM 427  C CB    . MET A 1 52  ? -3.597  3.482    9.039   1.00 72.75 52  A 1 
ATOM 428  C CG    . MET A 1 52  ? -3.051  4.186    10.274  1.00 69.54 52  A 1 
ATOM 429  S SD    . MET A 1 52  ? -2.145  3.098    11.403  1.00 67.54 52  A 1 
ATOM 430  C CE    . MET A 1 52  ? -0.633  2.800    10.471  1.00 58.81 52  A 1 
ATOM 431  N N     . THR A 1 53  ? -1.676  4.545    6.892   1.00 72.85 53  A 1 
ATOM 432  C CA    . THR A 1 53  ? -0.428  5.175    6.438   1.00 71.68 53  A 1 
ATOM 433  C C     . THR A 1 53  ? -0.702  6.327    5.471   1.00 71.38 53  A 1 
ATOM 434  O O     . THR A 1 53  ? -0.117  7.395    5.607   1.00 69.38 53  A 1 
ATOM 435  C CB    . THR A 1 53  ? 0.482   4.156    5.739   1.00 70.17 53  A 1 
ATOM 436  O OG1   . THR A 1 53  ? 0.667   3.027    6.546   1.00 63.85 53  A 1 
ATOM 437  C CG2   . THR A 1 53  ? 1.868   4.731    5.446   1.00 62.12 53  A 1 
ATOM 438  N N     . ARG A 1 54  ? -1.622  6.137    4.562   1.00 69.31 54  A 1 
ATOM 439  C CA    . ARG A 1 54  ? -2.030  7.204    3.659   1.00 67.77 54  A 1 
ATOM 440  C C     . ARG A 1 54  ? -2.662  8.379    4.396   1.00 67.52 54  A 1 
ATOM 441  O O     . ARG A 1 54  ? -2.346  9.520    4.088   1.00 65.75 54  A 1 
ATOM 442  C CB    . ARG A 1 54  ? -2.992  6.625    2.608   1.00 65.23 54  A 1 
ATOM 443  C CG    . ARG A 1 54  ? -3.416  7.733    1.638   1.00 59.93 54  A 1 
ATOM 444  C CD    . ARG A 1 54  ? -4.385  7.227    0.592   1.00 56.91 54  A 1 
ATOM 445  N NE    . ARG A 1 54  ? -4.832  8.367    -0.186  1.00 52.95 54  A 1 
ATOM 446  C CZ    . ARG A 1 54  ? -5.889  8.438    -0.960  1.00 48.63 54  A 1 
ATOM 447  N NH1   . ARG A 1 54  ? -6.629  7.387    -1.212  1.00 47.31 54  A 1 
ATOM 448  N NH2   . ARG A 1 54  ? -6.205  9.574    -1.479  1.00 45.92 54  A 1 
ATOM 449  N N     . HIS A 1 55  ? -3.528  8.110    5.350   1.00 71.25 55  A 1 
ATOM 450  C CA    . HIS A 1 55  ? -4.156  9.150    6.154   1.00 70.99 55  A 1 
ATOM 451  C C     . HIS A 1 55  ? -3.120  9.957    6.935   1.00 70.24 55  A 1 
ATOM 452  O O     . HIS A 1 55  ? -3.199  11.179   6.938   1.00 70.26 55  A 1 
ATOM 453  C CB    . HIS A 1 55  ? -5.185  8.512    7.087   1.00 73.20 55  A 1 
ATOM 454  C CG    . HIS A 1 55  ? -5.638  9.425    8.192   1.00 73.65 55  A 1 
ATOM 455  N ND1   . HIS A 1 55  ? -6.529  10.478   8.070   1.00 68.56 55  A 1 
ATOM 456  C CD2   . HIS A 1 55  ? -5.208  9.405    9.491   1.00 70.33 55  A 1 
ATOM 457  C CE1   . HIS A 1 55  ? -6.626  11.072   9.264   1.00 71.44 55  A 1 
ATOM 458  N NE2   . HIS A 1 55  ? -5.841  10.429   10.145  1.00 70.60 55  A 1 
ATOM 459  N N     . VAL A 1 56  ? -2.150  9.307    7.546   1.00 74.49 56  A 1 
ATOM 460  C CA    . VAL A 1 56  ? -1.062  9.990    8.256   1.00 73.17 56  A 1 
ATOM 461  C C     . VAL A 1 56  ? -0.306  10.910   7.297   1.00 71.48 56  A 1 
ATOM 462  O O     . VAL A 1 56  ? -0.179  12.096   7.578   1.00 69.36 56  A 1 
ATOM 463  C CB    . VAL A 1 56  ? -0.116  8.976    8.924   1.00 73.06 56  A 1 
ATOM 464  C CG1   . VAL A 1 56  ? 1.098   9.648    9.557   1.00 66.57 56  A 1 
ATOM 465  C CG2   . VAL A 1 56  ? -0.853  8.214    10.032  1.00 67.96 56  A 1 
ATOM 466  N N     . ASN A 1 57  ? 0.086   10.411   6.154   1.00 73.33 57  A 1 
ATOM 467  C CA    . ASN A 1 57  ? 0.839   11.193   5.176   1.00 70.35 57  A 1 
ATOM 468  C C     . ASN A 1 57  ? 0.023   12.371   4.606   1.00 67.65 57  A 1 
ATOM 469  O O     . ASN A 1 57  ? 0.562   13.459   4.434   1.00 64.71 57  A 1 
ATOM 470  C CB    . ASN A 1 57  ? 1.300   10.271   4.040   1.00 69.26 57  A 1 
ATOM 471  C CG    . ASN A 1 57  ? 2.318   9.227    4.468   1.00 65.46 57  A 1 
ATOM 472  O OD1   . ASN A 1 57  ? 2.785   9.147    5.577   1.00 59.88 57  A 1 
ATOM 473  N ND2   . ASN A 1 57  ? 2.692   8.360    3.554   1.00 60.49 57  A 1 
ATOM 474  N N     . GLU A 1 58  ? -1.247  12.169   4.307   1.00 68.94 58  A 1 
ATOM 475  C CA    . GLU A 1 58  ? -2.071  13.207   3.675   1.00 66.32 58  A 1 
ATOM 476  C C     . GLU A 1 58  ? -2.635  14.225   4.674   1.00 64.70 58  A 1 
ATOM 477  O O     . GLU A 1 58  ? -2.755  15.399   4.340   1.00 60.66 58  A 1 
ATOM 478  C CB    . GLU A 1 58  ? -3.224  12.566   2.869   1.00 62.77 58  A 1 
ATOM 479  C CG    . GLU A 1 58  ? -2.754  11.884   1.578   1.00 57.01 58  A 1 
ATOM 480  C CD    . GLU A 1 58  ? -3.882  11.227   0.751   1.00 52.65 58  A 1 
ATOM 481  O OE1   . GLU A 1 58  ? -3.586  10.648   -0.325  1.00 47.95 58  A 1 
ATOM 482  O OE2   . GLU A 1 58  ? -5.059  11.215   1.152   1.00 48.35 58  A 1 
ATOM 483  N N     . MET A 1 59  ? -2.985  13.800   5.888   1.00 69.74 59  A 1 
ATOM 484  C CA    . MET A 1 59  ? -3.682  14.658   6.847   1.00 66.31 59  A 1 
ATOM 485  C C     . MET A 1 59  ? -2.771  15.270   7.902   1.00 65.35 59  A 1 
ATOM 486  O O     . MET A 1 59  ? -3.108  16.329   8.434   1.00 60.75 59  A 1 
ATOM 487  C CB    . MET A 1 59  ? -4.809  13.876   7.542   1.00 63.20 59  A 1 
ATOM 488  C CG    . MET A 1 59  ? -5.878  13.350   6.583   1.00 57.99 59  A 1 
ATOM 489  S SD    . MET A 1 59  ? -6.849  14.617   5.703   1.00 53.57 59  A 1 
ATOM 490  C CE    . MET A 1 59  ? -7.634  15.473   7.081   1.00 48.11 59  A 1 
ATOM 491  N N     . HIS A 1 60  ? -1.664  14.617   8.228   1.00 69.09 60  A 1 
ATOM 492  C CA    . HIS A 1 60  ? -0.782  15.055   9.298   1.00 67.20 60  A 1 
ATOM 493  C C     . HIS A 1 60  ? 0.546   15.613   8.787   1.00 65.44 60  A 1 
ATOM 494  O O     . HIS A 1 60  ? 0.958   16.683   9.243   1.00 60.65 60  A 1 
ATOM 495  C CB    . HIS A 1 60  ? -0.597  13.926   10.318  1.00 66.28 60  A 1 
ATOM 496  C CG    . HIS A 1 60  ? -1.876  13.506   10.969  1.00 67.44 60  A 1 
ATOM 497  N ND1   . HIS A 1 60  ? -2.764  14.335   11.628  1.00 61.12 60  A 1 
ATOM 498  C CD2   . HIS A 1 60  ? -2.401  12.247   11.025  1.00 61.53 60  A 1 
ATOM 499  C CE1   . HIS A 1 60  ? -3.777  13.602   12.077  1.00 63.36 60  A 1 
ATOM 500  N NE2   . HIS A 1 60  ? -3.590  12.320   11.718  1.00 63.93 60  A 1 
ATOM 501  N N     . ASP A 1 61  ? 1.163   14.970   7.810   1.00 65.34 61  A 1 
ATOM 502  C CA    . ASP A 1 61  ? 2.425   15.481   7.267   1.00 62.39 61  A 1 
ATOM 503  C C     . ASP A 1 61  ? 2.229   16.790   6.486   1.00 59.91 61  A 1 
ATOM 504  O O     . ASP A 1 61  ? 3.061   17.687   6.574   1.00 54.06 61  A 1 
ATOM 505  C CB    . ASP A 1 61  ? 3.117   14.438   6.377   1.00 57.67 61  A 1 
ATOM 506  C CG    . ASP A 1 61  ? 3.704   13.248   7.118   1.00 52.56 61  A 1 
ATOM 507  O OD1   . ASP A 1 61  ? 3.860   13.327   8.359   1.00 48.29 61  A 1 
ATOM 508  O OD2   . ASP A 1 61  ? 4.015   12.252   6.430   1.00 47.05 61  A 1 
ATOM 509  N N     . GLN A 1 62  ? 1.109   16.944   5.790   1.00 55.94 62  A 1 
ATOM 510  C CA    . GLN A 1 62  ? 0.819   18.177   5.043   1.00 53.89 62  A 1 
ATOM 511  C C     . GLN A 1 62  ? 0.720   19.418   5.936   1.00 53.42 62  A 1 
ATOM 512  O O     . GLN A 1 62  ? 1.014   20.516   5.480   1.00 47.66 62  A 1 
ATOM 513  C CB    . GLN A 1 62  ? -0.500  18.044   4.267   1.00 48.40 62  A 1 
ATOM 514  C CG    . GLN A 1 62  ? -0.328  17.309   2.946   1.00 44.32 62  A 1 
ATOM 515  C CD    . GLN A 1 62  ? -1.572  17.381   2.064   1.00 40.81 62  A 1 
ATOM 516  O OE1   . GLN A 1 62  ? -2.645  17.788   2.461   1.00 37.68 62  A 1 
ATOM 517  N NE2   . GLN A 1 62  ? -1.448  17.005   0.804   1.00 35.72 62  A 1 
ATOM 518  N N     . HIS A 1 63  ? 0.319   19.249   7.185   1.00 49.93 63  A 1 
ATOM 519  C CA    . HIS A 1 63  ? 0.253   20.366   8.119   1.00 48.68 63  A 1 
ATOM 520  C C     . HIS A 1 63  ? 1.609   20.715   8.736   1.00 47.97 63  A 1 
ATOM 521  O O     . HIS A 1 63  ? 1.807   21.861   9.151   1.00 44.17 63  A 1 
ATOM 522  C CB    . HIS A 1 63  ? -0.781  20.062   9.206   1.00 44.74 63  A 1 
ATOM 523  C CG    . HIS A 1 63  ? -2.185  20.308   8.744   1.00 41.88 63  A 1 
ATOM 524  N ND1   . HIS A 1 63  ? -2.689  21.511   8.316   1.00 39.36 63  A 1 
ATOM 525  C CD2   . HIS A 1 63  ? -3.229  19.413   8.683   1.00 37.15 63  A 1 
ATOM 526  C CE1   . HIS A 1 63  ? -3.979  21.351   8.010   1.00 35.24 63  A 1 
ATOM 527  N NE2   . HIS A 1 63  ? -4.345  20.083   8.224   1.00 35.18 63  A 1 
ATOM 528  N N     . ALA A 1 64  ? 2.510   19.746   8.825   1.00 44.06 64  A 1 
ATOM 529  C CA    . ALA A 1 64  ? 3.793   19.937   9.474   1.00 43.80 64  A 1 
ATOM 530  C C     . ALA A 1 64  ? 4.854   20.530   8.532   1.00 43.80 64  A 1 
ATOM 531  O O     . ALA A 1 64  ? 5.410   21.593   8.804   1.00 41.30 64  A 1 
ATOM 532  C CB    . ALA A 1 64  ? 4.246   18.603   10.072  1.00 40.55 64  A 1 
ATOM 533  N N     . SER A 1 65  ? 5.145   19.847   7.446   1.00 43.29 65  A 1 
ATOM 534  C CA    . SER A 1 65  ? 6.121   20.320   6.476   1.00 43.40 65  A 1 
ATOM 535  C C     . SER A 1 65  ? 5.402   20.955   5.288   1.00 43.83 65  A 1 
ATOM 536  O O     . SER A 1 65  ? 4.470   20.356   4.765   1.00 41.07 65  A 1 
ATOM 537  C CB    . SER A 1 65  ? 7.062   19.194   6.017   1.00 40.02 65  A 1 
ATOM 538  O OG    . SER A 1 65  ? 6.362   18.142   5.403   1.00 36.33 65  A 1 
ATOM 539  N N     . PRO A 1 66  ? 5.842   22.133   4.825   1.00 39.77 66  A 1 
ATOM 540  C CA    . PRO A 1 66  ? 5.430   22.600   3.516   1.00 39.72 66  A 1 
ATOM 541  C C     . PRO A 1 66  ? 5.710   21.479   2.520   1.00 40.67 66  A 1 
ATOM 542  O O     . PRO A 1 66  ? 6.782   20.875   2.581   1.00 38.45 66  A 1 
ATOM 543  C CB    . PRO A 1 66  ? 6.251   23.867   3.248   1.00 35.84 66  A 1 
ATOM 544  C CG    . PRO A 1 66  ? 7.490   23.702   4.126   1.00 34.52 66  A 1 
ATOM 545  C CD    . PRO A 1 66  ? 6.970   22.913   5.319   1.00 36.82 66  A 1 
ATOM 546  N N     . GLU A 1 67  ? 4.763   21.184   1.664   1.00 41.84 67  A 1 
ATOM 547  C CA    . GLU A 1 67  ? 4.929   20.147   0.646   1.00 42.36 67  A 1 
ATOM 548  C C     . GLU A 1 67  ? 6.240   20.407   -0.082  1.00 42.65 67  A 1 
ATOM 549  O O     . GLU A 1 67  ? 6.365   21.375   -0.840  1.00 39.85 67  A 1 
ATOM 550  C CB    . GLU A 1 67  ? 3.776   20.144   -0.365  1.00 39.67 67  A 1 
ATOM 551  C CG    . GLU A 1 67  ? 2.483   19.518   0.156   1.00 35.99 67  A 1 
ATOM 552  C CD    . GLU A 1 67  ? 1.437   19.334   -0.959  1.00 33.30 67  A 1 
ATOM 553  O OE1   . GLU A 1 67  ? 0.616   18.397   -0.834  1.00 30.25 67  A 1 
ATOM 554  O OE2   . GLU A 1 67  ? 1.471   20.099   -1.944  1.00 30.06 67  A 1 
ATOM 555  N N     . ALA A 1 68  ? 7.232   19.572   0.203   1.00 40.12 68  A 1 
ATOM 556  C CA    . ALA A 1 68  ? 8.481   19.646   -0.516  1.00 40.65 68  A 1 
ATOM 557  C C     . ALA A 1 68  ? 8.115   19.498   -1.987  1.00 41.56 68  A 1 
ATOM 558  O O     . ALA A 1 68  ? 7.484   18.517   -2.376  1.00 39.31 68  A 1 
ATOM 559  C CB    . ALA A 1 68  ? 9.425   18.544   -0.024  1.00 37.69 68  A 1 
ATOM 560  N N     . SER A 1 69  ? 8.446   20.511   -2.768  1.00 39.36 69  A 1 
ATOM 561  C CA    . SER A 1 69  ? 8.113   20.580   -4.190  1.00 39.11 69  A 1 
ATOM 562  C C     . SER A 1 69  ? 8.752   19.391   -4.897  1.00 40.23 69  A 1 
ATOM 563  O O     . SER A 1 69  ? 9.902   19.458   -5.324  1.00 37.52 69  A 1 
ATOM 564  C CB    . SER A 1 69  ? 8.602   21.922   -4.769  1.00 35.67 69  A 1 
ATOM 565  O OG    . SER A 1 69  ? 9.985   22.092   -4.556  1.00 32.67 69  A 1 
ATOM 566  N N     . LEU A 1 70  ? 8.023   18.297   -4.966  1.00 45.64 70  A 1 
ATOM 567  C CA    . LEU A 1 70  ? 8.498   17.112   -5.654  1.00 46.67 70  A 1 
ATOM 568  C C     . LEU A 1 70  ? 8.716   17.505   -7.118  1.00 47.45 70  A 1 
ATOM 569  O O     . LEU A 1 70  ? 7.752   17.886   -7.785  1.00 44.57 70  A 1 
ATOM 570  C CB    . LEU A 1 70  ? 7.483   15.969   -5.499  1.00 43.17 70  A 1 
ATOM 571  C CG    . LEU A 1 70  ? 7.646   15.182   -4.188  1.00 39.70 70  A 1 
ATOM 572  C CD1   . LEU A 1 70  ? 6.373   14.385   -3.899  1.00 36.53 70  A 1 
ATOM 573  C CD2   . LEU A 1 70  ? 8.810   14.194   -4.273  1.00 36.12 70  A 1 
ATOM 574  N N     . PRO A 1 71  ? 9.937   17.454   -7.593  1.00 44.71 71  A 1 
ATOM 575  C CA    . PRO A 1 71  ? 10.314  18.204   -8.783  1.00 45.02 71  A 1 
ATOM 576  C C     . PRO A 1 71  ? 9.628   17.711   -10.052 1.00 46.40 71  A 1 
ATOM 577  O O     . PRO A 1 71  ? 9.160   18.504   -10.866 1.00 44.11 71  A 1 
ATOM 578  C CB    . PRO A 1 71  ? 11.845  18.085   -8.857  1.00 41.42 71  A 1 
ATOM 579  C CG    . PRO A 1 71  ? 12.163  16.827   -8.047  1.00 39.97 71  A 1 
ATOM 580  C CD    . PRO A 1 71  ? 11.086  16.840   -6.969  1.00 41.46 71  A 1 
ATOM 581  N N     . LYS A 1 72  ? 9.545   16.389   -10.231 1.00 53.13 72  A 1 
ATOM 582  C CA    . LYS A 1 72  ? 8.949   15.794   -11.419 1.00 53.70 72  A 1 
ATOM 583  C C     . LYS A 1 72  ? 7.478   15.481   -11.170 1.00 56.64 72  A 1 
ATOM 584  O O     . LYS A 1 72  ? 7.114   14.365   -10.802 1.00 53.63 72  A 1 
ATOM 585  C CB    . LYS A 1 72  ? 9.756   14.582   -11.893 1.00 49.18 72  A 1 
ATOM 586  C CG    . LYS A 1 72  ? 11.108  15.021   -12.481 1.00 43.54 72  A 1 
ATOM 587  C CD    . LYS A 1 72  ? 11.859  13.820   -13.071 1.00 39.75 72  A 1 
ATOM 588  C CE    . LYS A 1 72  ? 13.183  14.294   -13.671 1.00 34.68 72  A 1 
ATOM 589  N NZ    . LYS A 1 72  ? 13.957  13.187   -14.274 1.00 31.37 72  A 1 
ATOM 590  N N     . GLN A 1 73  ? 6.655   16.476   -11.412 1.00 64.27 73  A 1 
ATOM 591  C CA    . GLN A 1 73  ? 5.217   16.357   -11.381 1.00 65.68 73  A 1 
ATOM 592  C C     . GLN A 1 73  ? 4.678   16.273   -12.809 1.00 68.17 73  A 1 
ATOM 593  O O     . GLN A 1 73  ? 5.060   17.052   -13.675 1.00 64.84 73  A 1 
ATOM 594  C CB    . GLN A 1 73  ? 4.625   17.529   -10.592 1.00 61.03 73  A 1 
ATOM 595  C CG    . GLN A 1 73  ? 4.990   17.444   -9.105  1.00 55.81 73  A 1 
ATOM 596  C CD    . GLN A 1 73  ? 4.310   18.536   -8.278  1.00 52.20 73  A 1 
ATOM 597  O OE1   . GLN A 1 73  ? 3.621   19.404   -8.787  1.00 47.77 73  A 1 
ATOM 598  N NE2   . GLN A 1 73  ? 4.458   18.515   -6.979  1.00 45.27 73  A 1 
ATOM 599  N N     . TYR A 1 74  ? 3.803   15.314   -13.020 1.00 70.24 74  A 1 
ATOM 600  C CA    . TYR A 1 74  ? 3.120   15.146   -14.290 1.00 70.38 74  A 1 
ATOM 601  C C     . TYR A 1 74  ? 1.791   15.894   -14.219 1.00 70.81 74  A 1 
ATOM 602  O O     . TYR A 1 74  ? 0.885   15.471   -13.502 1.00 68.28 74  A 1 
ATOM 603  C CB    . TYR A 1 74  ? 2.940   13.657   -14.584 1.00 68.68 74  A 1 
ATOM 604  C CG    . TYR A 1 74  ? 4.235   12.900   -14.734 1.00 66.74 74  A 1 
ATOM 605  C CD1   . TYR A 1 74  ? 4.847   12.778   -15.996 1.00 62.18 74  A 1 
ATOM 606  C CD2   . TYR A 1 74  ? 4.859   12.332   -13.604 1.00 61.76 74  A 1 
ATOM 607  C CE1   . TYR A 1 74  ? 6.051   12.077   -16.133 1.00 59.70 74  A 1 
ATOM 608  C CE2   . TYR A 1 74  ? 6.070   11.642   -13.730 1.00 60.22 74  A 1 
ATOM 609  C CZ    . TYR A 1 74  ? 6.667   11.512   -15.002 1.00 61.24 74  A 1 
ATOM 610  O OH    . TYR A 1 74  ? 7.854   10.832   -15.133 1.00 59.42 74  A 1 
ATOM 611  N N     . VAL A 1 75  ? 1.712   16.994   -14.939 1.00 76.88 75  A 1 
ATOM 612  C CA    . VAL A 1 75  ? 0.544   17.871   -14.946 1.00 76.00 75  A 1 
ATOM 613  C C     . VAL A 1 75  ? -0.366  17.490   -16.111 1.00 75.07 75  A 1 
ATOM 614  O O     . VAL A 1 75  ? 0.108   17.268   -17.216 1.00 72.23 75  A 1 
ATOM 615  C CB    . VAL A 1 75  ? 0.953   19.353   -15.011 1.00 73.34 75  A 1 
ATOM 616  C CG1   . VAL A 1 75  ? -0.261  20.267   -14.830 1.00 64.98 75  A 1 
ATOM 617  C CG2   . VAL A 1 75  ? 1.972   19.695   -13.924 1.00 65.86 75  A 1 
ATOM 618  N N     . CYS A 1 76  ? -1.650  17.411   -15.840 1.00 74.84 76  A 1 
ATOM 619  C CA    . CYS A 1 76  ? -2.647  17.205   -16.881 1.00 73.64 76  A 1 
ATOM 620  C C     . CYS A 1 76  ? -2.705  18.437   -17.796 1.00 71.70 76  A 1 
ATOM 621  O O     . CYS A 1 76  ? -2.850  19.555   -17.304 1.00 68.28 76  A 1 
ATOM 622  C CB    . CYS A 1 76  ? -4.004  16.930   -16.235 1.00 72.31 76  A 1 
ATOM 623  S SG    . CYS A 1 76  ? -5.250  16.567   -17.498 1.00 68.50 76  A 1 
ATOM 624  N N     . ALA A 1 77  ? -2.590  18.208   -19.092 1.00 72.36 77  A 1 
ATOM 625  C CA    . ALA A 1 77  ? -2.642  19.263   -20.097 1.00 70.19 77  A 1 
ATOM 626  C C     . ALA A 1 77  ? -4.073  19.684   -20.457 1.00 69.45 77  A 1 
ATOM 627  O O     . ALA A 1 77  ? -4.258  20.666   -21.172 1.00 64.57 77  A 1 
ATOM 628  C CB    . ALA A 1 77  ? -1.857  18.789   -21.326 1.00 66.37 77  A 1 
ATOM 629  N N     . GLU A 1 78  ? -5.067  18.959   -19.961 1.00 70.78 78  A 1 
ATOM 630  C CA    . GLU A 1 78  ? -6.462  19.234   -20.260 1.00 70.12 78  A 1 
ATOM 631  C C     . GLU A 1 78  ? -6.876  20.614   -19.738 1.00 67.93 78  A 1 
ATOM 632  O O     . GLU A 1 78  ? -6.652  20.932   -18.566 1.00 64.02 78  A 1 
ATOM 633  C CB    . GLU A 1 78  ? -7.347  18.139   -19.655 1.00 67.69 78  A 1 
ATOM 634  C CG    . GLU A 1 78  ? -8.743  18.091   -20.296 1.00 61.71 78  A 1 
ATOM 635  C CD    . GLU A 1 78  ? -8.719  17.657   -21.764 1.00 58.37 78  A 1 
ATOM 636  O OE1   . GLU A 1 78  ? -9.693  17.974   -22.469 1.00 52.74 78  A 1 
ATOM 637  O OE2   . GLU A 1 78  ? -7.732  17.023   -22.176 1.00 53.67 78  A 1 
ATOM 638  N N     . PRO A 1 79  ? -7.480  21.454   -20.581 1.00 65.66 79  A 1 
ATOM 639  C CA    . PRO A 1 79  ? -7.881  22.796   -20.195 1.00 63.67 79  A 1 
ATOM 640  C C     . PRO A 1 79  ? -8.776  22.804   -18.957 1.00 62.09 79  A 1 
ATOM 641  O O     . PRO A 1 79  ? -9.732  22.054   -18.847 1.00 57.49 79  A 1 
ATOM 642  C CB    . PRO A 1 79  ? -8.606  23.367   -21.423 1.00 62.19 79  A 1 
ATOM 643  C CG    . PRO A 1 79  ? -7.994  22.600   -22.581 1.00 62.14 79  A 1 
ATOM 644  C CD    . PRO A 1 79  ? -7.730  21.224   -21.986 1.00 64.76 79  A 1 
ATOM 645  N N     . GLY A 1 80  ? -8.423  23.658   -18.003 1.00 64.43 80  A 1 
ATOM 646  C CA    . GLY A 1 80  ? -9.176  23.804   -16.766 1.00 62.54 80  A 1 
ATOM 647  C C     . GLY A 1 80  ? -8.995  22.686   -15.735 1.00 62.93 80  A 1 
ATOM 648  O O     . GLY A 1 80  ? -9.502  22.815   -14.622 1.00 58.34 80  A 1 
ATOM 649  N N     . CYS A 1 81  ? -8.249  21.629   -16.052 1.00 70.67 81  A 1 
ATOM 650  C CA    . CYS A 1 81  ? -8.003  20.548   -15.104 1.00 69.27 81  A 1 
ATOM 651  C C     . CYS A 1 81  ? -6.789  20.823   -14.218 1.00 67.59 81  A 1 
ATOM 652  O O     . CYS A 1 81  ? -6.915  20.871   -12.994 1.00 62.40 81  A 1 
ATOM 653  C CB    . CYS A 1 81  ? -7.887  19.210   -15.855 1.00 67.51 81  A 1 
ATOM 654  S SG    . CYS A 1 81  ? -7.745  17.867   -14.652 1.00 63.27 81  A 1 
ATOM 655  N N     . GLY A 1 82  ? -5.614  20.943   -14.826 1.00 70.39 82  A 1 
ATOM 656  C CA    . GLY A 1 82  ? -4.364  21.229   -14.124 1.00 69.34 82  A 1 
ATOM 657  C C     . GLY A 1 82  ? -3.958  20.233   -13.034 1.00 70.20 82  A 1 
ATOM 658  O O     . GLY A 1 82  ? -3.072  20.538   -12.231 1.00 65.13 82  A 1 
ATOM 659  N N     . LYS A 1 83  ? -4.583  19.059   -12.962 1.00 69.12 83  A 1 
ATOM 660  C CA    . LYS A 1 83  ? -4.286  18.078   -11.919 1.00 69.12 83  A 1 
ATOM 661  C C     . LYS A 1 83  ? -2.864  17.552   -12.054 1.00 68.74 83  A 1 
ATOM 662  O O     . LYS A 1 83  ? -2.381  17.297   -13.159 1.00 66.67 83  A 1 
ATOM 663  C CB    . LYS A 1 83  ? -5.284  16.919   -11.930 1.00 66.48 83  A 1 
ATOM 664  C CG    . LYS A 1 83  ? -6.654  17.343   -11.407 1.00 60.06 83  A 1 
ATOM 665  C CD    . LYS A 1 83  ? -7.582  16.131   -11.334 1.00 57.82 83  A 1 
ATOM 666  C CE    . LYS A 1 83  ? -8.968  16.546   -10.864 1.00 51.10 83  A 1 
ATOM 667  N NZ    . LYS A 1 83  ? -9.914  15.393   -10.887 1.00 48.05 83  A 1 
ATOM 668  N N     . VAL A 1 84  ? -2.258  17.330   -10.913 1.00 71.86 84  A 1 
ATOM 669  C CA    . VAL A 1 84  ? -0.870  16.913   -10.833 1.00 70.60 84  A 1 
ATOM 670  C C     . VAL A 1 84  ? -0.778  15.483   -10.299 1.00 70.29 84  A 1 
ATOM 671  O O     . VAL A 1 84  ? -1.457  15.128   -9.342  1.00 67.51 84  A 1 
ATOM 672  C CB    . VAL A 1 84  ? -0.042  17.882   -9.974  1.00 68.22 84  A 1 
ATOM 673  C CG1   . VAL A 1 84  ? 1.432   17.520   -10.094 1.00 60.38 84  A 1 
ATOM 674  C CG2   . VAL A 1 84  ? -0.212  19.336   -10.426 1.00 60.95 84  A 1 
ATOM 675  N N     . PHE A 1 85  ? 0.089   14.692   -10.918 1.00 72.40 85  A 1 
ATOM 676  C CA    . PHE A 1 85  ? 0.274   13.290   -10.577 1.00 70.67 85  A 1 
ATOM 677  C C     . PHE A 1 85  ? 1.740   12.960   -10.325 1.00 69.80 85  A 1 
ATOM 678  O O     . PHE A 1 85  ? 2.646   13.578   -10.884 1.00 67.15 85  A 1 
ATOM 679  C CB    . PHE A 1 85  ? -0.315  12.402   -11.679 1.00 68.98 85  A 1 
ATOM 680  C CG    . PHE A 1 85  ? -1.801  12.588   -11.856 1.00 67.62 85  A 1 
ATOM 681  C CD1   . PHE A 1 85  ? -2.713  11.833   -11.097 1.00 63.54 85  A 1 
ATOM 682  C CD2   . PHE A 1 85  ? -2.293  13.553   -12.752 1.00 62.90 85  A 1 
ATOM 683  C CE1   . PHE A 1 85  ? -4.087  12.041   -11.232 1.00 60.39 85  A 1 
ATOM 684  C CE2   . PHE A 1 85  ? -3.666  13.763   -12.887 1.00 60.28 85  A 1 
ATOM 685  C CZ    . PHE A 1 85  ? -4.568  13.003   -12.120 1.00 63.66 85  A 1 
ATOM 686  N N     . LYS A 1 86  ? 1.961   11.935   -9.516  1.00 64.71 86  A 1 
ATOM 687  C CA    . LYS A 1 86  ? 3.313   11.483   -9.168  1.00 63.29 86  A 1 
ATOM 688  C C     . LYS A 1 86  ? 3.959   10.582   -10.243 1.00 63.83 86  A 1 
ATOM 689  O O     . LYS A 1 86  ? 5.148   10.297   -10.166 1.00 60.27 86  A 1 
ATOM 690  C CB    . LYS A 1 86  ? 3.311   10.776   -7.804  1.00 59.28 86  A 1 
ATOM 691  C CG    . LYS A 1 86  ? 2.906   11.704   -6.650  1.00 53.29 86  A 1 
ATOM 692  C CD    . LYS A 1 86  ? 3.048   11.021   -5.278  1.00 48.74 86  A 1 
ATOM 693  C CE    . LYS A 1 86  ? 2.663   12.002   -4.159  1.00 43.16 86  A 1 
ATOM 694  N NZ    . LYS A 1 86  ? 2.843   11.454   -2.796  1.00 38.77 86  A 1 
ATOM 695  N N     . SER A 1 87  ? 3.173   10.097   -11.186 1.00 64.22 87  A 1 
ATOM 696  C CA    . SER A 1 87  ? 3.675   9.201    -12.225 1.00 63.48 87  A 1 
ATOM 697  C C     . SER A 1 87  ? 2.944   9.405    -13.549 1.00 64.20 87  A 1 
ATOM 698  O O     . SER A 1 87  ? 1.735   9.639    -13.569 1.00 61.56 87  A 1 
ATOM 699  C CB    . SER A 1 87  ? 3.565   7.739    -11.780 1.00 59.56 87  A 1 
ATOM 700  O OG    . SER A 1 87  ? 2.223   7.326    -11.640 1.00 53.00 87  A 1 
ATOM 701  N N     . ALA A 1 88  ? 3.661   9.196    -14.653 1.00 64.31 88  A 1 
ATOM 702  C CA    . ALA A 1 88  ? 3.108   9.328    -15.994 1.00 64.39 88  A 1 
ATOM 703  C C     . ALA A 1 88  ? 1.937   8.368    -16.260 1.00 65.92 88  A 1 
ATOM 704  O O     . ALA A 1 88  ? 0.965   8.742    -16.910 1.00 63.23 88  A 1 
ATOM 705  C CB    . ALA A 1 88  ? 4.240   9.083    -17.004 1.00 61.73 88  A 1 
ATOM 706  N N     . SER A 1 89  ? 1.974   7.167    -15.706 1.00 62.39 89  A 1 
ATOM 707  C CA    . SER A 1 89  ? 0.890   6.199    -15.873 1.00 61.76 89  A 1 
ATOM 708  C C     . SER A 1 89  ? -0.415  6.634    -15.196 1.00 63.38 89  A 1 
ATOM 709  O O     . SER A 1 89  ? -1.498  6.347    -15.701 1.00 60.91 89  A 1 
ATOM 710  C CB    . SER A 1 89  ? 1.318   4.836    -15.332 1.00 59.13 89  A 1 
ATOM 711  O OG    . SER A 1 89  ? 1.670   4.893    -13.969 1.00 53.69 89  A 1 
ATOM 712  N N     . LYS A 1 90  ? -0.332  7.350    -14.085 1.00 65.30 90  A 1 
ATOM 713  C CA    . LYS A 1 90  ? -1.498  7.919    -13.408 1.00 65.58 90  A 1 
ATOM 714  C C     . LYS A 1 90  ? -2.048  9.118    -14.179 1.00 67.42 90  A 1 
ATOM 715  O O     . LYS A 1 90  ? -3.261  9.237    -14.283 1.00 66.53 90  A 1 
ATOM 716  C CB    . LYS A 1 90  ? -1.164  8.328    -11.971 1.00 63.02 90  A 1 
ATOM 717  C CG    . LYS A 1 90  ? -0.933  7.130    -11.048 1.00 56.41 90  A 1 
ATOM 718  C CD    . LYS A 1 90  ? -0.713  7.607    -9.612  1.00 51.88 90  A 1 
ATOM 719  C CE    . LYS A 1 90  ? -0.490  6.436    -8.662  1.00 47.01 90  A 1 
ATOM 720  N NZ    . LYS A 1 90  ? -0.345  6.878    -7.259  1.00 43.22 90  A 1 
ATOM 721  N N     . LEU A 1 91  ? -1.173  9.941    -14.712 1.00 69.28 91  A 1 
ATOM 722  C CA    . LEU A 1 91  ? -1.579  11.045   -15.570 1.00 70.41 91  A 1 
ATOM 723  C C     . LEU A 1 91  ? -2.352  10.534   -16.780 1.00 70.89 91  A 1 
ATOM 724  O O     . LEU A 1 91  ? -3.476  10.961   -16.989 1.00 69.65 91  A 1 
ATOM 725  C CB    . LEU A 1 91  ? -0.355  11.872   -15.987 1.00 70.37 91  A 1 
ATOM 726  C CG    . LEU A 1 91  ? -0.690  13.001   -16.985 1.00 68.61 91  A 1 
ATOM 727  C CD1   . LEU A 1 91  ? -1.686  14.003   -16.408 1.00 62.50 91  A 1 
ATOM 728  C CD2   . LEU A 1 91  ? 0.580   13.746   -17.383 1.00 64.66 91  A 1 
ATOM 729  N N     . LYS A 1 92  ? -1.811  9.558    -17.487 1.00 71.83 92  A 1 
ATOM 730  C CA    . LYS A 1 92  ? -2.473  8.995    -18.664 1.00 69.79 92  A 1 
ATOM 731  C C     . LYS A 1 92  ? -3.866  8.450    -18.358 1.00 68.56 92  A 1 
ATOM 732  O O     . LYS A 1 92  ? -4.819  8.730    -19.082 1.00 65.96 92  A 1 
ATOM 733  C CB    . LYS A 1 92  ? -1.562  7.936    -19.302 1.00 67.86 92  A 1 
ATOM 734  C CG    . LYS A 1 92  ? -2.152  7.482    -20.627 1.00 59.81 92  A 1 
ATOM 735  C CD    . LYS A 1 92  ? -1.164  6.623    -21.418 1.00 55.60 92  A 1 
ATOM 736  C CE    . LYS A 1 92  ? -1.813  6.299    -22.753 1.00 49.56 92  A 1 
ATOM 737  N NZ    . LYS A 1 92  ? -0.898  5.615    -23.688 1.00 44.54 92  A 1 
ATOM 738  N N     . LYS A 1 93  ? -4.027  7.732    -17.261 1.00 69.25 93  A 1 
ATOM 739  C CA    . LYS A 1 93  ? -5.349  7.250    -16.835 1.00 67.68 93  A 1 
ATOM 740  C C     . LYS A 1 93  ? -6.328  8.384    -16.535 1.00 67.84 93  A 1 
ATOM 741  O O     . LYS A 1 93  ? -7.525  8.217    -16.715 1.00 65.43 93  A 1 
ATOM 742  C CB    . LYS A 1 93  ? -5.228  6.368    -15.594 1.00 65.14 93  A 1 
ATOM 743  C CG    . LYS A 1 93  ? -4.681  4.978    -15.920 1.00 57.96 93  A 1 
ATOM 744  C CD    . LYS A 1 93  ? -4.690  4.101    -14.672 1.00 53.63 93  A 1 
ATOM 745  C CE    . LYS A 1 93  ? -4.209  2.695    -15.023 1.00 47.80 93  A 1 
ATOM 746  N NZ    . LYS A 1 93  ? -4.388  1.737    -13.913 1.00 43.40 93  A 1 
ATOM 747  N N     . HIS A 1 94  ? -5.816  9.479    -16.025 1.00 71.56 94  A 1 
ATOM 748  C CA    . HIS A 1 94  ? -6.630  10.648   -15.752 1.00 70.73 94  A 1 
ATOM 749  C C     . HIS A 1 94  ? -7.033  11.376   -17.037 1.00 69.64 94  A 1 
ATOM 750  O O     . HIS A 1 94  ? -8.201  11.732   -17.179 1.00 68.74 94  A 1 
ATOM 751  C CB    . HIS A 1 94  ? -5.866  11.557   -14.780 1.00 72.55 94  A 1 
ATOM 752  C CG    . HIS A 1 94  ? -6.501  12.905   -14.629 1.00 72.85 94  A 1 
ATOM 753  N ND1   . HIS A 1 94  ? -7.724  13.152   -14.035 1.00 67.12 94  A 1 
ATOM 754  C CD2   . HIS A 1 94  ? -6.006  14.096   -15.090 1.00 67.88 94  A 1 
ATOM 755  C CE1   . HIS A 1 94  ? -7.953  14.464   -14.156 1.00 69.34 94  A 1 
ATOM 756  N NE2   . HIS A 1 94  ? -6.926  15.060   -14.773 1.00 68.58 94  A 1 
ATOM 757  N N     . GLU A 1 95  ? -6.114  11.529   -17.975 1.00 74.88 95  A 1 
ATOM 758  C CA    . GLU A 1 95  ? -6.386  12.107   -19.288 1.00 72.13 95  A 1 
ATOM 759  C C     . GLU A 1 95  ? -7.449  11.293   -20.042 1.00 69.32 95  A 1 
ATOM 760  O O     . GLU A 1 95  ? -8.430  11.851   -20.518 1.00 66.34 95  A 1 
ATOM 761  C CB    . GLU A 1 95  ? -5.086  12.176   -20.104 1.00 71.14 95  A 1 
ATOM 762  C CG    . GLU A 1 95  ? -4.113  13.204   -19.542 1.00 65.34 95  A 1 
ATOM 763  C CD    . GLU A 1 95  ? -2.725  13.163   -20.189 1.00 62.20 95  A 1 
ATOM 764  O OE1   . GLU A 1 95  ? -2.032  14.190   -20.127 1.00 56.76 95  A 1 
ATOM 765  O OE2   . GLU A 1 95  ? -2.318  12.086   -20.682 1.00 58.64 95  A 1 
ATOM 766  N N     . ASP A 1 96  ? -7.330  9.975    -20.013 1.00 73.74 96  A 1 
ATOM 767  C CA    . ASP A 1 96  ? -8.326  9.079    -20.601 1.00 70.01 96  A 1 
ATOM 768  C C     . ASP A 1 96  ? -9.725  9.240    -19.966 1.00 67.59 96  A 1 
ATOM 769  O O     . ASP A 1 96  ? -10.738 8.943    -20.600 1.00 63.26 96  A 1 
ATOM 770  C CB    . ASP A 1 96  ? -7.883  7.615    -20.412 1.00 68.26 96  A 1 
ATOM 771  C CG    . ASP A 1 96  ? -6.642  7.190    -21.209 1.00 62.73 96  A 1 
ATOM 772  O OD1   . ASP A 1 96  ? -6.327  7.810    -22.240 1.00 57.11 96  A 1 
ATOM 773  O OD2   . ASP A 1 96  ? -6.034  6.173    -20.808 1.00 56.95 96  A 1 
ATOM 774  N N     . SER A 1 97  ? -9.792  9.681    -18.718 1.00 66.87 97  A 1 
ATOM 775  C CA    . SER A 1 97  ? -11.070 9.916    -18.034 1.00 63.47 97  A 1 
ATOM 776  C C     . SER A 1 97  ? -11.757 11.204   -18.482 1.00 62.13 97  A 1 
ATOM 777  O O     . SER A 1 97  ? -12.981 11.263   -18.432 1.00 57.75 97  A 1 
ATOM 778  C CB    . SER A 1 97  ? -10.917 9.865    -16.512 1.00 60.88 97  A 1 
ATOM 779  O OG    . SER A 1 97  ? -10.340 11.013   -15.946 1.00 54.83 97  A 1 
ATOM 780  N N     . HIS A 1 98  ? -10.993 12.192   -18.939 1.00 65.68 98  A 1 
ATOM 781  C CA    . HIS A 1 98  ? -11.571 13.411   -19.488 1.00 63.42 98  A 1 
ATOM 782  C C     . HIS A 1 98  ? -12.260 13.159   -20.828 1.00 60.09 98  A 1 
ATOM 783  O O     . HIS A 1 98  ? -13.353 13.656   -21.055 1.00 57.21 98  A 1 
ATOM 784  C CB    . HIS A 1 98  ? -10.491 14.482   -19.649 1.00 63.08 98  A 1 
ATOM 785  C CG    . HIS A 1 98  ? -10.065 15.089   -18.356 1.00 63.53 98  A 1 
ATOM 786  N ND1   . HIS A 1 98  ? -10.891 15.775   -17.494 1.00 58.53 98  A 1 
ATOM 787  C CD2   . HIS A 1 98  ? -8.801  15.139   -17.835 1.00 58.41 98  A 1 
ATOM 788  C CE1   . HIS A 1 98  ? -10.139 16.232   -16.485 1.00 60.52 98  A 1 
ATOM 789  N NE2   . HIS A 1 98  ? -8.871  15.863   -16.658 1.00 61.09 98  A 1 
ATOM 790  N N     . VAL A 1 99  ? -11.644 12.356   -21.673 1.00 55.93 99  A 1 
ATOM 791  C CA    . VAL A 1 99  ? -12.203 12.043   -22.994 1.00 53.80 99  A 1 
ATOM 792  C C     . VAL A 1 99  ? -13.501 11.237   -22.876 1.00 53.28 99  A 1 
ATOM 793  O O     . VAL A 1 99  ? -14.448 11.465   -23.622 1.00 49.02 99  A 1 
ATOM 794  C CB    . VAL A 1 99  ? -11.184 11.284   -23.848 1.00 49.10 99  A 1 
ATOM 795  C CG1   . VAL A 1 99  ? -11.713 11.013   -25.253 1.00 44.08 99  A 1 
ATOM 796  C CG2   . VAL A 1 99  ? -9.876  12.068   -23.984 1.00 42.94 99  A 1 
ATOM 797  N N     . LYS A 1 100 ? -13.556 10.293   -21.938 1.00 50.51 100 A 1 
ATOM 798  C CA    . LYS A 1 100 ? -14.738 9.440    -21.744 1.00 49.22 100 A 1 
ATOM 799  C C     . LYS A 1 100 ? -15.899 10.124   -21.032 1.00 48.26 100 A 1 
ATOM 800  O O     . LYS A 1 100 ? -16.986 9.558    -21.009 1.00 45.18 100 A 1 
ATOM 801  C CB    . LYS A 1 100 ? -14.359 8.175    -20.984 1.00 45.91 100 A 1 
ATOM 802  C CG    . LYS A 1 100 ? -13.586 7.211    -21.878 1.00 41.91 100 A 1 
ATOM 803  C CD    . LYS A 1 100 ? -13.348 5.916    -21.122 1.00 39.00 100 A 1 
ATOM 804  C CE    . LYS A 1 100 ? -12.612 4.944    -22.029 1.00 34.75 100 A 1 
ATOM 805  N NZ    . LYS A 1 100 ? -12.375 3.645    -21.357 1.00 32.13 100 A 1 
ATOM 806  N N     . LEU A 1 101 ? -15.685 11.289   -20.470 1.00 46.81 101 A 1 
ATOM 807  C CA    . LEU A 1 101 ? -16.785 12.150   -20.074 1.00 46.45 101 A 1 
ATOM 808  C C     . LEU A 1 101 ? -17.412 12.750   -21.338 1.00 46.73 101 A 1 
ATOM 809  O O     . LEU A 1 101 ? -17.417 13.959   -21.537 1.00 43.29 101 A 1 
ATOM 810  C CB    . LEU A 1 101 ? -16.318 13.213   -19.063 1.00 42.15 101 A 1 
ATOM 811  C CG    . LEU A 1 101 ? -16.153 12.677   -17.636 1.00 37.87 101 A 1 
ATOM 812  C CD1   . LEU A 1 101 ? -15.266 13.611   -16.824 1.00 35.01 101 A 1 
ATOM 813  C CD2   . LEU A 1 101 ? -17.498 12.571   -16.919 1.00 34.61 101 A 1 
ATOM 814  N N     . GLU A 1 102 ? -17.960 11.889   -22.192 1.00 46.24 102 A 1 
ATOM 815  C CA    . GLU A 1 102 ? -19.180 12.265   -22.873 1.00 46.62 102 A 1 
ATOM 816  C C     . GLU A 1 102 ? -20.132 12.683   -21.765 1.00 47.30 102 A 1 
ATOM 817  O O     . GLU A 1 102 ? -20.666 11.853   -21.017 1.00 43.96 102 A 1 
ATOM 818  C CB    . GLU A 1 102 ? -19.761 11.106   -23.694 1.00 42.67 102 A 1 
ATOM 819  C CG    . GLU A 1 102 ? -18.973 10.868   -24.991 1.00 38.14 102 A 1 
ATOM 820  C CD    . GLU A 1 102 ? -19.574 9.750    -25.865 1.00 34.73 102 A 1 
ATOM 821  O OE1   . GLU A 1 102 ? -19.090 9.601    -27.006 1.00 31.05 102 A 1 
ATOM 822  O OE2   . GLU A 1 102 ? -20.482 9.032    -25.404 1.00 30.50 102 A 1 
ATOM 823  N N     . THR A 1 103 ? -20.275 13.995   -21.596 1.00 50.86 103 A 1 
ATOM 824  C CA    . THR A 1 103 ? -21.279 14.586   -20.737 1.00 50.78 103 A 1 
ATOM 825  C C     . THR A 1 103 ? -22.628 14.227   -21.346 1.00 52.17 103 A 1 
ATOM 826  O O     . THR A 1 103 ? -23.203 14.985   -22.108 1.00 48.81 103 A 1 
ATOM 827  C CB    . THR A 1 103 ? -21.088 16.110   -20.621 1.00 46.48 103 A 1 
ATOM 828  O OG1   . THR A 1 103 ? -20.789 16.686   -21.873 1.00 41.60 103 A 1 
ATOM 829  C CG2   . THR A 1 103 ? -19.931 16.457   -19.692 1.00 39.67 103 A 1 
ATOM 830  N N     . MET A 1 104 ? -23.132 13.042   -21.003 1.00 51.51 104 A 1 
ATOM 831  C CA    . MET A 1 104 ? -24.548 12.757   -21.075 1.00 52.51 104 A 1 
ATOM 832  C C     . MET A 1 104 ? -25.216 13.643   -20.028 1.00 55.39 104 A 1 
ATOM 833  O O     . MET A 1 104 ? -25.603 13.202   -18.947 1.00 51.66 104 A 1 
ATOM 834  C CB    . MET A 1 104 ? -24.847 11.270   -20.856 1.00 47.28 104 A 1 
ATOM 835  C CG    . MET A 1 104 ? -24.457 10.393   -22.053 1.00 41.32 104 A 1 
ATOM 836  S SD    . MET A 1 104 ? -25.134 8.715    -21.918 1.00 37.49 104 A 1 
ATOM 837  C CE    . MET A 1 104 ? -24.470 8.003    -23.433 1.00 33.74 104 A 1 
ATOM 838  N N     . GLU A 1 105 ? -25.282 14.926   -20.333 1.00 58.16 105 A 1 
ATOM 839  C CA    . GLU A 1 105 ? -26.084 15.861   -19.581 1.00 59.90 105 A 1 
ATOM 840  C C     . GLU A 1 105 ? -27.537 15.445   -19.774 1.00 63.18 105 A 1 
ATOM 841  O O     . GLU A 1 105 ? -28.130 15.641   -20.835 1.00 59.94 105 A 1 
ATOM 842  C CB    . GLU A 1 105 ? -25.826 17.306   -20.012 1.00 55.38 105 A 1 
ATOM 843  C CG    . GLU A 1 105 ? -24.441 17.785   -19.573 1.00 49.59 105 A 1 
ATOM 844  C CD    . GLU A 1 105 ? -24.200 19.282   -19.818 1.00 45.11 105 A 1 
ATOM 845  O OE1   . GLU A 1 105 ? -23.268 19.826   -19.182 1.00 41.68 105 A 1 
ATOM 846  O OE2   . GLU A 1 105 ? -24.952 19.896   -20.605 1.00 40.35 105 A 1 
ATOM 847  N N     . ALA A 1 106 ? -28.092 14.831   -18.751 1.00 66.41 106 A 1 
ATOM 848  C CA    . ALA A 1 106 ? -29.502 14.540   -18.736 1.00 68.60 106 A 1 
ATOM 849  C C     . ALA A 1 106 ? -30.246 15.874   -18.612 1.00 71.04 106 A 1 
ATOM 850  O O     . ALA A 1 106 ? -30.283 16.490   -17.549 1.00 68.87 106 A 1 
ATOM 851  C CB    . ALA A 1 106 ? -29.790 13.551   -17.601 1.00 65.62 106 A 1 
ATOM 852  N N     . LEU A 1 107 ? -30.805 16.345   -19.728 1.00 72.41 107 A 1 
ATOM 853  C CA    . LEU A 1 107 ? -31.561 17.587   -19.801 1.00 73.16 107 A 1 
ATOM 854  C C     . LEU A 1 107 ? -33.012 17.335   -19.422 1.00 72.89 107 A 1 
ATOM 855  O O     . LEU A 1 107 ? -33.629 16.375   -19.869 1.00 70.59 107 A 1 
ATOM 856  C CB    . LEU A 1 107 ? -31.426 18.171   -21.216 1.00 70.67 107 A 1 
ATOM 857  C CG    . LEU A 1 107 ? -30.064 18.862   -21.452 1.00 64.23 107 A 1 
ATOM 858  C CD1   . LEU A 1 107 ? -29.739 18.901   -22.937 1.00 58.81 107 A 1 
ATOM 859  C CD2   . LEU A 1 107 ? -30.078 20.287   -20.923 1.00 58.55 107 A 1 
ATOM 860  N N     . CYS A 1 108 ? -33.559 18.229   -18.625 1.00 74.12 108 A 1 
ATOM 861  C CA    . CYS A 1 108 ? -34.990 18.240   -18.381 1.00 74.53 108 A 1 
ATOM 862  C C     . CYS A 1 108 ? -35.707 18.774   -19.620 1.00 73.08 108 A 1 
ATOM 863  O O     . CYS A 1 108 ? -35.459 19.902   -20.041 1.00 70.73 108 A 1 
ATOM 864  C CB    . CYS A 1 108 ? -35.288 19.075   -17.139 1.00 74.18 108 A 1 
ATOM 865  S SG    . CYS A 1 108 ? -37.050 18.962   -16.716 1.00 71.31 108 A 1 
ATOM 866  N N     . LEU A 1 109 ? -36.597 17.965   -20.181 1.00 74.98 109 A 1 
ATOM 867  C CA    . LEU A 1 109 ? -37.352 18.304   -21.382 1.00 74.41 109 A 1 
ATOM 868  C C     . LEU A 1 109 ? -38.634 19.091   -21.080 1.00 74.09 109 A 1 
ATOM 869  O O     . LEU A 1 109 ? -39.371 19.438   -22.005 1.00 69.50 109 A 1 
ATOM 870  C CB    . LEU A 1 109 ? -37.662 17.016   -22.164 1.00 71.46 109 A 1 
ATOM 871  C CG    . LEU A 1 109 ? -36.430 16.247   -22.676 1.00 67.52 109 A 1 
ATOM 872  C CD1   . LEU A 1 109 ? -36.886 14.945   -23.327 1.00 62.79 109 A 1 
ATOM 873  C CD2   . LEU A 1 109 ? -35.628 17.051   -23.690 1.00 61.41 109 A 1 
ATOM 874  N N     . GLU A 1 110 ? -38.907 19.355   -19.802 1.00 71.14 110 A 1 
ATOM 875  C CA    . GLU A 1 110 ? -40.101 20.101   -19.427 1.00 72.53 110 A 1 
ATOM 876  C C     . GLU A 1 110 ? -40.025 21.560   -19.914 1.00 71.34 110 A 1 
ATOM 877  O O     . GLU A 1 110 ? -38.984 22.208   -19.757 1.00 67.87 110 A 1 
ATOM 878  C CB    . GLU A 1 110 ? -40.310 20.061   -17.919 1.00 71.17 110 A 1 
ATOM 879  C CG    . GLU A 1 110 ? -40.863 18.724   -17.439 1.00 66.30 110 A 1 
ATOM 880  C CD    . GLU A 1 110 ? -42.309 18.453   -17.888 1.00 62.21 110 A 1 
ATOM 881  O OE1   . GLU A 1 110 ? -42.706 17.270   -17.839 1.00 56.78 110 A 1 
ATOM 882  O OE2   . GLU A 1 110 ? -43.005 19.416   -18.253 1.00 57.88 110 A 1 
ATOM 883  N N     . PRO A 1 111 ? -41.118 22.096   -20.458 1.00 69.37 111 A 1 
ATOM 884  C CA    . PRO A 1 111 ? -41.148 23.466   -20.945 1.00 67.28 111 A 1 
ATOM 885  C C     . PRO A 1 111 ? -40.727 24.466   -19.872 1.00 64.79 111 A 1 
ATOM 886  O O     . PRO A 1 111 ? -41.235 24.469   -18.758 1.00 59.62 111 A 1 
ATOM 887  C CB    . PRO A 1 111 ? -42.590 23.699   -21.410 1.00 66.15 111 A 1 
ATOM 888  C CG    . PRO A 1 111 ? -43.088 22.303   -21.745 1.00 66.40 111 A 1 
ATOM 889  C CD    . PRO A 1 111 ? -42.365 21.419   -20.727 1.00 69.33 111 A 1 
ATOM 890  N N     . GLY A 1 112 ? -39.779 25.321   -20.222 1.00 65.30 112 A 1 
ATOM 891  C CA    . GLY A 1 112 ? -39.249 26.334   -19.317 1.00 63.41 112 A 1 
ATOM 892  C C     . GLY A 1 112 ? -38.242 25.838   -18.278 1.00 64.14 112 A 1 
ATOM 893  O O     . GLY A 1 112 ? -37.676 26.652   -17.549 1.00 58.96 112 A 1 
ATOM 894  N N     . CYS A 1 113 ? -37.992 24.538   -18.223 1.00 68.25 113 A 1 
ATOM 895  C CA    . CYS A 1 113 ? -36.981 23.973   -17.348 1.00 66.90 113 A 1 
ATOM 896  C C     . CYS A 1 113 ? -35.727 23.599   -18.137 1.00 64.11 113 A 1 
ATOM 897  O O     . CYS A 1 113 ? -35.650 22.534   -18.730 1.00 59.78 113 A 1 
ATOM 898  C CB    . CYS A 1 113 ? -37.563 22.784   -16.585 1.00 65.83 113 A 1 
ATOM 899  S SG    . CYS A 1 113 ? -36.439 22.296   -15.244 1.00 62.19 113 A 1 
ATOM 900  N N     . MET A 1 114 ? -34.712 24.444   -18.087 1.00 67.22 114 A 1 
ATOM 901  C CA    . MET A 1 114 ? -33.425 24.194   -18.745 1.00 67.09 114 A 1 
ATOM 902  C C     . MET A 1 114 ? -32.383 23.570   -17.800 1.00 69.13 114 A 1 
ATOM 903  O O     . MET A 1 114 ? -31.182 23.799   -17.955 1.00 64.26 114 A 1 
ATOM 904  C CB    . MET A 1 114 ? -32.898 25.468   -19.393 1.00 61.78 114 A 1 
ATOM 905  C CG    . MET A 1 114 ? -33.802 25.972   -20.513 1.00 55.74 114 A 1 
ATOM 906  S SD    . MET A 1 114 ? -33.068 27.378   -21.390 1.00 49.93 114 A 1 
ATOM 907  C CE    . MET A 1 114 ? -34.317 27.640   -22.653 1.00 43.19 114 A 1 
ATOM 908  N N     . LYS A 1 115 ? -32.831 22.836   -16.793 1.00 66.54 115 A 1 
ATOM 909  C CA    . LYS A 1 115 ? -31.900 22.214   -15.859 1.00 67.79 115 A 1 
ATOM 910  C C     . LYS A 1 115 ? -31.255 20.990   -16.489 1.00 67.79 115 A 1 
ATOM 911  O O     . LYS A 1 115 ? -31.940 20.164   -17.081 1.00 66.01 115 A 1 
ATOM 912  C CB    . LYS A 1 115 ? -32.570 21.867   -14.534 1.00 65.59 115 A 1 
ATOM 913  C CG    . LYS A 1 115 ? -32.976 23.130   -13.756 1.00 60.82 115 A 1 
ATOM 914  C CD    . LYS A 1 115 ? -33.457 22.752   -12.361 1.00 58.98 115 A 1 
ATOM 915  C CE    . LYS A 1 115 ? -33.780 24.005   -11.562 1.00 53.43 115 A 1 
ATOM 916  N NZ    . LYS A 1 115 ? -34.114 23.681   -10.159 1.00 49.55 115 A 1 
ATOM 917  N N     . HIS A 1 116 ? -29.949 20.878   -16.303 1.00 68.63 116 A 1 
ATOM 918  C CA    . HIS A 1 116 ? -29.180 19.703   -16.671 1.00 67.58 116 A 1 
ATOM 919  C C     . HIS A 1 116 ? -28.743 18.946   -15.420 1.00 67.44 116 A 1 
ATOM 920  O O     . HIS A 1 116 ? -28.598 19.531   -14.344 1.00 65.31 116 A 1 
ATOM 921  C CB    . HIS A 1 116 ? -27.992 20.116   -17.567 1.00 64.86 116 A 1 
ATOM 922  C CG    . HIS A 1 116 ? -27.061 21.084   -16.920 1.00 60.15 116 A 1 
ATOM 923  N ND1   . HIS A 1 116 ? -27.189 22.449   -16.938 1.00 53.86 116 A 1 
ATOM 924  C CD2   . HIS A 1 116 ? -25.940 20.810   -16.175 1.00 53.44 116 A 1 
ATOM 925  C CE1   . HIS A 1 116 ? -26.174 22.987   -16.226 1.00 50.86 116 A 1 
ATOM 926  N NE2   . HIS A 1 116 ? -25.409 22.012   -15.752 1.00 51.71 116 A 1 
ATOM 927  N N     . PHE A 1 117 ? -28.560 17.653   -15.576 1.00 70.81 117 A 1 
ATOM 928  C CA    . PHE A 1 117 ? -28.220 16.744   -14.495 1.00 70.17 117 A 1 
ATOM 929  C C     . PHE A 1 117 ? -27.110 15.801   -14.929 1.00 69.26 117 A 1 
ATOM 930  O O     . PHE A 1 117 ? -26.948 15.496   -16.108 1.00 66.23 117 A 1 
ATOM 931  C CB    . PHE A 1 117 ? -29.463 15.969   -14.049 1.00 69.21 117 A 1 
ATOM 932  C CG    . PHE A 1 117 ? -30.578 16.856   -13.559 1.00 68.94 117 A 1 
ATOM 933  C CD1   . PHE A 1 117 ? -30.642 17.239   -12.210 1.00 62.79 117 A 1 
ATOM 934  C CD2   . PHE A 1 117 ? -31.531 17.352   -14.459 1.00 63.25 117 A 1 
ATOM 935  C CE1   . PHE A 1 117 ? -31.631 18.118   -11.774 1.00 61.26 117 A 1 
ATOM 936  C CE2   . PHE A 1 117 ? -32.525 18.232   -14.026 1.00 61.68 117 A 1 
ATOM 937  C CZ    . PHE A 1 117 ? -32.571 18.623   -12.689 1.00 67.27 117 A 1 
ATOM 938  N N     . THR A 1 118 ? -26.375 15.301   -13.957 1.00 66.68 118 A 1 
ATOM 939  C CA    . THR A 1 118 ? -25.223 14.433   -14.221 1.00 63.74 118 A 1 
ATOM 940  C C     . THR A 1 118 ? -25.588 13.013   -14.656 1.00 63.75 118 A 1 
ATOM 941  O O     . THR A 1 118 ? -24.731 12.286   -15.160 1.00 59.76 118 A 1 
ATOM 942  C CB    . THR A 1 118 ? -24.346 14.334   -12.973 1.00 59.94 118 A 1 
ATOM 943  O OG1   . THR A 1 118 ? -25.124 13.945   -11.857 1.00 54.69 118 A 1 
ATOM 944  C CG2   . THR A 1 118 ? -23.704 15.677   -12.625 1.00 52.19 118 A 1 
ATOM 945  N N     . ASN A 1 119 ? -26.819 12.592   -14.424 1.00 66.14 119 A 1 
ATOM 946  C CA    . ASN A 1 119 ? -27.303 11.277   -14.820 1.00 66.06 119 A 1 
ATOM 947  C C     . ASN A 1 119 ? -28.838 11.238   -14.884 1.00 67.94 119 A 1 
ATOM 948  O O     . ASN A 1 119 ? -29.535 12.065   -14.289 1.00 65.92 119 A 1 
ATOM 949  C CB    . ASN A 1 119 ? -26.750 10.206   -13.871 1.00 62.28 119 A 1 
ATOM 950  C CG    . ASN A 1 119 ? -27.173 10.408   -12.434 1.00 56.75 119 A 1 
ATOM 951  O OD1   . ASN A 1 119 ? -28.332 10.323   -12.087 1.00 51.97 119 A 1 
ATOM 952  N ND2   . ASN A 1 119 ? -26.237 10.666   -11.547 1.00 51.19 119 A 1 
ATOM 953  N N     . GLU A 1 120 ? -29.347 10.217   -15.558 1.00 68.97 120 A 1 
ATOM 954  C CA    . GLU A 1 120 ? -30.788 10.021   -15.752 1.00 70.10 120 A 1 
ATOM 955  C C     . GLU A 1 120 ? -31.568 9.840    -14.446 1.00 71.64 120 A 1 
ATOM 956  O O     . GLU A 1 120 ? -32.717 10.262   -14.341 1.00 70.09 120 A 1 
ATOM 957  C CB    . GLU A 1 120 ? -31.028 8.779    -16.612 1.00 67.77 120 A 1 
ATOM 958  C CG    . GLU A 1 120 ? -30.505 8.920    -18.043 1.00 61.57 120 A 1 
ATOM 959  C CD    . GLU A 1 120 ? -30.822 7.679    -18.895 1.00 56.52 120 A 1 
ATOM 960  O OE1   . GLU A 1 120 ? -30.696 7.784    -20.126 1.00 50.41 120 A 1 
ATOM 961  O OE2   . GLU A 1 120 ? -31.187 6.632    -18.304 1.00 49.69 120 A 1 
ATOM 962  N N     . LYS A 1 121 ? -30.954 9.233    -13.444 1.00 69.11 121 A 1 
ATOM 963  C CA    . LYS A 1 121 ? -31.620 9.018    -12.156 1.00 69.12 121 A 1 
ATOM 964  C C     . LYS A 1 121 ? -31.910 10.353   -11.466 1.00 69.98 121 A 1 
ATOM 965  O O     . LYS A 1 121 ? -33.028 10.564   -10.990 1.00 67.59 121 A 1 
ATOM 966  C CB    . LYS A 1 121 ? -30.780 8.088    -11.283 1.00 66.55 121 A 1 
ATOM 967  C CG    . LYS A 1 121 ? -31.527 7.730    -9.998  1.00 58.77 121 A 1 
ATOM 968  C CD    . LYS A 1 121 ? -30.708 6.801    -9.107  1.00 54.12 121 A 1 
ATOM 969  C CE    . LYS A 1 121 ? -31.501 6.569    -7.823  1.00 48.05 121 A 1 
ATOM 970  N NZ    . LYS A 1 121 ? -30.744 5.795    -6.827  1.00 42.45 121 A 1 
ATOM 971  N N     . CYS A 1 122 ? -30.953 11.262   -11.470 1.00 68.87 122 A 1 
ATOM 972  C CA    . CYS A 1 122 ? -31.142 12.609   -10.934 1.00 67.85 122 A 1 
ATOM 973  C C     . CYS A 1 122 ? -32.181 13.400   -11.739 1.00 69.03 122 A 1 
ATOM 974  O O     . CYS A 1 122 ? -32.989 14.116   -11.151 1.00 66.67 122 A 1 
ATOM 975  C CB    . CYS A 1 122 ? -29.801 13.354   -10.927 1.00 65.02 122 A 1 
ATOM 976  S SG    . CYS A 1 122 ? -28.650 12.613   -9.725  1.00 58.19 122 A 1 
ATOM 977  N N     . LEU A 1 123 ? -32.192 13.232   -13.048 1.00 71.84 123 A 1 
ATOM 978  C CA    . LEU A 1 123 ? -33.221 13.823   -13.895 1.00 72.81 123 A 1 
ATOM 979  C C     . LEU A 1 123 ? -34.608 13.295   -13.517 1.00 72.56 123 A 1 
ATOM 980  O O     . LEU A 1 123 ? -35.524 14.086   -13.302 1.00 71.33 123 A 1 
ATOM 981  C CB    . LEU A 1 123 ? -32.907 13.554   -15.375 1.00 72.82 123 A 1 
ATOM 982  C CG    . LEU A 1 123 ? -34.008 14.019   -16.348 1.00 71.09 123 A 1 
ATOM 983  C CD1   . LEU A 1 123 ? -34.257 15.516   -16.270 1.00 63.59 123 A 1 
ATOM 984  C CD2   . LEU A 1 123 ? -33.636 13.657   -17.781 1.00 65.59 123 A 1 
ATOM 985  N N     . LYS A 1 124 ? -34.760 11.996   -13.381 1.00 76.52 124 A 1 
ATOM 986  C CA    . LYS A 1 124 ? -36.029 11.376   -13.018 1.00 75.18 124 A 1 
ATOM 987  C C     . LYS A 1 124 ? -36.550 11.882   -11.669 1.00 74.05 124 A 1 
ATOM 988  O O     . LYS A 1 124 ? -37.708 12.284   -11.577 1.00 72.50 124 A 1 
ATOM 989  C CB    . LYS A 1 124 ? -35.870 9.852    -13.044 1.00 73.44 124 A 1 
ATOM 990  C CG    . LYS A 1 124 ? -37.220 9.166    -12.829 1.00 64.99 124 A 1 
ATOM 991  C CD    . LYS A 1 124 ? -37.086 7.644    -12.918 1.00 61.08 124 A 1 
ATOM 992  C CE    . LYS A 1 124 ? -38.461 7.035    -12.668 1.00 52.56 124 A 1 
ATOM 993  N NZ    . LYS A 1 124 ? -38.452 5.559    -12.735 1.00 46.87 124 A 1 
ATOM 994  N N     . GLU A 1 125 ? -35.701 11.938   -10.670 1.00 74.26 125 A 1 
ATOM 995  C CA    . GLU A 1 125 ? -36.068 12.475   -9.353  1.00 72.40 125 A 1 
ATOM 996  C C     . GLU A 1 125 ? -36.459 13.961   -9.414  1.00 72.66 125 A 1 
ATOM 997  O O     . GLU A 1 125 ? -37.382 14.399   -8.727  1.00 68.41 125 A 1 
ATOM 998  C CB    . GLU A 1 125 ? -34.908 12.300   -8.364  1.00 69.16 125 A 1 
ATOM 999  C CG    . GLU A 1 125 ? -34.722 10.849   -7.915  1.00 60.80 125 A 1 
ATOM 1000 C CD    . GLU A 1 125 ? -33.580 10.679   -6.898  1.00 55.98 125 A 1 
ATOM 1001 O OE1   . GLU A 1 125 ? -33.200 9.507    -6.641  1.00 51.41 125 A 1 
ATOM 1002 O OE2   . GLU A 1 125 ? -33.089 11.684   -6.357  1.00 50.23 125 A 1 
ATOM 1003 N N     . HIS A 1 126 ? -35.774 14.728   -10.260 1.00 73.87 126 A 1 
ATOM 1004 C CA    . HIS A 1 126 ? -36.115 16.125   -10.487 1.00 73.33 126 A 1 
ATOM 1005 C C     . HIS A 1 126 ? -37.489 16.276   -11.130 1.00 72.88 126 A 1 
ATOM 1006 O O     . HIS A 1 126 ? -38.301 17.078   -10.653 1.00 72.96 126 A 1 
ATOM 1007 C CB    . HIS A 1 126 ? -35.032 16.798   -11.335 1.00 74.89 126 A 1 
ATOM 1008 C CG    . HIS A 1 126 ? -35.462 18.130   -11.877 1.00 73.73 126 A 1 
ATOM 1009 N ND1   . HIS A 1 126 ? -35.572 19.306   -11.162 1.00 68.76 126 A 1 
ATOM 1010 C CD2   . HIS A 1 126 ? -35.892 18.401   -13.147 1.00 70.20 126 A 1 
ATOM 1011 C CE1   . HIS A 1 126 ? -36.059 20.245   -11.989 1.00 71.63 126 A 1 
ATOM 1012 N NE2   . HIS A 1 126 ? -36.256 19.732   -13.185 1.00 71.00 126 A 1 
ATOM 1013 N N     . VAL A 1 127 ? -37.776 15.508   -12.172 1.00 77.24 127 A 1 
ATOM 1014 C CA    . VAL A 1 127 ? -39.067 15.537   -12.862 1.00 75.61 127 A 1 
ATOM 1015 C C     . VAL A 1 127 ? -40.188 15.170   -11.893 1.00 73.93 127 A 1 
ATOM 1016 O O     . VAL A 1 127 ? -41.148 15.928   -11.750 1.00 71.97 127 A 1 
ATOM 1017 C CB    . VAL A 1 127 ? -39.053 14.625   -14.101 1.00 75.21 127 A 1 
ATOM 1018 C CG1   . VAL A 1 127 ? -40.436 14.495   -14.735 1.00 68.18 127 A 1 
ATOM 1019 C CG2   . VAL A 1 127 ? -38.109 15.182   -15.165 1.00 69.22 127 A 1 
ATOM 1020 N N     . GLU A 1 128 ? -40.028 14.089   -11.156 1.00 74.81 128 A 1 
ATOM 1021 C CA    . GLU A 1 128 ? -41.011 13.659   -10.160 1.00 73.27 128 A 1 
ATOM 1022 C C     . GLU A 1 128 ? -41.261 14.711   -9.071  1.00 71.97 128 A 1 
ATOM 1023 O O     . GLU A 1 128 ? -42.390 14.908   -8.622  1.00 69.14 128 A 1 
ATOM 1024 C CB    . GLU A 1 128 ? -40.540 12.359   -9.494  1.00 71.84 128 A 1 
ATOM 1025 C CG    . GLU A 1 128 ? -40.652 11.141   -10.407 1.00 65.40 128 A 1 
ATOM 1026 C CD    . GLU A 1 128 ? -40.132 9.855    -9.750  1.00 61.46 128 A 1 
ATOM 1027 O OE1   . GLU A 1 128 ? -39.988 8.849    -10.475 1.00 55.57 128 A 1 
ATOM 1028 O OE2   . GLU A 1 128 ? -39.888 9.854    -8.520  1.00 56.45 128 A 1 
ATOM 1029 N N     . SER A 1 129 ? -40.225 15.412   -8.647  1.00 72.82 129 A 1 
ATOM 1030 C CA    . SER A 1 129 ? -40.334 16.379   -7.547  1.00 69.87 129 A 1 
ATOM 1031 C C     . SER A 1 129 ? -40.809 17.763   -7.983  1.00 68.88 129 A 1 
ATOM 1032 O O     . SER A 1 129 ? -41.451 18.469   -7.195  1.00 64.74 129 A 1 
ATOM 1033 C CB    . SER A 1 129 ? -38.995 16.517   -6.824  1.00 67.32 129 A 1 
ATOM 1034 O OG    . SER A 1 129 ? -38.599 15.281   -6.282  1.00 59.74 129 A 1 
ATOM 1035 N N     . CYS A 1 130 ? -40.472 18.187   -9.201  1.00 70.06 130 A 1 
ATOM 1036 C CA    . CYS A 1 130 ? -40.648 19.564   -9.659  1.00 68.22 130 A 1 
ATOM 1037 C C     . CYS A 1 130 ? -41.723 19.734   -10.730 1.00 67.63 130 A 1 
ATOM 1038 O O     . CYS A 1 130 ? -42.222 20.854   -10.874 1.00 64.69 130 A 1 
ATOM 1039 C CB    . CYS A 1 130 ? -39.312 20.132   -10.151 1.00 66.56 130 A 1 
ATOM 1040 S SG    . CYS A 1 130 ? -38.109 20.240   -8.790  1.00 60.44 130 A 1 
ATOM 1041 N N     . HIS A 1 131 ? -42.055 18.673   -11.440 1.00 75.90 131 A 1 
ATOM 1042 C CA    . HIS A 1 131 ? -42.959 18.744   -12.584 1.00 76.01 131 A 1 
ATOM 1043 C C     . HIS A 1 131 ? -44.180 17.832   -12.469 1.00 75.93 131 A 1 
ATOM 1044 O O     . HIS A 1 131 ? -45.227 18.151   -13.024 1.00 72.20 131 A 1 
ATOM 1045 C CB    . HIS A 1 131 ? -42.161 18.471   -13.864 1.00 74.86 131 A 1 
ATOM 1046 C CG    . HIS A 1 131 ? -41.046 19.455   -14.064 1.00 74.20 131 A 1 
ATOM 1047 N ND1   . HIS A 1 131 ? -41.188 20.827   -14.104 1.00 67.10 131 A 1 
ATOM 1048 C CD2   . HIS A 1 131 ? -39.712 19.191   -14.212 1.00 67.44 131 A 1 
ATOM 1049 C CE1   . HIS A 1 131 ? -39.977 21.363   -14.284 1.00 69.23 131 A 1 
ATOM 1050 N NE2   . HIS A 1 131 ? -39.056 20.401   -14.344 1.00 69.65 131 A 1 
ATOM 1051 N N     . GLN A 1 132 ? -44.077 16.767   -11.698 1.00 76.82 132 A 1 
ATOM 1052 C CA    . GLN A 1 132 ? -45.236 15.900   -11.475 1.00 76.53 132 A 1 
ATOM 1053 C C     . GLN A 1 132 ? -46.080 16.414   -10.299 1.00 75.88 132 A 1 
ATOM 1054 O O     . GLN A 1 132 ? -45.584 16.508   -9.167  1.00 72.02 132 A 1 
ATOM 1055 C CB    . GLN A 1 132 ? -44.805 14.448   -11.277 1.00 73.96 132 A 1 
ATOM 1056 C CG    . GLN A 1 132 ? -44.203 13.885   -12.572 1.00 68.79 132 A 1 
ATOM 1057 C CD    . GLN A 1 132 ? -43.767 12.428   -12.427 1.00 66.38 132 A 1 
ATOM 1058 O OE1   . GLN A 1 132 ? -43.882 11.814   -11.376 1.00 60.96 132 A 1 
ATOM 1059 N NE2   . GLN A 1 132 ? -43.248 11.828   -13.480 1.00 58.69 132 A 1 
ATOM 1060 N N     . PRO A 1 133 ? -47.348 16.749   -10.539 1.00 74.40 133 A 1 
ATOM 1061 C CA    . PRO A 1 133 ? -48.255 17.146   -9.476  1.00 73.45 133 A 1 
ATOM 1062 C C     . PRO A 1 133 ? -48.755 15.924   -8.702  1.00 74.13 133 A 1 
ATOM 1063 O O     . PRO A 1 133 ? -49.030 14.868   -9.264  1.00 71.45 133 A 1 
ATOM 1064 C CB    . PRO A 1 133 ? -49.391 17.889   -10.182 1.00 70.51 133 A 1 
ATOM 1065 C CG    . PRO A 1 133 ? -49.462 17.208   -11.544 1.00 67.83 133 A 1 
ATOM 1066 C CD    . PRO A 1 133 ? -48.008 16.814   -11.833 1.00 71.40 133 A 1 
ATOM 1067 N N     . VAL A 1 134 ? -48.930 16.125   -7.420  1.00 76.58 134 A 1 
ATOM 1068 C CA    . VAL A 1 134 ? -49.584 15.180   -6.515  1.00 76.39 134 A 1 
ATOM 1069 C C     . VAL A 1 134 ? -50.844 15.853   -5.979  1.00 77.45 134 A 1 
ATOM 1070 O O     . VAL A 1 134 ? -50.840 17.046   -5.683  1.00 75.04 134 A 1 
ATOM 1071 C CB    . VAL A 1 134 ? -48.644 14.749   -5.378  1.00 73.24 134 A 1 
ATOM 1072 C CG1   . VAL A 1 134 ? -49.275 13.661   -4.520  1.00 64.01 134 A 1 
ATOM 1073 C CG2   . VAL A 1 134 ? -47.324 14.202   -5.932  1.00 65.16 134 A 1 
ATOM 1074 N N     . VAL A 1 135 ? -51.927 15.107   -5.883  1.00 77.07 135 A 1 
ATOM 1075 C CA    . VAL A 1 135 ? -53.189 15.627   -5.355  1.00 77.44 135 A 1 
ATOM 1076 C C     . VAL A 1 135 ? -53.126 15.609   -3.830  1.00 77.34 135 A 1 
ATOM 1077 O O     . VAL A 1 135 ? -52.763 14.598   -3.236  1.00 75.40 135 A 1 
ATOM 1078 C CB    . VAL A 1 135 ? -54.388 14.840   -5.894  1.00 75.74 135 A 1 
ATOM 1079 C CG1   . VAL A 1 135 ? -55.702 15.438   -5.413  1.00 67.03 135 A 1 
ATOM 1080 C CG2   . VAL A 1 135 ? -54.400 14.866   -7.430  1.00 68.53 135 A 1 
ATOM 1081 N N     . CYS A 1 136 ? -53.457 16.725   -3.214  1.00 77.13 136 A 1 
ATOM 1082 C CA    . CYS A 1 136 ? -53.594 16.786   -1.767  1.00 76.50 136 A 1 
ATOM 1083 C C     . CYS A 1 136 ? -54.862 16.039   -1.345  1.00 75.88 136 A 1 
ATOM 1084 O O     . CYS A 1 136 ? -55.949 16.362   -1.807  1.00 72.79 136 A 1 
ATOM 1085 C CB    . CYS A 1 136 ? -53.641 18.248   -1.322  1.00 75.18 136 A 1 
ATOM 1086 S SG    . CYS A 1 136 ? -53.863 18.360   0.471   1.00 71.47 136 A 1 
ATOM 1087 N N     . GLU A 1 137 ? -54.728 15.086   -0.435  1.00 79.04 137 A 1 
ATOM 1088 C CA    . GLU A 1 137 ? -55.847 14.273   0.056   1.00 77.77 137 A 1 
ATOM 1089 C C     . GLU A 1 137 ? -56.873 15.086   0.848   1.00 77.16 137 A 1 
ATOM 1090 O O     . GLU A 1 137 ? -58.044 14.723   0.902   1.00 74.71 137 A 1 
ATOM 1091 C CB    . GLU A 1 137 ? -55.292 13.146   0.933   1.00 75.99 137 A 1 
ATOM 1092 C CG    . GLU A 1 137 ? -54.399 12.177   0.145   1.00 68.66 137 A 1 
ATOM 1093 C CD    . GLU A 1 137 ? -53.795 11.065   1.007   1.00 61.87 137 A 1 
ATOM 1094 O OE1   . GLU A 1 137 ? -53.166 10.178   0.403   1.00 53.45 137 A 1 
ATOM 1095 O OE2   . GLU A 1 137 ? -53.933 11.122   2.245   1.00 54.36 137 A 1 
ATOM 1096 N N     . ILE A 1 138 ? -56.473 16.227   1.417   1.00 76.70 138 A 1 
ATOM 1097 C CA    . ILE A 1 138 ? -57.327 17.056   2.271   1.00 76.71 138 A 1 
ATOM 1098 C C     . ILE A 1 138 ? -58.176 18.031   1.454   1.00 76.11 138 A 1 
ATOM 1099 O O     . ILE A 1 138 ? -59.375 18.156   1.684   1.00 71.80 138 A 1 
ATOM 1100 C CB    . ILE A 1 138 ? -56.479 17.784   3.338   1.00 74.06 138 A 1 
ATOM 1101 C CG1   . ILE A 1 138 ? -55.680 16.778   4.191   1.00 68.73 138 A 1 
ATOM 1102 C CG2   . ILE A 1 138 ? -57.372 18.658   4.232   1.00 67.92 138 A 1 
ATOM 1103 C CD1   . ILE A 1 138 ? -54.686 17.421   5.155   1.00 63.30 138 A 1 
ATOM 1104 N N     . CYS A 1 139 ? -57.549 18.740   0.508   1.00 77.99 139 A 1 
ATOM 1105 C CA    . CYS A 1 139 ? -58.233 19.802   -0.238  1.00 77.37 139 A 1 
ATOM 1106 C C     . CYS A 1 139 ? -58.423 19.512   -1.728  1.00 77.60 139 A 1 
ATOM 1107 O O     . CYS A 1 139 ? -58.970 20.352   -2.449  1.00 71.28 139 A 1 
ATOM 1108 C CB    . CYS A 1 139 ? -57.506 21.135   -0.006  1.00 73.37 139 A 1 
ATOM 1109 S SG    . CYS A 1 139 ? -55.886 21.161   -0.827  1.00 68.46 139 A 1 
ATOM 1110 N N     . GLY A 1 140 ? -57.929 18.373   -2.213  1.00 76.64 140 A 1 
ATOM 1111 C CA    . GLY A 1 140 ? -58.033 17.990   -3.616  1.00 75.95 140 A 1 
ATOM 1112 C C     . GLY A 1 140 ? -57.210 18.834   -4.592  1.00 76.70 140 A 1 
ATOM 1113 O O     . GLY A 1 140 ? -57.246 18.602   -5.807  1.00 73.38 140 A 1 
ATOM 1114 N N     . THR A 1 141 ? -56.451 19.813   -4.105  1.00 74.80 141 A 1 
ATOM 1115 C CA    . THR A 1 141 ? -55.634 20.670   -4.966  1.00 72.86 141 A 1 
ATOM 1116 C C     . THR A 1 141 ? -54.395 19.933   -5.469  1.00 73.16 141 A 1 
ATOM 1117 O O     . THR A 1 141 ? -53.802 19.108   -4.772  1.00 71.14 141 A 1 
ATOM 1118 C CB    . THR A 1 141 ? -55.228 21.986   -4.289  1.00 69.28 141 A 1 
ATOM 1119 O OG1   . THR A 1 141 ? -54.481 21.759   -3.118  1.00 62.30 141 A 1 
ATOM 1120 C CG2   . THR A 1 141 ? -56.441 22.831   -3.925  1.00 60.89 141 A 1 
ATOM 1121 N N     . LYS A 1 142 ? -53.979 20.257   -6.680  1.00 72.28 142 A 1 
ATOM 1122 C CA    . LYS A 1 142 ? -52.753 19.709   -7.254  1.00 71.44 142 A 1 
ATOM 1123 C C     . LYS A 1 142 ? -51.550 20.489   -6.725  1.00 70.61 142 A 1 
ATOM 1124 O O     . LYS A 1 142 ? -51.450 21.687   -6.936  1.00 68.13 142 A 1 
ATOM 1125 C CB    . LYS A 1 142 ? -52.808 19.731   -8.783  1.00 69.64 142 A 1 
ATOM 1126 C CG    . LYS A 1 142 ? -53.867 18.771   -9.349  1.00 64.63 142 A 1 
ATOM 1127 C CD    . LYS A 1 142 ? -53.857 18.783   -10.879 1.00 60.88 142 A 1 
ATOM 1128 C CE    . LYS A 1 142 ? -54.923 17.839   -11.423 1.00 54.40 142 A 1 
ATOM 1129 N NZ    . LYS A 1 142 ? -54.965 17.823   -12.905 1.00 48.72 142 A 1 
ATOM 1130 N N     . GLN A 1 143 ? -50.648 19.780   -6.087  1.00 72.35 143 A 1 
ATOM 1131 C CA    . GLN A 1 143 ? -49.421 20.342   -5.538  1.00 71.66 143 A 1 
ATOM 1132 C C     . GLN A 1 143 ? -48.219 19.581   -6.083  1.00 71.97 143 A 1 
ATOM 1133 O O     . GLN A 1 143 ? -48.294 18.384   -6.339  1.00 69.30 143 A 1 
ATOM 1134 C CB    . GLN A 1 143 ? -49.460 20.273   -4.008  1.00 69.97 143 A 1 
ATOM 1135 C CG    . GLN A 1 143 ? -50.600 21.100   -3.394  1.00 66.23 143 A 1 
ATOM 1136 C CD    . GLN A 1 143 ? -50.450 22.605   -3.624  1.00 64.32 143 A 1 
ATOM 1137 O OE1   . GLN A 1 143 ? -49.371 23.116   -3.861  1.00 58.85 143 A 1 
ATOM 1138 N NE2   . GLN A 1 143 ? -51.527 23.346   -3.538  1.00 57.80 143 A 1 
ATOM 1139 N N     . LEU A 1 144 ? -47.119 20.266   -6.239  1.00 71.87 144 A 1 
ATOM 1140 C CA    . LEU A 1 144 ? -45.894 19.572   -6.613  1.00 70.31 144 A 1 
ATOM 1141 C C     . LEU A 1 144 ? -45.358 18.782   -5.418  1.00 69.53 144 A 1 
ATOM 1142 O O     . LEU A 1 144 ? -45.409 19.256   -4.285  1.00 67.33 144 A 1 
ATOM 1143 C CB    . LEU A 1 144 ? -44.847 20.577   -7.124  1.00 68.87 144 A 1 
ATOM 1144 C CG    . LEU A 1 144 ? -45.245 21.329   -8.398  1.00 63.99 144 A 1 
ATOM 1145 C CD1   . LEU A 1 144 ? -44.175 22.371   -8.737  1.00 59.73 144 A 1 
ATOM 1146 C CD2   . LEU A 1 144 ? -45.403 20.404   -9.593  1.00 59.29 144 A 1 
ATOM 1147 N N     . LYS A 1 145 ? -44.758 17.646   -5.689  1.00 72.72 145 A 1 
ATOM 1148 C CA    . LYS A 1 145 ? -44.200 16.760   -4.650  1.00 71.78 145 A 1 
ATOM 1149 C C     . LYS A 1 145 ? -43.230 17.485   -3.710  1.00 70.78 145 A 1 
ATOM 1150 O O     . LYS A 1 145 ? -43.274 17.268   -2.499  1.00 67.67 145 A 1 
ATOM 1151 C CB    . LYS A 1 145 ? -43.535 15.563   -5.345  1.00 70.09 145 A 1 
ATOM 1152 C CG    . LYS A 1 145 ? -43.053 14.456   -4.399  1.00 63.35 145 A 1 
ATOM 1153 C CD    . LYS A 1 145 ? -42.474 13.305   -5.235  1.00 60.55 145 A 1 
ATOM 1154 C CE    . LYS A 1 145 ? -41.945 12.138   -4.403  1.00 54.35 145 A 1 
ATOM 1155 N NZ    . LYS A 1 145 ? -41.368 11.083   -5.282  1.00 49.91 145 A 1 
ATOM 1156 N N     . LYS A 1 146 ? -42.408 18.390   -4.228  1.00 67.98 146 A 1 
ATOM 1157 C CA    . LYS A 1 146 ? -41.500 19.210   -3.414  1.00 66.04 146 A 1 
ATOM 1158 C C     . LYS A 1 146 ? -42.225 20.168   -2.460  1.00 65.83 146 A 1 
ATOM 1159 O O     . LYS A 1 146 ? -41.662 20.553   -1.433  1.00 63.35 146 A 1 
ATOM 1160 C CB    . LYS A 1 146 ? -40.525 19.975   -4.328  1.00 64.65 146 A 1 
ATOM 1161 C CG    . LYS A 1 146 ? -41.190 21.086   -5.154  1.00 60.10 146 A 1 
ATOM 1162 C CD    . LYS A 1 146 ? -40.187 21.818   -6.043  1.00 56.28 146 A 1 
ATOM 1163 C CE    . LYS A 1 146 ? -40.888 22.938   -6.801  1.00 49.52 146 A 1 
ATOM 1164 N NZ    . LYS A 1 146 ? -40.000 23.610   -7.770  1.00 46.49 146 A 1 
ATOM 1165 N N     . ASN A 1 147 ? -43.454 20.570   -2.801  1.00 68.92 147 A 1 
ATOM 1166 C CA    . ASN A 1 147 ? -44.238 21.554   -2.052  1.00 67.98 147 A 1 
ATOM 1167 C C     . ASN A 1 147 ? -45.300 20.914   -1.160  1.00 68.39 147 A 1 
ATOM 1168 O O     . ASN A 1 147 ? -45.816 21.592   -0.272  1.00 66.23 147 A 1 
ATOM 1169 C CB    . ASN A 1 147 ? -44.876 22.538   -3.044  1.00 65.35 147 A 1 
ATOM 1170 C CG    . ASN A 1 147 ? -43.861 23.423   -3.758  1.00 60.83 147 A 1 
ATOM 1171 O OD1   . ASN A 1 147 ? -42.753 23.651   -3.324  1.00 56.01 147 A 1 
ATOM 1172 N ND2   . ASN A 1 147 ? -44.253 23.977   -4.885  1.00 55.48 147 A 1 
ATOM 1173 N N     . ILE A 1 148 ? -45.598 19.641   -1.359  1.00 69.51 148 A 1 
ATOM 1174 C CA    . ILE A 1 148 ? -46.715 18.982   -0.683  1.00 70.21 148 A 1 
ATOM 1175 C C     . ILE A 1 148 ? -46.614 19.069   0.844   1.00 70.13 148 A 1 
ATOM 1176 O O     . ILE A 1 148 ? -47.594 19.406   1.500   1.00 68.22 148 A 1 
ATOM 1177 C CB    . ILE A 1 148 ? -46.875 17.531   -1.175  1.00 69.34 148 A 1 
ATOM 1178 C CG1   . ILE A 1 148 ? -48.230 16.910   -0.781  1.00 65.20 148 A 1 
ATOM 1179 C CG2   . ILE A 1 148 ? -45.736 16.610   -0.669  1.00 63.94 148 A 1 
ATOM 1180 C CD1   . ILE A 1 148 ? -49.418 17.605   -1.437  1.00 60.14 148 A 1 
ATOM 1181 N N     . LYS A 1 149 ? -45.440 18.880   1.413   1.00 70.12 149 A 1 
ATOM 1182 C CA    . LYS A 1 149 ? -45.250 18.992   2.867   1.00 68.37 149 A 1 
ATOM 1183 C C     . LYS A 1 149 ? -45.547 20.400   3.384   1.00 67.95 149 A 1 
ATOM 1184 O O     . LYS A 1 149 ? -46.103 20.544   4.463   1.00 66.06 149 A 1 
ATOM 1185 C CB    . LYS A 1 149 ? -43.827 18.598   3.270   1.00 66.00 149 A 1 
ATOM 1186 C CG    . LYS A 1 149 ? -43.577 17.097   3.146   1.00 58.64 149 A 1 
ATOM 1187 C CD    . LYS A 1 149 ? -42.198 16.741   3.722   1.00 54.62 149 A 1 
ATOM 1188 C CE    . LYS A 1 149 ? -41.955 15.234   3.658   1.00 48.23 149 A 1 
ATOM 1189 N NZ    . LYS A 1 149 ? -40.661 14.838   4.257   1.00 43.65 149 A 1 
ATOM 1190 N N     . ARG A 1 150 ? -45.168 21.412   2.625   1.00 67.30 150 A 1 
ATOM 1191 C CA    . ARG A 1 150 ? -45.462 22.800   2.982   1.00 66.22 150 A 1 
ATOM 1192 C C     . ARG A 1 150 ? -46.950 23.091   2.879   1.00 67.21 150 A 1 
ATOM 1193 O O     . ARG A 1 150 ? -47.482 23.780   3.746   1.00 65.39 150 A 1 
ATOM 1194 C CB    . ARG A 1 150 ? -44.640 23.752   2.095   1.00 62.73 150 A 1 
ATOM 1195 C CG    . ARG A 1 150 ? -44.833 25.216   2.509   1.00 55.73 150 A 1 
ATOM 1196 C CD    . ARG A 1 150 ? -44.000 26.144   1.638   1.00 52.91 150 A 1 
ATOM 1197 N NE    . ARG A 1 150 ? -44.172 27.555   2.029   1.00 48.88 150 A 1 
ATOM 1198 C CZ    . ARG A 1 150 ? -43.593 28.604   1.463   1.00 45.28 150 A 1 
ATOM 1199 N NH1   . ARG A 1 150 ? -42.778 28.472   0.439   1.00 43.51 150 A 1 
ATOM 1200 N NH2   . ARG A 1 150 ? -43.833 29.790   1.905   1.00 40.71 150 A 1 
ATOM 1201 N N     . HIS A 1 151 ? -47.591 22.568   1.866   1.00 69.09 151 A 1 
ATOM 1202 C CA    . HIS A 1 151 ? -49.029 22.701   1.670   1.00 70.46 151 A 1 
ATOM 1203 C C     . HIS A 1 151 ? -49.830 22.010   2.771   1.00 70.71 151 A 1 
ATOM 1204 O O     . HIS A 1 151 ? -50.738 22.623   3.341   1.00 70.15 151 A 1 
ATOM 1205 C CB    . HIS A 1 151 ? -49.378 22.156   0.286   1.00 71.90 151 A 1 
ATOM 1206 C CG    . HIS A 1 151 ? -50.851 22.165   0.030   1.00 72.88 151 A 1 
ATOM 1207 N ND1   . HIS A 1 151 ? -51.623 23.276   -0.235  1.00 68.16 151 A 1 
ATOM 1208 C CD2   . HIS A 1 151 ? -51.691 21.087   0.056   1.00 68.46 151 A 1 
ATOM 1209 C CE1   . HIS A 1 151 ? -52.893 22.868   -0.359  1.00 70.97 151 A 1 
ATOM 1210 N NE2   . HIS A 1 151 ? -52.965 21.552   -0.198  1.00 70.80 151 A 1 
ATOM 1211 N N     . LEU A 1 152 ? -49.451 20.798   3.150   1.00 74.79 152 A 1 
ATOM 1212 C CA    . LEU A 1 152 ? -50.114 20.065   4.226   1.00 72.05 152 A 1 
ATOM 1213 C C     . LEU A 1 152 ? -50.083 20.820   5.563   1.00 69.70 152 A 1 
ATOM 1214 O O     . LEU A 1 152 ? -51.079 20.825   6.280   1.00 67.49 152 A 1 
ATOM 1215 C CB    . LEU A 1 152 ? -49.474 18.675   4.377   1.00 71.45 152 A 1 
ATOM 1216 C CG    . LEU A 1 152 ? -49.786 17.712   3.218   1.00 66.91 152 A 1 
ATOM 1217 C CD1   . LEU A 1 152 ? -48.929 16.452   3.353   1.00 63.04 152 A 1 
ATOM 1218 C CD2   . LEU A 1 152 ? -51.255 17.303   3.189   1.00 62.49 152 A 1 
ATOM 1219 N N     . ARG A 1 153 ? -49.017 21.547   5.855   1.00 69.09 153 A 1 
ATOM 1220 C CA    . ARG A 1 153 ? -48.941 22.405   7.052   1.00 65.50 153 A 1 
ATOM 1221 C C     . ARG A 1 153 ? -49.984 23.520   7.067   1.00 63.76 153 A 1 
ATOM 1222 O O     . ARG A 1 153 ? -50.331 23.990   8.149   1.00 60.44 153 A 1 
ATOM 1223 C CB    . ARG A 1 153 ? -47.545 23.028   7.179   1.00 62.59 153 A 1 
ATOM 1224 C CG    . ARG A 1 153 ? -46.470 21.995   7.537   1.00 56.29 153 A 1 
ATOM 1225 C CD    . ARG A 1 153 ? -45.116 22.688   7.568   1.00 53.84 153 A 1 
ATOM 1226 N NE    . ARG A 1 153 ? -44.027 21.718   7.790   1.00 48.88 153 A 1 
ATOM 1227 C CZ    . ARG A 1 153 ? -42.739 22.018   7.896   1.00 44.96 153 A 1 
ATOM 1228 N NH1   . ARG A 1 153 ? -42.317 23.256   7.817   1.00 43.73 153 A 1 
ATOM 1229 N NH2   . ARG A 1 153 ? -41.861 21.071   8.072   1.00 41.45 153 A 1 
ATOM 1230 N N     . THR A 1 154 ? -50.460 23.953   5.914   1.00 67.20 154 A 1 
ATOM 1231 C CA    . THR A 1 154 ? -51.509 24.976   5.871   1.00 63.97 154 A 1 
ATOM 1232 C C     . THR A 1 154 ? -52.839 24.429   6.384   1.00 62.18 154 A 1 
ATOM 1233 O O     . THR A 1 154 ? -53.541 25.147   7.084   1.00 58.71 154 A 1 
ATOM 1234 C CB    . THR A 1 154 ? -51.687 25.603   4.486   1.00 61.87 154 A 1 
ATOM 1235 O OG1   . THR A 1 154 ? -52.224 24.727   3.531   1.00 56.41 154 A 1 
ATOM 1236 C CG2   . THR A 1 154 ? -50.364 26.135   3.932   1.00 55.68 154 A 1 
ATOM 1237 N N     . HIS A 1 155 ? -53.109 23.160   6.112   1.00 69.46 155 A 1 
ATOM 1238 C CA    . HIS A 1 155 ? -54.320 22.506   6.605   1.00 68.35 155 A 1 
ATOM 1239 C C     . HIS A 1 155 ? -54.279 22.275   8.116   1.00 66.02 155 A 1 
ATOM 1240 O O     . HIS A 1 155 ? -55.285 22.455   8.792   1.00 61.77 155 A 1 
ATOM 1241 C CB    . HIS A 1 155 ? -54.518 21.186   5.872   1.00 68.88 155 A 1 
ATOM 1242 C CG    . HIS A 1 155 ? -54.763 21.353   4.404   1.00 70.88 155 A 1 
ATOM 1243 N ND1   . HIS A 1 155 ? -55.753 22.135   3.835   1.00 65.58 155 A 1 
ATOM 1244 C CD2   . HIS A 1 155 ? -54.066 20.777   3.374   1.00 65.78 155 A 1 
ATOM 1245 C CE1   . HIS A 1 155 ? -55.648 22.024   2.513   1.00 68.22 155 A 1 
ATOM 1246 N NE2   . HIS A 1 155 ? -54.636 21.212   2.196   1.00 68.92 155 A 1 
ATOM 1247 N N     . GLU A 1 156 ? -53.141 21.947   8.650   1.00 70.11 156 A 1 
ATOM 1248 C CA    . GLU A 1 156 ? -52.961 21.840   10.100  1.00 66.20 156 A 1 
ATOM 1249 C C     . GLU A 1 156 ? -53.185 23.189   10.792  1.00 61.77 156 A 1 
ATOM 1250 O O     . GLU A 1 156 ? -53.830 23.260   11.834  1.00 55.33 156 A 1 
ATOM 1251 C CB    . GLU A 1 156 ? -51.552 21.314   10.419  1.00 63.09 156 A 1 
ATOM 1252 C CG    . GLU A 1 156 ? -51.339 19.856   10.000  1.00 56.84 156 A 1 
ATOM 1253 C CD    . GLU A 1 156 ? -49.896 19.357   10.205  1.00 52.93 156 A 1 
ATOM 1254 O OE1   . GLU A 1 156 ? -49.657 18.162   9.944   1.00 47.66 156 A 1 
ATOM 1255 O OE2   . GLU A 1 156 ? -49.016 20.174   10.572  1.00 48.27 156 A 1 
ATOM 1256 N N     . GLY A 1 157 ? -52.703 24.270   10.187  1.00 59.38 157 A 1 
ATOM 1257 C CA    . GLY A 1 157 ? -52.853 25.618   10.728  1.00 56.21 157 A 1 
ATOM 1258 C C     . GLY A 1 157 ? -54.263 26.186   10.623  1.00 55.14 157 A 1 
ATOM 1259 O O     . GLY A 1 157 ? -54.692 26.904   11.525  1.00 49.80 157 A 1 
ATOM 1260 N N     . GLU A 1 158 ? -55.006 25.892   9.576   1.00 52.49 158 A 1 
ATOM 1261 C CA    . GLU A 1 158 ? -56.363 26.427   9.383   1.00 51.02 158 A 1 
ATOM 1262 C C     . GLU A 1 158 ? -57.333 25.994   10.486  1.00 50.15 158 A 1 
ATOM 1263 O O     . GLU A 1 158 ? -58.151 26.794   10.929  1.00 45.24 158 A 1 
ATOM 1264 C CB    . GLU A 1 158 ? -56.933 26.014   8.016   1.00 46.54 158 A 1 
ATOM 1265 C CG    . GLU A 1 158 ? -56.527 26.985   6.899   1.00 41.86 158 A 1 
ATOM 1266 C CD    . GLU A 1 158 ? -57.105 26.622   5.529   1.00 38.43 158 A 1 
ATOM 1267 O OE1   . GLU A 1 158 ? -56.984 27.474   4.615   1.00 35.17 158 A 1 
ATOM 1268 O OE2   . GLU A 1 158 ? -57.648 25.508   5.368   1.00 34.88 158 A 1 
ATOM 1269 N N     . SER A 1 159 ? -57.218 24.767   10.959  1.00 49.45 159 A 1 
ATOM 1270 C CA    . SER A 1 159 ? -58.109 24.251   11.999  1.00 48.08 159 A 1 
ATOM 1271 C C     . SER A 1 159 ? -57.907 24.920   13.356  1.00 47.87 159 A 1 
ATOM 1272 O O     . SER A 1 159 ? -58.855 25.073   14.131  1.00 43.85 159 A 1 
ATOM 1273 C CB    . SER A 1 159 ? -57.929 22.740   12.135  1.00 43.15 159 A 1 
ATOM 1274 O OG    . SER A 1 159 ? -56.636 22.410   12.595  1.00 39.05 159 A 1 
ATOM 1275 N N     . THR A 1 160 ? -56.705 25.354   13.656  1.00 52.05 160 A 1 
ATOM 1276 C CA    . THR A 1 160 ? -56.325 25.943   14.952  1.00 51.29 160 A 1 
ATOM 1277 C C     . THR A 1 160 ? -56.252 27.462   14.935  1.00 52.15 160 A 1 
ATOM 1278 O O     . THR A 1 160 ? -55.712 28.056   15.865  1.00 47.97 160 A 1 
ATOM 1279 C CB    . THR A 1 160 ? -55.028 25.327   15.497  1.00 45.78 160 A 1 
ATOM 1280 O OG1   . THR A 1 160 ? -54.016 25.312   14.526  1.00 41.66 160 A 1 
ATOM 1281 C CG2   . THR A 1 160 ? -55.237 23.891   15.967  1.00 39.57 160 A 1 
ATOM 1282 N N     . LEU A 1 161 ? -56.820 28.121   13.923  1.00 53.77 161 A 1 
ATOM 1283 C CA    . LEU A 1 161 ? -56.943 29.584   13.902  1.00 54.79 161 A 1 
ATOM 1284 C C     . LEU A 1 161 ? -58.039 30.043   14.875  1.00 57.58 161 A 1 
ATOM 1285 O O     . LEU A 1 161 ? -59.060 30.612   14.482  1.00 53.83 161 A 1 
ATOM 1286 C CB    . LEU A 1 161 ? -57.163 30.094   12.467  1.00 49.64 161 A 1 
ATOM 1287 C CG    . LEU A 1 161 ? -55.871 30.212   11.640  1.00 44.94 161 A 1 
ATOM 1288 C CD1   . LEU A 1 161 ? -56.229 30.388   10.164  1.00 41.00 161 A 1 
ATOM 1289 C CD2   . LEU A 1 161 ? -55.029 31.413   12.059  1.00 39.80 161 A 1 
ATOM 1290 N N     . GLU A 1 162 ? -57.822 29.828   16.166  1.00 56.66 162 A 1 
ATOM 1291 C CA    . GLU A 1 162 ? -58.579 30.507   17.199  1.00 58.76 162 A 1 
ATOM 1292 C C     . GLU A 1 162 ? -58.334 32.009   17.072  1.00 61.64 162 A 1 
ATOM 1293 O O     . GLU A 1 162 ? -57.237 32.526   17.305  1.00 57.60 162 A 1 
ATOM 1294 C CB    . GLU A 1 162 ? -58.223 30.009   18.602  1.00 53.62 162 A 1 
ATOM 1295 C CG    . GLU A 1 162 ? -58.881 28.665   18.911  1.00 46.71 162 A 1 
ATOM 1296 C CD    . GLU A 1 162 ? -58.720 28.246   20.371  1.00 41.86 162 A 1 
ATOM 1297 O OE1   . GLU A 1 162 ? -59.486 27.348   20.791  1.00 36.48 162 A 1 
ATOM 1298 O OE2   . GLU A 1 162 ? -57.866 28.819   21.073  1.00 35.76 162 A 1 
ATOM 1299 N N     . ARG A 1 163 ? -59.390 32.736   16.687  1.00 65.87 163 A 1 
ATOM 1300 C CA    . ARG A 1 163 ? -59.361 34.192   16.693  1.00 66.50 163 A 1 
ATOM 1301 C C     . ARG A 1 163 ? -59.364 34.671   18.132  1.00 67.88 163 A 1 
ATOM 1302 O O     . ARG A 1 163 ? -60.287 34.392   18.901  1.00 66.82 163 A 1 
ATOM 1303 C CB    . ARG A 1 163 ? -60.525 34.774   15.895  1.00 63.06 163 A 1 
ATOM 1304 C CG    . ARG A 1 163 ? -60.413 34.451   14.396  1.00 56.86 163 A 1 
ATOM 1305 C CD    . ARG A 1 163 ? -61.464 35.211   13.586  1.00 53.68 163 A 1 
ATOM 1306 N NE    . ARG A 1 163 ? -61.159 36.649   13.526  1.00 50.44 163 A 1 
ATOM 1307 C CZ    . ARG A 1 163 ? -61.126 37.416   12.439  1.00 45.78 163 A 1 
ATOM 1308 N NH1   . ARG A 1 163 ? -61.444 36.955   11.268  1.00 46.24 163 A 1 
ATOM 1309 N NH2   . ARG A 1 163 ? -60.775 38.662   12.527  1.00 44.72 163 A 1 
ATOM 1310 N N     . ILE A 1 164 ? -58.365 35.439   18.477  1.00 69.57 164 A 1 
ATOM 1311 C CA    . ILE A 1 164 ? -58.224 36.025   19.809  1.00 70.63 164 A 1 
ATOM 1312 C C     . ILE A 1 164 ? -59.124 37.254   19.882  1.00 71.38 164 A 1 
ATOM 1313 O O     . ILE A 1 164 ? -58.958 38.191   19.107  1.00 70.26 164 A 1 
ATOM 1314 C CB    . ILE A 1 164 ? -56.755 36.340   20.118  1.00 69.50 164 A 1 
ATOM 1315 C CG1   . ILE A 1 164 ? -55.848 35.113   19.871  1.00 63.52 164 A 1 
ATOM 1316 C CG2   . ILE A 1 164 ? -56.635 36.795   21.584  1.00 62.92 164 A 1 
ATOM 1317 C CD1   . ILE A 1 164 ? -54.351 35.411   19.992  1.00 60.30 164 A 1 
ATOM 1318 N N     . LYS A 1 165 ? -60.089 37.244   20.822  1.00 74.41 165 A 1 
ATOM 1319 C CA    . LYS A 1 165 ? -60.977 38.387   21.054  1.00 75.16 165 A 1 
ATOM 1320 C C     . LYS A 1 165 ? -60.287 39.437   21.917  1.00 74.79 165 A 1 
ATOM 1321 O O     . LYS A 1 165 ? -59.492 39.106   22.789  1.00 72.55 165 A 1 
ATOM 1322 C CB    . LYS A 1 165 ? -62.303 37.932   21.666  1.00 72.91 165 A 1 
ATOM 1323 C CG    . LYS A 1 165 ? -63.138 37.112   20.683  1.00 63.67 165 A 1 
ATOM 1324 C CD    . LYS A 1 165 ? -64.502 36.778   21.268  1.00 60.33 165 A 1 
ATOM 1325 C CE    . LYS A 1 165 ? -65.349 35.994   20.264  1.00 52.78 165 A 1 
ATOM 1326 N NZ    . LYS A 1 165 ? -66.684 35.645   20.809  1.00 46.81 165 A 1 
ATOM 1327 N N     . CYS A 1 166 ? -60.634 40.674   21.689  1.00 75.38 166 A 1 
ATOM 1328 C CA    . CYS A 1 166 ? -60.256 41.751   22.596  1.00 75.06 166 A 1 
ATOM 1329 C C     . CYS A 1 166 ? -61.074 41.637   23.888  1.00 74.27 166 A 1 
ATOM 1330 O O     . CYS A 1 166 ? -62.286 41.496   23.830  1.00 71.38 166 A 1 
ATOM 1331 C CB    . CYS A 1 166 ? -60.480 43.098   21.900  1.00 74.00 166 A 1 
ATOM 1332 S SG    . CYS A 1 166 ? -59.819 44.436   22.919  1.00 70.51 166 A 1 
ATOM 1333 N N     . GLU A 1 167 ? -60.398 41.704   25.030  1.00 77.76 167 A 1 
ATOM 1334 C CA    . GLU A 1 167 ? -61.014 41.551   26.362  1.00 76.63 167 A 1 
ATOM 1335 C C     . GLU A 1 167 ? -61.657 42.848   26.876  1.00 76.84 167 A 1 
ATOM 1336 O O     . GLU A 1 167 ? -62.357 42.834   27.887  1.00 72.61 167 A 1 
ATOM 1337 C CB    . GLU A 1 167 ? -59.956 41.054   27.357  1.00 73.02 167 A 1 
ATOM 1338 C CG    . GLU A 1 167 ? -59.397 39.667   27.011  1.00 64.60 167 A 1 
ATOM 1339 C CD    . GLU A 1 167 ? -58.309 39.186   27.987  1.00 58.50 167 A 1 
ATOM 1340 O OE1   . GLU A 1 167 ? -57.892 38.018   27.836  1.00 51.01 167 A 1 
ATOM 1341 O OE2   . GLU A 1 167 ? -57.870 39.979   28.852  1.00 50.46 167 A 1 
ATOM 1342 N N     . PHE A 1 168 ? -61.443 43.965   26.205  1.00 74.58 168 A 1 
ATOM 1343 C CA    . PHE A 1 168 ? -62.005 45.246   26.623  1.00 74.81 168 A 1 
ATOM 1344 C C     . PHE A 1 168 ? -63.510 45.305   26.344  1.00 74.26 168 A 1 
ATOM 1345 O O     . PHE A 1 168 ? -63.993 44.843   25.312  1.00 70.53 168 A 1 
ATOM 1346 C CB    . PHE A 1 168 ? -61.256 46.406   25.962  1.00 72.87 168 A 1 
ATOM 1347 C CG    . PHE A 1 168 ? -59.957 46.736   26.660  1.00 71.16 168 A 1 
ATOM 1348 C CD1   . PHE A 1 168 ? -59.896 47.808   27.565  1.00 65.25 168 A 1 
ATOM 1349 C CD2   . PHE A 1 168 ? -58.807 45.963   26.433  1.00 64.43 168 A 1 
ATOM 1350 C CE1   . PHE A 1 168 ? -58.704 48.100   28.233  1.00 61.02 168 A 1 
ATOM 1351 C CE2   . PHE A 1 168 ? -57.620 46.252   27.104  1.00 61.30 168 A 1 
ATOM 1352 C CZ    . PHE A 1 168 ? -57.555 47.325   28.009  1.00 62.60 168 A 1 
ATOM 1353 N N     . GLN A 1 169 ? -64.244 45.917   27.285  1.00 73.50 169 A 1 
ATOM 1354 C CA    . GLN A 1 169 ? -65.680 46.123   27.162  1.00 72.21 169 A 1 
ATOM 1355 C C     . GLN A 1 169 ? -66.014 46.892   25.877  1.00 71.53 169 A 1 
ATOM 1356 O O     . GLN A 1 169 ? -65.268 47.765   25.448  1.00 66.08 169 A 1 
ATOM 1357 C CB    . GLN A 1 169 ? -66.219 46.858   28.398  1.00 69.09 169 A 1 
ATOM 1358 C CG    . GLN A 1 169 ? -66.187 45.972   29.656  1.00 62.32 169 A 1 
ATOM 1359 C CD    . GLN A 1 169 ? -66.750 46.672   30.907  1.00 55.08 169 A 1 
ATOM 1360 O OE1   . GLN A 1 169 ? -66.947 47.869   30.948  1.00 48.58 169 A 1 
ATOM 1361 N NE2   . GLN A 1 169 ? -67.000 45.939   31.956  1.00 46.49 169 A 1 
ATOM 1362 N N     . ASP A 1 170 ? -67.128 46.509   25.284  1.00 70.56 170 A 1 
ATOM 1363 C CA    . ASP A 1 170 ? -67.656 47.063   24.033  1.00 70.07 170 A 1 
ATOM 1364 C C     . ASP A 1 170 ? -66.763 46.912   22.783  1.00 71.12 170 A 1 
ATOM 1365 O O     . ASP A 1 170 ? -67.129 47.358   21.692  1.00 65.25 170 A 1 
ATOM 1366 C CB    . ASP A 1 170 ? -68.144 48.503   24.255  1.00 65.81 170 A 1 
ATOM 1367 C CG    . ASP A 1 170 ? -69.159 48.586   25.391  1.00 58.79 170 A 1 
ATOM 1368 O OD1   . ASP A 1 170 ? -69.968 47.630   25.516  1.00 51.23 170 A 1 
ATOM 1369 O OD2   . ASP A 1 170 ? -69.116 49.584   26.134  1.00 50.84 170 A 1 
ATOM 1370 N N     . CYS A 1 171 ? -65.654 46.248   22.927  1.00 70.88 171 A 1 
ATOM 1371 C CA    . CYS A 1 171 ? -64.794 45.968   21.784  1.00 70.93 171 A 1 
ATOM 1372 C C     . CYS A 1 171 ? -65.059 44.569   21.231  1.00 70.78 171 A 1 
ATOM 1373 O O     . CYS A 1 171 ? -64.684 43.559   21.818  1.00 67.33 171 A 1 
ATOM 1374 C CB    . CYS A 1 171 ? -63.336 46.176   22.173  1.00 69.29 171 A 1 
ATOM 1375 S SG    . CYS A 1 171 ? -62.301 46.132   20.694  1.00 65.39 171 A 1 
ATOM 1376 N N     . GLN A 1 172 ? -65.642 44.514   20.054  1.00 70.41 172 A 1 
ATOM 1377 C CA    . GLN A 1 172 ? -65.926 43.249   19.372  1.00 69.67 172 A 1 
ATOM 1378 C C     . GLN A 1 172 ? -64.831 42.841   18.379  1.00 69.76 172 A 1 
ATOM 1379 O O     . GLN A 1 172 ? -65.023 41.913   17.577  1.00 66.06 172 A 1 
ATOM 1380 C CB    . GLN A 1 172 ? -67.298 43.289   18.701  1.00 66.50 172 A 1 
ATOM 1381 C CG    . GLN A 1 172 ? -68.427 43.467   19.721  1.00 60.76 172 A 1 
ATOM 1382 C CD    . GLN A 1 172 ? -69.816 43.171   19.123  1.00 54.78 172 A 1 
ATOM 1383 O OE1   . GLN A 1 172 ? -69.970 42.813   17.972  1.00 48.85 172 A 1 
ATOM 1384 N NE2   . GLN A 1 172 ? -70.856 43.299   19.915  1.00 46.52 172 A 1 
ATOM 1385 N N     . HIS A 1 173 ? -63.701 43.491   18.397  1.00 67.82 173 A 1 
ATOM 1386 C CA    . HIS A 1 173 ? -62.632 43.169   17.469  1.00 66.92 173 A 1 
ATOM 1387 C C     . HIS A 1 173 ? -61.997 41.821   17.794  1.00 67.28 173 A 1 
ATOM 1388 O O     . HIS A 1 173 ? -61.762 41.468   18.946  1.00 65.07 173 A 1 
ATOM 1389 C CB    . HIS A 1 173 ? -61.598 44.290   17.421  1.00 64.33 173 A 1 
ATOM 1390 C CG    . HIS A 1 173 ? -62.067 45.481   16.639  1.00 59.95 173 A 1 
ATOM 1391 N ND1   . HIS A 1 173 ? -62.147 45.557   15.274  1.00 53.59 173 A 1 
ATOM 1392 C CD2   . HIS A 1 173 ? -62.506 46.681   17.116  1.00 53.55 173 A 1 
ATOM 1393 C CE1   . HIS A 1 173 ? -62.610 46.771   14.943  1.00 52.05 173 A 1 
ATOM 1394 N NE2   . HIS A 1 173 ? -62.841 47.476   16.033  1.00 51.82 173 A 1 
ATOM 1395 N N     . THR A 1 174 ? -61.713 41.070   16.753  1.00 68.84 174 A 1 
ATOM 1396 C CA    . THR A 1 174 ? -61.059 39.764   16.834  1.00 67.59 174 A 1 
ATOM 1397 C C     . THR A 1 174 ? -59.808 39.752   15.967  1.00 66.54 174 A 1 
ATOM 1398 O O     . THR A 1 174 ? -59.805 40.325   14.875  1.00 64.66 174 A 1 
ATOM 1399 C CB    . THR A 1 174 ? -61.986 38.616   16.418  1.00 65.92 174 A 1 
ATOM 1400 O OG1   . THR A 1 174 ? -62.471 38.784   15.102  1.00 59.46 174 A 1 
ATOM 1401 C CG2   . THR A 1 174 ? -63.206 38.498   17.324  1.00 58.89 174 A 1 
ATOM 1402 N N     . PHE A 1 175 ? -58.802 39.081   16.438  1.00 70.19 175 A 1 
ATOM 1403 C CA    . PHE A 1 175 ? -57.482 39.101   15.814  1.00 68.89 175 A 1 
ATOM 1404 C C     . PHE A 1 175 ? -56.982 37.689   15.542  1.00 68.33 175 A 1 
ATOM 1405 O O     . PHE A 1 175 ? -57.290 36.758   16.280  1.00 65.99 175 A 1 
ATOM 1406 C CB    . PHE A 1 175 ? -56.507 39.896   16.689  1.00 67.07 175 A 1 
ATOM 1407 C CG    . PHE A 1 175 ? -56.953 41.318   16.910  1.00 64.49 175 A 1 
ATOM 1408 C CD1   . PHE A 1 175 ? -56.642 42.313   15.974  1.00 59.30 175 A 1 
ATOM 1409 C CD2   . PHE A 1 175 ? -57.772 41.640   18.006  1.00 59.23 175 A 1 
ATOM 1410 C CE1   . PHE A 1 175 ? -57.138 43.605   16.131  1.00 57.13 175 A 1 
ATOM 1411 C CE2   . PHE A 1 175 ? -58.268 42.935   18.168  1.00 57.42 175 A 1 
ATOM 1412 C CZ    . PHE A 1 175 ? -57.954 43.919   17.230  1.00 60.00 175 A 1 
ATOM 1413 N N     . SER A 1 176 ? -56.202 37.545   14.502  1.00 58.04 176 A 1 
ATOM 1414 C CA    . SER A 1 176 ? -55.602 36.255   14.137  1.00 55.91 176 A 1 
ATOM 1415 C C     . SER A 1 176 ? -54.395 35.897   14.998  1.00 55.78 176 A 1 
ATOM 1416 O O     . SER A 1 176 ? -54.065 34.722   15.143  1.00 53.57 176 A 1 
ATOM 1417 C CB    . SER A 1 176 ? -55.189 36.274   12.665  1.00 53.05 176 A 1 
ATOM 1418 O OG    . SER A 1 176 ? -54.331 37.368   12.407  1.00 48.13 176 A 1 
ATOM 1419 N N     . THR A 1 177 ? -53.766 36.891   15.571  1.00 59.41 177 A 1 
ATOM 1420 C CA    . THR A 1 177 ? -52.567 36.674   16.393  1.00 59.00 177 A 1 
ATOM 1421 C C     . THR A 1 177 ? -52.565 37.558   17.629  1.00 59.98 177 A 1 
ATOM 1422 O O     . THR A 1 177 ? -53.090 38.671   17.633  1.00 58.39 177 A 1 
ATOM 1423 C CB    . THR A 1 177 ? -51.272 36.917   15.602  1.00 55.72 177 A 1 
ATOM 1424 O OG1   . THR A 1 177 ? -51.151 38.264   15.231  1.00 50.11 177 A 1 
ATOM 1425 C CG2   . THR A 1 177 ? -51.177 36.071   14.342  1.00 48.23 177 A 1 
ATOM 1426 N N     . LYS A 1 178 ? -51.890 37.072   18.666  1.00 61.71 178 A 1 
ATOM 1427 C CA    . LYS A 1 178 ? -51.728 37.809   19.919  1.00 62.17 178 A 1 
ATOM 1428 C C     . LYS A 1 178 ? -50.967 39.125   19.737  1.00 63.26 178 A 1 
ATOM 1429 O O     . LYS A 1 178 ? -51.273 40.095   20.429  1.00 62.15 178 A 1 
ATOM 1430 C CB    . LYS A 1 178 ? -51.052 36.893   20.951  1.00 60.15 178 A 1 
ATOM 1431 C CG    . LYS A 1 178 ? -51.085 37.475   22.367  1.00 54.06 178 A 1 
ATOM 1432 C CD    . LYS A 1 178 ? -50.547 36.474   23.397  1.00 49.57 178 A 1 
ATOM 1433 C CE    . LYS A 1 178 ? -50.648 37.049   24.799  1.00 44.36 178 A 1 
ATOM 1434 N NZ    . LYS A 1 178 ? -50.230 36.085   25.839  1.00 39.89 178 A 1 
ATOM 1435 N N     . SER A 1 179 ? -50.049 39.208   18.811  1.00 60.06 179 A 1 
ATOM 1436 C CA    . SER A 1 179 ? -49.322 40.448   18.524  1.00 59.48 179 A 1 
ATOM 1437 C C     . SER A 1 179 ? -50.243 41.545   17.991  1.00 60.50 179 A 1 
ATOM 1438 O O     . SER A 1 179 ? -50.165 42.679   18.452  1.00 58.55 179 A 1 
ATOM 1439 C CB    . SER A 1 179 ? -48.185 40.190   17.531  1.00 57.10 179 A 1 
ATOM 1440 O OG    . SER A 1 179 ? -48.669 39.580   16.361  1.00 51.70 179 A 1 
ATOM 1441 N N     . ASN A 1 180 ? -51.158 41.195   17.115  1.00 62.12 180 A 1 
ATOM 1442 C CA    . ASN A 1 180 ? -52.138 42.138   16.591  1.00 62.00 180 A 1 
ATOM 1443 C C     . ASN A 1 180 ? -53.113 42.611   17.680  1.00 63.27 180 A 1 
ATOM 1444 O O     . ASN A 1 180 ? -53.445 43.790   17.738  1.00 62.45 180 A 1 
ATOM 1445 C CB    . ASN A 1 180 ? -52.900 41.489   15.422  1.00 59.37 180 A 1 
ATOM 1446 C CG    . ASN A 1 180 ? -52.044 41.329   14.173  1.00 54.09 180 A 1 
ATOM 1447 O OD1   . ASN A 1 180 ? -51.004 41.916   14.023  1.00 49.15 180 A 1 
ATOM 1448 N ND2   . ASN A 1 180 ? -52.496 40.516   13.238  1.00 47.67 180 A 1 
ATOM 1449 N N     . LEU A 1 181 ? -53.512 41.712   18.573  1.00 66.12 181 A 1 
ATOM 1450 C CA    . LEU A 1 181 ? -54.324 42.070   19.735  1.00 67.66 181 A 1 
ATOM 1451 C C     . LEU A 1 181 ? -53.590 43.074   20.629  1.00 67.93 181 A 1 
ATOM 1452 O O     . LEU A 1 181 ? -54.160 44.101   20.986  1.00 67.91 181 A 1 
ATOM 1453 C CB    . LEU A 1 181 ? -54.706 40.805   20.514  1.00 67.71 181 A 1 
ATOM 1454 C CG    . LEU A 1 181 ? -55.453 41.091   21.830  1.00 63.81 181 A 1 
ATOM 1455 C CD1   . LEU A 1 181 ? -56.813 41.752   21.595  1.00 59.56 181 A 1 
ATOM 1456 C CD2   . LEU A 1 181 ? -55.670 39.796   22.605  1.00 60.48 181 A 1 
ATOM 1457 N N     . ILE A 1 182 ? -52.339 42.804   20.970  1.00 70.71 182 A 1 
ATOM 1458 C CA    . ILE A 1 182 ? -51.544 43.689   21.835  1.00 69.30 182 A 1 
ATOM 1459 C C     . ILE A 1 182 ? -51.409 45.083   21.210  1.00 69.25 182 A 1 
ATOM 1460 O O     . ILE A 1 182 ? -51.568 46.086   21.903  1.00 68.11 182 A 1 
ATOM 1461 C CB    . ILE A 1 182 ? -50.168 43.066   22.139  1.00 67.98 182 A 1 
ATOM 1462 C CG1   . ILE A 1 182 ? -50.332 41.830   23.050  1.00 62.34 182 A 1 
ATOM 1463 C CG2   . ILE A 1 182 ? -49.220 44.078   22.814  1.00 60.49 182 A 1 
ATOM 1464 C CD1   . ILE A 1 182 ? -49.084 40.946   23.121  1.00 55.49 182 A 1 
ATOM 1465 N N     . GLN A 1 183 ? -51.162 45.166   19.920  1.00 67.53 183 A 1 
ATOM 1466 C CA    . GLN A 1 183 ? -51.079 46.445   19.219  1.00 66.50 183 A 1 
ATOM 1467 C C     . GLN A 1 183 ? -52.411 47.194   19.242  1.00 67.61 183 A 1 
ATOM 1468 O O     . GLN A 1 183 ? -52.431 48.395   19.499  1.00 65.66 183 A 1 
ATOM 1469 C CB    . GLN A 1 183 ? -50.621 46.232   17.777  1.00 63.14 183 A 1 
ATOM 1470 C CG    . GLN A 1 183 ? -49.126 45.897   17.687  1.00 56.54 183 A 1 
ATOM 1471 C CD    . GLN A 1 183 ? -48.661 45.739   16.234  1.00 52.27 183 A 1 
ATOM 1472 O OE1   . GLN A 1 183 ? -49.425 45.848   15.295  1.00 48.16 183 A 1 
ATOM 1473 N NE2   . GLN A 1 183 ? -47.392 45.492   16.020  1.00 46.25 183 A 1 
ATOM 1474 N N     . HIS A 1 184 ? -53.518 46.489   19.014  1.00 68.33 184 A 1 
ATOM 1475 C CA    . HIS A 1 184 ? -54.853 47.072   19.073  1.00 69.00 184 A 1 
ATOM 1476 C C     . HIS A 1 184 ? -55.170 47.622   20.462  1.00 69.27 184 A 1 
ATOM 1477 O O     . HIS A 1 184 ? -55.581 48.772   20.588  1.00 69.73 184 A 1 
ATOM 1478 C CB    . HIS A 1 184 ? -55.873 46.022   18.639  1.00 70.54 184 A 1 
ATOM 1479 C CG    . HIS A 1 184 ? -57.289 46.416   18.947  1.00 71.26 184 A 1 
ATOM 1480 N ND1   . HIS A 1 184 ? -58.054 47.314   18.247  1.00 65.86 184 A 1 
ATOM 1481 C CD2   . HIS A 1 184 ? -58.043 45.972   20.007  1.00 66.06 184 A 1 
ATOM 1482 C CE1   . HIS A 1 184 ? -59.234 47.411   18.864  1.00 67.40 184 A 1 
ATOM 1483 N NE2   . HIS A 1 184 ? -59.251 46.612   19.923  1.00 66.30 184 A 1 
ATOM 1484 N N     . VAL A 1 185 ? -54.914 46.829   21.507  1.00 75.11 185 A 1 
ATOM 1485 C CA    . VAL A 1 185 ? -55.170 47.242   22.885  1.00 74.03 185 A 1 
ATOM 1486 C C     . VAL A 1 185 ? -54.364 48.489   23.236  1.00 72.76 185 A 1 
ATOM 1487 O O     . VAL A 1 185 ? -54.922 49.450   23.760  1.00 71.90 185 A 1 
ATOM 1488 C CB    . VAL A 1 185 ? -54.879 46.092   23.865  1.00 73.94 185 A 1 
ATOM 1489 C CG1   . VAL A 1 185 ? -54.919 46.541   25.327  1.00 66.87 185 A 1 
ATOM 1490 C CG2   . VAL A 1 185 ? -55.903 44.971   23.692  1.00 68.39 185 A 1 
ATOM 1491 N N     . LYS A 1 186 ? -53.079 48.500   22.905  1.00 75.77 186 A 1 
ATOM 1492 C CA    . LYS A 1 186 ? -52.227 49.662   23.166  1.00 74.35 186 A 1 
ATOM 1493 C C     . LYS A 1 186 ? -52.700 50.910   22.423  1.00 72.95 186 A 1 
ATOM 1494 O O     . LYS A 1 186 ? -52.771 51.982   23.013  1.00 71.14 186 A 1 
ATOM 1495 C CB    . LYS A 1 186 ? -50.782 49.354   22.784  1.00 73.17 186 A 1 
ATOM 1496 C CG    . LYS A 1 186 ? -50.111 48.411   23.796  1.00 66.77 186 A 1 
ATOM 1497 C CD    . LYS A 1 186 ? -48.651 48.221   23.403  1.00 64.03 186 A 1 
ATOM 1498 C CE    . LYS A 1 186 ? -47.911 47.407   24.459  1.00 57.38 186 A 1 
ATOM 1499 N NZ    . LYS A 1 186 ? -46.448 47.550   24.301  1.00 52.52 186 A 1 
ATOM 1500 N N     . ALA A 1 187 ? -53.041 50.788   21.169  1.00 73.24 187 A 1 
ATOM 1501 C CA    . ALA A 1 187 ? -53.383 51.939   20.335  1.00 70.40 187 A 1 
ATOM 1502 C C     . ALA A 1 187 ? -54.794 52.487   20.596  1.00 69.04 187 A 1 
ATOM 1503 O O     . ALA A 1 187 ? -54.998 53.703   20.607  1.00 66.28 187 A 1 
ATOM 1504 C CB    . ALA A 1 187 ? -53.220 51.536   18.869  1.00 68.36 187 A 1 
ATOM 1505 N N     . VAL A 1 188 ? -55.755 51.590   20.785  1.00 73.99 188 A 1 
ATOM 1506 C CA    . VAL A 1 188 ? -57.177 51.951   20.828  1.00 72.01 188 A 1 
ATOM 1507 C C     . VAL A 1 188 ? -57.679 52.123   22.254  1.00 72.29 188 A 1 
ATOM 1508 O O     . VAL A 1 188 ? -58.355 53.106   22.547  1.00 69.53 188 A 1 
ATOM 1509 C CB    . VAL A 1 188 ? -58.037 50.940   20.057  1.00 69.11 188 A 1 
ATOM 1510 C CG1   . VAL A 1 188 ? -59.519 51.309   20.071  1.00 61.38 188 A 1 
ATOM 1511 C CG2   . VAL A 1 188 ? -57.593 50.847   18.591  1.00 62.04 188 A 1 
ATOM 1512 N N     . HIS A 1 189 ? -57.317 51.208   23.164  1.00 72.18 189 A 1 
ATOM 1513 C CA    . HIS A 1 189 ? -57.874 51.185   24.513  1.00 72.52 189 A 1 
ATOM 1514 C C     . HIS A 1 189 ? -56.979 51.850   25.558  1.00 72.33 189 A 1 
ATOM 1515 O O     . HIS A 1 189 ? -57.478 52.570   26.422  1.00 69.37 189 A 1 
ATOM 1516 C CB    . HIS A 1 189 ? -58.207 49.744   24.906  1.00 72.61 189 A 1 
ATOM 1517 C CG    . HIS A 1 189 ? -59.230 49.113   24.009  1.00 73.32 189 A 1 
ATOM 1518 N ND1   . HIS A 1 189 ? -60.498 49.595   23.757  1.00 67.04 189 A 1 
ATOM 1519 C CD2   . HIS A 1 189 ? -59.095 47.965   23.273  1.00 67.12 189 A 1 
ATOM 1520 C CE1   . HIS A 1 189 ? -61.092 48.757   22.908  1.00 69.19 189 A 1 
ATOM 1521 N NE2   . HIS A 1 189 ? -60.272 47.768   22.594  1.00 69.48 189 A 1 
ATOM 1522 N N     . LEU A 1 190 ? -55.669 51.644   25.468  1.00 77.24 190 A 1 
ATOM 1523 C CA    . LEU A 1 190 ? -54.726 52.254   26.410  1.00 75.86 190 A 1 
ATOM 1524 C C     . LEU A 1 190 ? -54.236 53.630   25.955  1.00 73.98 190 A 1 
ATOM 1525 O O     . LEU A 1 190 ? -53.613 54.353   26.735  1.00 69.39 190 A 1 
ATOM 1526 C CB    . LEU A 1 190 ? -53.546 51.304   26.664  1.00 74.29 190 A 1 
ATOM 1527 C CG    . LEU A 1 190 ? -53.930 49.935   27.258  1.00 69.85 190 A 1 
ATOM 1528 C CD1   . LEU A 1 190 ? -52.690 49.067   27.375  1.00 65.06 190 A 1 
ATOM 1529 C CD2   . LEU A 1 190 ? -54.572 50.064   28.628  1.00 64.37 190 A 1 
ATOM 1530 N N     . GLY A 1 191 ? -54.495 53.985   24.710  1.00 74.83 191 A 1 
ATOM 1531 C CA    . GLY A 1 191 ? -54.032 55.253   24.154  1.00 72.71 191 A 1 
ATOM 1532 C C     . GLY A 1 191 ? -52.513 55.380   24.079  1.00 72.97 191 A 1 
ATOM 1533 O O     . GLY A 1 191 ? -51.999 56.493   24.006  1.00 68.67 191 A 1 
ATOM 1534 N N     . ASP A 1 192 ? -51.826 54.285   24.136  1.00 72.69 192 A 1 
ATOM 1535 C CA    . ASP A 1 192 ? -50.369 54.264   24.107  1.00 72.45 192 A 1 
ATOM 1536 C C     . ASP A 1 192 ? -49.852 54.736   22.744  1.00 72.51 192 A 1 
ATOM 1537 O O     . ASP A 1 192 ? -50.165 54.165   21.695  1.00 68.98 192 A 1 
ATOM 1538 C CB    . ASP A 1 192 ? -49.854 52.871   24.484  1.00 69.37 192 A 1 
ATOM 1539 C CG    . ASP A 1 192 ? -48.339 52.808   24.684  1.00 61.99 192 A 1 
ATOM 1540 O OD1   . ASP A 1 192 ? -47.725 53.889   24.795  1.00 56.29 192 A 1 
ATOM 1541 O OD2   . ASP A 1 192 ? -47.804 51.672   24.720  1.00 55.42 192 A 1 
ATOM 1542 N N     . LYS A 1 193 ? -49.084 55.823   22.790  1.00 74.32 193 A 1 
ATOM 1543 C CA    . LYS A 1 193 ? -48.548 56.492   21.605  1.00 73.79 193 A 1 
ATOM 1544 C C     . LYS A 1 193 ? -47.029 56.662   21.752  1.00 73.85 193 A 1 
ATOM 1545 O O     . LYS A 1 193 ? -46.561 57.782   21.966  1.00 69.69 193 A 1 
ATOM 1546 C CB    . LYS A 1 193 ? -49.275 57.821   21.376  1.00 70.91 193 A 1 
ATOM 1547 C CG    . LYS A 1 193 ? -50.755 57.631   21.018  1.00 66.58 193 A 1 
ATOM 1548 C CD    . LYS A 1 193 ? -51.439 58.969   20.735  1.00 63.44 193 A 1 
ATOM 1549 C CE    . LYS A 1 193 ? -52.926 58.735   20.444  1.00 59.18 193 A 1 
ATOM 1550 N NZ    . LYS A 1 193 ? -53.642 59.982   20.137  1.00 54.60 193 A 1 
ATOM 1551 N N     . PRO A 1 194 ? -46.270 55.562   21.672  1.00 73.78 194 A 1 
ATOM 1552 C CA    . PRO A 1 194 ? -44.829 55.589   21.930  1.00 73.10 194 A 1 
ATOM 1553 C C     . PRO A 1 194 ? -44.021 56.323   20.856  1.00 74.18 194 A 1 
ATOM 1554 O O     . PRO A 1 194 ? -42.905 56.759   21.123  1.00 70.56 194 A 1 
ATOM 1555 C CB    . PRO A 1 194 ? -44.426 54.121   22.031  1.00 70.54 194 A 1 
ATOM 1556 C CG    . PRO A 1 194 ? -45.436 53.399   21.149  1.00 67.85 194 A 1 
ATOM 1557 C CD    . PRO A 1 194 ? -46.702 54.209   21.362  1.00 70.61 194 A 1 
ATOM 1558 N N     . PHE A 1 195 ? -44.589 56.486   19.695  1.00 75.53 195 A 1 
ATOM 1559 C CA    . PHE A 1 195 ? -43.901 57.102   18.567  1.00 74.89 195 A 1 
ATOM 1560 C C     . PHE A 1 195 ? -44.181 58.599   18.533  1.00 74.91 195 A 1 
ATOM 1561 O O     . PHE A 1 195 ? -45.221 59.054   18.048  1.00 72.22 195 A 1 
ATOM 1562 C CB    . PHE A 1 195 ? -44.305 56.386   17.280  1.00 73.02 195 A 1 
ATOM 1563 C CG    . PHE A 1 195 ? -44.018 54.914   17.315  1.00 69.64 195 A 1 
ATOM 1564 C CD1   . PHE A 1 195 ? -42.712 54.428   17.124  1.00 65.29 195 A 1 
ATOM 1565 C CD2   . PHE A 1 195 ? -45.051 53.998   17.583  1.00 63.80 195 A 1 
ATOM 1566 C CE1   . PHE A 1 195 ? -42.441 53.062   17.197  1.00 62.27 195 A 1 
ATOM 1567 C CE2   . PHE A 1 195 ? -44.786 52.622   17.658  1.00 62.58 195 A 1 
ATOM 1568 C CZ    . PHE A 1 195 ? -43.482 52.163   17.455  1.00 63.59 195 A 1 
ATOM 1569 N N     . SER A 1 196 ? -43.255 59.386   19.076  1.00 76.40 196 A 1 
ATOM 1570 C CA    . SER A 1 196 ? -43.301 60.843   19.025  1.00 76.64 196 A 1 
ATOM 1571 C C     . SER A 1 196 ? -42.728 61.342   17.699  1.00 76.41 196 A 1 
ATOM 1572 O O     . SER A 1 196 ? -41.804 60.746   17.153  1.00 74.19 196 A 1 
ATOM 1573 C CB    . SER A 1 196 ? -42.534 61.453   20.197  1.00 75.00 196 A 1 
ATOM 1574 O OG    . SER A 1 196 ? -43.038 60.958   21.418  1.00 64.93 196 A 1 
ATOM 1575 N N     . CYS A 1 197 ? -43.252 62.466   17.248  1.00 75.88 197 A 1 
ATOM 1576 C CA    . CYS A 1 197 ? -42.675 63.144   16.094  1.00 75.93 197 A 1 
ATOM 1577 C C     . CYS A 1 197 ? -41.226 63.556   16.401  1.00 75.65 197 A 1 
ATOM 1578 O O     . CYS A 1 197 ? -40.954 64.085   17.470  1.00 72.97 197 A 1 
ATOM 1579 C CB    . CYS A 1 197 ? -43.549 64.354   15.747  1.00 74.69 197 A 1 
ATOM 1580 S SG    . CYS A 1 197 ? -42.915 65.210   14.291  1.00 69.51 197 A 1 
ATOM 1581 N N     . SER A 1 198 ? -40.311 63.300   15.478  1.00 74.91 198 A 1 
ATOM 1582 C CA    . SER A 1 198 ? -38.893 63.640   15.634  1.00 73.78 198 A 1 
ATOM 1583 C C     . SER A 1 198 ? -38.628 65.140   15.581  1.00 72.88 198 A 1 
ATOM 1584 O O     . SER A 1 198 ? -37.589 65.612   16.030  1.00 69.20 198 A 1 
ATOM 1585 C CB    . SER A 1 198 ? -38.083 62.928   14.552  1.00 70.93 198 A 1 
ATOM 1586 O OG    . SER A 1 198 ? -38.509 63.320   13.265  1.00 63.57 198 A 1 
ATOM 1587 N N     . VAL A 1 199 ? -39.585 65.930   15.077  1.00 74.06 199 A 1 
ATOM 1588 C CA    . VAL A 1 199 ? -39.509 67.387   15.060  1.00 73.12 199 A 1 
ATOM 1589 C C     . VAL A 1 199 ? -39.763 67.910   16.464  1.00 72.22 199 A 1 
ATOM 1590 O O     . VAL A 1 199 ? -40.878 67.830   16.971  1.00 68.29 199 A 1 
ATOM 1591 C CB    . VAL A 1 199 ? -40.495 68.001   14.066  1.00 70.29 199 A 1 
ATOM 1592 C CG1   . VAL A 1 199 ? -40.282 69.508   13.971  1.00 63.50 199 A 1 
ATOM 1593 C CG2   . VAL A 1 199 ? -40.317 67.399   12.677  1.00 63.35 199 A 1 
ATOM 1594 N N     . ALA A 1 200 ? -38.728 68.472   17.092  1.00 70.75 200 A 1 
ATOM 1595 C CA    . ALA A 1 200 ? -38.781 68.912   18.485  1.00 69.72 200 A 1 
ATOM 1596 C C     . ALA A 1 200 ? -39.929 69.890   18.799  1.00 69.77 200 A 1 
ATOM 1597 O O     . ALA A 1 200 ? -40.458 69.902   19.903  1.00 64.62 200 A 1 
ATOM 1598 C CB    . ALA A 1 200 ? -37.428 69.539   18.832  1.00 65.59 200 A 1 
ATOM 1599 N N     . VAL A 1 201 ? -40.306 70.700   17.822  1.00 71.72 201 A 1 
ATOM 1600 C CA    . VAL A 1 201 ? -41.395 71.678   17.968  1.00 71.26 201 A 1 
ATOM 1601 C C     . VAL A 1 201 ? -42.775 71.021   17.883  1.00 71.04 201 A 1 
ATOM 1602 O O     . VAL A 1 201 ? -43.756 71.574   18.379  1.00 65.63 201 A 1 
ATOM 1603 C CB    . VAL A 1 201 ? -41.243 72.806   16.927  1.00 68.31 201 A 1 
ATOM 1604 C CG1   . VAL A 1 201 ? -42.168 73.984   17.223  1.00 61.42 201 A 1 
ATOM 1605 C CG2   . VAL A 1 201 ? -39.818 73.348   16.866  1.00 61.89 201 A 1 
ATOM 1606 N N     . CYS A 1 202 ? -42.856 69.850   17.309  1.00 72.20 202 A 1 
ATOM 1607 C CA    . CYS A 1 202 ? -44.109 69.127   17.159  1.00 71.43 202 A 1 
ATOM 1608 C C     . CYS A 1 202 ? -44.294 68.136   18.300  1.00 70.86 202 A 1 
ATOM 1609 O O     . CYS A 1 202 ? -43.677 67.075   18.341  1.00 65.69 202 A 1 
ATOM 1610 C CB    . CYS A 1 202 ? -44.155 68.451   15.791  1.00 68.92 202 A 1 
ATOM 1611 S SG    . CYS A 1 202 ? -45.796 67.748   15.508  1.00 64.00 202 A 1 
ATOM 1612 N N     . GLY A 1 203 ? -45.172 68.422   19.228  1.00 72.46 203 A 1 
ATOM 1613 C CA    . GLY A 1 203 ? -45.476 67.528   20.348  1.00 71.83 203 A 1 
ATOM 1614 C C     . GLY A 1 203 ? -46.395 66.351   20.011  1.00 72.17 203 A 1 
ATOM 1615 O O     . GLY A 1 203 ? -46.885 65.684   20.919  1.00 67.89 203 A 1 
ATOM 1616 N N     . MET A 1 204 ? -46.648 66.093   18.747  1.00 74.90 204 A 1 
ATOM 1617 C CA    . MET A 1 204 ? -47.573 65.043   18.345  1.00 73.73 204 A 1 
ATOM 1618 C C     . MET A 1 204 ? -46.999 63.661   18.633  1.00 74.53 204 A 1 
ATOM 1619 O O     . MET A 1 204 ? -45.832 63.384   18.382  1.00 72.10 204 A 1 
ATOM 1620 C CB    . MET A 1 204 ? -47.950 65.187   16.863  1.00 70.91 204 A 1 
ATOM 1621 C CG    . MET A 1 204 ? -48.775 66.448   16.586  1.00 64.39 204 A 1 
ATOM 1622 S SD    . MET A 1 204 ? -50.457 66.436   17.281  1.00 60.77 204 A 1 
ATOM 1623 C CE    . MET A 1 204 ? -51.293 65.343   16.107  1.00 54.64 204 A 1 
ATOM 1624 N N     . LYS A 1 205 ? -47.839 62.769   19.166  1.00 74.98 205 A 1 
ATOM 1625 C CA    . LYS A 1 205 ? -47.503 61.377   19.448  1.00 74.85 205 A 1 
ATOM 1626 C C     . LYS A 1 205 ? -48.463 60.457   18.717  1.00 74.09 205 A 1 
ATOM 1627 O O     . LYS A 1 205 ? -49.657 60.745   18.616  1.00 71.33 205 A 1 
ATOM 1628 C CB    . LYS A 1 205 ? -47.530 61.104   20.951  1.00 73.59 205 A 1 
ATOM 1629 C CG    . LYS A 1 205 ? -46.476 61.894   21.727  1.00 67.76 205 A 1 
ATOM 1630 C CD    . LYS A 1 205 ? -46.470 61.494   23.195  1.00 65.06 205 A 1 
ATOM 1631 C CE    . LYS A 1 205 ? -45.405 62.289   23.947  1.00 58.31 205 A 1 
ATOM 1632 N NZ    . LYS A 1 205 ? -45.298 61.862   25.356  1.00 53.20 205 A 1 
ATOM 1633 N N     . PHE A 1 206 ? -47.955 59.366   18.296  1.00 74.76 206 A 1 
ATOM 1634 C CA    . PHE A 1 206 ? -48.690 58.415   17.482  1.00 73.44 206 A 1 
ATOM 1635 C C     . PHE A 1 206 ? -48.574 57.004   18.049  1.00 73.03 206 A 1 
ATOM 1636 O O     . PHE A 1 206 ? -47.595 56.649   18.698  1.00 70.57 206 A 1 
ATOM 1637 C CB    . PHE A 1 206 ? -48.199 58.490   16.037  1.00 71.92 206 A 1 
ATOM 1638 C CG    . PHE A 1 206 ? -48.302 59.879   15.442  1.00 70.38 206 A 1 
ATOM 1639 C CD1   . PHE A 1 206 ? -49.507 60.336   14.893  1.00 65.81 206 A 1 
ATOM 1640 C CD2   . PHE A 1 206 ? -47.197 60.747   15.477  1.00 65.08 206 A 1 
ATOM 1641 C CE1   . PHE A 1 206 ? -49.610 61.622   14.372  1.00 63.17 206 A 1 
ATOM 1642 C CE2   . PHE A 1 206 ? -47.297 62.039   14.960  1.00 63.34 206 A 1 
ATOM 1643 C CZ    . PHE A 1 206 ? -48.500 62.479   14.404  1.00 65.59 206 A 1 
ATOM 1644 N N     . ALA A 1 207 ? -49.595 56.190   17.812  1.00 69.35 207 A 1 
ATOM 1645 C CA    . ALA A 1 207 ? -49.619 54.807   18.281  1.00 67.66 207 A 1 
ATOM 1646 C C     . ALA A 1 207 ? -48.747 53.872   17.434  1.00 67.16 207 A 1 
ATOM 1647 O O     . ALA A 1 207 ? -48.303 52.831   17.921  1.00 64.61 207 A 1 
ATOM 1648 C CB    . ALA A 1 207 ? -51.071 54.324   18.283  1.00 65.52 207 A 1 
ATOM 1649 N N     . PHE A 1 208 ? -48.522 54.269   16.223  1.00 68.80 208 A 1 
ATOM 1650 C CA    . PHE A 1 208 ? -47.792 53.439   15.282  1.00 67.62 208 A 1 
ATOM 1651 C C     . PHE A 1 208 ? -46.696 54.242   14.582  1.00 68.29 208 A 1 
ATOM 1652 O O     . PHE A 1 208 ? -46.903 55.401   14.221  1.00 66.64 208 A 1 
ATOM 1653 C CB    . PHE A 1 208 ? -48.753 52.854   14.250  1.00 64.90 208 A 1 
ATOM 1654 C CG    . PHE A 1 208 ? -49.846 52.004   14.842  1.00 61.55 208 A 1 
ATOM 1655 C CD1   . PHE A 1 208 ? -49.595 50.674   15.193  1.00 57.32 208 A 1 
ATOM 1656 C CD2   . PHE A 1 208 ? -51.124 52.535   15.045  1.00 55.43 208 A 1 
ATOM 1657 C CE1   . PHE A 1 208 ? -50.601 49.869   15.734  1.00 53.19 208 A 1 
ATOM 1658 C CE2   . PHE A 1 208 ? -52.147 51.740   15.590  1.00 53.41 208 A 1 
ATOM 1659 C CZ    . PHE A 1 208 ? -51.884 50.404   15.933  1.00 54.34 208 A 1 
ATOM 1660 N N     . GLU A 1 209 ? -45.565 53.580   14.350  1.00 64.92 209 A 1 
ATOM 1661 C CA    . GLU A 1 209 ? -44.396 54.191   13.727  1.00 65.01 209 A 1 
ATOM 1662 C C     . GLU A 1 209 ? -44.688 54.731   12.323  1.00 65.30 209 A 1 
ATOM 1663 O O     . GLU A 1 209 ? -44.369 55.886   12.027  1.00 63.74 209 A 1 
ATOM 1664 C CB    . GLU A 1 209 ? -43.271 53.159   13.717  1.00 63.12 209 A 1 
ATOM 1665 C CG    . GLU A 1 209 ? -41.972 53.711   13.116  1.00 57.81 209 A 1 
ATOM 1666 C CD    . GLU A 1 209 ? -40.790 52.762   13.363  1.00 53.96 209 A 1 
ATOM 1667 O OE1   . GLU A 1 209 ? -39.670 53.286   13.527  1.00 49.76 209 A 1 
ATOM 1668 O OE2   . GLU A 1 209 ? -41.016 51.539   13.432  1.00 49.66 209 A 1 
ATOM 1669 N N     . HIS A 1 210 ? -45.379 53.971   11.507  1.00 60.98 210 A 1 
ATOM 1670 C CA    . HIS A 1 210 ? -45.711 54.405   10.150  1.00 60.50 210 A 1 
ATOM 1671 C C     . HIS A 1 210 ? -46.592 55.655   10.105  1.00 60.68 210 A 1 
ATOM 1672 O O     . HIS A 1 210 ? -46.546 56.414   9.141   1.00 61.00 210 A 1 
ATOM 1673 C CB    . HIS A 1 210 ? -46.376 53.255   9.407   1.00 58.99 210 A 1 
ATOM 1674 C CG    . HIS A 1 210 ? -47.705 52.849   9.975   1.00 56.86 210 A 1 
ATOM 1675 N ND1   . HIS A 1 210 ? -47.915 51.883   10.928  1.00 49.76 210 A 1 
ATOM 1676 C CD2   . HIS A 1 210 ? -48.939 53.351   9.643   1.00 50.03 210 A 1 
ATOM 1677 C CE1   . HIS A 1 210 ? -49.237 51.810   11.163  1.00 47.30 210 A 1 
ATOM 1678 N NE2   . HIS A 1 210 ? -49.884 52.680   10.403  1.00 49.02 210 A 1 
ATOM 1679 N N     . VAL A 1 211 ? -47.395 55.909   11.144  1.00 63.69 211 A 1 
ATOM 1680 C CA    . VAL A 1 211 ? -48.216 57.116   11.251  1.00 64.01 211 A 1 
ATOM 1681 C C     . VAL A 1 211 ? -47.340 58.318   11.583  1.00 64.92 211 A 1 
ATOM 1682 O O     . VAL A 1 211 ? -47.517 59.382   11.000  1.00 64.43 211 A 1 
ATOM 1683 C CB    . VAL A 1 211 ? -49.330 56.958   12.292  1.00 62.36 211 A 1 
ATOM 1684 C CG1   . VAL A 1 211 ? -50.230 58.186   12.341  1.00 57.08 211 A 1 
ATOM 1685 C CG2   . VAL A 1 211 ? -50.212 55.751   11.988  1.00 55.72 211 A 1 
ATOM 1686 N N     . ARG A 1 212 ? -46.378 58.106   12.489  1.00 65.71 212 A 1 
ATOM 1687 C CA    . ARG A 1 212 ? -45.374 59.119   12.790  1.00 67.27 212 A 1 
ATOM 1688 C C     . ARG A 1 212 ? -44.567 59.470   11.551  1.00 67.19 212 A 1 
ATOM 1689 O O     . ARG A 1 212 ? -44.501 60.636   11.189  1.00 68.07 212 A 1 
ATOM 1690 C CB    . ARG A 1 212 ? -44.449 58.630   13.911  1.00 68.04 212 A 1 
ATOM 1691 C CG    . ARG A 1 212 ? -43.335 59.624   14.239  1.00 65.68 212 A 1 
ATOM 1692 C CD    . ARG A 1 212 ? -42.159 58.951   14.946  1.00 63.94 212 A 1 
ATOM 1693 N NE    . ARG A 1 212 ? -41.473 58.015   14.055  1.00 60.46 212 A 1 
ATOM 1694 C CZ    . ARG A 1 212 ? -40.603 57.081   14.395  1.00 58.77 212 A 1 
ATOM 1695 N NH1   . ARG A 1 212 ? -40.202 56.943   15.632  1.00 56.49 212 A 1 
ATOM 1696 N NH2   . ARG A 1 212 ? -40.136 56.278   13.494  1.00 58.16 212 A 1 
ATOM 1697 N N     . ASP A 1 213 ? -44.036 58.487   10.868  1.00 68.12 213 A 1 
ATOM 1698 C CA    . ASP A 1 213 ? -43.196 58.699   9.686   1.00 67.05 213 A 1 
ATOM 1699 C C     . ASP A 1 213 ? -43.946 59.444   8.581   1.00 66.60 213 A 1 
ATOM 1700 O O     . ASP A 1 213 ? -43.386 60.296   7.894   1.00 65.43 213 A 1 
ATOM 1701 C CB    . ASP A 1 213 ? -42.711 57.358   9.138   1.00 65.36 213 A 1 
ATOM 1702 C CG    . ASP A 1 213 ? -41.817 56.563   10.094  1.00 60.78 213 A 1 
ATOM 1703 O OD1   . ASP A 1 213 ? -41.368 57.124   11.121  1.00 56.35 213 A 1 
ATOM 1704 O OD2   . ASP A 1 213 ? -41.595 55.366   9.791   1.00 55.37 213 A 1 
ATOM 1705 N N     . ARG A 1 214 ? -45.214 59.148   8.426   1.00 64.14 214 A 1 
ATOM 1706 C CA    . ARG A 1 214 ? -46.068 59.855   7.477   1.00 63.57 214 A 1 
ATOM 1707 C C     . ARG A 1 214 ? -46.340 61.291   7.905   1.00 64.03 214 A 1 
ATOM 1708 O O     . ARG A 1 214 ? -46.354 62.179   7.067   1.00 62.33 214 A 1 
ATOM 1709 C CB    . ARG A 1 214 ? -47.366 59.074   7.298   1.00 60.32 214 A 1 
ATOM 1710 C CG    . ARG A 1 214 ? -48.189 59.675   6.162   1.00 53.30 214 A 1 
ATOM 1711 C CD    . ARG A 1 214 ? -49.420 58.832   5.934   1.00 48.82 214 A 1 
ATOM 1712 N NE    . ARG A 1 214 ? -50.171 59.308   4.770   1.00 45.02 214 A 1 
ATOM 1713 C CZ    . ARG A 1 214 ? -51.141 58.671   4.170   1.00 40.60 214 A 1 
ATOM 1714 N NH1   . ARG A 1 214 ? -51.584 57.522   4.623   1.00 39.34 214 A 1 
ATOM 1715 N NH2   . ARG A 1 214 ? -51.692 59.180   3.117   1.00 37.36 214 A 1 
ATOM 1716 N N     . HIS A 1 215 ? -46.552 61.526   9.197   1.00 66.95 215 A 1 
ATOM 1717 C CA    . HIS A 1 215 ? -46.734 62.866   9.740   1.00 67.09 215 A 1 
ATOM 1718 C C     . HIS A 1 215 ? -45.476 63.708   9.560   1.00 66.22 215 A 1 
ATOM 1719 O O     . HIS A 1 215 ? -45.562 64.853   9.132   1.00 65.84 215 A 1 
ATOM 1720 C CB    . HIS A 1 215 ? -47.147 62.765   11.206  1.00 68.74 215 A 1 
ATOM 1721 C CG    . HIS A 1 215 ? -47.060 64.069   11.935  1.00 70.25 215 A 1 
ATOM 1722 N ND1   . HIS A 1 215 ? -47.957 65.109   11.836  1.00 64.31 215 A 1 
ATOM 1723 C CD2   . HIS A 1 215 ? -46.078 64.461   12.797  1.00 65.09 215 A 1 
ATOM 1724 C CE1   . HIS A 1 215 ? -47.511 66.101   12.626  1.00 66.15 215 A 1 
ATOM 1725 N NE2   . HIS A 1 215 ? -46.385 65.740   13.218  1.00 65.21 215 A 1 
ATOM 1726 N N     . GLU A 1 216 ? -44.307 63.119   9.798   1.00 71.34 216 A 1 
ATOM 1727 C CA    . GLU A 1 216 ? -43.017 63.777   9.600   1.00 69.38 216 A 1 
ATOM 1728 C C     . GLU A 1 216 ? -42.771 64.160   8.135   1.00 65.94 216 A 1 
ATOM 1729 O O     . GLU A 1 216 ? -42.146 65.183   7.857   1.00 62.69 216 A 1 
ATOM 1730 C CB    . GLU A 1 216 ? -41.885 62.873   10.096  1.00 68.78 216 A 1 
ATOM 1731 C CG    . GLU A 1 216 ? -41.857 62.773   11.615  1.00 63.64 216 A 1 
ATOM 1732 C CD    . GLU A 1 216 ? -40.764 61.840   12.165  1.00 61.56 216 A 1 
ATOM 1733 O OE1   . GLU A 1 216 ? -40.700 61.702   13.410  1.00 56.30 216 A 1 
ATOM 1734 O OE2   . GLU A 1 216 ? -39.974 61.284   11.387  1.00 58.62 216 A 1 
ATOM 1735 N N     . LYS A 1 217 ? -43.285 63.373   7.224   1.00 62.41 217 A 1 
ATOM 1736 C CA    . LYS A 1 217 ? -43.220 63.666   5.784   1.00 59.73 217 A 1 
ATOM 1737 C C     . LYS A 1 217 ? -44.293 64.646   5.314   1.00 57.46 217 A 1 
ATOM 1738 O O     . LYS A 1 217 ? -44.193 65.165   4.208   1.00 53.85 217 A 1 
ATOM 1739 C CB    . LYS A 1 217 ? -43.319 62.367   4.999   1.00 57.53 217 A 1 
ATOM 1740 C CG    . LYS A 1 217 ? -42.069 61.496   5.180   1.00 52.40 217 A 1 
ATOM 1741 C CD    . LYS A 1 217 ? -42.257 60.154   4.492   1.00 49.73 217 A 1 
ATOM 1742 C CE    . LYS A 1 217 ? -41.043 59.275   4.761   1.00 44.48 217 A 1 
ATOM 1743 N NZ    . LYS A 1 217 ? -41.187 57.930   4.171   1.00 40.85 217 A 1 
ATOM 1744 N N     . SER A 1 218 ? -45.309 64.899   6.128   1.00 59.62 218 A 1 
ATOM 1745 C CA    . SER A 1 218 ? -46.378 65.813   5.757   1.00 56.80 218 A 1 
ATOM 1746 C C     . SER A 1 218 ? -45.944 67.267   5.943   1.00 54.47 218 A 1 
ATOM 1747 O O     . SER A 1 218 ? -45.082 67.584   6.758   1.00 50.43 218 A 1 
ATOM 1748 C CB    . SER A 1 218 ? -47.662 65.498   6.519   1.00 54.19 218 A 1 
ATOM 1749 O OG    . SER A 1 218 ? -47.607 65.925   7.858   1.00 49.53 218 A 1 
ATOM 1750 N N     . GLY A 1 219 ? -46.586 68.172   5.242   1.00 52.68 219 A 1 
ATOM 1751 C CA    . GLY A 1 219 ? -46.320 69.611   5.346   1.00 50.82 219 A 1 
ATOM 1752 C C     . GLY A 1 219 ? -46.790 70.260   6.646   1.00 51.48 219 A 1 
ATOM 1753 O O     . GLY A 1 219 ? -46.805 71.484   6.737   1.00 48.31 219 A 1 
ATOM 1754 N N     . CYS A 1 220 ? -47.150 69.473   7.669   1.00 55.20 220 A 1 
ATOM 1755 C CA    . CYS A 1 220 ? -47.615 70.001   8.952   1.00 53.50 220 A 1 
ATOM 1756 C C     . CYS A 1 220 ? -46.533 70.766   9.714   1.00 52.53 220 A 1 
ATOM 1757 O O     . CYS A 1 220 ? -46.840 71.531   10.628  1.00 49.62 220 A 1 
ATOM 1758 C CB    . CYS A 1 220 ? -48.142 68.859   9.816   1.00 51.20 220 A 1 
ATOM 1759 S SG    . CYS A 1 220 ? -49.581 68.082   9.041   1.00 46.85 220 A 1 
ATOM 1760 N N     . HIS A 1 221 ? -45.292 70.547   9.382   1.00 53.81 221 A 1 
ATOM 1761 C CA    . HIS A 1 221 ? -44.153 71.283   9.896   1.00 53.11 221 A 1 
ATOM 1762 C C     . HIS A 1 221 ? -43.079 71.424   8.814   1.00 51.24 221 A 1 
ATOM 1763 O O     . HIS A 1 221 ? -43.051 70.700   7.831   1.00 49.38 221 A 1 
ATOM 1764 C CB    . HIS A 1 221 ? -43.647 70.626   11.188  1.00 51.62 221 A 1 
ATOM 1765 C CG    . HIS A 1 221 ? -43.480 69.142   11.096  1.00 51.13 221 A 1 
ATOM 1766 N ND1   . HIS A 1 221 ? -42.582 68.475   10.318  1.00 47.87 221 A 1 
ATOM 1767 C CD2   . HIS A 1 221 ? -44.204 68.207   11.780  1.00 46.54 221 A 1 
ATOM 1768 C CE1   . HIS A 1 221 ? -42.753 67.155   10.527  1.00 48.82 221 A 1 
ATOM 1769 N NE2   . HIS A 1 221 ? -43.728 66.963   11.403  1.00 48.84 221 A 1 
ATOM 1770 N N     . VAL A 1 222 ? -42.183 72.365   9.018   1.00 46.45 222 A 1 
ATOM 1771 C CA    . VAL A 1 222 ? -41.329 73.024   8.017   1.00 45.99 222 A 1 
ATOM 1772 C C     . VAL A 1 222 ? -40.452 72.106   7.145   1.00 45.14 222 A 1 
ATOM 1773 O O     . VAL A 1 222 ? -39.869 72.588   6.174   1.00 42.34 222 A 1 
ATOM 1774 C CB    . VAL A 1 222 ? -40.452 74.079   8.731   1.00 43.68 222 A 1 
ATOM 1775 C CG1   . VAL A 1 222 ? -39.661 74.993   7.804   1.00 40.44 222 A 1 
ATOM 1776 C CG2   . VAL A 1 222 ? -41.307 74.999   9.631   1.00 39.91 222 A 1 
ATOM 1777 N N     . TYR A 1 223 ? -40.338 70.797   7.469   1.00 41.56 223 A 1 
ATOM 1778 C CA    . TYR A 1 223 ? -39.354 69.937   6.805   1.00 41.75 223 A 1 
ATOM 1779 C C     . TYR A 1 223 ? -39.530 69.815   5.292   1.00 41.56 223 A 1 
ATOM 1780 O O     . TYR A 1 223 ? -38.684 70.272   4.535   1.00 39.66 223 A 1 
ATOM 1781 C CB    . TYR A 1 223 ? -39.342 68.546   7.448   1.00 39.46 223 A 1 
ATOM 1782 C CG    . TYR A 1 223 ? -38.285 68.418   8.510   1.00 36.52 223 A 1 
ATOM 1783 C CD1   . TYR A 1 223 ? -36.974 68.038   8.158   1.00 33.58 223 A 1 
ATOM 1784 C CD2   . TYR A 1 223 ? -38.582 68.713   9.847   1.00 32.61 223 A 1 
ATOM 1785 C CE1   . TYR A 1 223 ? -35.978 67.945   9.135   1.00 29.63 223 A 1 
ATOM 1786 C CE2   . TYR A 1 223 ? -37.590 68.619   10.828  1.00 29.67 223 A 1 
ATOM 1787 C CZ    . TYR A 1 223 ? -36.287 68.236   10.470  1.00 28.12 223 A 1 
ATOM 1788 O OH    . TYR A 1 223 ? -35.310 68.144   11.429  1.00 27.75 223 A 1 
ATOM 1789 N N     . THR A 1 224 ? -40.596 69.204   4.856   1.00 40.01 224 A 1 
ATOM 1790 C CA    . THR A 1 224 ? -40.856 69.025   3.434   1.00 40.23 224 A 1 
ATOM 1791 C C     . THR A 1 224 ? -42.152 69.734   3.095   1.00 40.17 224 A 1 
ATOM 1792 O O     . THR A 1 224 ? -43.221 69.147   3.258   1.00 37.54 224 A 1 
ATOM 1793 C CB    . THR A 1 224 ? -40.890 67.539   3.035   1.00 37.93 224 A 1 
ATOM 1794 O OG1   . THR A 1 224 ? -41.511 66.752   4.019   1.00 35.04 224 A 1 
ATOM 1795 C CG2   . THR A 1 224 ? -39.484 66.988   2.836   1.00 33.82 224 A 1 
ATOM 1796 N N     . PRO A 1 225 ? -42.083 70.981   2.614   1.00 39.22 225 A 1 
ATOM 1797 C CA    . PRO A 1 225 ? -43.236 71.618   1.990   1.00 38.98 225 A 1 
ATOM 1798 C C     . PRO A 1 225 ? -43.524 70.898   0.673   1.00 38.87 225 A 1 
ATOM 1799 O O     . PRO A 1 225 ? -43.251 71.391   -0.412  1.00 37.14 225 A 1 
ATOM 1800 C CB    . PRO A 1 225 ? -42.843 73.087   1.851   1.00 36.89 225 A 1 
ATOM 1801 C CG    . PRO A 1 225 ? -41.332 73.039   1.674   1.00 35.98 225 A 1 
ATOM 1802 C CD    . PRO A 1 225 ? -40.904 71.836   2.494   1.00 37.52 225 A 1 
ATOM 1803 N N     . GLY A 1 226 ? -43.969 69.681   0.798   1.00 37.87 226 A 1 
ATOM 1804 C CA    . GLY A 1 226 ? -44.152 68.752   -0.303  1.00 38.34 226 A 1 
ATOM 1805 C C     . GLY A 1 226 ? -45.494 68.890   -0.988  1.00 38.57 226 A 1 
ATOM 1806 O O     . GLY A 1 226 ? -45.874 67.961   -1.695  1.00 36.72 226 A 1 
ATOM 1807 N N     . ASP A 1 227 ? -46.196 70.012   -0.803  1.00 40.02 227 A 1 
ATOM 1808 C CA    . ASP A 1 227 ? -47.548 70.150   -1.355  1.00 40.64 227 A 1 
ATOM 1809 C C     . ASP A 1 227 ? -47.594 69.840   -2.848  1.00 40.89 227 A 1 
ATOM 1810 O O     . ASP A 1 227 ? -48.459 69.103   -3.318  1.00 38.75 227 A 1 
ATOM 1811 C CB    . ASP A 1 227 ? -48.080 71.571   -1.098  1.00 38.85 227 A 1 
ATOM 1812 C CG    . ASP A 1 227 ? -48.289 71.890   0.377   1.00 36.06 227 A 1 
ATOM 1813 O OD1   . ASP A 1 227 ? -48.384 70.941   1.188   1.00 33.69 227 A 1 
ATOM 1814 O OD2   . ASP A 1 227 ? -48.356 73.100   0.692   1.00 32.34 227 A 1 
ATOM 1815 N N     . PHE A 1 228 ? -46.610 70.330   -3.593  1.00 41.34 228 A 1 
ATOM 1816 C CA    . PHE A 1 228 ? -46.509 70.042   -5.012  1.00 42.38 228 A 1 
ATOM 1817 C C     . PHE A 1 228 ? -46.134 68.584   -5.294  1.00 42.87 228 A 1 
ATOM 1818 O O     . PHE A 1 228 ? -46.648 67.988   -6.241  1.00 40.76 228 A 1 
ATOM 1819 C CB    . PHE A 1 228 ? -45.490 70.973   -5.659  1.00 40.66 228 A 1 
ATOM 1820 C CG    . PHE A 1 228 ? -45.960 72.402   -5.752  1.00 38.31 228 A 1 
ATOM 1821 C CD1   . PHE A 1 228 ? -46.869 72.767   -6.756  1.00 35.37 228 A 1 
ATOM 1822 C CD2   . PHE A 1 228 ? -45.512 73.361   -4.843  1.00 34.71 228 A 1 
ATOM 1823 C CE1   . PHE A 1 228 ? -47.332 74.092   -6.840  1.00 32.09 228 A 1 
ATOM 1824 C CE2   . PHE A 1 228 ? -45.971 74.682   -4.925  1.00 32.10 228 A 1 
ATOM 1825 C CZ    . PHE A 1 228 ? -46.876 75.048   -5.927  1.00 30.54 228 A 1 
ATOM 1826 N N     . ILE A 1 229 ? -45.249 67.991   -4.475  1.00 42.03 229 A 1 
ATOM 1827 C CA    . ILE A 1 229 ? -44.794 66.608   -4.649  1.00 43.35 229 A 1 
ATOM 1828 C C     . ILE A 1 229 ? -45.923 65.645   -4.296  1.00 42.77 229 A 1 
ATOM 1829 O O     . ILE A 1 229 ? -46.205 64.729   -5.059  1.00 41.42 229 A 1 
ATOM 1830 C CB    . ILE A 1 229 ? -43.528 66.320   -3.818  1.00 42.61 229 A 1 
ATOM 1831 C CG1   . ILE A 1 229 ? -42.377 67.251   -4.250  1.00 39.54 229 A 1 
ATOM 1832 C CG2   . ILE A 1 229 ? -43.119 64.844   -3.965  1.00 39.29 229 A 1 
ATOM 1833 C CD1   . ILE A 1 229 ? -41.109 67.133   -3.393  1.00 36.35 229 A 1 
ATOM 1834 N N     . GLU A 1 230 ? -46.612 65.888   -3.170  1.00 42.35 230 A 1 
ATOM 1835 C CA    . GLU A 1 230 ? -47.778 65.107   -2.783  1.00 43.31 230 A 1 
ATOM 1836 C C     . GLU A 1 230 ? -48.888 65.222   -3.824  1.00 43.00 230 A 1 
ATOM 1837 O O     . GLU A 1 230 ? -49.483 64.211   -4.184  1.00 41.14 230 A 1 
ATOM 1838 C CB    . GLU A 1 230 ? -48.318 65.559   -1.419  1.00 42.18 230 A 1 
ATOM 1839 C CG    . GLU A 1 230 ? -47.485 65.046   -0.246  1.00 38.47 230 A 1 
ATOM 1840 C CD    . GLU A 1 230 ? -48.196 65.218   1.097   1.00 35.70 230 A 1 
ATOM 1841 O OE1   . GLU A 1 230 ? -47.770 64.544   2.066   1.00 33.13 230 A 1 
ATOM 1842 O OE2   . GLU A 1 230 ? -49.201 65.954   1.167   1.00 32.76 230 A 1 
ATOM 1843 N N     . ALA A 1 231 ? -49.112 66.396   -4.339  1.00 43.54 231 A 1 
ATOM 1844 C CA    . ALA A 1 231 ? -50.083 66.564   -5.405  1.00 44.09 231 A 1 
ATOM 1845 C C     . ALA A 1 231 ? -49.698 65.726   -6.627  1.00 44.20 231 A 1 
ATOM 1846 O O     . ALA A 1 231 ? -50.532 65.003   -7.160  1.00 42.43 231 A 1 
ATOM 1847 C CB    . ALA A 1 231 ? -50.212 68.051   -5.739  1.00 42.19 231 A 1 
ATOM 1848 N N     . ASP A 1 232 ? -48.445 65.755   -7.014  1.00 44.40 232 A 1 
ATOM 1849 C CA    . ASP A 1 232 ? -47.984 64.997   -8.179  1.00 45.87 232 A 1 
ATOM 1850 C C     . ASP A 1 232 ? -48.052 63.481   -7.950  1.00 45.57 232 A 1 
ATOM 1851 O O     . ASP A 1 232 ? -48.530 62.725   -8.804  1.00 44.58 232 A 1 
ATOM 1852 C CB    . ASP A 1 232 ? -46.568 65.467   -8.559  1.00 44.56 232 A 1 
ATOM 1853 C CG    . ASP A 1 232 ? -46.241 65.283   -10.042 1.00 40.35 232 A 1 
ATOM 1854 O OD1   . ASP A 1 232 ? -47.117 65.537   -10.885 1.00 37.94 232 A 1 
ATOM 1855 O OD2   . ASP A 1 232 ? -45.089 64.914   -10.362 1.00 37.13 232 A 1 
ATOM 1856 N N     . GLU A 1 233 ? -47.662 63.004   -6.744  1.00 44.61 233 A 1 
ATOM 1857 C CA    . GLU A 1 233 ? -47.838 61.599   -6.350  1.00 45.47 233 A 1 
ATOM 1858 C C     . GLU A 1 233 ? -49.313 61.192   -6.303  1.00 45.51 233 A 1 
ATOM 1859 O O     . GLU A 1 233 ? -49.678 60.097   -6.746  1.00 44.08 233 A 1 
ATOM 1860 C CB    . GLU A 1 233 ? -47.204 61.334   -4.983  1.00 44.22 233 A 1 
ATOM 1861 C CG    . GLU A 1 233 ? -45.680 61.261   -5.050  1.00 40.74 233 A 1 
ATOM 1862 C CD    . GLU A 1 233 ? -45.035 60.795   -3.736  1.00 37.97 233 A 1 
ATOM 1863 O OE1   . GLU A 1 233 ? -43.805 60.555   -3.762  1.00 34.58 233 A 1 
ATOM 1864 O OE2   . GLU A 1 233 ? -45.762 60.638   -2.735  1.00 34.49 233 A 1 
ATOM 1865 N N     . GLN A 1 234 ? -50.178 62.050   -5.809  1.00 43.50 234 A 1 
ATOM 1866 C CA    . GLN A 1 234 ? -51.610 61.822   -5.806  1.00 45.15 234 A 1 
ATOM 1867 C C     . GLN A 1 234 ? -52.158 61.681   -7.222  1.00 45.13 234 A 1 
ATOM 1868 O O     . GLN A 1 234 ? -52.945 60.773   -7.497  1.00 43.53 234 A 1 
ATOM 1869 C CB    . GLN A 1 234 ? -52.322 62.965   -5.085  1.00 44.07 234 A 1 
ATOM 1870 C CG    . GLN A 1 234 ? -52.174 62.885   -3.567  1.00 41.28 234 A 1 
ATOM 1871 C CD    . GLN A 1 234 ? -52.751 64.121   -2.879  1.00 38.55 234 A 1 
ATOM 1872 O OE1   . GLN A 1 234 ? -53.555 64.850   -3.425  1.00 36.48 234 A 1 
ATOM 1873 N NE2   . GLN A 1 234 ? -52.376 64.362   -1.645  1.00 35.04 234 A 1 
ATOM 1874 N N     . PHE A 1 235 ? -51.710 62.544   -8.133  1.00 42.82 235 A 1 
ATOM 1875 C CA    . PHE A 1 235 ? -52.114 62.430   -9.530  1.00 43.45 235 A 1 
ATOM 1876 C C     . PHE A 1 235 ? -51.625 61.130   -10.175 1.00 43.39 235 A 1 
ATOM 1877 O O     . PHE A 1 235 ? -52.382 60.493   -10.905 1.00 41.44 235 A 1 
ATOM 1878 C CB    . PHE A 1 235 ? -51.628 63.654   -10.316 1.00 41.52 235 A 1 
ATOM 1879 C CG    . PHE A 1 235 ? -52.535 64.845   -10.171 1.00 39.27 235 A 1 
ATOM 1880 C CD1   . PHE A 1 235 ? -53.802 64.841   -10.783 1.00 36.48 235 A 1 
ATOM 1881 C CD2   . PHE A 1 235 ? -52.144 65.952   -9.411  1.00 35.61 235 A 1 
ATOM 1882 C CE1   . PHE A 1 235 ? -54.677 65.926   -10.607 1.00 32.34 235 A 1 
ATOM 1883 C CE2   . PHE A 1 235 ? -53.013 67.034   -9.239  1.00 32.04 235 A 1 
ATOM 1884 C CZ    . PHE A 1 235 ? -54.283 67.023   -9.825  1.00 30.99 235 A 1 
ATOM 1885 N N     . ARG A 1 236 ? -50.403 60.683   -9.846  1.00 41.40 236 A 1 
ATOM 1886 C CA    . ARG A 1 236 ? -49.880 59.389   -10.315 1.00 42.39 236 A 1 
ATOM 1887 C C     . ARG A 1 236 ? -50.654 58.202   -9.748  1.00 41.89 236 A 1 
ATOM 1888 O O     . ARG A 1 236 ? -50.866 57.221   -10.451 1.00 40.42 236 A 1 
ATOM 1889 C CB    . ARG A 1 236 ? -48.395 59.263   -9.964  1.00 41.42 236 A 1 
ATOM 1890 C CG    . ARG A 1 236 ? -47.525 60.208   -10.785 1.00 39.09 236 A 1 
ATOM 1891 C CD    . ARG A 1 236 ? -46.079 60.103   -10.316 1.00 36.63 236 A 1 
ATOM 1892 N NE    . ARG A 1 236 ? -45.265 61.166   -10.892 1.00 33.52 236 A 1 
ATOM 1893 C CZ    . ARG A 1 236 ? -43.933 61.219   -10.892 1.00 30.45 236 A 1 
ATOM 1894 N NH1   . ARG A 1 236 ? -43.205 60.226   -10.450 1.00 29.50 236 A 1 
ATOM 1895 N NH2   . ARG A 1 236 ? -43.348 62.279   -11.323 1.00 26.53 236 A 1 
ATOM 1896 N N     . SER A 1 237 ? -51.121 58.302   -8.505  1.00 40.01 237 A 1 
ATOM 1897 C CA    . SER A 1 237 ? -51.785 57.199   -7.799  1.00 40.15 237 A 1 
ATOM 1898 C C     . SER A 1 237 ? -53.285 57.065   -8.096  1.00 40.08 237 A 1 
ATOM 1899 O O     . SER A 1 237 ? -54.017 56.503   -7.293  1.00 38.68 237 A 1 
ATOM 1900 C CB    . SER A 1 237 ? -51.480 57.273   -6.301  1.00 38.19 237 A 1 
ATOM 1901 O OG    . SER A 1 237 ? -51.891 58.497   -5.729  1.00 35.82 237 A 1 
ATOM 1902 N N     . ARG A 1 238 ? -53.763 57.532   -9.258  1.00 35.28 238 A 1 
ATOM 1903 C CA    . ARG A 1 238 ? -55.186 57.523   -9.646  1.00 36.44 238 A 1 
ATOM 1904 C C     . ARG A 1 238 ? -56.102 58.151   -8.583  1.00 35.92 238 A 1 
ATOM 1905 O O     . ARG A 1 238 ? -57.039 57.493   -8.121  1.00 34.29 238 A 1 
ATOM 1906 C CB    . ARG A 1 238 ? -55.684 56.111   -10.000 1.00 35.11 238 A 1 
ATOM 1907 C CG    . ARG A 1 238 ? -55.049 55.491   -11.240 1.00 32.72 238 A 1 
ATOM 1908 C CD    . ARG A 1 238 ? -55.725 54.129   -11.469 1.00 30.95 238 A 1 
ATOM 1909 N NE    . ARG A 1 238 ? -55.274 53.482   -12.708 1.00 28.45 238 A 1 
ATOM 1910 C CZ    . ARG A 1 238 ? -55.706 52.328   -13.188 1.00 26.22 238 A 1 
ATOM 1911 N NH1   . ARG A 1 238 ? -56.605 51.615   -12.546 1.00 24.98 238 A 1 
ATOM 1912 N NH2   . ARG A 1 238 ? -55.243 51.860   -14.306 1.00 23.18 238 A 1 
ATOM 1913 N N     . PRO A 1 239 ? -55.903 59.412   -8.195  1.00 34.69 239 A 1 
ATOM 1914 C CA    . PRO A 1 239 ? -56.882 60.070   -7.357  1.00 35.03 239 A 1 
ATOM 1915 C C     . PRO A 1 239 ? -58.245 60.036   -8.061  1.00 34.52 239 A 1 
ATOM 1916 O O     . PRO A 1 239 ? -58.313 60.048   -9.297  1.00 33.24 239 A 1 
ATOM 1917 C CB    . PRO A 1 239 ? -56.347 61.485   -7.153  1.00 33.96 239 A 1 
ATOM 1918 C CG    . PRO A 1 239 ? -55.454 61.729   -8.342  1.00 33.22 239 A 1 
ATOM 1919 C CD    . PRO A 1 239 ? -54.906 60.349   -8.662  1.00 34.94 239 A 1 
ATOM 1920 N N     . ARG A 1 240 ? -59.336 60.016   -7.275  1.00 33.26 240 A 1 
ATOM 1921 C CA    . ARG A 1 240 ? -60.712 60.164   -7.799  1.00 33.89 240 A 1 
ATOM 1922 C C     . ARG A 1 240 ? -60.946 61.577   -8.375  1.00 33.47 240 A 1 
ATOM 1923 O O     . ARG A 1 240 ? -61.958 62.222   -8.103  1.00 31.99 240 A 1 
ATOM 1924 C CB    . ARG A 1 240 ? -61.749 59.843   -6.709  1.00 32.34 240 A 1 
ATOM 1925 C CG    . ARG A 1 240 ? -61.941 58.357   -6.397  1.00 29.87 240 A 1 
ATOM 1926 C CD    . ARG A 1 240 ? -63.073 58.228   -5.364  1.00 27.97 240 A 1 
ATOM 1927 N NE    . ARG A 1 240 ? -63.475 56.846   -5.108  1.00 26.02 240 A 1 
ATOM 1928 C CZ    . ARG A 1 240 ? -64.452 56.462   -4.300  1.00 24.18 240 A 1 
ATOM 1929 N NH1   . ARG A 1 240 ? -65.142 57.317   -3.601  1.00 22.83 240 A 1 
ATOM 1930 N NH2   . ARG A 1 240 ? -64.764 55.199   -4.179  1.00 21.48 240 A 1 
ATOM 1931 N N     . GLY A 1 241 ? -60.004 62.067   -9.152  1.00 29.93 241 A 1 
ATOM 1932 C CA    . GLY A 1 241 ? -60.117 63.330   -9.853  1.00 30.27 241 A 1 
ATOM 1933 C C     . GLY A 1 241 ? -61.219 63.274   -10.897 1.00 30.62 241 A 1 
ATOM 1934 O O     . GLY A 1 241 ? -61.524 62.213   -11.444 1.00 29.05 241 A 1 
ATOM 1935 N N     . GLY A 1 242 ? -61.796 64.412   -11.187 1.00 29.17 242 A 1 
ATOM 1936 C CA    . GLY A 1 242 ? -62.865 64.516   -12.170 1.00 30.12 242 A 1 
ATOM 1937 C C     . GLY A 1 242 ? -62.443 64.036   -13.555 1.00 30.98 242 A 1 
ATOM 1938 O O     . GLY A 1 242 ? -61.301 64.196   -13.964 1.00 29.04 242 A 1 
ATOM 1939 N N     . ARG A 1 243 ? -63.395 63.460   -14.263 1.00 29.36 243 A 1 
ATOM 1940 C CA    . ARG A 1 243 ? -63.188 62.904   -15.614 1.00 31.14 243 A 1 
ATOM 1941 C C     . ARG A 1 243 ? -62.385 63.824   -16.534 1.00 31.55 243 A 1 
ATOM 1942 O O     . ARG A 1 243 ? -61.528 63.356   -17.272 1.00 30.28 243 A 1 
ATOM 1943 C CB    . ARG A 1 243 ? -64.539 62.596   -16.281 1.00 30.13 243 A 1 
ATOM 1944 C CG    . ARG A 1 243 ? -65.237 61.343   -15.740 1.00 27.57 243 A 1 
ATOM 1945 C CD    . ARG A 1 243 ? -66.541 61.084   -16.515 1.00 25.38 243 A 1 
ATOM 1946 N NE    . ARG A 1 243 ? -67.206 59.837   -16.107 1.00 22.67 243 A 1 
ATOM 1947 C CZ    . ARG A 1 243 ? -68.366 59.368   -16.562 1.00 21.13 243 A 1 
ATOM 1948 N NH1   . ARG A 1 243 ? -69.077 60.034   -17.438 1.00 19.67 243 A 1 
ATOM 1949 N NH2   . ARG A 1 243 ? -68.829 58.229   -16.155 1.00 18.06 243 A 1 
ATOM 1950 N N     . LYS A 1 244 ? -62.610 65.130   -16.433 1.00 30.13 244 A 1 
ATOM 1951 C CA    . LYS A 1 244 ? -61.965 66.139   -17.282 1.00 31.01 244 A 1 
ATOM 1952 C C     . LYS A 1 244 ? -60.438 66.180   -17.150 1.00 30.96 244 A 1 
ATOM 1953 O O     . LYS A 1 244 ? -59.772 66.515   -18.111 1.00 29.87 244 A 1 
ATOM 1954 C CB    . LYS A 1 244 ? -62.547 67.525   -16.985 1.00 30.24 244 A 1 
ATOM 1955 C CG    . LYS A 1 244 ? -64.003 67.669   -17.429 1.00 28.12 244 A 1 
ATOM 1956 C CD    . LYS A 1 244 ? -64.493 69.116   -17.254 1.00 26.79 244 A 1 
ATOM 1957 C CE    . LYS A 1 244 ? -65.931 69.270   -17.740 1.00 23.79 244 A 1 
ATOM 1958 N NZ    . LYS A 1 244 ? -66.438 70.665   -17.615 1.00 22.40 244 A 1 
ATOM 1959 N N     . ARG A 1 245 ? -59.878 65.874   -15.964 1.00 29.34 245 A 1 
ATOM 1960 C CA    . ARG A 1 245 ? -58.427 65.841   -15.775 1.00 30.81 245 A 1 
ATOM 1961 C C     . ARG A 1 245 ? -57.818 64.519   -16.224 1.00 31.02 245 A 1 
ATOM 1962 O O     . ARG A 1 245 ? -56.660 64.504   -16.642 1.00 29.61 245 A 1 
ATOM 1963 C CB    . ARG A 1 245 ? -58.049 66.146   -14.323 1.00 29.92 245 A 1 
ATOM 1964 C CG    . ARG A 1 245 ? -58.247 67.615   -13.967 1.00 27.63 245 A 1 
ATOM 1965 C CD    . ARG A 1 245 ? -57.717 67.895   -12.562 1.00 26.12 245 A 1 
ATOM 1966 N NE    . ARG A 1 245 ? -57.874 69.295   -12.182 1.00 23.71 245 A 1 
ATOM 1967 C CZ    . ARG A 1 245 ? -57.504 69.840   -11.022 1.00 21.96 245 A 1 
ATOM 1968 N NH1   . ARG A 1 245 ? -56.948 69.128   -10.079 1.00 20.32 245 A 1 
ATOM 1969 N NH2   . ARG A 1 245 ? -57.696 71.107   -10.793 1.00 18.56 245 A 1 
ATOM 1970 N N     . LYS A 1 246 ? -58.556 63.411   -16.134 1.00 30.41 246 A 1 
ATOM 1971 C CA    . LYS A 1 246 ? -58.057 62.093   -16.523 1.00 31.98 246 A 1 
ATOM 1972 C C     . LYS A 1 246 ? -57.754 62.002   -18.016 1.00 32.08 246 A 1 
ATOM 1973 O O     . LYS A 1 246 ? -56.714 61.459   -18.364 1.00 30.70 246 A 1 
ATOM 1974 C CB    . LYS A 1 246 ? -59.028 60.982   -16.120 1.00 30.84 246 A 1 
ATOM 1975 C CG    . LYS A 1 246 ? -58.903 60.602   -14.646 1.00 28.53 246 A 1 
ATOM 1976 C CD    . LYS A 1 246 ? -59.757 59.373   -14.350 1.00 26.62 246 A 1 
ATOM 1977 C CE    . LYS A 1 246 ? -59.562 58.902   -12.904 1.00 23.42 246 A 1 
ATOM 1978 N NZ    . LYS A 1 246 ? -60.363 57.693   -12.600 1.00 21.36 246 A 1 
ATOM 1979 N N     . LEU A 1 247 ? -58.599 62.525   -18.845 1.00 33.66 247 A 1 
ATOM 1980 C CA    . LEU A 1 247 ? -58.487 62.401   -20.295 1.00 35.35 247 A 1 
ATOM 1981 C C     . LEU A 1 247 ? -57.133 62.871   -20.852 1.00 35.67 247 A 1 
ATOM 1982 O O     . LEU A 1 247 ? -56.425 62.052   -21.423 1.00 34.43 247 A 1 
ATOM 1983 C CB    . LEU A 1 247 ? -59.666 63.115   -20.971 1.00 33.79 247 A 1 
ATOM 1984 C CG    . LEU A 1 247 ? -60.927 62.236   -21.060 1.00 30.69 247 A 1 
ATOM 1985 C CD1   . LEU A 1 247 ? -62.165 63.104   -21.213 1.00 28.09 247 A 1 
ATOM 1986 C CD2   . LEU A 1 247 ? -60.831 61.281   -22.250 1.00 28.42 247 A 1 
ATOM 1987 N N     . PRO A 1 248 ? -56.711 64.129   -20.644 1.00 34.55 248 A 1 
ATOM 1988 C CA    . PRO A 1 248 ? -55.437 64.580   -21.203 1.00 35.78 248 A 1 
ATOM 1989 C C     . PRO A 1 248 ? -54.241 63.866   -20.567 1.00 35.47 248 A 1 
ATOM 1990 O O     . PRO A 1 248 ? -53.251 63.599   -21.250 1.00 34.40 248 A 1 
ATOM 1991 C CB    . PRO A 1 248 ? -55.405 66.092   -20.958 1.00 35.15 248 A 1 
ATOM 1992 C CG    . PRO A 1 248 ? -56.348 66.298   -19.774 1.00 34.35 248 A 1 
ATOM 1993 C CD    . PRO A 1 248 ? -57.391 65.212   -19.977 1.00 36.07 248 A 1 
ATOM 1994 N N     . VAL A 1 249 ? -54.319 63.508   -19.294 1.00 37.37 249 A 1 
ATOM 1995 C CA    . VAL A 1 249 ? -53.276 62.721   -18.617 1.00 38.75 249 A 1 
ATOM 1996 C C     . VAL A 1 249 ? -53.197 61.324   -19.225 1.00 39.25 249 A 1 
ATOM 1997 O O     . VAL A 1 249 ? -52.103 60.825   -19.476 1.00 37.88 249 A 1 
ATOM 1998 C CB    . VAL A 1 249 ? -53.506 62.648   -17.109 1.00 37.11 249 A 1 
ATOM 1999 C CG1   . VAL A 1 249 ? -52.477 61.759   -16.398 1.00 33.88 249 A 1 
ATOM 2000 C CG2   . VAL A 1 249 ? -53.422 64.031   -16.471 1.00 33.69 249 A 1 
ATOM 2001 N N     . PHE A 1 250 ? -54.337 60.709   -19.462 1.00 39.59 250 A 1 
ATOM 2002 C CA    . PHE A 1 250 ? -54.401 59.386   -20.045 1.00 41.33 250 A 1 
ATOM 2003 C C     . PHE A 1 250 ? -53.876 59.381   -21.480 1.00 42.06 250 A 1 
ATOM 2004 O O     . PHE A 1 250 ? -53.051 58.533   -21.813 1.00 41.09 250 A 1 
ATOM 2005 C CB    . PHE A 1 250 ? -55.824 58.844   -19.962 1.00 39.98 250 A 1 
ATOM 2006 C CG    . PHE A 1 250 ? -55.896 57.342   -20.077 1.00 36.43 250 A 1 
ATOM 2007 C CD1   . PHE A 1 250 ? -56.214 56.727   -21.298 1.00 33.65 250 A 1 
ATOM 2008 C CD2   . PHE A 1 250 ? -55.655 56.543   -18.946 1.00 32.76 250 A 1 
ATOM 2009 C CE1   . PHE A 1 250 ? -56.294 55.327   -21.382 1.00 29.78 250 A 1 
ATOM 2010 C CE2   . PHE A 1 250 ? -55.740 55.148   -19.028 1.00 29.36 250 A 1 
ATOM 2011 C CZ    . PHE A 1 250 ? -56.068 54.535   -20.251 1.00 28.26 250 A 1 
ATOM 2012 N N     . GLU A 1 251 ? -54.205 60.351   -22.268 1.00 41.48 251 A 1 
ATOM 2013 C CA    . GLU A 1 251 ? -53.637 60.510   -23.608 1.00 42.80 251 A 1 
ATOM 2014 C C     . GLU A 1 251 ? -52.125 60.721   -23.566 1.00 42.33 251 A 1 
ATOM 2015 O O     . GLU A 1 251 ? -51.388 60.103   -24.335 1.00 41.65 251 A 1 
ATOM 2016 C CB    . GLU A 1 251 ? -54.255 61.705   -24.330 1.00 43.30 251 A 1 
ATOM 2017 C CG    . GLU A 1 251 ? -55.627 61.415   -24.905 1.00 40.50 251 A 1 
ATOM 2018 C CD    . GLU A 1 251 ? -56.137 62.547   -25.799 1.00 37.23 251 A 1 
ATOM 2019 O OE1   . GLU A 1 251 ? -57.083 62.293   -26.572 1.00 34.38 251 A 1 
ATOM 2020 O OE2   . GLU A 1 251 ? -55.556 63.653   -25.744 1.00 35.17 251 A 1 
ATOM 2021 N N     . ALA A 1 252 ? -51.640 61.572   -22.648 1.00 41.12 252 A 1 
ATOM 2022 C CA    . ALA A 1 252 ? -50.207 61.808   -22.514 1.00 41.74 252 A 1 
ATOM 2023 C C     . ALA A 1 252 ? -49.469 60.538   -22.073 1.00 41.76 252 A 1 
ATOM 2024 O O     . ALA A 1 252 ? -48.373 60.255   -22.573 1.00 41.04 252 A 1 
ATOM 2025 C CB    . ALA A 1 252 ? -49.981 62.957   -21.528 1.00 41.16 252 A 1 
ATOM 2026 N N     . ILE A 1 253 ? -50.047 59.762   -21.161 1.00 39.24 253 A 1 
ATOM 2027 C CA    . ILE A 1 253 ? -49.495 58.470   -20.740 1.00 40.63 253 A 1 
ATOM 2028 C C     . ILE A 1 253 ? -49.536 57.471   -21.898 1.00 39.88 253 A 1 
ATOM 2029 O O     . ILE A 1 253 ? -48.536 56.798   -22.128 1.00 38.89 253 A 1 
ATOM 2030 C CB    . ILE A 1 253 ? -50.207 57.934   -19.492 1.00 40.69 253 A 1 
ATOM 2031 C CG1   . ILE A 1 253 ? -49.861 58.804   -18.271 1.00 38.99 253 A 1 
ATOM 2032 C CG2   . ILE A 1 253 ? -49.807 56.475   -19.205 1.00 40.08 253 A 1 
ATOM 2033 C CD1   . ILE A 1 253 ? -50.727 58.522   -17.043 1.00 37.03 253 A 1 
ATOM 2034 N N     . MET A 1 254 ? -50.636 57.399   -22.620 1.00 40.37 254 A 1 
ATOM 2035 C CA    . MET A 1 254 ? -50.776 56.501   -23.768 1.00 42.48 254 A 1 
ATOM 2036 C C     . MET A 1 254 ? -49.790 56.846   -24.869 1.00 41.42 254 A 1 
ATOM 2037 O O     . MET A 1 254 ? -49.162 55.953   -25.423 1.00 40.83 254 A 1 
ATOM 2038 C CB    . MET A 1 254 ? -52.208 56.546   -24.316 1.00 42.70 254 A 1 
ATOM 2039 C CG    . MET A 1 254 ? -53.177 55.690   -23.500 1.00 39.83 254 A 1 
ATOM 2040 S SD    . MET A 1 254 ? -52.779 53.922   -23.548 1.00 36.35 254 A 1 
ATOM 2041 C CE    . MET A 1 254 ? -54.445 53.223   -23.607 1.00 33.29 254 A 1 
ATOM 2042 N N     . ARG A 1 255 ? -49.562 58.127   -25.131 1.00 37.47 255 A 1 
ATOM 2043 C CA    . ARG A 1 255 ? -48.542 58.545   -26.102 1.00 37.86 255 A 1 
ATOM 2044 C C     . ARG A 1 255 ? -47.131 58.191   -25.645 1.00 37.61 255 A 1 
ATOM 2045 O O     . ARG A 1 255 ? -46.305 57.835   -26.475 1.00 36.74 255 A 1 
ATOM 2046 C CB    . ARG A 1 255 ? -48.645 60.040   -26.381 1.00 36.80 255 A 1 
ATOM 2047 C CG    . ARG A 1 255 ? -49.865 60.396   -27.226 1.00 34.22 255 A 1 
ATOM 2048 C CD    . ARG A 1 255 ? -49.917 61.903   -27.444 1.00 33.14 255 A 1 
ATOM 2049 N NE    . ARG A 1 255 ? -51.184 62.317   -28.043 1.00 29.86 255 A 1 
ATOM 2050 C CZ    . ARG A 1 255 ? -51.450 63.504   -28.566 1.00 27.70 255 A 1 
ATOM 2051 N NH1   . ARG A 1 255 ? -50.539 64.436   -28.654 1.00 25.77 255 A 1 
ATOM 2052 N NH2   . ARG A 1 255 ? -52.650 63.774   -28.982 1.00 23.49 255 A 1 
ATOM 2053 N N     . LYS A 1 256 ? -46.835 58.280   -24.333 1.00 36.56 256 A 1 
ATOM 2054 C CA    . LYS A 1 256 ? -45.518 57.907   -23.802 1.00 37.38 256 A 1 
ATOM 2055 C C     . LYS A 1 256 ? -45.336 56.398   -23.701 1.00 36.92 256 A 1 
ATOM 2056 O O     . LYS A 1 256 ? -44.275 55.892   -24.058 1.00 35.60 256 A 1 
ATOM 2057 C CB    . LYS A 1 256 ? -45.285 58.540   -22.433 1.00 36.36 256 A 1 
ATOM 2058 C CG    . LYS A 1 256 ? -44.924 60.014   -22.544 1.00 34.26 256 A 1 
ATOM 2059 C CD    . LYS A 1 256 ? -44.614 60.568   -21.162 1.00 33.34 256 A 1 
ATOM 2060 C CE    . LYS A 1 256 ? -44.200 62.024   -21.259 1.00 29.46 256 A 1 
ATOM 2061 N NZ    . LYS A 1 256 ? -43.793 62.559   -19.940 1.00 27.67 256 A 1 
ATOM 2062 N N     . LYS A 1 257 ? -46.317 55.693   -23.176 1.00 35.85 257 A 1 
ATOM 2063 C CA    . LYS A 1 257 ? -46.381 54.242   -23.194 1.00 36.64 257 A 1 
ATOM 2064 C C     . LYS A 1 257 ? -46.930 53.801   -24.544 1.00 35.13 257 A 1 
ATOM 2065 O O     . LYS A 1 257 ? -47.987 53.185   -24.620 1.00 33.34 257 A 1 
ATOM 2066 C CB    . LYS A 1 257 ? -47.204 53.682   -22.037 1.00 35.08 257 A 1 
ATOM 2067 C CG    . LYS A 1 257 ? -46.495 53.736   -20.685 1.00 32.51 257 A 1 
ATOM 2068 C CD    . LYS A 1 257 ? -47.340 52.988   -19.666 1.00 31.53 257 A 1 
ATOM 2069 C CE    . LYS A 1 257 ? -46.646 52.922   -18.311 1.00 26.72 257 A 1 
ATOM 2070 N NZ    . LYS A 1 257 ? -47.429 52.147   -17.335 1.00 25.07 257 A 1 
ATOM 2071 N N     . ILE A 1 258 ? -46.177 54.117   -25.586 1.00 33.89 258 A 1 
ATOM 2072 C CA    . ILE A 1 258 ? -46.274 53.360   -26.823 1.00 35.18 258 A 1 
ATOM 2073 C C     . ILE A 1 258 ? -45.739 51.970   -26.505 1.00 34.66 258 A 1 
ATOM 2074 O O     . ILE A 1 258 ? -44.604 51.618   -26.812 1.00 33.28 258 A 1 
ATOM 2075 C CB    . ILE A 1 258 ? -45.548 54.061   -27.982 1.00 33.91 258 A 1 
ATOM 2076 C CG1   . ILE A 1 258 ? -46.022 55.516   -28.156 1.00 31.30 258 A 1 
ATOM 2077 C CG2   . ILE A 1 258 ? -45.755 53.278   -29.282 1.00 32.41 258 A 1 
ATOM 2078 C CD1   . ILE A 1 258 ? -45.209 56.334   -29.164 1.00 28.75 258 A 1 
ATOM 2079 N N     . THR A 1 259 ? -46.530 51.189   -25.777 1.00 33.30 259 A 1 
ATOM 2080 C CA    . THR A 1 259 ? -46.418 49.748   -25.889 1.00 34.54 259 A 1 
ATOM 2081 C C     . THR A 1 259 ? -46.714 49.417   -27.343 1.00 33.70 259 A 1 
ATOM 2082 O O     . THR A 1 259 ? -47.690 49.951   -27.882 1.00 32.31 259 A 1 
ATOM 2083 C CB    . THR A 1 259 ? -47.380 49.009   -24.958 1.00 34.05 259 A 1 
ATOM 2084 O OG1   . THR A 1 259 ? -48.593 49.697   -24.797 1.00 31.87 259 A 1 
ATOM 2085 C CG2   . THR A 1 259 ? -46.769 48.859   -23.570 1.00 32.20 259 A 1 
ATOM 2086 N N     . PRO A 1 260 ? -45.891 48.632   -27.994 1.00 33.43 260 A 1 
ATOM 2087 C CA    . PRO A 1 260 ? -45.923 48.470   -29.447 1.00 34.05 260 A 1 
ATOM 2088 C C     . PRO A 1 260 ? -47.299 48.147   -30.031 1.00 33.99 260 A 1 
ATOM 2089 O O     . PRO A 1 260 ? -47.625 48.739   -31.053 1.00 32.39 260 A 1 
ATOM 2090 C CB    . PRO A 1 260 ? -44.864 47.411   -29.774 1.00 32.75 260 A 1 
ATOM 2091 C CG    . PRO A 1 260 ? -44.520 46.754   -28.440 1.00 31.85 260 A 1 
ATOM 2092 C CD    . PRO A 1 260 ? -44.809 47.835   -27.418 1.00 34.68 260 A 1 
ATOM 2093 N N     . PRO A 1 261 ? -48.139 47.314   -29.421 1.00 32.95 261 A 1 
ATOM 2094 C CA    . PRO A 1 261 ? -49.443 47.019   -30.015 1.00 33.60 261 A 1 
ATOM 2095 C C     . PRO A 1 261 ? -50.421 48.192   -29.965 1.00 33.42 261 A 1 
ATOM 2096 O O     . PRO A 1 261 ? -51.171 48.394   -30.911 1.00 32.10 261 A 1 
ATOM 2097 C CB    . PRO A 1 261 ? -49.958 45.790   -29.259 1.00 32.27 261 A 1 
ATOM 2098 C CG    . PRO A 1 261 ? -49.264 45.846   -27.918 1.00 31.63 261 A 1 
ATOM 2099 C CD    . PRO A 1 261 ? -47.916 46.459   -28.253 1.00 34.84 261 A 1 
ATOM 2100 N N     . SER A 1 262 ? -50.439 48.979   -28.885 1.00 31.64 262 A 1 
ATOM 2101 C CA    . SER A 1 262 ? -51.453 50.023   -28.687 1.00 32.69 262 A 1 
ATOM 2102 C C     . SER A 1 262 ? -51.078 51.394   -29.264 1.00 32.29 262 A 1 
ATOM 2103 O O     . SER A 1 262 ? -51.793 52.363   -29.023 1.00 30.46 262 A 1 
ATOM 2104 C CB    . SER A 1 262 ? -51.791 50.164   -27.199 1.00 31.43 262 A 1 
ATOM 2105 O OG    . SER A 1 262 ? -50.701 50.688   -26.487 1.00 29.34 262 A 1 
ATOM 2106 N N     . GLY A 1 263 ? -49.933 51.504   -29.955 1.00 31.24 263 A 1 
ATOM 2107 C CA    . GLY A 1 263 ? -49.441 52.787   -30.429 1.00 32.85 263 A 1 
ATOM 2108 C C     . GLY A 1 263 ? -50.232 53.390   -31.588 1.00 33.13 263 A 1 
ATOM 2109 O O     . GLY A 1 263 ? -50.262 54.614   -31.732 1.00 31.18 263 A 1 
ATOM 2110 N N     . THR A 1 264 ? -50.838 52.550   -32.389 1.00 36.33 264 A 1 
ATOM 2111 C CA    . THR A 1 264 ? -51.536 53.002   -33.594 1.00 37.23 264 A 1 
ATOM 2112 C C     . THR A 1 264 ? -52.947 53.490   -33.315 1.00 37.21 264 A 1 
ATOM 2113 O O     . THR A 1 264 ? -53.316 54.544   -33.806 1.00 34.72 264 A 1 
ATOM 2114 C CB    . THR A 1 264 ? -51.600 51.906   -34.657 1.00 34.71 264 A 1 
ATOM 2115 O OG1   . THR A 1 264 ? -51.985 50.675   -34.073 1.00 31.84 264 A 1 
ATOM 2116 C CG2   . THR A 1 264 ? -50.241 51.686   -35.319 1.00 31.71 264 A 1 
ATOM 2117 N N     . ASP A 1 265 ? -53.697 52.720   -32.532 1.00 35.12 265 A 1 
ATOM 2118 C CA    . ASP A 1 265 ? -55.105 53.052   -32.338 1.00 37.12 265 A 1 
ATOM 2119 C C     . ASP A 1 265 ? -55.271 54.071   -31.206 1.00 35.93 265 A 1 
ATOM 2120 O O     . ASP A 1 265 ? -54.918 53.799   -30.059 1.00 34.38 265 A 1 
ATOM 2121 C CB    . ASP A 1 265 ? -55.960 51.796   -32.152 1.00 36.12 265 A 1 
ATOM 2122 C CG    . ASP A 1 265 ? -56.195 51.070   -33.478 1.00 33.33 265 A 1 
ATOM 2123 O OD1   . ASP A 1 265 ? -56.251 51.752   -34.515 1.00 32.22 265 A 1 
ATOM 2124 O OD2   . ASP A 1 265 ? -56.306 49.830   -33.430 1.00 31.99 265 A 1 
ATOM 2125 N N     . PRO A 1 266 ? -55.806 55.226   -31.496 1.00 34.57 266 A 1 
ATOM 2126 C CA    . PRO A 1 266 ? -56.045 56.227   -30.479 1.00 36.01 266 A 1 
ATOM 2127 C C     . PRO A 1 266 ? -57.042 55.689   -29.448 1.00 36.49 266 A 1 
ATOM 2128 O O     . PRO A 1 266 ? -57.978 54.957   -29.776 1.00 34.81 266 A 1 
ATOM 2129 C CB    . PRO A 1 266 ? -56.562 57.460   -31.229 1.00 33.50 266 A 1 
ATOM 2130 C CG    . PRO A 1 266 ? -57.153 56.883   -32.499 1.00 32.62 266 A 1 
ATOM 2131 C CD    . PRO A 1 266 ? -56.291 55.668   -32.783 1.00 34.80 266 A 1 
ATOM 2132 N N     . VAL A 1 267 ? -56.869 56.137   -28.205 1.00 35.09 267 A 1 
ATOM 2133 C CA    . VAL A 1 267 ? -57.688 55.723   -27.043 1.00 36.18 267 A 1 
ATOM 2134 C C     . VAL A 1 267 ? -59.193 55.827   -27.304 1.00 36.08 267 A 1 
ATOM 2135 O O     . VAL A 1 267 ? -59.969 55.045   -26.752 1.00 34.60 267 A 1 
ATOM 2136 C CB    . VAL A 1 267 ? -57.320 56.588   -25.824 1.00 34.20 267 A 1 
ATOM 2137 C CG1   . VAL A 1 267 ? -58.069 56.177   -24.556 1.00 31.67 267 A 1 
ATOM 2138 C CG2   . VAL A 1 267 ? -55.823 56.516   -25.521 1.00 33.76 267 A 1 
ATOM 2139 N N     . PHE A 1 268 ? -59.591 56.773   -28.171 1.00 35.98 268 A 1 
ATOM 2140 C CA    . PHE A 1 268 ? -60.983 56.946   -28.561 1.00 37.44 268 A 1 
ATOM 2141 C C     . PHE A 1 268 ? -61.572 55.688   -29.198 1.00 37.28 268 A 1 
ATOM 2142 O O     . PHE A 1 268 ? -62.721 55.354   -28.915 1.00 35.26 268 A 1 
ATOM 2143 C CB    . PHE A 1 268 ? -61.102 58.134   -29.517 1.00 35.34 268 A 1 
ATOM 2144 C CG    . PHE A 1 268 ? -61.027 59.469   -28.811 1.00 33.80 268 A 1 
ATOM 2145 C CD1   . PHE A 1 268 ? -62.170 59.974   -28.159 1.00 31.89 268 A 1 
ATOM 2146 C CD2   . PHE A 1 268 ? -59.837 60.201   -28.786 1.00 31.69 268 A 1 
ATOM 2147 C CE1   . PHE A 1 268 ? -62.113 61.211   -27.496 1.00 28.95 268 A 1 
ATOM 2148 C CE2   . PHE A 1 268 ? -59.785 61.436   -28.116 1.00 29.29 268 A 1 
ATOM 2149 C CZ    . PHE A 1 268 ? -60.920 61.948   -27.474 1.00 28.21 268 A 1 
ATOM 2150 N N     . TYR A 1 269 ? -60.795 54.983   -30.001 1.00 40.12 269 A 1 
ATOM 2151 C CA    . TYR A 1 269 ? -61.279 53.778   -30.656 1.00 42.65 269 A 1 
ATOM 2152 C C     . TYR A 1 269 ? -61.467 52.612   -29.682 1.00 42.33 269 A 1 
ATOM 2153 O O     . TYR A 1 269 ? -62.482 51.924   -29.758 1.00 40.02 269 A 1 
ATOM 2154 C CB    . TYR A 1 269 ? -60.353 53.389   -31.812 1.00 40.24 269 A 1 
ATOM 2155 C CG    . TYR A 1 269 ? -60.674 54.120   -33.094 1.00 37.94 269 A 1 
ATOM 2156 C CD1   . TYR A 1 269 ? -61.672 53.617   -33.951 1.00 34.87 269 A 1 
ATOM 2157 C CD2   . TYR A 1 269 ? -59.992 55.296   -33.440 1.00 34.24 269 A 1 
ATOM 2158 C CE1   . TYR A 1 269 ? -61.979 54.282   -35.148 1.00 31.04 269 A 1 
ATOM 2159 C CE2   . TYR A 1 269 ? -60.298 55.969   -34.628 1.00 31.90 269 A 1 
ATOM 2160 C CZ    . TYR A 1 269 ? -61.290 55.457   -35.485 1.00 30.27 269 A 1 
ATOM 2161 O OH    . TYR A 1 269 ? -61.578 56.115   -36.658 1.00 29.51 269 A 1 
ATOM 2162 N N     . GLN A 1 270 ? -60.575 52.442   -28.694 1.00 39.47 270 A 1 
ATOM 2163 C CA    . GLN A 1 270 ? -60.784 51.403   -27.676 1.00 42.10 270 A 1 
ATOM 2164 C C     . GLN A 1 270 ? -62.033 51.661   -26.833 1.00 42.12 270 A 1 
ATOM 2165 O O     . GLN A 1 270 ? -62.699 50.713   -26.411 1.00 39.54 270 A 1 
ATOM 2166 C CB    . GLN A 1 270 ? -59.566 51.270   -26.761 1.00 40.22 270 A 1 
ATOM 2167 C CG    . GLN A 1 270 ? -58.440 50.486   -27.440 1.00 37.77 270 A 1 
ATOM 2168 C CD    . GLN A 1 270 ? -57.296 50.145   -26.476 1.00 35.14 270 A 1 
ATOM 2169 O OE1   . GLN A 1 270 ? -57.220 50.611   -25.348 1.00 34.04 270 A 1 
ATOM 2170 N NE2   . GLN A 1 270 ? -56.371 49.313   -26.900 1.00 32.82 270 A 1 
ATOM 2171 N N     . GLY A 1 271 ? -62.378 52.915   -26.592 1.00 41.37 271 A 1 
ATOM 2172 C CA    . GLY A 1 271 ? -63.634 53.257   -25.944 1.00 43.24 271 A 1 
ATOM 2173 C C     . GLY A 1 271 ? -64.843 52.816   -26.761 1.00 43.23 271 A 1 
ATOM 2174 O O     . GLY A 1 271 ? -65.814 52.333   -26.191 1.00 41.16 271 A 1 
ATOM 2175 N N     . SER A 1 272 ? -64.771 52.969   -28.079 1.00 44.31 272 A 1 
ATOM 2176 C CA    . SER A 1 272 ? -65.845 52.517   -28.962 1.00 46.40 272 A 1 
ATOM 2177 C C     . SER A 1 272 ? -65.914 50.998   -29.056 1.00 46.63 272 A 1 
ATOM 2178 O O     . SER A 1 272 ? -67.011 50.450   -29.028 1.00 44.67 272 A 1 
ATOM 2179 C CB    . SER A 1 272 ? -65.730 53.137   -30.352 1.00 44.48 272 A 1 
ATOM 2180 O OG    . SER A 1 272 ? -64.554 52.764   -31.021 1.00 41.41 272 A 1 
ATOM 2181 N N     . GLU A 1 273 ? -64.777 50.311   -29.074 1.00 46.10 273 A 1 
ATOM 2182 C CA    . GLU A 1 273 ? -64.750 48.842   -29.054 1.00 49.71 273 A 1 
ATOM 2183 C C     . GLU A 1 273 ? -65.254 48.294   -27.717 1.00 50.38 273 A 1 
ATOM 2184 O O     . GLU A 1 273 ? -66.034 47.343   -27.708 1.00 48.96 273 A 1 
ATOM 2185 C CB    . GLU A 1 273 ? -63.342 48.314   -29.314 1.00 48.46 273 A 1 
ATOM 2186 C CG    . GLU A 1 273 ? -62.974 48.349   -30.792 1.00 45.28 273 A 1 
ATOM 2187 C CD    . GLU A 1 273 ? -61.634 47.659   -31.085 1.00 43.29 273 A 1 
ATOM 2188 O OE1   . GLU A 1 273 ? -61.430 47.275   -32.253 1.00 39.54 273 A 1 
ATOM 2189 O OE2   . GLU A 1 273 ? -60.819 47.520   -30.140 1.00 40.31 273 A 1 
ATOM 2190 N N     . TYR A 1 274 ? -64.891 48.918   -26.596 1.00 48.06 274 A 1 
ATOM 2191 C CA    . TYR A 1 274 ? -65.429 48.518   -25.295 1.00 50.11 274 A 1 
ATOM 2192 C C     . TYR A 1 274 ? -66.931 48.772   -25.196 1.00 49.21 274 A 1 
ATOM 2193 O O     . TYR A 1 274 ? -67.658 47.949   -24.635 1.00 48.33 274 A 1 
ATOM 2194 C CB    . TYR A 1 274 ? -64.677 49.246   -24.181 1.00 50.29 274 A 1 
ATOM 2195 C CG    . TYR A 1 274 ? -65.032 48.730   -22.796 1.00 47.17 274 A 1 
ATOM 2196 C CD1   . TYR A 1 274 ? -65.937 49.430   -21.976 1.00 45.16 274 A 1 
ATOM 2197 C CD2   . TYR A 1 274 ? -64.460 47.532   -22.330 1.00 44.87 274 A 1 
ATOM 2198 C CE1   . TYR A 1 274 ? -66.274 48.925   -20.705 1.00 42.05 274 A 1 
ATOM 2199 C CE2   . TYR A 1 274 ? -64.793 47.023   -21.069 1.00 42.81 274 A 1 
ATOM 2200 C CZ    . TYR A 1 274 ? -65.698 47.726   -20.255 1.00 42.42 274 A 1 
ATOM 2201 O OH    . TYR A 1 274 ? -66.033 47.227   -19.017 1.00 42.28 274 A 1 
ATOM 2202 N N     . LEU A 1 275 ? -67.417 49.877   -25.770 1.00 49.33 275 A 1 
ATOM 2203 C CA    . LEU A 1 275 ? -68.846 50.131   -25.898 1.00 50.77 275 A 1 
ATOM 2204 C C     . LEU A 1 275 ? -69.518 49.089   -26.791 1.00 49.35 275 A 1 
ATOM 2205 O O     . LEU A 1 275 ? -70.573 48.588   -26.426 1.00 49.07 275 A 1 
ATOM 2206 C CB    . LEU A 1 275 ? -69.083 51.545   -26.448 1.00 50.10 275 A 1 
ATOM 2207 C CG    . LEU A 1 275 ? -69.257 52.595   -25.338 1.00 49.03 275 A 1 
ATOM 2208 C CD1   . LEU A 1 275 ? -68.955 53.992   -25.870 1.00 46.72 275 A 1 
ATOM 2209 C CD2   . LEU A 1 275 ? -70.676 52.576   -24.779 1.00 47.64 275 A 1 
ATOM 2210 N N     . SER A 1 276 ? -68.904 48.742   -27.896 1.00 55.07 276 A 1 
ATOM 2211 C CA    . SER A 1 276 ? -69.443 47.706   -28.774 1.00 56.03 276 A 1 
ATOM 2212 C C     . SER A 1 276 ? -69.454 46.338   -28.089 1.00 54.98 276 A 1 
ATOM 2213 O O     . SER A 1 276 ? -70.423 45.598   -28.228 1.00 54.37 276 A 1 
ATOM 2214 C CB    . SER A 1 276 ? -68.682 47.640   -30.095 1.00 55.63 276 A 1 
ATOM 2215 O OG    . SER A 1 276 ? -67.382 47.107   -29.965 1.00 51.57 276 A 1 
ATOM 2216 N N     . TRP A 1 277 ? -68.441 46.043   -27.277 1.00 53.27 277 A 1 
ATOM 2217 C CA    . TRP A 1 277 ? -68.390 44.819   -26.489 1.00 53.22 277 A 1 
ATOM 2218 C C     . TRP A 1 277 ? -69.457 44.803   -25.396 1.00 50.98 277 A 1 
ATOM 2219 O O     . TRP A 1 277 ? -70.157 43.808   -25.251 1.00 50.20 277 A 1 
ATOM 2220 C CB    . TRP A 1 277 ? -66.994 44.618   -25.910 1.00 53.16 277 A 1 
ATOM 2221 C CG    . TRP A 1 277 ? -66.833 43.313   -25.214 1.00 49.96 277 A 1 
ATOM 2222 C CD1   . TRP A 1 277 ? -66.652 42.104   -25.806 1.00 45.25 277 A 1 
ATOM 2223 C CD2   . TRP A 1 277 ? -66.884 43.037   -23.773 1.00 47.13 277 A 1 
ATOM 2224 N NE1   . TRP A 1 277 ? -66.588 41.099   -24.849 1.00 40.63 277 A 1 
ATOM 2225 C CE2   . TRP A 1 277 ? -66.728 41.632   -23.594 1.00 43.86 277 A 1 
ATOM 2226 C CE3   . TRP A 1 277 ? -67.050 43.843   -22.636 1.00 42.75 277 A 1 
ATOM 2227 C CZ2   . TRP A 1 277 ? -66.753 41.043   -22.304 1.00 42.19 277 A 1 
ATOM 2228 C CZ3   . TRP A 1 277 ? -67.073 43.257   -21.349 1.00 39.44 277 A 1 
ATOM 2229 C CH2   . TRP A 1 277 ? -66.925 41.873   -21.201 1.00 39.64 277 A 1 
ATOM 2230 N N     . LEU A 1 278 ? -69.642 45.935   -24.688 1.00 52.04 278 A 1 
ATOM 2231 C CA    . LEU A 1 278 ? -70.725 46.059   -23.707 1.00 52.23 278 A 1 
ATOM 2232 C C     . LEU A 1 278 ? -72.099 45.903   -24.361 1.00 49.96 278 A 1 
ATOM 2233 O O     . LEU A 1 278 ? -72.928 45.169   -23.831 1.00 49.44 278 A 1 
ATOM 2234 C CB    . LEU A 1 278 ? -70.639 47.408   -22.987 1.00 51.86 278 A 1 
ATOM 2235 C CG    . LEU A 1 278 ? -69.727 47.383   -21.746 1.00 50.42 278 A 1 
ATOM 2236 C CD1   . LEU A 1 278 ? -69.414 48.811   -21.308 1.00 48.12 278 A 1 
ATOM 2237 C CD2   . LEU A 1 278 ? -70.389 46.670   -20.572 1.00 49.44 278 A 1 
ATOM 2238 N N     . LEU A 1 279 ? -72.305 46.547   -25.498 1.00 53.03 279 A 1 
ATOM 2239 C CA    . LEU A 1 279 ? -73.559 46.402   -26.247 1.00 54.19 279 A 1 
ATOM 2240 C C     . LEU A 1 279 ? -73.763 44.964   -26.727 1.00 51.80 279 A 1 
ATOM 2241 O O     . LEU A 1 279 ? -74.889 44.467   -26.688 1.00 49.13 279 A 1 
ATOM 2242 C CB    . LEU A 1 279 ? -73.561 47.366   -27.435 1.00 52.38 279 A 1 
ATOM 2243 C CG    . LEU A 1 279 ? -73.789 48.840   -27.057 1.00 49.75 279 A 1 
ATOM 2244 C CD1   . LEU A 1 279 ? -73.433 49.740   -28.232 1.00 47.24 279 A 1 
ATOM 2245 C CD2   . LEU A 1 279 ? -75.235 49.104   -26.670 1.00 49.15 279 A 1 
ATOM 2246 N N     . SER A 1 280 ? -72.718 44.306   -27.138 1.00 54.54 280 A 1 
ATOM 2247 C CA    . SER A 1 280 ? -72.812 42.894   -27.521 1.00 55.25 280 A 1 
ATOM 2248 C C     . SER A 1 280 ? -73.117 41.994   -26.317 1.00 52.56 280 A 1 
ATOM 2249 O O     . SER A 1 280 ? -73.925 41.087   -26.440 1.00 49.61 280 A 1 
ATOM 2250 C CB    . SER A 1 280 ? -71.549 42.425   -28.249 1.00 53.17 280 A 1 
ATOM 2251 O OG    . SER A 1 280 ? -70.413 42.338   -27.433 1.00 48.85 280 A 1 
ATOM 2252 N N     . ALA A 1 281 ? -72.540 42.304   -25.147 1.00 50.52 281 A 1 
ATOM 2253 C CA    . ALA A 1 281 ? -72.819 41.557   -23.925 1.00 52.55 281 A 1 
ATOM 2254 C C     . ALA A 1 281 ? -74.250 41.790   -23.414 1.00 50.88 281 A 1 
ATOM 2255 O O     . ALA A 1 281 ? -74.897 40.846   -22.976 1.00 46.81 281 A 1 
ATOM 2256 C CB    . ALA A 1 281 ? -71.773 41.922   -22.868 1.00 49.93 281 A 1 
ATOM 2257 N N     . GLU A 1 282 ? -74.747 43.017   -23.497 1.00 44.36 282 A 1 
ATOM 2258 C CA    . GLU A 1 282 ? -76.159 43.296   -23.188 1.00 46.21 282 A 1 
ATOM 2259 C C     . GLU A 1 282 ? -77.110 42.590   -24.168 1.00 43.75 282 A 1 
ATOM 2260 O O     . GLU A 1 282 ? -78.152 42.092   -23.758 1.00 40.96 282 A 1 
ATOM 2261 C CB    . GLU A 1 282 ? -76.436 44.812   -23.186 1.00 44.14 282 A 1 
ATOM 2262 C CG    . GLU A 1 282 ? -75.992 45.500   -21.895 1.00 40.77 282 A 1 
ATOM 2263 C CD    . GLU A 1 282 ? -76.300 47.003   -21.837 1.00 38.45 282 A 1 
ATOM 2264 O OE1   . GLU A 1 282 ? -76.180 47.583   -20.729 1.00 35.50 282 A 1 
ATOM 2265 O OE2   . GLU A 1 282 ? -76.607 47.622   -22.889 1.00 37.64 282 A 1 
ATOM 2266 N N     . SER A 1 283 ? -76.732 42.501   -25.418 1.00 45.64 283 A 1 
ATOM 2267 C CA    . SER A 1 283 ? -77.560 41.774   -26.387 1.00 47.75 283 A 1 
ATOM 2268 C C     . SER A 1 283 ? -77.593 40.269   -26.153 1.00 45.75 283 A 1 
ATOM 2269 O O     . SER A 1 283 ? -78.603 39.632   -26.456 1.00 42.18 283 A 1 
ATOM 2270 C CB    . SER A 1 283 ? -77.137 42.072   -27.832 1.00 45.39 283 A 1 
ATOM 2271 O OG    . SER A 1 283 ? -75.877 41.545   -28.163 1.00 40.80 283 A 1 
ATOM 2272 N N     . ASP A 1 284 ? -76.535 39.709   -25.593 1.00 41.89 284 A 1 
ATOM 2273 C CA    . ASP A 1 284 ? -76.491 38.287   -25.239 1.00 43.24 284 A 1 
ATOM 2274 C C     . ASP A 1 284 ? -77.249 37.979   -23.934 1.00 40.80 284 A 1 
ATOM 2275 O O     . ASP A 1 284 ? -77.645 36.830   -23.725 1.00 38.23 284 A 1 
ATOM 2276 C CB    . ASP A 1 284 ? -75.034 37.797   -25.146 1.00 41.07 284 A 1 
ATOM 2277 C CG    . ASP A 1 284 ? -74.364 37.475   -26.492 1.00 37.39 284 A 1 
ATOM 2278 O OD1   . ASP A 1 284 ? -75.060 37.334   -27.526 1.00 36.14 284 A 1 
ATOM 2279 O OD2   . ASP A 1 284 ? -73.114 37.296   -26.477 1.00 35.53 284 A 1 
ATOM 2280 N N     . GLU A 1 285 ? -77.466 38.974   -23.046 1.00 36.88 285 A 1 
ATOM 2281 C CA    . GLU A 1 285 ? -78.322 38.796   -21.863 1.00 39.30 285 A 1 
ATOM 2282 C C     . GLU A 1 285 ? -79.826 38.892   -22.178 1.00 37.59 285 A 1 
ATOM 2283 O O     . GLU A 1 285 ? -80.633 38.368   -21.410 1.00 35.43 285 A 1 
ATOM 2284 C CB    . GLU A 1 285 ? -77.967 39.796   -20.751 1.00 38.33 285 A 1 
ATOM 2285 C CG    . GLU A 1 285 ? -76.791 39.349   -19.879 1.00 35.46 285 A 1 
ATOM 2286 C CD    . GLU A 1 285 ? -76.596 40.190   -18.593 1.00 33.07 285 A 1 
ATOM 2287 O OE1   . GLU A 1 285 ? -75.877 39.691   -17.689 1.00 30.71 285 A 1 
ATOM 2288 O OE2   . GLU A 1 285 ? -77.153 41.305   -18.500 1.00 32.22 285 A 1 
ATOM 2289 N N     . GLU A 1 286 ? -80.196 39.557   -23.270 1.00 35.22 286 A 1 
ATOM 2290 C CA    . GLU A 1 286 ? -81.610 39.634   -23.691 1.00 37.18 286 A 1 
ATOM 2291 C C     . GLU A 1 286 ? -82.109 38.390   -24.452 1.00 35.30 286 A 1 
ATOM 2292 O O     . GLU A 1 286 ? -83.317 38.279   -24.692 1.00 33.74 286 A 1 
ATOM 2293 C CB    . GLU A 1 286 ? -81.886 40.906   -24.514 1.00 35.82 286 A 1 
ATOM 2294 C CG    . GLU A 1 286 ? -82.118 42.149   -23.657 1.00 33.10 286 A 1 
ATOM 2295 C CD    . GLU A 1 286 ? -82.713 43.337   -24.445 1.00 31.50 286 A 1 
ATOM 2296 O OE1   . GLU A 1 286 ? -83.293 44.243   -23.784 1.00 28.68 286 A 1 
ATOM 2297 O OE2   . GLU A 1 286 ? -82.631 43.357   -25.697 1.00 30.76 286 A 1 
ATOM 2298 N N     . LEU A 1 287 ? -81.209 37.483   -24.806 1.00 31.66 287 A 1 
ATOM 2299 C CA    . LEU A 1 287 ? -81.589 36.239   -25.490 1.00 32.72 287 A 1 
ATOM 2300 C C     . LEU A 1 287 ? -81.831 35.067   -24.538 1.00 30.84 287 A 1 
ATOM 2301 O O     . LEU A 1 287 ? -80.981 34.814   -23.665 1.00 29.01 287 A 1 
ATOM 2302 C CB    . LEU A 1 287 ? -80.557 35.884   -26.577 1.00 32.02 287 A 1 
ATOM 2303 C CG    . LEU A 1 287 ? -80.854 36.526   -27.941 1.00 29.90 287 A 1 
ATOM 2304 C CD1   . LEU A 1 287 ? -79.650 36.362   -28.868 1.00 28.65 287 A 1 
ATOM 2305 C CD2   . LEU A 1 287 ? -82.058 35.876   -28.618 1.00 30.41 287 A 1 
ATOM 2306 O OXT   . LEU A 1 287 ? -82.903 34.428   -24.767 1.00 29.10 287 A 1 
ATOM 2307 O OP3   . C   B 2 1   ? 9.721   -3.957   -3.656  1.00 44.05 1   B 1 
ATOM 2308 P P     . C   B 2 1   ? 8.784   -3.635   -4.719  1.00 43.93 1   B 1 
ATOM 2309 O OP1   . C   B 2 1   ? 7.714   -2.709   -4.285  1.00 41.00 1   B 1 
ATOM 2310 O OP2   . C   B 2 1   ? 8.284   -4.948   -5.171  1.00 40.74 1   B 1 
ATOM 2311 O "O5'" . C   B 2 1   ? 9.490   -2.941   -5.985  1.00 46.27 1   B 1 
ATOM 2312 C "C5'" . C   B 2 1   ? 10.539  -1.979   -5.847  1.00 43.88 1   B 1 
ATOM 2313 C "C4'" . C   B 2 1   ? 11.235  -1.694   -7.165  1.00 44.52 1   B 1 
ATOM 2314 O "O4'" . C   B 2 1   ? 11.851  -2.898   -7.682  1.00 45.13 1   B 1 
ATOM 2315 C "C3'" . C   B 2 1   ? 10.325  -1.232   -8.302  1.00 43.95 1   B 1 
ATOM 2316 O "O3'" . C   B 2 1   ? 9.986   0.140    -8.215  1.00 46.47 1   B 1 
ATOM 2317 C "C2'" . C   B 2 1   ? 11.150  -1.583   -9.538  1.00 45.36 1   B 1 
ATOM 2318 O "O2'" . C   B 2 1   ? 12.160  -0.636   -9.781  1.00 45.34 1   B 1 
ATOM 2319 C "C1'" . C   B 2 1   ? 11.786  -2.892   -9.108  1.00 45.49 1   B 1 
ATOM 2320 N N1    . C   B 2 1   ? 11.011  -4.069   -9.560  1.00 44.77 1   B 1 
ATOM 2321 C C2    . C   B 2 1   ? 11.121  -4.498   -10.892 1.00 44.18 1   B 1 
ATOM 2322 O O2    . C   B 2 1   ? 11.874  -3.872   -11.660 1.00 42.91 1   B 1 
ATOM 2323 N N3    . C   B 2 1   ? 10.428  -5.557   -11.303 1.00 43.43 1   B 1 
ATOM 2324 C C4    . C   B 2 1   ? 9.617   -6.211   -10.455 1.00 43.06 1   B 1 
ATOM 2325 N N4    . C   B 2 1   ? 8.949   -7.260   -10.906 1.00 42.38 1   B 1 
ATOM 2326 C C5    . C   B 2 1   ? 9.473   -5.814   -9.104  1.00 43.76 1   B 1 
ATOM 2327 C C6    . C   B 2 1   ? 10.179  -4.741   -8.694  1.00 45.28 1   B 1 
ATOM 2328 P P     . G   B 2 2   ? 8.562   0.638    -8.683  1.00 47.72 2   B 1 
ATOM 2329 O OP1   . G   B 2 2   ? 8.405   2.058    -8.296  1.00 44.73 2   B 1 
ATOM 2330 O OP2   . G   B 2 2   ? 7.567   -0.368   -8.226  1.00 45.70 2   B 1 
ATOM 2331 O "O5'" . G   B 2 2   ? 8.636   0.566    -10.274 1.00 49.18 2   B 1 
ATOM 2332 C "C5'" . G   B 2 2   ? 9.545   1.386    -10.997 1.00 48.24 2   B 1 
ATOM 2333 C "C4'" . G   B 2 2   ? 9.644   0.963    -12.430 1.00 48.43 2   B 1 
ATOM 2334 O "O4'" . G   B 2 2   ? 10.153  -0.393   -12.520 1.00 48.62 2   B 1 
ATOM 2335 C "C3'" . G   B 2 2   ? 8.334   0.909    -13.199 1.00 48.56 2   B 1 
ATOM 2336 O "O3'" . G   B 2 2   ? 7.885   2.180    -13.633 1.00 47.87 2   B 1 
ATOM 2337 C "C2'" . G   B 2 2   ? 8.682   -0.039   -14.343 1.00 48.60 2   B 1 
ATOM 2338 O "O2'" . G   B 2 2   ? 9.435   0.595    -15.354 1.00 46.86 2   B 1 
ATOM 2339 C "C1'" . G   B 2 2   ? 9.571   -1.056   -13.630 1.00 48.90 2   B 1 
ATOM 2340 N N9    . G   B 2 2   ? 8.798   -2.211   -13.138 1.00 49.27 2   B 1 
ATOM 2341 C C8    . G   B 2 2   ? 8.406   -2.475   -11.841 1.00 48.75 2   B 1 
ATOM 2342 N N7    . G   B 2 2   ? 7.735   -3.579   -11.730 1.00 48.97 2   B 1 
ATOM 2343 C C5    . G   B 2 2   ? 7.645   -4.079   -13.021 1.00 49.29 2   B 1 
ATOM 2344 C C6    . G   B 2 2   ? 7.036   -5.249   -13.530 1.00 48.61 2   B 1 
ATOM 2345 O O6    . G   B 2 2   ? 6.410   -6.116   -12.912 1.00 48.47 2   B 1 
ATOM 2346 N N1    . G   B 2 2   ? 7.200   -5.374   -14.899 1.00 48.20 2   B 1 
ATOM 2347 C C2    . G   B 2 2   ? 7.873   -4.474   -15.691 1.00 47.77 2   B 1 
ATOM 2348 N N2    . G   B 2 2   ? 7.931   -4.754   -16.999 1.00 47.19 2   B 1 
ATOM 2349 N N3    . G   B 2 2   ? 8.453   -3.370   -15.231 1.00 48.74 2   B 1 
ATOM 2350 C C4    . G   B 2 2   ? 8.308   -3.237   -13.900 1.00 49.63 2   B 1 
ATOM 2351 P P     . G   B 2 3   ? 6.336   2.482    -13.748 1.00 47.35 3   B 1 
ATOM 2352 O OP1   . G   B 2 3   ? 6.181   3.927    -14.025 1.00 45.18 3   B 1 
ATOM 2353 O OP2   . G   B 2 3   ? 5.641   1.869    -12.586 1.00 46.34 3   B 1 
ATOM 2354 O "O5'" . G   B 2 3   ? 5.910   1.674    -15.059 1.00 48.02 3   B 1 
ATOM 2355 C "C5'" . G   B 2 3   ? 6.475   2.003    -16.318 1.00 47.14 3   B 1 
ATOM 2356 C "C4'" . G   B 2 3   ? 6.080   1.004    -17.372 1.00 47.50 3   B 1 
ATOM 2357 O "O4'" . G   B 2 3   ? 6.593   -0.318   -17.024 1.00 47.78 3   B 1 
ATOM 2358 C "C3'" . G   B 2 3   ? 4.589   0.766    -17.545 1.00 47.71 3   B 1 
ATOM 2359 O "O3'" . G   B 2 3   ? 3.956   1.787    -18.304 1.00 47.40 3   B 1 
ATOM 2360 C "C2'" . G   B 2 3   ? 4.569   -0.596   -18.220 1.00 47.95 3   B 1 
ATOM 2361 O "O2'" . G   B 2 3   ? 4.881   -0.512   -19.595 1.00 46.18 3   B 1 
ATOM 2362 C "C1'" . G   B 2 3   ? 5.704   -1.311   -17.496 1.00 47.97 3   B 1 
ATOM 2363 N N9    . G   B 2 3   ? 5.229   -2.093   -16.349 1.00 48.43 3   B 1 
ATOM 2364 C C8    . G   B 2 3   ? 5.318   -1.776   -15.008 1.00 48.47 3   B 1 
ATOM 2365 N N7    . G   B 2 3   ? 4.797   -2.685   -14.243 1.00 48.72 3   B 1 
ATOM 2366 C C5    . G   B 2 3   ? 4.317   -3.652   -15.107 1.00 49.04 3   B 1 
ATOM 2367 C C6    . G   B 2 3   ? 3.644   -4.871   -14.852 1.00 48.44 3   B 1 
ATOM 2368 O O6    . G   B 2 3   ? 3.326   -5.361   -13.766 1.00 48.52 3   B 1 
ATOM 2369 N N1    . G   B 2 3   ? 3.346   -5.553   -16.031 1.00 48.01 3   B 1 
ATOM 2370 C C2    . G   B 2 3   ? 3.648   -5.113   -17.289 1.00 47.45 3   B 1 
ATOM 2371 N N2    . G   B 2 3   ? 3.279   -5.893   -18.304 1.00 46.89 3   B 1 
ATOM 2372 N N3    . G   B 2 3   ? 4.274   -3.968   -17.539 1.00 48.24 3   B 1 
ATOM 2373 C C4    . G   B 2 3   ? 4.577   -3.299   -16.415 1.00 49.04 3   B 1 
ATOM 2374 P P     . A   B 2 4   ? 2.440   2.177    -18.006 1.00 47.95 4   B 1 
ATOM 2375 O OP1   . A   B 2 4   ? 2.141   3.432    -18.743 1.00 46.05 4   B 1 
ATOM 2376 O OP2   . A   B 2 4   ? 2.201   2.120    -16.533 1.00 47.33 4   B 1 
ATOM 2377 O "O5'" . A   B 2 4   ? 1.631   0.978    -18.683 1.00 48.46 4   B 1 
ATOM 2378 C "C5'" . A   B 2 4   ? 1.721   0.753    -20.077 1.00 47.05 4   B 1 
ATOM 2379 C "C4'" . A   B 2 4   ? 1.030   -0.534   -20.462 1.00 47.20 4   B 1 
ATOM 2380 O "O4'" . A   B 2 4   ? 1.699   -1.661   -19.840 1.00 47.23 4   B 1 
ATOM 2381 C "C3'" . A   B 2 4   ? -0.411  -0.677   -20.011 1.00 47.61 4   B 1 
ATOM 2382 O "O3'" . A   B 2 4   ? -1.319  0.027    -20.853 1.00 47.39 4   B 1 
ATOM 2383 C "C2'" . A   B 2 4   ? -0.600  -2.188   -20.031 1.00 48.30 4   B 1 
ATOM 2384 O "O2'" . A   B 2 4   ? -0.802  -2.672   -21.346 1.00 46.53 4   B 1 
ATOM 2385 C "C1'" . A   B 2 4   ? 0.760   -2.671   -19.525 1.00 48.05 4   B 1 
ATOM 2386 N N9    . A   B 2 4   ? 0.761   -2.881   -18.074 1.00 48.47 4   B 1 
ATOM 2387 C C8    . A   B 2 4   ? 1.247   -2.050   -17.091 1.00 48.20 4   B 1 
ATOM 2388 N N7    . A   B 2 4   ? 1.107   -2.527   -15.890 1.00 48.40 4   B 1 
ATOM 2389 C C5    . A   B 2 4   ? 0.484   -3.750   -16.077 1.00 48.64 4   B 1 
ATOM 2390 C C6    . A   B 2 4   ? 0.058   -4.760   -15.180 1.00 48.04 4   B 1 
ATOM 2391 N N6    . A   B 2 4   ? 0.205   -4.671   -13.858 1.00 48.02 4   B 1 
ATOM 2392 N N1    . A   B 2 4   ? -0.516  -5.852   -15.705 1.00 47.49 4   B 1 
ATOM 2393 C C2    . A   B 2 4   ? -0.661  -5.933   -17.035 1.00 47.01 4   B 1 
ATOM 2394 N N3    . A   B 2 4   ? -0.306  -5.067   -17.971 1.00 48.41 4   B 1 
ATOM 2395 C C4    . A   B 2 4   ? 0.271   -3.986   -17.419 1.00 49.12 4   B 1 
ATOM 2396 P P     . A   B 2 5   ? -2.626  0.691    -20.223 1.00 48.54 5   B 1 
ATOM 2397 O OP1   . A   B 2 5   ? -3.201  1.598    -21.245 1.00 46.38 5   B 1 
ATOM 2398 O OP2   . A   B 2 5   ? -2.311  1.220    -18.874 1.00 47.55 5   B 1 
ATOM 2399 O "O5'" . A   B 2 5   ? -3.605  -0.552   -20.050 1.00 49.10 5   B 1 
ATOM 2400 C "C5'" . A   B 2 5   ? -4.062  -1.275   -21.185 1.00 48.23 5   B 1 
ATOM 2401 C "C4'" . A   B 2 5   ? -4.678  -2.587   -20.782 1.00 48.54 5   B 1 
ATOM 2402 O "O4'" . A   B 2 5   ? -3.692  -3.410   -20.094 1.00 48.21 5   B 1 
ATOM 2403 C "C3'" . A   B 2 5   ? -5.828  -2.516   -19.795 1.00 48.79 5   B 1 
ATOM 2404 O "O3'" . A   B 2 5   ? -7.062  -2.161   -20.400 1.00 48.34 5   B 1 
ATOM 2405 C "C2'" . A   B 2 5   ? -5.816  -3.910   -19.203 1.00 49.19 5   B 1 
ATOM 2406 O "O2'" . A   B 2 5   ? -6.393  -4.858   -20.076 1.00 47.48 5   B 1 
ATOM 2407 C "C1'" . A   B 2 5   ? -4.320  -4.187   -19.092 1.00 48.81 5   B 1 
ATOM 2408 N N9    . A   B 2 5   ? -3.798  -3.799   -17.783 1.00 49.28 5   B 1 
ATOM 2409 C C8    . A   B 2 5   ? -3.116  -2.644   -17.437 1.00 48.89 5   B 1 
ATOM 2410 N N7    . A   B 2 5   ? -2.785  -2.587   -16.182 1.00 49.01 5   B 1 
ATOM 2411 C C5    . A   B 2 5   ? -3.269  -3.763   -15.641 1.00 49.35 5   B 1 
ATOM 2412 C C6    . A   B 2 5   ? -3.245  -4.309   -14.347 1.00 48.73 5   B 1 
ATOM 2413 N N6    . A   B 2 5   ? -2.680  -3.688   -13.313 1.00 48.67 5   B 1 
ATOM 2414 N N1    . A   B 2 5   ? -3.826  -5.507   -14.156 1.00 48.28 5   B 1 
ATOM 2415 C C2    . A   B 2 5   ? -4.400  -6.124   -15.198 1.00 47.69 5   B 1 
ATOM 2416 N N3    . A   B 2 5   ? -4.484  -5.716   -16.469 1.00 48.88 5   B 1 
ATOM 2417 C C4    . A   B 2 5   ? -3.900  -4.521   -16.625 1.00 49.85 5   B 1 
ATOM 2418 P P     . C   B 2 6   ? -8.121  -1.275   -19.597 1.00 50.16 6   B 1 
ATOM 2419 O OP1   . C   B 2 6   ? -9.225  -0.944   -20.529 1.00 47.67 6   B 1 
ATOM 2420 O OP2   . C   B 2 6   ? -7.412  -0.186   -18.881 1.00 48.69 6   B 1 
ATOM 2421 O "O5'" . C   B 2 6   ? -8.684  -2.299   -18.505 1.00 50.72 6   B 1 
ATOM 2422 C "C5'" . C   B 2 6   ? -9.405  -3.456   -18.891 1.00 49.60 6   B 1 
ATOM 2423 C "C4'" . C   B 2 6   ? -9.522  -4.437   -17.753 1.00 49.68 6   B 1 
ATOM 2424 O "O4'" . C   B 2 6   ? -8.209  -4.743   -17.217 1.00 50.32 6   B 1 
ATOM 2425 C "C3'" . C   B 2 6   ? -10.305 -3.972   -16.540 1.00 50.57 6   B 1 
ATOM 2426 O "O3'" . C   B 2 6   ? -11.706 -4.048   -16.719 1.00 50.86 6   B 1 
ATOM 2427 C "C2'" . C   B 2 6   ? -9.782  -4.908   -15.461 1.00 51.27 6   B 1 
ATOM 2428 O "O2'" . C   B 2 6   ? -10.375 -6.183   -15.548 1.00 49.84 6   B 1 
ATOM 2429 C "C1'" . C   B 2 6   ? -8.307  -5.021   -15.832 1.00 51.13 6   B 1 
ATOM 2430 N N1    . C   B 2 6   ? -7.471  -4.072   -15.081 1.00 51.60 6   B 1 
ATOM 2431 C C2    . C   B 2 6   ? -7.135  -4.370   -13.751 1.00 51.15 6   B 1 
ATOM 2432 O O2    . C   B 2 6   ? -7.550  -5.425   -13.256 1.00 50.47 6   B 1 
ATOM 2433 N N3    . C   B 2 6   ? -6.376  -3.512   -13.050 1.00 51.19 6   B 1 
ATOM 2434 C C4    . C   B 2 6   ? -5.935  -2.383   -13.607 1.00 51.01 6   B 1 
ATOM 2435 N N4    . C   B 2 6   ? -5.188  -1.567   -12.872 1.00 50.80 6   B 1 
ATOM 2436 C C5    . C   B 2 6   ? -6.255  -2.049   -14.950 1.00 51.18 6   B 1 
ATOM 2437 C C6    . C   B 2 6   ? -7.013  -2.910   -15.640 1.00 51.78 6   B 1 
ATOM 2438 P P     . U   B 2 7   ? -12.667 -3.023   -15.960 1.00 49.77 7   B 1 
ATOM 2439 O OP1   . U   B 2 7   ? -14.055 -3.279   -16.426 1.00 47.19 7   B 1 
ATOM 2440 O OP2   . U   B 2 7   ? -12.095 -1.664   -16.061 1.00 47.57 7   B 1 
ATOM 2441 O "O5'" . U   B 2 7   ? -12.558 -3.488   -14.435 1.00 49.75 7   B 1 
ATOM 2442 C "C5'" . U   B 2 7   ? -12.989 -4.779   -14.027 1.00 48.13 7   B 1 
ATOM 2443 C "C4'" . U   B 2 7   ? -12.632 -5.032   -12.581 1.00 48.16 7   B 1 
ATOM 2444 O "O4'" . U   B 2 7   ? -11.194 -4.906   -12.400 1.00 49.03 7   B 1 
ATOM 2445 C "C3'" . U   B 2 7   ? -13.222 -4.059   -11.584 1.00 48.60 7   B 1 
ATOM 2446 O "O3'" . U   B 2 7   ? -14.549 -4.425   -11.232 1.00 49.53 7   B 1 
ATOM 2447 C "C2'" . U   B 2 7   ? -12.248 -4.142   -10.407 1.00 49.55 7   B 1 
ATOM 2448 O "O2'" . U   B 2 7   ? -12.533 -5.237   -9.572  1.00 47.92 7   B 1 
ATOM 2449 C "C1'" . U   B 2 7   ? -10.907 -4.386   -11.110 1.00 49.13 7   B 1 
ATOM 2450 N N1    . U   B 2 7   ? -10.083 -3.181   -11.250 1.00 49.47 7   B 1 
ATOM 2451 C C2    . U   B 2 7   ? -9.348  -2.757   -10.142 1.00 49.26 7   B 1 
ATOM 2452 O O2    . U   B 2 7   ? -9.396  -3.327   -9.067  1.00 48.09 7   B 1 
ATOM 2453 N N3    . U   B 2 7   ? -8.582  -1.640   -10.333 1.00 49.23 7   B 1 
ATOM 2454 C C4    . U   B 2 7   ? -8.459  -0.910   -11.496 1.00 48.89 7   B 1 
ATOM 2455 O O4    . U   B 2 7   ? -7.717  0.072    -11.521 1.00 48.30 7   B 1 
ATOM 2456 C C5    . U   B 2 7   ? -9.230  -1.409   -12.602 1.00 48.95 7   B 1 
ATOM 2457 C C6    . U   B 2 7   ? -9.992  -2.496   -12.440 1.00 49.29 7   B 1 
ATOM 2458 P P     . A   B 2 8   ? -15.750 -3.377   -11.223 1.00 49.83 8   B 1 
ATOM 2459 O OP1   . A   B 2 8   ? -17.023 -4.135   -11.200 1.00 49.09 8   B 1 
ATOM 2460 O OP2   . A   B 2 8   ? -15.510 -2.382   -12.305 1.00 47.82 8   B 1 
ATOM 2461 O "O5'" . A   B 2 8   ? -15.585 -2.646   -9.828  1.00 47.81 8   B 1 
ATOM 2462 C "C5'" . A   B 2 8   ? -15.541 -3.381   -8.615  1.00 45.49 8   B 1 
ATOM 2463 C "C4'" . A   B 2 8   ? -15.017 -2.534   -7.477  1.00 44.09 8   B 1 
ATOM 2464 O "O4'" . A   B 2 8   ? -13.733 -1.979   -7.883  1.00 41.29 8   B 1 
ATOM 2465 C "C3'" . A   B 2 8   ? -15.895 -1.344   -7.112  1.00 41.96 8   B 1 
ATOM 2466 O "O3'" . A   B 2 8   ? -15.789 -1.063   -5.713  1.00 42.36 8   B 1 
ATOM 2467 C "C2'" . A   B 2 8   ? -15.282 -0.213   -7.914  1.00 40.56 8   B 1 
ATOM 2468 O "O2'" . A   B 2 8   ? -15.503 1.072    -7.388  1.00 37.72 8   B 1 
ATOM 2469 C "C1'" . A   B 2 8   ? -13.794 -0.567   -7.897  1.00 40.05 8   B 1 
ATOM 2470 N N9    . A   B 2 8   ? -13.075 -0.096   -9.080  1.00 37.28 8   B 1 
ATOM 2471 C C8    . A   B 2 8   ? -13.438 -0.258   -10.393 1.00 37.50 8   B 1 
ATOM 2472 N N7    . A   B 2 8   ? -12.594 0.269    -11.238 1.00 35.53 8   B 1 
ATOM 2473 C C5    . A   B 2 8   ? -11.608 0.823    -10.430 1.00 34.92 8   B 1 
ATOM 2474 C C6    . A   B 2 8   ? -10.426 1.530    -10.718 1.00 33.46 8   B 1 
ATOM 2475 N N6    . A   B 2 8   ? -10.028 1.818    -11.972 1.00 31.89 8   B 1 
ATOM 2476 N N1    . A   B 2 8   ? -9.655  1.944    -9.685  1.00 33.42 8   B 1 
ATOM 2477 C C2    . A   B 2 8   ? -10.068 1.649    -8.439  1.00 34.78 8   B 1 
ATOM 2478 N N3    . A   B 2 8   ? -11.147 0.998    -8.040  1.00 34.86 8   B 1 
ATOM 2479 C C4    . A   B 2 8   ? -11.887 0.601    -9.095  1.00 36.95 8   B 1 
ATOM 2480 P P     . A   B 2 9   ? -16.836 -1.697   -4.692  1.00 51.14 9   B 1 
ATOM 2481 O OP1   . A   B 2 9   ? -17.904 -2.399   -5.453  1.00 47.71 9   B 1 
ATOM 2482 O OP2   . A   B 2 9   ? -17.207 -0.662   -3.716  1.00 47.44 9   B 1 
ATOM 2483 O "O5'" . A   B 2 9   ? -15.948 -2.797   -3.946  1.00 51.22 9   B 1 
ATOM 2484 C "C5'" . A   B 2 9   ? -16.385 -3.410   -2.757  1.00 50.16 9   B 1 
ATOM 2485 C "C4'" . A   B 2 9   ? -15.264 -3.458   -1.739  1.00 50.99 9   B 1 
ATOM 2486 O "O4'" . A   B 2 9   ? -14.030 -3.850   -2.396  1.00 50.95 9   B 1 
ATOM 2487 C "C3'" . A   B 2 9   ? -14.938 -2.134   -1.072  1.00 51.41 9   B 1 
ATOM 2488 O "O3'" . A   B 2 9   ? -15.791 -1.869   0.040   1.00 51.44 9   B 1 
ATOM 2489 C "C2'" . A   B 2 9   ? -13.476 -2.324   -0.673  1.00 52.16 9   B 1 
ATOM 2490 O "O2'" . A   B 2 9   ? -13.347 -3.084   0.504   1.00 50.49 9   B 1 
ATOM 2491 C "C1'" . A   B 2 9   ? -12.939 -3.126   -1.849  1.00 52.07 9   B 1 
ATOM 2492 N N9    . A   B 2 9   ? -12.364 -2.289   -2.913  1.00 52.58 9   B 1 
ATOM 2493 C C8    . A   B 2 9   ? -12.869 -2.102   -4.178  1.00 51.84 9   B 1 
ATOM 2494 N N7    . A   B 2 9   ? -12.149 -1.309   -4.924  1.00 51.91 9   B 1 
ATOM 2495 C C5    . A   B 2 9   ? -11.091 -0.942   -4.098  1.00 52.45 9   B 1 
ATOM 2496 C C6    . A   B 2 9   ? -9.977  -0.111   -4.305  1.00 51.75 9   B 1 
ATOM 2497 N N6    . A   B 2 9   ? -9.737  0.526    -5.454  1.00 51.13 9   B 1 
ATOM 2498 N N1    . A   B 2 9   ? -9.112  0.045    -3.272  1.00 51.00 9   B 1 
ATOM 2499 C C2    . A   B 2 9   ? -9.364  -0.601   -2.131  1.00 50.38 9   B 1 
ATOM 2500 N N3    . A   B 2 9   ? -10.372 -1.412   -1.816  1.00 51.64 9   B 1 
ATOM 2501 C C4    . A   B 2 9   ? -11.215 -1.541   -2.860  1.00 53.20 9   B 1 
ATOM 2502 P P     . A   B 2 10  ? -16.280 -0.397   0.370   1.00 52.47 10  B 1 
ATOM 2503 O OP1   . A   B 2 10  ? -17.371 -0.495   1.363   1.00 50.08 10  B 1 
ATOM 2504 O OP2   . A   B 2 10  ? -16.499 0.331    -0.897  1.00 50.62 10  B 1 
ATOM 2505 O "O5'" . A   B 2 10  ? -15.017 0.231    1.090   1.00 52.83 10  B 1 
ATOM 2506 C "C5'" . A   B 2 10  ? -14.521 -0.300   2.311   1.00 51.83 10  B 1 
ATOM 2507 C "C4'" . A   B 2 10  ? -13.160 0.258    2.633   1.00 52.44 10  B 1 
ATOM 2508 O "O4'" . A   B 2 10  ? -12.217 -0.120   1.594   1.00 52.19 10  B 1 
ATOM 2509 C "C3'" . A   B 2 10  ? -13.066 1.769    2.675   1.00 53.17 10  B 1 
ATOM 2510 O "O3'" . A   B 2 10  ? -13.496 2.306    3.927   1.00 53.12 10  B 1 
ATOM 2511 C "C2'" . A   B 2 10  ? -11.597 2.012    2.389   1.00 54.43 10  B 1 
ATOM 2512 O "O2'" . A   B 2 10  ? -10.794 1.796    3.527   1.00 52.23 10  B 1 
ATOM 2513 C "C1'" . A   B 2 10  ? -11.305 0.931    1.361   1.00 53.64 10  B 1 
ATOM 2514 N N9    . A   B 2 10  ? -11.485 1.400    -0.020  1.00 54.32 10  B 1 
ATOM 2515 C C8    . A   B 2 10  ? -12.541 1.147    -0.869  1.00 53.35 10  B 1 
ATOM 2516 N N7    . A   B 2 10  ? -12.411 1.702    -2.042  1.00 53.36 10  B 1 
ATOM 2517 C C5    . A   B 2 10  ? -11.205 2.368    -1.978  1.00 54.06 10  B 1 
ATOM 2518 C C6    . A   B 2 10  ? -10.498 3.153    -2.908  1.00 53.48 10  B 1 
ATOM 2519 N N6    . A   B 2 10  ? -10.938 3.403    -4.142  1.00 53.01 10  B 1 
ATOM 2520 N N1    . A   B 2 10  ? -9.319  3.675    -2.519  1.00 52.78 10  B 1 
ATOM 2521 C C2    . A   B 2 10  ? -8.880  3.416    -1.277  1.00 52.04 10  B 1 
ATOM 2522 N N3    . A   B 2 10  ? -9.449  2.693    -0.319  1.00 52.91 10  B 1 
ATOM 2523 C C4    . A   B 2 10  ? -10.621 2.196    -0.730  1.00 54.55 10  B 1 
ATOM 2524 P P     . C   B 2 11  ? -14.261 3.692    3.985   1.00 51.28 11  B 1 
ATOM 2525 O OP1   . C   B 2 11  ? -14.750 3.869    5.373   1.00 49.01 11  B 1 
ATOM 2526 O OP2   . C   B 2 11  ? -15.217 3.773    2.849   1.00 49.91 11  B 1 
ATOM 2527 O "O5'" . C   B 2 11  ? -13.098 4.756    3.725   1.00 51.69 11  B 1 
ATOM 2528 C "C5'" . C   B 2 11  ? -11.985 4.852    4.602   1.00 50.48 11  B 1 
ATOM 2529 C "C4'" . C   B 2 11  ? -10.857 5.631    3.968   1.00 50.39 11  B 1 
ATOM 2530 O "O4'" . C   B 2 11  ? -10.455 4.994    2.732   1.00 50.80 11  B 1 
ATOM 2531 C "C3'" . C   B 2 11  ? -11.191 7.052    3.552   1.00 51.26 11  B 1 
ATOM 2532 O "O3'" . C   B 2 11  ? -11.132 7.960    4.641   1.00 51.47 11  B 1 
ATOM 2533 C "C2'" . C   B 2 11  ? -10.146 7.327    2.484   1.00 52.13 11  B 1 
ATOM 2534 O "O2'" . C   B 2 11  ? -8.901  7.656    3.049   1.00 50.45 11  B 1 
ATOM 2535 C "C1'" . C   B 2 11  ? -10.042 5.968    1.799   1.00 51.70 11  B 1 
ATOM 2536 N N1    . C   B 2 11  ? -10.879 5.861    0.590   1.00 52.26 11  B 1 
ATOM 2537 C C2    . C   B 2 11  ? -10.418 6.436    -0.604  1.00 51.72 11  B 1 
ATOM 2538 O O2    . C   B 2 11  ? -9.329  7.016    -0.603  1.00 50.97 11  B 1 
ATOM 2539 N N3    . C   B 2 11  ? -11.171 6.340    -1.713  1.00 51.90 11  B 1 
ATOM 2540 C C4    . C   B 2 11  ? -12.351 5.702    -1.682  1.00 51.73 11  B 1 
ATOM 2541 N N4    . C   B 2 11  ? -13.057 5.625    -2.815  1.00 51.41 11  B 1 
ATOM 2542 C C5    . C   B 2 11  ? -12.840 5.114    -0.491  1.00 51.70 11  B 1 
ATOM 2543 C C6    . C   B 2 11  ? -12.084 5.214    0.609   1.00 52.06 11  B 1 
ATOM 2544 P P     . U   B 2 12  ? -12.080 9.234    4.681   1.00 48.02 12  B 1 
ATOM 2545 O OP1   . U   B 2 12  ? -11.936 9.836    6.016   1.00 45.30 12  B 1 
ATOM 2546 O OP2   . U   B 2 12  ? -13.430 8.856    4.186   1.00 45.93 12  B 1 
ATOM 2547 O "O5'" . U   B 2 12  ? -11.425 10.213   3.616   1.00 48.25 12  B 1 
ATOM 2548 C "C5'" . U   B 2 12  ? -10.069 10.608   3.738   1.00 47.25 12  B 1 
ATOM 2549 C "C4'" . U   B 2 12  ? -9.665  11.527   2.611   1.00 47.69 12  B 1 
ATOM 2550 O "O4'" . U   B 2 12  ? -9.882  10.853   1.338   1.00 47.99 12  B 1 
ATOM 2551 C "C3'" . U   B 2 12  ? -10.450 12.836   2.540   1.00 48.42 12  B 1 
ATOM 2552 O "O3'" . U   B 2 12  ? -9.596  13.896   2.101   1.00 48.81 12  B 1 
ATOM 2553 C "C2'" . U   B 2 12  ? -11.499 12.548   1.479   1.00 49.03 12  B 1 
ATOM 2554 O "O2'" . U   B 2 12  ? -12.010 13.683   0.833   1.00 47.55 12  B 1 
ATOM 2555 C "C1'" . U   B 2 12  ? -10.717 11.649   0.522   1.00 48.67 12  B 1 
ATOM 2556 N N1    . U   B 2 12  ? -11.575 10.763   -0.269  1.00 49.00 12  B 1 
ATOM 2557 C C2    . U   B 2 12  ? -11.609 10.938   -1.643  1.00 48.43 12  B 1 
ATOM 2558 O O2    . U   B 2 12  ? -10.953 11.790   -2.210  1.00 47.51 12  B 1 
ATOM 2559 N N3    . U   B 2 12  ? -12.432 10.083   -2.327  1.00 48.39 12  B 1 
ATOM 2560 C C4    . U   B 2 12  ? -13.220 9.089    -1.793  1.00 48.03 12  B 1 
ATOM 2561 O O4    . U   B 2 12  ? -13.913 8.399    -2.530  1.00 47.45 12  B 1 
ATOM 2562 C C5    . U   B 2 12  ? -13.140 8.966    -0.362  1.00 48.12 12  B 1 
ATOM 2563 C C6    . U   B 2 12  ? -12.340 9.791    0.330   1.00 48.54 12  B 1 
ATOM 2564 P P     . C   B 2 13  ? -8.891  14.741   3.126   1.00 45.13 13  B 1 
ATOM 2565 O OP1   . C   B 2 13  ? -7.588  15.177   2.538   1.00 44.66 13  B 1 
ATOM 2566 O OP2   . C   B 2 13  ? -8.890  14.029   4.426   1.00 44.10 13  B 1 
ATOM 2567 O "O5'" . C   B 2 13  ? -9.834  16.022   3.239   1.00 44.01 13  B 1 
ATOM 2568 C "C5'" . C   B 2 13  ? -9.541  17.022   4.171   1.00 41.96 13  B 1 
ATOM 2569 C "C4'" . C   B 2 13  ? -10.788 17.751   4.599   1.00 41.49 13  B 1 
ATOM 2570 O "O4'" . C   B 2 13  ? -10.448 18.576   5.749   1.00 38.51 13  B 1 
ATOM 2571 C "C3'" . C   B 2 13  ? -11.389 18.702   3.581   1.00 40.28 13  B 1 
ATOM 2572 O "O3'" . C   B 2 13  ? -12.311 18.041   2.730   1.00 40.43 13  B 1 
ATOM 2573 C "C2'" . C   B 2 13  ? -12.044 19.768   4.455   1.00 38.23 13  B 1 
ATOM 2574 O "O2'" . C   B 2 13  ? -13.331 19.357   4.889   1.00 35.21 13  B 1 
ATOM 2575 C "C1'" . C   B 2 13  ? -11.105 19.824   5.653   1.00 36.65 13  B 1 
ATOM 2576 N N1    . C   B 2 13  ? -10.076 20.874   5.568   1.00 33.88 13  B 1 
ATOM 2577 C C2    . C   B 2 13  ? -10.288 22.071   6.245   1.00 31.95 13  B 1 
ATOM 2578 O O2    . C   B 2 13  ? -11.340 22.216   6.892   1.00 30.31 13  B 1 
ATOM 2579 N N3    . C   B 2 13  ? -9.352  23.044   6.174   1.00 29.97 13  B 1 
ATOM 2580 C C4    . C   B 2 13  ? -8.221  22.864   5.471   1.00 29.38 13  B 1 
ATOM 2581 N N4    . C   B 2 13  ? -7.335  23.849   5.435   1.00 27.78 13  B 1 
ATOM 2582 C C5    . C   B 2 13  ? -7.991  21.650   4.766   1.00 30.51 13  B 1 
ATOM 2583 C C6    . C   B 2 13  ? -8.926  20.697   4.840   1.00 33.13 13  B 1 
ATOM 2584 P P     . G   B 2 14  ? -12.777 18.718   1.367   1.00 41.59 14  B 1 
ATOM 2585 O OP1   . G   B 2 14  ? -11.747 19.708   0.964   1.00 37.60 14  B 1 
ATOM 2586 O OP2   . G   B 2 14  ? -14.199 19.137   1.478   1.00 37.86 14  B 1 
ATOM 2587 O "O5'" . G   B 2 14  ? -12.720 17.518   0.331   1.00 42.40 14  B 1 
ATOM 2588 C "C5'" . G   B 2 14  ? -11.488 17.000   -0.134  1.00 41.75 14  B 1 
ATOM 2589 C "C4'" . G   B 2 14  ? -11.352 17.060   -1.632  1.00 43.29 14  B 1 
ATOM 2590 O "O4'" . G   B 2 14  ? -11.093 15.721   -2.136  1.00 43.04 14  B 1 
ATOM 2591 C "C3'" . G   B 2 14  ? -12.572 17.519   -2.420  1.00 43.91 14  B 1 
ATOM 2592 O "O3'" . G   B 2 14  ? -12.656 18.948   -2.492  1.00 43.71 14  B 1 
ATOM 2593 C "C2'" . G   B 2 14  ? -12.341 16.887   -3.779  1.00 44.84 14  B 1 
ATOM 2594 O "O2'" . G   B 2 14  ? -11.409 17.624   -4.542  1.00 43.87 14  B 1 
ATOM 2595 C "C1'" . G   B 2 14  ? -11.722 15.545   -3.389  1.00 44.90 14  B 1 
ATOM 2596 N N9    . G   B 2 14  ? -12.710 14.474   -3.266  1.00 45.61 14  B 1 
ATOM 2597 C C8    . G   B 2 14  ? -13.073 13.800   -2.130  1.00 44.43 14  B 1 
ATOM 2598 N N7    . G   B 2 14  ? -13.978 12.879   -2.342  1.00 44.95 14  B 1 
ATOM 2599 C C5    . G   B 2 14  ? -14.227 12.949   -3.704  1.00 44.88 14  B 1 
ATOM 2600 C C6    . G   B 2 14  ? -15.110 12.182   -4.524  1.00 44.37 14  B 1 
ATOM 2601 O O6    . G   B 2 14  ? -15.876 11.279   -4.182  1.00 43.93 14  B 1 
ATOM 2602 N N1    . G   B 2 14  ? -15.048 12.579   -5.847  1.00 43.93 14  B 1 
ATOM 2603 C C2    . G   B 2 14  ? -14.231 13.572   -6.342  1.00 43.87 14  B 1 
ATOM 2604 N N2    . G   B 2 14  ? -14.308 13.817   -7.664  1.00 43.98 14  B 1 
ATOM 2605 N N3    . G   B 2 14  ? -13.405 14.281   -5.599  1.00 44.69 14  B 1 
ATOM 2606 C C4    . G   B 2 14  ? -13.450 13.921   -4.297  1.00 45.07 14  B 1 
ATOM 2607 P P     . U   B 2 15  ? -14.085 19.680   -2.533  1.00 44.36 15  B 1 
ATOM 2608 O OP1   . U   B 2 15  ? -13.840 21.136   -2.583  1.00 41.89 15  B 1 
ATOM 2609 O OP2   . U   B 2 15  ? -14.920 19.121   -1.449  1.00 42.61 15  B 1 
ATOM 2610 O "O5'" . U   B 2 15  ? -14.713 19.232   -3.920  1.00 44.37 15  B 1 
ATOM 2611 C "C5'" . U   B 2 15  ? -14.157 19.672   -5.150  1.00 42.62 15  B 1 
ATOM 2612 C "C4'" . U   B 2 15  ? -14.830 18.995   -6.320  1.00 42.70 15  B 1 
ATOM 2613 O "O4'" . U   B 2 15  ? -14.640 17.554   -6.232  1.00 42.79 15  B 1 
ATOM 2614 C "C3'" . U   B 2 15  ? -16.333 19.164   -6.403  1.00 42.87 15  B 1 
ATOM 2615 O "O3'" . U   B 2 15  ? -16.718 20.409   -6.966  1.00 43.33 15  B 1 
ATOM 2616 C "C2'" . U   B 2 15  ? -16.743 17.963   -7.256  1.00 43.48 15  B 1 
ATOM 2617 O "O2'" . U   B 2 15  ? -16.496 18.180   -8.631  1.00 43.18 15  B 1 
ATOM 2618 C "C1'" . U   B 2 15  ? -15.782 16.884   -6.734  1.00 44.45 15  B 1 
ATOM 2619 N N1    . U   B 2 15  ? -16.372 16.071   -5.663  1.00 44.56 15  B 1 
ATOM 2620 C C2    . U   B 2 15  ? -17.250 15.054   -6.033  1.00 44.41 15  B 1 
ATOM 2621 O O2    . U   B 2 15  ? -17.545 14.832   -7.193  1.00 44.04 15  B 1 
ATOM 2622 N N3    . U   B 2 15  ? -17.773 14.323   -4.993  1.00 44.52 15  B 1 
ATOM 2623 C C4    . U   B 2 15  ? -17.512 14.494   -3.649  1.00 44.39 15  B 1 
ATOM 2624 O O4    . U   B 2 15  ? -18.066 13.753   -2.835  1.00 44.10 15  B 1 
ATOM 2625 C C5    . U   B 2 15  ? -16.599 15.557   -3.351  1.00 44.41 15  B 1 
ATOM 2626 C C6    . U   B 2 15  ? -16.075 16.286   -4.336  1.00 45.20 15  B 1 
ATOM 2627 P P     . G   B 2 16  ? -18.131 21.044   -6.614  1.00 41.21 16  B 1 
ATOM 2628 O OP1   . G   B 2 16  ? -18.098 22.465   -7.008  1.00 39.50 16  B 1 
ATOM 2629 O OP2   . G   B 2 16  ? -18.494 20.674   -5.229  1.00 40.89 16  B 1 
ATOM 2630 O "O5'" . G   B 2 16  ? -19.115 20.269   -7.600  1.00 41.93 16  B 1 
ATOM 2631 C "C5'" . G   B 2 16  ? -18.983 20.403   -9.011  1.00 41.23 16  B 1 
ATOM 2632 C "C4'" . G   B 2 16  ? -19.930 19.496   -9.744  1.00 42.01 16  B 1 
ATOM 2633 O "O4'" . G   B 2 16  ? -19.589 18.110   -9.474  1.00 41.50 16  B 1 
ATOM 2634 C "C3'" . G   B 2 16  ? -21.383 19.588   -9.342  1.00 41.74 16  B 1 
ATOM 2635 O "O3'" . G   B 2 16  ? -22.041 20.700   -9.936  1.00 41.49 16  B 1 
ATOM 2636 C "C2'" . G   B 2 16  ? -21.932 18.243   -9.785  1.00 42.16 16  B 1 
ATOM 2637 O "O2'" . G   B 2 16  ? -22.181 18.214   -11.185 1.00 41.85 16  B 1 
ATOM 2638 C "C1'" . G   B 2 16  ? -20.756 17.317   -9.475  1.00 42.91 16  B 1 
ATOM 2639 N N9    . G   B 2 16  ? -20.884 16.676   -8.164  1.00 43.51 16  B 1 
ATOM 2640 C C8    . G   B 2 16  ? -20.293 17.034   -6.978  1.00 43.38 16  B 1 
ATOM 2641 N N7    . G   B 2 16  ? -20.609 16.248   -5.988  1.00 43.85 16  B 1 
ATOM 2642 C C5    . G   B 2 16  ? -21.462 15.307   -6.542  1.00 44.06 16  B 1 
ATOM 2643 C C6    . G   B 2 16  ? -22.120 14.203   -5.953  1.00 43.86 16  B 1 
ATOM 2644 O O6    . G   B 2 16  ? -22.079 13.819   -4.769  1.00 43.92 16  B 1 
ATOM 2645 N N1    . G   B 2 16  ? -22.887 13.496   -6.876  1.00 43.45 16  B 1 
ATOM 2646 C C2    . G   B 2 16  ? -23.007 13.824   -8.201  1.00 43.09 16  B 1 
ATOM 2647 N N2    . G   B 2 16  ? -23.796 13.036   -8.943  1.00 42.74 16  B 1 
ATOM 2648 N N3    . G   B 2 16  ? -22.401 14.856   -8.769  1.00 43.20 16  B 1 
ATOM 2649 C C4    . G   B 2 16  ? -21.643 15.551   -7.891  1.00 43.85 16  B 1 
ATOM 2650 P P     . G   B 2 17  ? -23.217 21.437   -9.164  1.00 41.83 17  B 1 
ATOM 2651 O OP1   . G   B 2 17  ? -23.900 22.338   -10.117 1.00 40.50 17  B 1 
ATOM 2652 O OP2   . G   B 2 17  ? -22.698 21.981   -7.887  1.00 42.04 17  B 1 
ATOM 2653 O "O5'" . G   B 2 17  ? -24.198 20.227   -8.808  1.00 42.25 17  B 1 
ATOM 2654 C "C5'" . G   B 2 17  ? -25.537 20.243   -9.223  1.00 41.36 17  B 1 
ATOM 2655 C "C4'" . G   B 2 17  ? -26.058 18.864   -9.534  1.00 42.00 17  B 1 
ATOM 2656 O "O4'" . G   B 2 17  ? -25.098 17.840   -9.147  1.00 41.58 17  B 1 
ATOM 2657 C "C3'" . G   B 2 17  ? -27.314 18.462   -8.792  1.00 42.17 17  B 1 
ATOM 2658 O "O3'" . G   B 2 17  ? -28.476 19.038   -9.393  1.00 41.90 17  B 1 
ATOM 2659 C "C2'" . G   B 2 17  ? -27.270 16.948   -8.857  1.00 42.78 17  B 1 
ATOM 2660 O "O2'" . G   B 2 17  ? -27.696 16.461   -10.115 1.00 42.11 17  B 1 
ATOM 2661 C "C1'" . G   B 2 17  ? -25.772 16.680   -8.706  1.00 43.37 17  B 1 
ATOM 2662 N N9    . G   B 2 17  ? -25.367 16.400   -7.320  1.00 44.14 17  B 1 
ATOM 2663 C C8    . G   B 2 17  ? -24.514 17.145   -6.545  1.00 44.07 17  B 1 
ATOM 2664 N N7    . G   B 2 17  ? -24.339 16.645   -5.349  1.00 44.45 17  B 1 
ATOM 2665 C C5    . G   B 2 17  ? -25.121 15.496   -5.334  1.00 44.81 17  B 1 
ATOM 2666 C C6    . G   B 2 17  ? -25.323 14.541   -4.310  1.00 44.66 17  B 1 
ATOM 2667 O O6    . G   B 2 17  ? -24.843 14.520   -3.176  1.00 44.71 17  B 1 
ATOM 2668 N N1    . G   B 2 17  ? -26.189 13.526   -4.714  1.00 44.27 17  B 1 
ATOM 2669 C C2    . G   B 2 17  ? -26.780 13.450   -5.943  1.00 43.82 17  B 1 
ATOM 2670 N N2    . G   B 2 17  ? -27.590 12.390   -6.145  1.00 43.28 17  B 1 
ATOM 2671 N N3    . G   B 2 17  ? -26.598 14.330   -6.915  1.00 43.84 17  B 1 
ATOM 2672 C C4    . G   B 2 17  ? -25.759 15.331   -6.547  1.00 44.49 17  B 1 
ATOM 2673 P P     . U   B 2 18  ? -29.603 19.700   -8.481  1.00 43.73 18  B 1 
ATOM 2674 O OP1   . U   B 2 18  ? -30.470 20.523   -9.354  1.00 43.28 18  B 1 
ATOM 2675 O OP2   . U   B 2 18  ? -28.980 20.310   -7.281  1.00 44.59 18  B 1 
ATOM 2676 O "O5'" . U   B 2 18  ? -30.428 18.423   -8.014  1.00 43.71 18  B 1 
ATOM 2677 C "C5'" . U   B 2 18  ? -31.026 17.556   -8.972  1.00 41.96 18  B 1 
ATOM 2678 C "C4'" . U   B 2 18  ? -31.566 16.319   -8.321  1.00 42.21 18  B 1 
ATOM 2679 O "O4'" . U   B 2 18  ? -30.472 15.481   -7.847  1.00 42.78 18  B 1 
ATOM 2680 C "C3'" . U   B 2 18  ? -32.403 16.543   -7.078  1.00 43.28 18  B 1 
ATOM 2681 O "O3'" . U   B 2 18  ? -33.730 16.931   -7.389  1.00 43.76 18  B 1 
ATOM 2682 C "C2'" . U   B 2 18  ? -32.299 15.204   -6.367  1.00 44.70 18  B 1 
ATOM 2683 O "O2'" . U   B 2 18  ? -33.140 14.240   -6.953  1.00 43.42 18  B 1 
ATOM 2684 C "C1'" . U   B 2 18  ? -30.839 14.825   -6.655  1.00 44.79 18  B 1 
ATOM 2685 N N1    . U   B 2 18  ? -29.923 15.245   -5.579  1.00 45.32 18  B 1 
ATOM 2686 C C2    . U   B 2 18  ? -29.844 14.442   -4.443  1.00 45.21 18  B 1 
ATOM 2687 O O2    . U   B 2 18  ? -30.495 13.419   -4.313  1.00 44.78 18  B 1 
ATOM 2688 N N3    . U   B 2 18  ? -28.964 14.876   -3.478  1.00 45.63 18  B 1 
ATOM 2689 C C4    . U   B 2 18  ? -28.186 16.008   -3.524  1.00 45.63 18  B 1 
ATOM 2690 O O4    . U   B 2 18  ? -27.447 16.268   -2.576  1.00 45.54 18  B 1 
ATOM 2691 C C5    . U   B 2 18  ? -28.319 16.787   -4.716  1.00 45.65 18  B 1 
ATOM 2692 C C6    . U   B 2 18  ? -29.160 16.388   -5.677  1.00 45.71 18  B 1 
ATOM 2693 P P     . U   B 2 19  ? -34.486 17.996   -6.457  1.00 42.00 19  B 1 
ATOM 2694 O OP1   . U   B 2 19  ? -35.719 18.407   -7.155  1.00 41.10 19  B 1 
ATOM 2695 O OP2   . U   B 2 19  ? -33.513 19.023   -5.992  1.00 42.03 19  B 1 
ATOM 2696 O "O5'" . U   B 2 19  ? -34.893 17.107   -5.198  1.00 42.39 19  B 1 
ATOM 2697 C "C5'" . U   B 2 19  ? -35.765 15.996   -5.351  1.00 40.54 19  B 1 
ATOM 2698 C "C4'" . U   B 2 19  ? -35.742 15.110   -4.130  1.00 40.60 19  B 1 
ATOM 2699 O "O4'" . U   B 2 19  ? -34.408 14.559   -3.943  1.00 40.54 19  B 1 
ATOM 2700 C "C3'" . U   B 2 19  ? -36.028 15.789   -2.810  1.00 40.93 19  B 1 
ATOM 2701 O "O3'" . U   B 2 19  ? -37.410 16.011   -2.599  1.00 41.44 19  B 1 
ATOM 2702 C "C2'" . U   B 2 19  ? -35.408 14.824   -1.812  1.00 41.77 19  B 1 
ATOM 2703 O "O2'" . U   B 2 19  ? -36.222 13.686   -1.605  1.00 41.47 19  B 1 
ATOM 2704 C "C1'" . U   B 2 19  ? -34.140 14.396   -2.560  1.00 42.37 19  B 1 
ATOM 2705 N N1    . U   B 2 19  ? -32.978 15.219   -2.194  1.00 42.79 19  B 1 
ATOM 2706 C C2    . U   B 2 19  ? -32.302 14.889   -1.028  1.00 42.78 19  B 1 
ATOM 2707 O O2    . U   B 2 19  ? -32.628 13.954   -0.323  1.00 42.50 19  B 1 
ATOM 2708 N N3    . U   B 2 19  ? -31.224 15.683   -0.728  1.00 43.18 19  B 1 
ATOM 2709 C C4    . U   B 2 19  ? -30.765 16.761   -1.446  1.00 43.21 19  B 1 
ATOM 2710 O O4    . U   B 2 19  ? -29.783 17.383   -1.043  1.00 43.00 19  B 1 
ATOM 2711 C C5    . U   B 2 19  ? -31.515 17.048   -2.633  1.00 43.26 19  B 1 
ATOM 2712 C C6    . U   B 2 19  ? -32.567 16.287   -2.956  1.00 43.52 19  B 1 
ATOM 2713 P P     . C   B 2 20  ? -37.886 17.271   -1.734  1.00 40.01 20  B 1 
ATOM 2714 O OP1   . C   B 2 20  ? -39.356 17.349   -1.836  1.00 38.66 20  B 1 
ATOM 2715 O OP2   . C   B 2 20  ? -37.063 18.447   -2.099  1.00 39.86 20  B 1 
ATOM 2716 O "O5'" . C   B 2 20  ? -37.507 16.850   -0.250  1.00 40.96 20  B 1 
ATOM 2717 C "C5'" . C   B 2 20  ? -38.095 15.709   0.354   1.00 39.64 20  B 1 
ATOM 2718 C "C4'" . C   B 2 20  ? -37.382 15.333   1.628   1.00 39.62 20  B 1 
ATOM 2719 O "O4'" . C   B 2 20  ? -35.994 15.012   1.348   1.00 39.33 20  B 1 
ATOM 2720 C "C3'" . C   B 2 20  ? -37.292 16.411   2.691   1.00 39.55 20  B 1 
ATOM 2721 O "O3'" . C   B 2 20  ? -38.493 16.559   3.424   1.00 39.64 20  B 1 
ATOM 2722 C "C2'" . C   B 2 20  ? -36.125 15.919   3.529   1.00 39.76 20  B 1 
ATOM 2723 O "O2'" . C   B 2 20  ? -36.504 14.862   4.384   1.00 39.52 20  B 1 
ATOM 2724 C "C1'" . C   B 2 20  ? -35.183 15.371   2.457   1.00 40.10 20  B 1 
ATOM 2725 N N1    . C   B 2 20  ? -34.187 16.369   2.027   1.00 40.56 20  B 1 
ATOM 2726 C C2    . C   B 2 20  ? -33.056 16.572   2.835   1.00 40.51 20  B 1 
ATOM 2727 O O2    . C   B 2 20  ? -32.928 15.900   3.871   1.00 40.34 20  B 1 
ATOM 2728 N N3    . C   B 2 20  ? -32.139 17.487   2.470   1.00 40.77 20  B 1 
ATOM 2729 C C4    . C   B 2 20  ? -32.296 18.192   1.350   1.00 40.82 20  B 1 
ATOM 2730 N N4    . C   B 2 20  ? -31.364 19.082   1.031   1.00 40.64 20  B 1 
ATOM 2731 C C5    . C   B 2 20  ? -33.435 18.013   0.515   1.00 40.90 20  B 1 
ATOM 2732 C C6    . C   B 2 20  ? -34.343 17.101   0.887   1.00 41.32 20  B 1 
ATOM 2733 P P     . C   B 2 21  ? -38.855 17.966   4.066   1.00 36.91 21  B 1 
ATOM 2734 O OP1   . C   B 2 21  ? -40.248 17.879   4.551   1.00 35.82 21  B 1 
ATOM 2735 O OP2   . C   B 2 21  ? -38.470 19.048   3.124   1.00 37.10 21  B 1 
ATOM 2736 O "O5'" . C   B 2 21  ? -37.885 18.050   5.327   1.00 38.04 21  B 1 
ATOM 2737 C "C5'" . C   B 2 21  ? -37.980 17.098   6.380   1.00 36.88 21  B 1 
ATOM 2738 C "C4'" . C   B 2 21  ? -36.861 17.271   7.375   1.00 36.96 21  B 1 
ATOM 2739 O "O4'" . C   B 2 21  ? -35.577 17.019   6.729   1.00 36.47 21  B 1 
ATOM 2740 C "C3'" . C   B 2 21  ? -36.695 18.655   7.962   1.00 36.49 21  B 1 
ATOM 2741 O "O3'" . C   B 2 21  ? -37.625 18.927   8.999   1.00 36.33 21  B 1 
ATOM 2742 C "C2'" . C   B 2 21  ? -35.252 18.629   8.440   1.00 36.53 21  B 1 
ATOM 2743 O "O2'" . C   B 2 21  ? -35.124 17.927   9.662   1.00 36.38 21  B 1 
ATOM 2744 C "C1'" . C   B 2 21  ? -34.578 17.828   7.334   1.00 37.04 21  B 1 
ATOM 2745 N N1    . C   B 2 21  ? -33.970 18.698   6.300   1.00 37.61 21  B 1 
ATOM 2746 C C2    . C   B 2 21  ? -32.740 19.297   6.589   1.00 37.50 21  B 1 
ATOM 2747 O O2    . C   B 2 21  ? -32.200 19.081   7.680   1.00 37.33 21  B 1 
ATOM 2748 N N3    . C   B 2 21  ? -32.170 20.093   5.658   1.00 37.83 21  B 1 
ATOM 2749 C C4    . C   B 2 21  ? -32.772 20.307   4.491   1.00 37.98 21  B 1 
ATOM 2750 N N4    . C   B 2 21  ? -32.173 21.102   3.615   1.00 37.73 21  B 1 
ATOM 2751 C C5    . C   B 2 21  ? -34.026 19.712   4.184   1.00 37.97 21  B 1 
ATOM 2752 C C6    . C   B 2 21  ? -34.584 18.921   5.103   1.00 38.23 21  B 1 
ATOM 2753 P P     . U   B 2 22  ? -38.223 20.403   9.159   1.00 36.54 22  B 1 
ATOM 2754 O OP1   . U   B 2 22  ? -39.193 20.361   10.274  1.00 35.82 22  B 1 
ATOM 2755 O OP2   . U   B 2 22  ? -38.649 20.900   7.828   1.00 35.99 22  B 1 
ATOM 2756 O "O5'" . U   B 2 22  ? -36.961 21.251   9.619   1.00 36.97 22  B 1 
ATOM 2757 C "C5'" . U   B 2 22  ? -36.327 20.997   10.862  1.00 35.46 22  B 1 
ATOM 2758 C "C4'" . U   B 2 22  ? -35.062 21.813   11.010  1.00 34.91 22  B 1 
ATOM 2759 O "O4'" . U   B 2 22  ? -34.092 21.412   10.014  1.00 34.32 22  B 1 
ATOM 2760 C "C3'" . U   B 2 22  ? -35.207 23.303   10.789  1.00 34.47 22  B 1 
ATOM 2761 O "O3'" . U   B 2 22  ? -35.757 23.973   11.911  1.00 34.87 22  B 1 
ATOM 2762 C "C2'" . U   B 2 22  ? -33.782 23.715   10.471  1.00 34.04 22  B 1 
ATOM 2763 O "O2'" . U   B 2 22  ? -32.982 23.794   11.632  1.00 33.76 22  B 1 
ATOM 2764 C "C1'" . U   B 2 22  ? -33.313 22.527   9.626   1.00 34.50 22  B 1 
ATOM 2765 N N1    . U   B 2 22  ? -33.499 22.771   8.179   1.00 34.41 22  B 1 
ATOM 2766 C C2    . U   B 2 22  ? -32.541 23.519   7.528   1.00 34.07 22  B 1 
ATOM 2767 O O2    . U   B 2 22  ? -31.561 23.973   8.094   1.00 33.64 22  B 1 
ATOM 2768 N N3    . U   B 2 22  ? -32.759 23.722   6.189   1.00 34.06 22  B 1 
ATOM 2769 C C4    . U   B 2 22  ? -33.824 23.265   5.446   1.00 33.95 22  B 1 
ATOM 2770 O O4    . U   B 2 22  ? -33.882 23.531   4.254   1.00 33.34 22  B 1 
ATOM 2771 C C5    . U   B 2 22  ? -34.780 22.495   6.190   1.00 34.07 22  B 1 
ATOM 2772 C C6    . U   B 2 22  ? -34.587 22.283   7.499   1.00 34.71 22  B 1 
ATOM 2773 P P     . G   B 2 23  ? -36.742 25.221   11.683  1.00 32.98 23  B 1 
ATOM 2774 O OP1   . G   B 2 23  ? -37.401 25.523   12.970  1.00 32.37 23  B 1 
ATOM 2775 O OP2   . G   B 2 23  ? -37.565 24.974   10.477  1.00 32.38 23  B 1 
ATOM 2776 O "O5'" . G   B 2 23  ? -35.729 26.399   11.345  1.00 32.94 23  B 1 
ATOM 2777 C "C5'" . G   B 2 23  ? -34.807 26.856   12.323  1.00 31.32 23  B 1 
ATOM 2778 C "C4'" . G   B 2 23  ? -33.760 27.754   11.723  1.00 31.25 23  B 1 
ATOM 2779 O "O4'" . G   B 2 23  ? -32.990 27.013   10.731  1.00 30.21 23  B 1 
ATOM 2780 C "C3'" . G   B 2 23  ? -34.262 28.946   10.945  1.00 30.63 23  B 1 
ATOM 2781 O "O3'" . G   B 2 23  ? -34.665 30.018   11.791  1.00 30.50 23  B 1 
ATOM 2782 C "C2'" . G   B 2 23  ? -33.069 29.289   10.078  1.00 30.36 23  B 1 
ATOM 2783 O "O2'" . G   B 2 23  ? -32.060 29.947   10.803  1.00 30.76 23  B 1 
ATOM 2784 C "C1'" . G   B 2 23  ? -32.580 27.891   9.703   1.00 31.28 23  B 1 
ATOM 2785 N N9    . G   B 2 23  ? -33.151 27.441   8.426   1.00 31.42 23  B 1 
ATOM 2786 C C8    . G   B 2 23  ? -34.176 26.545   8.235   1.00 31.53 23  B 1 
ATOM 2787 N N7    . G   B 2 23  ? -34.460 26.366   6.972   1.00 31.31 23  B 1 
ATOM 2788 C C5    . G   B 2 23  ? -33.577 27.188   6.297   1.00 31.73 23  B 1 
ATOM 2789 C C6    . G   B 2 23  ? -33.410 27.418   4.917   1.00 31.45 23  B 1 
ATOM 2790 O O6    . G   B 2 23  ? -34.037 26.912   3.977   1.00 31.12 23  B 1 
ATOM 2791 N N1    . G   B 2 23  ? -32.396 28.322   4.665   1.00 30.80 23  B 1 
ATOM 2792 C C2    . G   B 2 23  ? -31.629 28.943   5.616   1.00 30.66 23  B 1 
ATOM 2793 N N2    . G   B 2 23  ? -30.699 29.798   5.181   1.00 29.67 23  B 1 
ATOM 2794 N N3    . G   B 2 23  ? -31.776 28.746   6.914   1.00 31.38 23  B 1 
ATOM 2795 C C4    . G   B 2 23  ? -32.762 27.860   7.186   1.00 32.24 23  B 1 
ATOM 2796 P P     . U   B 2 24  ? -35.734 31.076   11.259  1.00 31.70 24  B 1 
ATOM 2797 O OP1   . U   B 2 24  ? -36.183 31.867   12.419  1.00 31.17 24  B 1 
ATOM 2798 O OP2   . U   B 2 24  ? -36.727 30.382   10.401  1.00 30.50 24  B 1 
ATOM 2799 O "O5'" . U   B 2 24  ? -34.853 32.023   10.320  1.00 31.04 24  B 1 
ATOM 2800 C "C5'" . U   B 2 24  ? -33.780 32.774   10.861  1.00 30.05 24  B 1 
ATOM 2801 C "C4'" . U   B 2 24  ? -33.004 33.490   9.781   1.00 29.84 24  B 1 
ATOM 2802 O "O4'" . U   B 2 24  ? -32.370 32.524   8.885   1.00 27.50 24  B 1 
ATOM 2803 C "C3'" . U   B 2 24  ? -33.799 34.361   8.840   1.00 29.15 24  B 1 
ATOM 2804 O "O3'" . U   B 2 24  ? -34.160 35.609   9.414   1.00 29.45 24  B 1 
ATOM 2805 C "C2'" . U   B 2 24  ? -32.851 34.495   7.654   1.00 27.70 24  B 1 
ATOM 2806 O "O2'" . U   B 2 24  ? -31.803 35.404   7.912   1.00 26.50 24  B 1 
ATOM 2807 C "C1'" . U   B 2 24  ? -32.281 33.080   7.585   1.00 26.83 24  B 1 
ATOM 2808 N N1    . U   B 2 24  ? -33.027 32.233   6.641   1.00 25.46 24  B 1 
ATOM 2809 C C2    . U   B 2 24  ? -32.728 32.377   5.291   1.00 24.58 24  B 1 
ATOM 2810 O O2    . U   B 2 24  ? -31.877 33.148   4.883   1.00 23.80 24  B 1 
ATOM 2811 N N3    . U   B 2 24  ? -33.454 31.576   4.443   1.00 23.66 24  B 1 
ATOM 2812 C C4    . U   B 2 24  ? -34.441 30.679   4.794   1.00 23.35 24  B 1 
ATOM 2813 O O4    . U   B 2 24  ? -35.004 30.035   3.907   1.00 22.39 24  B 1 
ATOM 2814 C C5    . U   B 2 24  ? -34.689 30.589   6.195   1.00 23.89 24  B 1 
ATOM 2815 C C6    . U   B 2 24  ? -33.995 31.351   7.053   1.00 25.07 24  B 1 
ATOM 2816 P P     . G   B 2 25  ? -35.505 36.322   8.945   1.00 28.68 25  B 1 
ATOM 2817 O OP1   . G   B 2 25  ? -35.738 37.482   9.829   1.00 27.40 25  B 1 
ATOM 2818 O OP2   . G   B 2 25  ? -36.568 35.300   8.775   1.00 28.18 25  B 1 
ATOM 2819 O "O5'" . G   B 2 25  ? -35.124 36.866   7.488   1.00 29.14 25  B 1 
ATOM 2820 C "C5'" . G   B 2 25  ? -34.105 37.838   7.333   1.00 28.73 25  B 1 
ATOM 2821 C "C4'" . G   B 2 25  ? -33.739 38.037   5.890   1.00 29.12 25  B 1 
ATOM 2822 O "O4'" . G   B 2 25  ? -33.255 36.794   5.320   1.00 28.81 25  B 1 
ATOM 2823 C "C3'" . G   B 2 25  ? -34.864 38.431   4.958   1.00 28.60 25  B 1 
ATOM 2824 O "O3'" . G   B 2 25  ? -35.212 39.801   5.062   1.00 28.34 25  B 1 
ATOM 2825 C "C2'" . G   B 2 25  ? -34.295 38.046   3.606   1.00 28.49 25  B 1 
ATOM 2826 O "O2'" . G   B 2 25  ? -33.341 38.985   3.152   1.00 28.93 25  B 1 
ATOM 2827 C "C1'" . G   B 2 25  ? -33.583 36.737   3.945   1.00 30.09 25  B 1 
ATOM 2828 N N9    . G   B 2 25  ? -34.441 35.583   3.693   1.00 30.59 25  B 1 
ATOM 2829 C C8    . G   B 2 25  ? -35.093 34.792   4.611   1.00 30.53 25  B 1 
ATOM 2830 N N7    . G   B 2 25  ? -35.789 33.838   4.059   1.00 30.57 25  B 1 
ATOM 2831 C C5    . G   B 2 25  ? -35.593 34.003   2.692   1.00 31.24 25  B 1 
ATOM 2832 C C6    . G   B 2 25  ? -36.097 33.279   1.596   1.00 31.10 25  B 1 
ATOM 2833 O O6    . G   B 2 25  ? -36.847 32.300   1.602   1.00 31.01 25  B 1 
ATOM 2834 N N1    . G   B 2 25  ? -35.644 33.789   0.386   1.00 30.33 25  B 1 
ATOM 2835 C C2    . G   B 2 25  ? -34.815 34.873   0.252   1.00 29.90 25  B 1 
ATOM 2836 N N2    . G   B 2 25  ? -34.483 35.220   -0.989  1.00 29.85 25  B 1 
ATOM 2837 N N3    . G   B 2 25  ? -34.335 35.563   1.271   1.00 30.46 25  B 1 
ATOM 2838 C C4    . G   B 2 25  ? -34.759 35.076   2.459   1.00 30.89 25  B 1 
ATOM 2839 P P     . G   B 2 26  ? -36.720 40.295   4.764   1.00 29.84 26  B 1 
ATOM 2840 O OP1   . G   B 2 26  ? -36.824 41.721   5.143   1.00 28.47 26  B 1 
ATOM 2841 O OP2   . G   B 2 26  ? -37.662 39.311   5.348   1.00 29.46 26  B 1 
ATOM 2842 O "O5'" . G   B 2 26  ? -36.833 40.194   3.177   1.00 30.47 26  B 1 
ATOM 2843 C "C5'" . G   B 2 26  ? -36.018 41.002   2.339   1.00 30.09 26  B 1 
ATOM 2844 C "C4'" . G   B 2 26  ? -36.122 40.591   0.899   1.00 30.34 26  B 1 
ATOM 2845 O "O4'" . G   B 2 26  ? -35.697 39.207   0.749   1.00 30.22 26  B 1 
ATOM 2846 C "C3'" . G   B 2 26  ? -37.505 40.598   0.292   1.00 30.09 26  B 1 
ATOM 2847 O "O3'" . G   B 2 26  ? -37.940 41.902   -0.067  1.00 29.64 26  B 1 
ATOM 2848 C "C2'" . G   B 2 26  ? -37.341 39.673   -0.893  1.00 29.72 26  B 1 
ATOM 2849 O "O2'" . G   B 2 26  ? -36.677 40.307   -1.966  1.00 29.92 26  B 1 
ATOM 2850 C "C1'" . G   B 2 26  ? -36.421 38.605   -0.308  1.00 31.03 26  B 1 
ATOM 2851 N N9    . G   B 2 26  ? -37.180 37.464   0.208   1.00 31.54 26  B 1 
ATOM 2852 C C8    . G   B 2 26  ? -37.415 37.134   1.522   1.00 31.44 26  B 1 
ATOM 2853 N N7    . G   B 2 26  ? -38.134 36.050   1.645   1.00 31.50 26  B 1 
ATOM 2854 C C5    . G   B 2 26  ? -38.393 35.642   0.345   1.00 32.15 26  B 1 
ATOM 2855 C C6    . G   B 2 26  ? -39.124 34.538   -0.148  1.00 31.99 26  B 1 
ATOM 2856 O O6    . G   B 2 26  ? -39.723 33.664   0.490   1.00 31.96 26  B 1 
ATOM 2857 N N1    . G   B 2 26  ? -39.137 34.509   -1.538  1.00 31.42 26  B 1 
ATOM 2858 C C2    . G   B 2 26  ? -38.521 35.432   -2.349  1.00 30.97 26  B 1 
ATOM 2859 N N2    . G   B 2 26  ? -38.635 35.229   -3.667  1.00 30.78 26  B 1 
ATOM 2860 N N3    . G   B 2 26  ? -37.828 36.454   -1.902  1.00 31.40 26  B 1 
ATOM 2861 C C4    . G   B 2 26  ? -37.807 36.509   -0.557  1.00 31.72 26  B 1 
ATOM 2862 P P     . U   B 2 27  ? -39.495 42.317   0.084   1.00 31.35 27  B 1 
ATOM 2863 O OP1   . U   B 2 27  ? -39.615 43.749   -0.270  1.00 30.35 27  B 1 
ATOM 2864 O OP2   . U   B 2 27  ? -40.000 41.844   1.399   1.00 30.19 27  B 1 
ATOM 2865 O "O5'" . U   B 2 27  ? -40.213 41.460   -1.045  1.00 31.46 27  B 1 
ATOM 2866 C "C5'" . U   B 2 27  ? -39.934 41.687   -2.422  1.00 30.51 27  B 1 
ATOM 2867 C "C4'" . U   B 2 27  ? -40.531 40.609   -3.285  1.00 30.52 27  B 1 
ATOM 2868 O "O4'" . U   B 2 27  ? -39.993 39.315   -2.910  1.00 29.85 27  B 1 
ATOM 2869 C "C3'" . U   B 2 27  ? -42.028 40.413   -3.177  1.00 30.15 27  B 1 
ATOM 2870 O "O3'" . U   B 2 27  ? -42.755 41.372   -3.932  1.00 29.87 27  B 1 
ATOM 2871 C "C2'" . U   B 2 27  ? -42.208 38.997   -3.687  1.00 29.40 27  B 1 
ATOM 2872 O "O2'" . U   B 2 27  ? -42.140 38.931   -5.099  1.00 29.52 27  B 1 
ATOM 2873 C "C1'" . U   B 2 27  ? -40.975 38.312   -3.097  1.00 30.18 27  B 1 
ATOM 2874 N N1    . U   B 2 27  ? -41.259 37.665   -1.807  1.00 30.22 27  B 1 
ATOM 2875 C C2    . U   B 2 27  ? -41.909 36.441   -1.837  1.00 29.88 27  B 1 
ATOM 2876 O O2    . U   B 2 27  ? -42.246 35.903   -2.872  1.00 29.59 27  B 1 
ATOM 2877 N N3    . U   B 2 27  ? -42.165 35.880   -0.609  1.00 29.79 27  B 1 
ATOM 2878 C C4    . U   B 2 27  ? -41.838 36.409   0.618   1.00 29.62 27  B 1 
ATOM 2879 O O4    . U   B 2 27  ? -42.136 35.783   1.636   1.00 29.17 27  B 1 
ATOM 2880 C C5    . U   B 2 27  ? -41.168 37.668   0.566   1.00 29.76 27  B 1 
ATOM 2881 C C6    . U   B 2 27  ? -40.911 38.240   -0.610  1.00 30.08 27  B 1 
ATOM 2882 P P     . U   B 2 28  ? -44.182 41.902   -3.384  1.00 32.55 28  B 1 
ATOM 2883 O OP1   . U   B 2 28  ? -44.644 42.946   -4.324  1.00 31.25 28  B 1 
ATOM 2884 O OP2   . U   B 2 28  ? -44.062 42.206   -1.934  1.00 31.52 28  B 1 
ATOM 2885 O "O5'" . U   B 2 28  ? -45.125 40.632   -3.537  1.00 33.01 28  B 1 
ATOM 2886 C "C5'" . U   B 2 28  ? -45.456 40.108   -4.818  1.00 32.42 28  B 1 
ATOM 2887 C "C4'" . U   B 2 28  ? -46.271 38.849   -4.696  1.00 32.31 28  B 1 
ATOM 2888 O "O4'" . U   B 2 28  ? -45.496 37.825   -4.019  1.00 31.33 28  B 1 
ATOM 2889 C "C3'" . U   B 2 28  ? -47.537 38.951   -3.881  1.00 31.53 28  B 1 
ATOM 2890 O "O3'" . U   B 2 28  ? -48.613 39.527   -4.619  1.00 31.57 28  B 1 
ATOM 2891 C "C2'" . U   B 2 28  ? -47.790 37.508   -3.486  1.00 30.81 28  B 1 
ATOM 2892 O "O2'" . U   B 2 28  ? -48.359 36.765   -4.551  1.00 30.05 28  B 1 
ATOM 2893 C "C1'" . U   B 2 28  ? -46.361 37.010   -3.247  1.00 31.37 28  B 1 
ATOM 2894 N N1    . U   B 2 28  ? -45.966 37.094   -1.833  1.00 30.91 28  B 1 
ATOM 2895 C C2    . U   B 2 28  ? -46.416 36.097   -0.982  1.00 29.78 28  B 1 
ATOM 2896 O O2    . U   B 2 28  ? -47.118 35.172   -1.355  1.00 29.28 28  B 1 
ATOM 2897 N N3    . U   B 2 28  ? -46.021 36.220   0.335   1.00 29.64 28  B 1 
ATOM 2898 C C4    . U   B 2 28  ? -45.237 37.224   0.871   1.00 29.36 28  B 1 
ATOM 2899 O O4    . U   B 2 28  ? -44.969 37.196   2.064   1.00 28.63 28  B 1 
ATOM 2900 C C5    . U   B 2 28  ? -44.812 38.211   -0.074  1.00 29.59 28  B 1 
ATOM 2901 C C6    . U   B 2 28  ? -45.182 38.112   -1.358  1.00 30.46 28  B 1 
ATOM 2902 P P     . C   B 2 29  ? -49.814 40.289   -3.836  1.00 32.85 29  B 1 
ATOM 2903 O OP1   . C   B 2 29  ? -50.493 41.173   -4.806  1.00 31.52 29  B 1 
ATOM 2904 O OP2   . C   B 2 29  ? -49.288 40.849   -2.567  1.00 31.48 29  B 1 
ATOM 2905 O "O5'" . C   B 2 29  ? -50.803 39.100   -3.468  1.00 32.78 29  B 1 
ATOM 2906 C "C5'" . C   B 2 29  ? -51.479 38.374   -4.484  1.00 32.07 29  B 1 
ATOM 2907 C "C4'" . C   B 2 29  ? -52.368 37.306   -3.896  1.00 32.37 29  B 1 
ATOM 2908 O "O4'" . C   B 2 29  ? -51.554 36.321   -3.197  1.00 31.63 29  B 1 
ATOM 2909 C "C3'" . C   B 2 29  ? -53.352 37.760   -2.850  1.00 32.16 29  B 1 
ATOM 2910 O "O3'" . C   B 2 29  ? -54.516 38.350   -3.424  1.00 32.08 29  B 1 
ATOM 2911 C "C2'" . C   B 2 29  ? -53.649 36.480   -2.093  1.00 31.14 29  B 1 
ATOM 2912 O "O2'" . C   B 2 29  ? -54.553 35.653   -2.790  1.00 30.35 29  B 1 
ATOM 2913 C "C1'" . C   B 2 29  ? -52.275 35.818   -2.082  1.00 31.46 29  B 1 
ATOM 2914 N N1    . C   B 2 29  ? -51.513 36.098   -0.851  1.00 30.88 29  B 1 
ATOM 2915 C C2    . C   B 2 29  ? -51.839 35.398   0.315   1.00 30.04 29  B 1 
ATOM 2916 O O2    . C   B 2 29  ? -52.753 34.561   0.289   1.00 29.31 29  B 1 
ATOM 2917 N N3    . C   B 2 29  ? -51.144 35.644   1.460   1.00 29.65 29  B 1 
ATOM 2918 C C4    . C   B 2 29  ? -50.167 36.551   1.458   1.00 29.30 29  B 1 
ATOM 2919 N N4    . C   B 2 29  ? -49.509 36.759   2.604   1.00 28.61 29  B 1 
ATOM 2920 C C5    . C   B 2 29  ? -49.816 37.272   0.279   1.00 29.50 29  B 1 
ATOM 2921 C C6    . C   B 2 29  ? -50.504 37.018   -0.835  1.00 30.27 29  B 1 
ATOM 2922 P P     . A   B 2 30  ? -55.245 39.589   -2.682  1.00 34.41 30  B 1 
ATOM 2923 O OP1   . A   B 2 30  ? -56.382 40.019   -3.528  1.00 33.13 30  B 1 
ATOM 2924 O OP2   . A   B 2 30  ? -54.195 40.581   -2.310  1.00 33.23 30  B 1 
ATOM 2925 O "O5'" . A   B 2 30  ? -55.814 38.959   -1.343  1.00 34.18 30  B 1 
ATOM 2926 C "C5'" . A   B 2 30  ? -56.833 37.964   -1.392  1.00 32.82 30  B 1 
ATOM 2927 C "C4'" . A   B 2 30  ? -57.032 37.338   -0.040  1.00 32.91 30  B 1 
ATOM 2928 O "O4'" . A   B 2 30  ? -55.807 36.692   0.387   1.00 32.14 30  B 1 
ATOM 2929 C "C3'" . A   B 2 30  ? -57.353 38.289   1.094   1.00 32.43 30  B 1 
ATOM 2930 O "O3'" . A   B 2 30  ? -58.730 38.647   1.117   1.00 32.30 30  B 1 
ATOM 2931 C "C2'" . A   B 2 30  ? -56.920 37.504   2.317   1.00 32.86 30  B 1 
ATOM 2932 O "O2'" . A   B 2 30  ? -57.871 36.513   2.676   1.00 33.04 30  B 1 
ATOM 2933 C "C1'" . A   B 2 30  ? -55.665 36.815   1.792   1.00 34.20 30  B 1 
ATOM 2934 N N9    . A   B 2 30  ? -54.446 37.582   2.086   1.00 34.35 30  B 1 
ATOM 2935 C C8    . A   B 2 30  ? -53.738 38.392   1.228   1.00 34.42 30  B 1 
ATOM 2936 N N7    . A   B 2 30  ? -52.679 38.949   1.785   1.00 34.03 30  B 1 
ATOM 2937 C C5    . A   B 2 30  ? -52.709 38.468   3.082   1.00 34.44 30  B 1 
ATOM 2938 C C6    . A   B 2 30  ? -51.855 38.681   4.180   1.00 34.22 30  B 1 
ATOM 2939 N N6    . A   B 2 30  ? -50.784 39.468   4.144   1.00 33.85 30  B 1 
ATOM 2940 N N1    . A   B 2 30  ? -52.147 38.056   5.340   1.00 33.55 30  B 1 
ATOM 2941 C C2    . A   B 2 30  ? -53.232 37.267   5.373   1.00 33.42 30  B 1 
ATOM 2942 N N3    . A   B 2 30  ? -54.108 36.991   4.409   1.00 34.14 30  B 1 
ATOM 2943 C C4    . A   B 2 30  ? -53.778 37.628   3.278   1.00 34.35 30  B 1 
ATOM 2944 P P     . C   B 2 31  ? -59.182 40.101   1.656   1.00 36.08 31  B 1 
ATOM 2945 O OP1   . C   B 2 31  ? -60.607 40.270   1.321   1.00 34.88 31  B 1 
ATOM 2946 O OP2   . C   B 2 31  ? -58.195 41.109   1.200   1.00 35.48 31  B 1 
ATOM 2947 O "O5'" . C   B 2 31  ? -59.047 39.967   3.234   1.00 36.26 31  B 1 
ATOM 2948 C "C5'" . C   B 2 31  ? -59.810 39.008   3.952   1.00 35.15 31  B 1 
ATOM 2949 C "C4'" . C   B 2 31  ? -59.302 38.839   5.360   1.00 35.40 31  B 1 
ATOM 2950 O "O4'" . C   B 2 31  ? -57.927 38.358   5.330   1.00 35.57 31  B 1 
ATOM 2951 C "C3'" . C   B 2 31  ? -59.216 40.098   6.196   1.00 35.89 31  B 1 
ATOM 2952 O "O3'" . C   B 2 31  ? -60.482 40.469   6.729   1.00 35.83 31  B 1 
ATOM 2953 C "C2'" . C   B 2 31  ? -58.198 39.712   7.258   1.00 36.16 31  B 1 
ATOM 2954 O "O2'" . C   B 2 31  ? -58.769 38.888   8.262   1.00 36.34 31  B 1 
ATOM 2955 C "C1'" . C   B 2 31  ? -57.210 38.883   6.431   1.00 36.66 31  B 1 
ATOM 2956 N N1    . C   B 2 31  ? -56.070 39.694   5.943   1.00 37.03 31  B 1 
ATOM 2957 C C2    . C   B 2 31  ? -54.998 39.937   6.813   1.00 36.84 31  B 1 
ATOM 2958 O O2    . C   B 2 31  ? -55.033 39.473   7.963   1.00 36.75 31  B 1 
ATOM 2959 N N3    . C   B 2 31  ? -53.955 40.677   6.378   1.00 37.02 31  B 1 
ATOM 2960 C C4    . C   B 2 31  ? -53.944 41.167   5.143   1.00 37.06 31  B 1 
ATOM 2961 N N4    . C   B 2 31  ? -52.895 41.886   4.758   1.00 36.96 31  B 1 
ATOM 2962 C C5    . C   B 2 31  ? -55.026 40.932   4.242   1.00 37.16 31  B 1 
ATOM 2963 C C6    . C   B 2 31  ? -56.053 40.198   4.684   1.00 37.27 31  B 1 
ATOM 2964 P P     . A   B 2 32  ? -60.822 42.017   7.015   1.00 37.87 32  B 1 
ATOM 2965 O OP1   . A   B 2 32  ? -62.266 42.128   7.316   1.00 36.74 32  B 1 
ATOM 2966 O OP2   . A   B 2 32  ? -60.231 42.834   5.929   1.00 37.60 32  B 1 
ATOM 2967 O "O5'" . A   B 2 32  ? -60.005 42.316   8.348   1.00 38.37 32  B 1 
ATOM 2968 C "C5'" . A   B 2 32  ? -60.323 41.644   9.562   1.00 36.71 32  B 1 
ATOM 2969 C "C4'" . A   B 2 32  ? -59.315 41.955   10.628  1.00 36.70 32  B 1 
ATOM 2970 O "O4'" . A   B 2 32  ? -58.018 41.414   10.256  1.00 36.03 32  B 1 
ATOM 2971 C "C3'" . A   B 2 32  ? -59.039 43.423   10.867  1.00 36.61 32  B 1 
ATOM 2972 O "O3'" . A   B 2 32  ? -60.031 44.038   11.681  1.00 36.09 32  B 1 
ATOM 2973 C "C2'" . A   B 2 32  ? -57.662 43.395   11.513  1.00 36.82 32  B 1 
ATOM 2974 O "O2'" . A   B 2 32  ? -57.730 43.018   12.884  1.00 36.84 32  B 1 
ATOM 2975 C "C1'" . A   B 2 32  ? -56.991 42.272   10.729  1.00 37.55 32  B 1 
ATOM 2976 N N9    . A   B 2 32  ? -56.231 42.777   9.577   1.00 38.06 32  B 1 
ATOM 2977 C C8    . A   B 2 32  ? -56.621 42.803   8.262   1.00 37.90 32  B 1 
ATOM 2978 N N7    . A   B 2 32  ? -55.708 43.317   7.464   1.00 38.08 32  B 1 
ATOM 2979 C C5    . A   B 2 32  ? -54.672 43.655   8.314   1.00 38.35 32  B 1 
ATOM 2980 C C6    . A   B 2 32  ? -53.417 44.235   8.085   1.00 38.21 32  B 1 
ATOM 2981 N N6    . A   B 2 32  ? -52.984 44.606   6.878   1.00 38.19 32  B 1 
ATOM 2982 N N1    . A   B 2 32  ? -52.604 44.438   9.140   1.00 37.67 32  B 1 
ATOM 2983 C C2    . A   B 2 32  ? -53.047 44.066   10.350  1.00 37.34 32  B 1 
ATOM 2984 N N3    . A   B 2 32  ? -54.202 43.506   10.696  1.00 38.31 32  B 1 
ATOM 2985 C C4    . A   B 2 32  ? -54.981 43.328   9.619   1.00 38.13 32  B 1 
ATOM 2986 P P     . C   B 2 33  ? -60.462 45.539   11.410  1.00 40.15 33  B 1 
ATOM 2987 O OP1   . C   B 2 33  ? -61.651 45.821   12.240  1.00 38.58 33  B 1 
ATOM 2988 O OP2   . C   B 2 33  ? -60.525 45.769   9.944   1.00 39.59 33  B 1 
ATOM 2989 O "O5'" . C   B 2 33  ? -59.238 46.375   11.981  1.00 40.82 33  B 1 
ATOM 2990 C "C5'" . C   B 2 33  ? -58.890 46.299   13.354  1.00 39.49 33  B 1 
ATOM 2991 C "C4'" . C   B 2 33  ? -57.523 46.876   13.603  1.00 39.32 33  B 1 
ATOM 2992 O "O4'" . C   B 2 33  ? -56.522 46.104   12.877  1.00 39.24 33  B 1 
ATOM 2993 C "C3'" . C   B 2 33  ? -57.296 48.287   13.128  1.00 39.77 33  B 1 
ATOM 2994 O "O3'" . C   B 2 33  ? -57.849 49.260   14.006  1.00 39.45 33  B 1 
ATOM 2995 C "C2'" . C   B 2 33  ? -55.784 48.351   13.039  1.00 39.68 33  B 1 
ATOM 2996 O "O2'" . C   B 2 33  ? -55.183 48.485   14.302  1.00 39.60 33  B 1 
ATOM 2997 C "C1'" . C   B 2 33  ? -55.465 46.964   12.480  1.00 40.10 33  B 1 
ATOM 2998 N N1    . C   B 2 33  ? -55.364 46.969   11.006  1.00 40.35 33  B 1 
ATOM 2999 C C2    . C   B 2 33  ? -54.149 47.390   10.434  1.00 40.44 33  B 1 
ATOM 3000 O O2    . C   B 2 33  ? -53.213 47.723   11.169  1.00 40.37 33  B 1 
ATOM 3001 N N3    . C   B 2 33  ? -54.035 47.411   9.081   1.00 40.78 33  B 1 
ATOM 3002 C C4    . C   B 2 33  ? -55.061 47.045   8.325   1.00 40.83 33  B 1 
ATOM 3003 N N4    . C   B 2 33  ? -54.899 47.085   7.005   1.00 40.84 33  B 1 
ATOM 3004 C C5    . C   B 2 33  ? -56.297 46.621   8.875   1.00 40.88 33  B 1 
ATOM 3005 C C6    . C   B 2 33  ? -56.399 46.593   10.213  1.00 41.16 33  B 1 
ATOM 3006 P P     . C   B 2 34  ? -58.364 50.667   13.434  1.00 40.21 34  B 1 
ATOM 3007 O OP1   . C   B 2 34  ? -59.076 51.367   14.525  1.00 38.55 34  B 1 
ATOM 3008 O OP2   . C   B 2 34  ? -59.057 50.431   12.148  1.00 39.94 34  B 1 
ATOM 3009 O "O5'" . C   B 2 34  ? -57.013 51.436   13.135  1.00 41.58 34  B 1 
ATOM 3010 C "C5'" . C   B 2 34  ? -56.097 51.739   14.182  1.00 40.10 34  B 1 
ATOM 3011 C "C4'" . C   B 2 34  ? -54.799 52.283   13.641  1.00 39.96 34  B 1 
ATOM 3012 O "O4'" . C   B 2 34  ? -54.152 51.277   12.811  1.00 39.60 34  B 1 
ATOM 3013 C "C3'" . C   B 2 34  ? -54.918 53.473   12.726  1.00 40.17 34  B 1 
ATOM 3014 O "O3'" . C   B 2 34  ? -55.113 54.689   13.428  1.00 40.05 34  B 1 
ATOM 3015 C "C2'" . C   B 2 34  ? -53.599 53.423   11.975  1.00 40.35 34  B 1 
ATOM 3016 O "O2'" . C   B 2 34  ? -52.529 53.912   12.762  1.00 40.10 34  B 1 
ATOM 3017 C "C1'" . C   B 2 34  ? -53.424 51.919   11.778  1.00 40.71 34  B 1 
ATOM 3018 N N1    . C   B 2 34  ? -53.921 51.459   10.470  1.00 41.14 34  B 1 
ATOM 3019 C C2    . C   B 2 34  ? -53.113 51.674   9.344   1.00 40.98 34  B 1 
ATOM 3020 O O2    . C   B 2 34  ? -52.006 52.220   9.482   1.00 40.89 34  B 1 
ATOM 3021 N N3    . C   B 2 34  ? -53.548 51.257   8.121   1.00 41.35 34  B 1 
ATOM 3022 C C4    . C   B 2 34  ? -54.739 50.673   8.013   1.00 41.47 34  B 1 
ATOM 3023 N N4    . C   B 2 34  ? -55.128 50.290   6.799   1.00 41.32 34  B 1 
ATOM 3024 C C5    . C   B 2 34  ? -55.577 50.449   9.132   1.00 41.39 34  B 1 
ATOM 3025 C C6    . C   B 2 34  ? -55.134 50.859   10.333  1.00 41.76 34  B 1 
ATOM 3026 P P     . U   B 2 35  ? -55.998 55.857   12.807  1.00 42.77 35  B 1 
ATOM 3027 O OP1   . U   B 2 35  ? -56.143 56.919   13.824  1.00 41.18 35  B 1 
ATOM 3028 O OP2   . U   B 2 35  ? -57.205 55.257   12.194  1.00 42.13 35  B 1 
ATOM 3029 O "O5'" . U   B 2 35  ? -55.074 56.406   11.634  1.00 43.77 35  B 1 
ATOM 3030 C "C5'" . U   B 2 35  ? -53.807 56.974   11.913  1.00 41.60 35  B 1 
ATOM 3031 C "C4'" . U   B 2 35  ? -53.014 57.208   10.647  1.00 41.20 35  B 1 
ATOM 3032 O "O4'" . U   B 2 35  ? -52.774 55.935   9.993   1.00 41.36 35  B 1 
ATOM 3033 C "C3'" . U   B 2 35  ? -53.695 58.040   9.587   1.00 41.65 35  B 1 
ATOM 3034 O "O3'" . U   B 2 35  ? -53.598 59.428   9.855   1.00 42.05 35  B 1 
ATOM 3035 C "C2'" . U   B 2 35  ? -52.953 57.620   8.325   1.00 42.51 35  B 1 
ATOM 3036 O "O2'" . U   B 2 35  ? -51.690 58.251   8.235   1.00 42.52 35  B 1 
ATOM 3037 C "C1'" . U   B 2 35  ? -52.735 56.130   8.589   1.00 43.04 35  B 1 
ATOM 3038 N N1    . U   B 2 35  ? -53.768 55.281   7.953   1.00 43.48 35  B 1 
ATOM 3039 C C2    . U   B 2 35  ? -53.636 55.032   6.595   1.00 43.37 35  B 1 
ATOM 3040 O O2    . U   B 2 35  ? -52.714 55.481   5.922   1.00 43.14 35  B 1 
ATOM 3041 N N3    . U   B 2 35  ? -54.613 54.244   6.043   1.00 43.74 35  B 1 
ATOM 3042 C C4    . U   B 2 35  ? -55.690 53.690   6.698   1.00 43.76 35  B 1 
ATOM 3043 O O4    . U   B 2 35  ? -56.488 53.004   6.067   1.00 43.68 35  B 1 
ATOM 3044 C C5    . U   B 2 35  ? -55.762 53.986   8.096   1.00 43.78 35  B 1 
ATOM 3045 C C6    . U   B 2 35  ? -54.814 54.754   8.659   1.00 44.09 35  B 1 
ATOM 3046 P P     . G   B 2 36  ? -54.855 60.399   9.618   1.00 44.91 36  B 1 
ATOM 3047 O OP1   . G   B 2 36  ? -54.477 61.758   10.033  1.00 43.15 36  B 1 
ATOM 3048 O OP2   . G   B 2 36  ? -56.068 59.763   10.188  1.00 43.71 36  B 1 
ATOM 3049 O "O5'" . G   B 2 36  ? -55.003 60.376   8.039   1.00 45.19 36  B 1 
ATOM 3050 C "C5'" . G   B 2 36  ? -53.953 60.827   7.206   1.00 43.55 36  B 1 
ATOM 3051 C "C4'" . G   B 2 36  ? -54.167 60.419   5.786   1.00 43.10 36  B 1 
ATOM 3052 O "O4'" . G   B 2 36  ? -54.217 58.968   5.688   1.00 42.57 36  B 1 
ATOM 3053 C "C3'" . G   B 2 36  ? -55.475 60.859   5.158   1.00 42.51 36  B 1 
ATOM 3054 O "O3'" . G   B 2 36  ? -55.379 62.207   4.708   1.00 42.63 36  B 1 
ATOM 3055 C "C2'" . G   B 2 36  ? -55.672 59.853   4.035   1.00 42.73 36  B 1 
ATOM 3056 O "O2'" . G   B 2 36  ? -54.891 60.186   2.897   1.00 42.43 36  B 1 
ATOM 3057 C "C1'" . G   B 2 36  ? -55.111 58.583   4.663   1.00 43.03 36  B 1 
ATOM 3058 N N9    . G   B 2 36  ? -56.141 57.701   5.228   1.00 43.03 36  B 1 
ATOM 3059 C C8    . G   B 2 36  ? -56.626 57.716   6.520   1.00 42.86 36  B 1 
ATOM 3060 N N7    . G   B 2 36  ? -57.538 56.818   6.729   1.00 42.86 36  B 1 
ATOM 3061 C C5    . G   B 2 36  ? -57.677 56.164   5.506   1.00 43.07 36  B 1 
ATOM 3062 C C6    . G   B 2 36  ? -58.521 55.087   5.125   1.00 42.62 36  B 1 
ATOM 3063 O O6    . G   B 2 36  ? -59.347 54.474   5.812   1.00 42.19 36  B 1 
ATOM 3064 N N1    . G   B 2 36  ? -58.334 54.738   3.795   1.00 42.25 36  B 1 
ATOM 3065 C C2    . G   B 2 36  ? -57.452 55.345   2.945   1.00 42.39 36  B 1 
ATOM 3066 N N2    . G   B 2 36  ? -57.411 54.866   1.694   1.00 41.00 36  B 1 
ATOM 3067 N N3    . G   B 2 36  ? -56.654 56.343   3.287   1.00 42.94 36  B 1 
ATOM 3068 C C4    . G   B 2 36  ? -56.817 56.705   4.574   1.00 43.88 36  B 1 
ATOM 3069 P P     . A   B 2 37  ? -56.583 62.994   4.107   1.00 46.07 37  B 1 
ATOM 3070 O OP1   . A   B 2 37  ? -56.839 64.210   4.918   1.00 43.94 37  B 1 
ATOM 3071 O OP2   . A   B 2 37  ? -57.688 62.043   3.848   1.00 45.14 37  B 1 
ATOM 3072 O "O5'" . A   B 2 37  ? -55.975 63.457   2.712   1.00 47.10 37  B 1 
ATOM 3073 C "C5'" . A   B 2 37  ? -54.729 64.137   2.640   1.00 45.45 37  B 1 
ATOM 3074 C "C4'" . A   B 2 37  ? -54.149 64.076   1.264   1.00 45.88 37  B 1 
ATOM 3075 O "O4'" . A   B 2 37  ? -53.863 62.693   0.921   1.00 46.04 37  B 1 
ATOM 3076 C "C3'" . A   B 2 37  ? -55.058 64.549   0.154   1.00 46.59 37  B 1 
ATOM 3077 O "O3'" . A   B 2 37  ? -55.054 65.967   0.013   1.00 46.60 37  B 1 
ATOM 3078 C "C2'" . A   B 2 37  ? -54.508 63.822   -1.065  1.00 46.69 37  B 1 
ATOM 3079 O "O2'" . A   B 2 37  ? -53.337 64.453   -1.569  1.00 45.75 37  B 1 
ATOM 3080 C "C1'" . A   B 2 37  ? -54.120 62.470   -0.453  1.00 46.79 37  B 1 
ATOM 3081 N N9    . A   B 2 37  ? -55.198 61.478   -0.580  1.00 46.81 37  B 1 
ATOM 3082 C C8    . A   B 2 37  ? -55.996 60.990   0.425   1.00 45.75 37  B 1 
ATOM 3083 N N7    . A   B 2 37  ? -56.876 60.109   0.014   1.00 45.67 37  B 1 
ATOM 3084 C C5    . A   B 2 37  ? -56.640 60.006   -1.349  1.00 45.98 37  B 1 
ATOM 3085 C C6    . A   B 2 37  ? -57.239 59.236   -2.358  1.00 45.50 37  B 1 
ATOM 3086 N N6    . A   B 2 37  ? -58.254 58.387   -2.137  1.00 44.98 37  B 1 
ATOM 3087 N N1    . A   B 2 37  ? -56.775 59.373   -3.614  1.00 44.92 37  B 1 
ATOM 3088 C C2    . A   B 2 37  ? -55.772 60.229   -3.828  1.00 44.65 37  B 1 
ATOM 3089 N N3    . A   B 2 37  ? -55.119 61.003   -2.970  1.00 45.57 37  B 1 
ATOM 3090 C C4    . A   B 2 37  ? -55.610 60.844   -1.726  1.00 46.50 37  B 1 
ATOM 3091 P P     . C   B 2 38  ? -56.399 66.740   -0.135  1.00 47.04 38  B 1 
ATOM 3092 O OP1   . C   B 2 38  ? -56.066 68.184   -0.237  1.00 44.20 38  B 1 
ATOM 3093 O OP2   . C   B 2 38  ? -57.351 66.287   0.902   1.00 45.00 38  B 1 
ATOM 3094 O "O5'" . C   B 2 38  ? -56.935 66.262   -1.548  1.00 48.17 38  B 1 
ATOM 3095 C "C5'" . C   B 2 38  ? -56.200 66.498   -2.737  1.00 46.65 38  B 1 
ATOM 3096 C "C4'" . C   B 2 38  ? -56.752 65.702   -3.892  1.00 46.94 38  B 1 
ATOM 3097 O "O4'" . C   B 2 38  ? -56.628 64.276   -3.607  1.00 46.95 38  B 1 
ATOM 3098 C "C3'" . C   B 2 38  ? -58.227 65.881   -4.170  1.00 47.85 38  B 1 
ATOM 3099 O "O3'" . C   B 2 38  ? -58.503 67.062   -4.907  1.00 47.82 38  B 1 
ATOM 3100 C "C2'" . C   B 2 38  ? -58.573 64.607   -4.921  1.00 47.57 38  B 1 
ATOM 3101 O "O2'" . C   B 2 38  ? -58.154 64.663   -6.265  1.00 46.58 38  B 1 
ATOM 3102 C "C1'" . C   B 2 38  ? -57.721 63.577   -4.181  1.00 47.65 38  B 1 
ATOM 3103 N N1    . C   B 2 38  ? -58.468 62.895   -3.105  1.00 47.16 38  B 1 
ATOM 3104 C C2    . C   B 2 38  ? -59.352 61.859   -3.457  1.00 46.29 38  B 1 
ATOM 3105 O O2    . C   B 2 38  ? -59.479 61.544   -4.651  1.00 45.07 38  B 1 
ATOM 3106 N N3    . C   B 2 38  ? -60.047 61.220   -2.480  1.00 45.81 38  B 1 
ATOM 3107 C C4    . C   B 2 38  ? -59.889 61.576   -1.199  1.00 45.43 38  B 1 
ATOM 3108 N N4    . C   B 2 38  ? -60.585 60.930   -0.282  1.00 44.39 38  B 1 
ATOM 3109 C C5    . C   B 2 38  ? -58.999 62.625   -0.823  1.00 45.51 38  B 1 
ATOM 3110 C C6    . C   B 2 38  ? -58.317 63.245   -1.799  1.00 46.77 38  B 1 
ATOM 3111 P P     . C   B 2 39  ? -59.683 68.015   -4.488  1.00 48.05 39  B 1 
ATOM 3112 O OP1   . C   B 2 39  ? -59.697 69.156   -5.426  1.00 44.96 39  B 1 
ATOM 3113 O OP2   . C   B 2 39  ? -59.641 68.274   -3.030  1.00 46.66 39  B 1 
ATOM 3114 O "O5'" . C   B 2 39  ? -60.957 67.112   -4.787  1.00 49.01 39  B 1 
ATOM 3115 C "C5'" . C   B 2 39  ? -61.238 66.645   -6.101  1.00 48.04 39  B 1 
ATOM 3116 C "C4'" . C   B 2 39  ? -62.303 65.587   -6.093  1.00 48.38 39  B 1 
ATOM 3117 O "O4'" . C   B 2 39  ? -61.835 64.434   -5.331  1.00 48.57 39  B 1 
ATOM 3118 C "C3'" . C   B 2 39  ? -63.604 65.959   -5.415  1.00 49.08 39  B 1 
ATOM 3119 O "O3'" . C   B 2 39  ? -64.449 66.741   -6.245  1.00 48.88 39  B 1 
ATOM 3120 C "C2'" . C   B 2 39  ? -64.188 64.602   -5.069  1.00 49.72 39  B 1 
ATOM 3121 O "O2'" . C   B 2 39  ? -64.758 63.971   -6.194  1.00 48.72 39  B 1 
ATOM 3122 C "C1'" . C   B 2 39  ? -62.938 63.836   -4.655  1.00 50.03 39  B 1 
ATOM 3123 N N1    . C   B 2 39  ? -62.700 63.889   -3.196  1.00 50.50 39  B 1 
ATOM 3124 C C2    . C   B 2 39  ? -63.458 63.048   -2.361  1.00 50.01 39  B 1 
ATOM 3125 O O2    . C   B 2 39  ? -64.289 62.288   -2.867  1.00 49.40 39  B 1 
ATOM 3126 N N3    . C   B 2 39  ? -63.251 63.098   -1.022  1.00 50.12 39  B 1 
ATOM 3127 C C4    . C   B 2 39  ? -62.345 63.932   -0.507  1.00 50.06 39  B 1 
ATOM 3128 N N4    . C   B 2 39  ? -62.184 63.937   0.804   1.00 49.51 39  B 1 
ATOM 3129 C C5    . C   B 2 39  ? -61.572 64.796   -1.338  1.00 49.94 39  B 1 
ATOM 3130 C C6    . C   B 2 39  ? -61.783 64.734   -2.660  1.00 50.30 39  B 1 
ATOM 3131 P P     . U   B 2 40  ? -65.320 67.914   -5.597  1.00 50.85 40  B 1 
ATOM 3132 O OP1   . U   B 2 40  ? -66.019 68.598   -6.705  1.00 47.99 40  B 1 
ATOM 3133 O OP2   . U   B 2 40  ? -64.500 68.714   -4.653  1.00 49.42 40  B 1 
ATOM 3134 O "O5'" . U   B 2 40  ? -66.398 67.108   -4.745  1.00 51.22 40  B 1 
ATOM 3135 C "C5'" . U   B 2 40  ? -67.294 66.205   -5.367  1.00 49.31 40  B 1 
ATOM 3136 C "C4'" . U   B 2 40  ? -68.028 65.373   -4.356  1.00 50.09 40  B 1 
ATOM 3137 O "O4'" . U   B 2 40  ? -67.077 64.576   -3.596  1.00 51.17 40  B 1 
ATOM 3138 C "C3'" . U   B 2 40  ? -68.797 66.127   -3.293  1.00 51.71 40  B 1 
ATOM 3139 O "O3'" . U   B 2 40  ? -70.050 66.592   -3.760  1.00 51.50 40  B 1 
ATOM 3140 C "C2'" . U   B 2 40  ? -68.913 65.102   -2.184  1.00 52.21 40  B 1 
ATOM 3141 O "O2'" . U   B 2 40  ? -69.908 64.139   -2.454  1.00 50.65 40  B 1 
ATOM 3142 C "C1'" . U   B 2 40  ? -67.544 64.429   -2.264  1.00 51.95 40  B 1 
ATOM 3143 N N1    . U   B 2 40  ? -66.561 65.021   -1.341  1.00 52.32 40  B 1 
ATOM 3144 C C2    . U   B 2 40  ? -66.637 64.658   0.009   1.00 51.61 40  B 1 
ATOM 3145 O O2    . U   B 2 40  ? -67.469 63.871   0.434   1.00 50.87 40  B 1 
ATOM 3146 N N3    . U   B 2 40  ? -65.709 65.248   0.821   1.00 51.76 40  B 1 
ATOM 3147 C C4    . U   B 2 40  ? -64.733 66.149   0.458   1.00 51.66 40  B 1 
ATOM 3148 O O4    . U   B 2 40  ? -63.979 66.587   1.310   1.00 51.08 40  B 1 
ATOM 3149 C C5    . U   B 2 40  ? -64.721 66.473   -0.935  1.00 51.39 40  B 1 
ATOM 3150 C C6    . U   B 2 40  ? -65.616 65.911   -1.761  1.00 51.58 40  B 1 
ATOM 3151 P P     . C   B 2 41  ? -70.744 67.859   -3.069  1.00 54.90 41  B 1 
ATOM 3152 O OP1   . C   B 2 41  ? -71.786 68.347   -3.993  1.00 52.70 41  B 1 
ATOM 3153 O OP2   . C   B 2 41  ? -69.712 68.803   -2.571  1.00 53.72 41  B 1 
ATOM 3154 O "O5'" . C   B 2 41  ? -71.456 67.199   -1.807  1.00 55.01 41  B 1 
ATOM 3155 C "C5'" . C   B 2 41  ? -72.453 66.205   -1.966  1.00 52.96 41  B 1 
ATOM 3156 C "C4'" . C   B 2 41  ? -72.917 65.670   -0.637  1.00 54.42 41  B 1 
ATOM 3157 O "O4'" . C   B 2 41  ? -71.826 64.961   0.018   1.00 54.05 41  B 1 
ATOM 3158 C "C3'" . C   B 2 41  ? -73.335 66.706   0.380   1.00 55.35 41  B 1 
ATOM 3159 O "O3'" . C   B 2 41  ? -74.648 67.178   0.164   1.00 54.97 41  B 1 
ATOM 3160 C "C2'" . C   B 2 41  ? -73.185 65.941   1.688   1.00 55.82 41  B 1 
ATOM 3161 O "O2'" . C   B 2 41  ? -74.263 65.055   1.910   1.00 53.74 41  B 1 
ATOM 3162 C "C1'" . C   B 2 41  ? -71.926 65.123   1.421   1.00 55.94 41  B 1 
ATOM 3163 N N1    . C   B 2 41  ? -70.712 65.785   1.922   1.00 56.27 41  B 1 
ATOM 3164 C C2    . C   B 2 41  ? -70.414 65.691   3.295   1.00 55.59 41  B 1 
ATOM 3165 O O2    . C   B 2 41  ? -71.172 65.052   4.040   1.00 54.86 41  B 1 
ATOM 3166 N N3    . C   B 2 41  ? -69.289 66.288   3.774   1.00 55.49 41  B 1 
ATOM 3167 C C4    . C   B 2 41  ? -68.492 66.960   2.944   1.00 55.48 41  B 1 
ATOM 3168 N N4    . C   B 2 41  ? -67.413 67.529   3.454   1.00 54.87 41  B 1 
ATOM 3169 C C5    . C   B 2 41  ? -68.769 67.075   1.554   1.00 55.45 41  B 1 
ATOM 3170 C C6    . C   B 2 41  ? -69.878 66.472   1.095   1.00 56.13 41  B 1 
ATOM 3171 P P     . C   B 2 42  ? -75.020 68.695   0.600   1.00 57.05 42  B 1 
ATOM 3172 O OP1   . C   B 2 42  ? -76.362 68.976   0.033   1.00 54.98 42  B 1 
ATOM 3173 O OP2   . C   B 2 42  ? -73.893 69.607   0.281   1.00 55.67 42  B 1 
ATOM 3174 O "O5'" . C   B 2 42  ? -75.141 68.585   2.173   1.00 57.71 42  B 1 
ATOM 3175 C "C5'" . C   B 2 42  ? -76.105 67.730   2.776   1.00 55.95 42  B 1 
ATOM 3176 C "C4'" . C   B 2 42  ? -75.915 67.649   4.269   1.00 56.86 42  B 1 
ATOM 3177 O "O4'" . C   B 2 42  ? -74.631 67.025   4.573   1.00 56.10 42  B 1 
ATOM 3178 C "C3'" . C   B 2 42  ? -75.850 68.966   5.008   1.00 57.06 42  B 1 
ATOM 3179 O "O3'" . C   B 2 42  ? -77.138 69.527   5.229   1.00 57.04 42  B 1 
ATOM 3180 C "C2'" . C   B 2 42  ? -75.128 68.578   6.292   1.00 57.28 42  B 1 
ATOM 3181 O "O2'" . C   B 2 42  ? -75.985 67.918   7.207   1.00 54.43 42  B 1 
ATOM 3182 C "C1'" . C   B 2 42  ? -74.102 67.573   5.771   1.00 56.88 42  B 1 
ATOM 3183 N N1    . C   B 2 42  ? -72.791 68.198   5.486   1.00 57.24 42  B 1 
ATOM 3184 C C2    . C   B 2 42  ? -71.930 68.423   6.566   1.00 56.27 42  B 1 
ATOM 3185 O O2    . C   B 2 42  ? -72.269 68.088   7.703   1.00 55.25 42  B 1 
ATOM 3186 N N3    . C   B 2 42  ? -70.722 68.998   6.327   1.00 56.28 42  B 1 
ATOM 3187 C C4    . C   B 2 42  ? -70.379 69.350   5.090   1.00 56.26 42  B 1 
ATOM 3188 N N4    . C   B 2 42  ? -69.180 69.910   4.902   1.00 55.45 42  B 1 
ATOM 3189 C C5    . C   B 2 42  ? -71.250 69.133   3.980   1.00 56.06 42  B 1 
ATOM 3190 C C6    . C   B 2 42  ? -72.433 68.559   4.225   1.00 56.57 42  B 1 
ATOM 3191 P P     . U   B 2 43  ? -77.306 71.151   5.258   1.00 59.25 43  B 1 
ATOM 3192 O OP1   . U   B 2 43  ? -78.756 71.437   5.332   1.00 56.80 43  B 1 
ATOM 3193 O OP2   . U   B 2 43  ? -76.493 71.753   4.174   1.00 57.79 43  B 1 
ATOM 3194 O "O5'" . U   B 2 43  ? -76.642 71.547   6.649   1.00 59.60 43  B 1 
ATOM 3195 C "C5'" . U   B 2 43  ? -77.171 71.070   7.875   1.00 57.98 43  B 1 
ATOM 3196 C "C4'" . U   B 2 43  ? -76.292 71.444   9.040   1.00 58.44 43  B 1 
ATOM 3197 O "O4'" . U   B 2 43  ? -75.011 70.757   8.941   1.00 58.23 43  B 1 
ATOM 3198 C "C3'" . U   B 2 43  ? -75.903 72.904   9.141   1.00 58.49 43  B 1 
ATOM 3199 O "O3'" . U   B 2 43  ? -76.939 73.711   9.685   1.00 58.66 43  B 1 
ATOM 3200 C "C2'" . U   B 2 43  ? -74.663 72.837   10.028  1.00 57.68 43  B 1 
ATOM 3201 O "O2'" . U   B 2 43  ? -74.987 72.642   11.388  1.00 54.69 43  B 1 
ATOM 3202 C "C1'" . U   B 2 43  ? -73.992 71.570   9.489   1.00 57.90 43  B 1 
ATOM 3203 N N1    . U   B 2 43  ? -72.988 71.873   8.452   1.00 57.27 43  B 1 
ATOM 3204 C C2    . U   B 2 43  ? -71.727 72.264   8.874   1.00 55.57 43  B 1 
ATOM 3205 O O2    . U   B 2 43  ? -71.421 72.364   10.050  1.00 53.89 43  B 1 
ATOM 3206 N N3    . U   B 2 43  ? -70.838 72.542   7.861   1.00 54.74 43  B 1 
ATOM 3207 C C4    . U   B 2 43  ? -71.070 72.474   6.500   1.00 54.43 43  B 1 
ATOM 3208 O O4    . U   B 2 43  ? -70.161 72.757   5.721   1.00 52.66 43  B 1 
ATOM 3209 C C5    . U   B 2 43  ? -72.388 72.058   6.152   1.00 54.26 43  B 1 
ATOM 3210 C C6    . U   B 2 43  ? -73.275 71.784   7.117   1.00 55.51 43  B 1 
ATOM 3211 P P     . G   B 2 44  ? -77.065 75.226   9.186   1.00 60.42 44  B 1 
ATOM 3212 O OP1   . G   B 2 44  ? -78.381 75.722   9.631   1.00 58.30 44  B 1 
ATOM 3213 O OP2   . G   B 2 44  ? -76.699 75.309   7.754   1.00 58.67 44  B 1 
ATOM 3214 O "O5'" . G   B 2 44  ? -75.936 75.963   10.026  1.00 60.49 44  B 1 
ATOM 3215 C "C5'" . G   B 2 44  ? -76.003 76.021   11.442  1.00 58.93 44  B 1 
ATOM 3216 C "C4'" . G   B 2 44  ? -74.730 76.535   12.043  1.00 59.52 44  B 1 
ATOM 3217 O "O4'" . G   B 2 44  ? -73.632 75.634   11.756  1.00 58.80 44  B 1 
ATOM 3218 C "C3'" . G   B 2 44  ? -74.225 77.876   11.535  1.00 59.43 44  B 1 
ATOM 3219 O "O3'" . G   B 2 44  ? -74.923 78.980   12.088  1.00 59.23 44  B 1 
ATOM 3220 C "C2'" . G   B 2 44  ? -72.758 77.828   11.921  1.00 59.13 44  B 1 
ATOM 3221 O "O2'" . G   B 2 44  ? -72.580 78.081   13.308  1.00 55.95 44  B 1 
ATOM 3222 C "C1'" . G   B 2 44  ? -72.424 76.371   11.641  1.00 58.97 44  B 1 
ATOM 3223 N N9    . G   B 2 44  ? -71.866 76.200   10.303  1.00 58.81 44  B 1 
ATOM 3224 C C8    . G   B 2 44  ? -72.477 75.707   9.180   1.00 57.43 44  B 1 
ATOM 3225 N N7    . G   B 2 44  ? -71.703 75.692   8.130   1.00 57.21 44  B 1 
ATOM 3226 C C5    . G   B 2 44  ? -70.493 76.204   8.594   1.00 57.33 44  B 1 
ATOM 3227 C C6    . G   B 2 44  ? -69.279 76.434   7.914   1.00 56.58 44  B 1 
ATOM 3228 O O6    . G   B 2 44  ? -69.009 76.219   6.728   1.00 55.24 44  B 1 
ATOM 3229 N N1    . G   B 2 44  ? -68.310 76.965   8.748   1.00 56.21 44  B 1 
ATOM 3230 C C2    . G   B 2 44  ? -68.485 77.254   10.079  1.00 56.39 44  B 1 
ATOM 3231 N N2    . G   B 2 44  ? -67.450 77.766   10.724  1.00 54.75 44  B 1 
ATOM 3232 N N3    . G   B 2 44  ? -69.621 77.044   10.730  1.00 57.64 44  B 1 
ATOM 3233 C C4    . G   B 2 44  ? -70.584 76.525   9.928   1.00 59.28 44  B 1 
ATOM 3234 P P     . A   B 2 45  ? -75.086 80.350   11.249  1.00 63.39 45  B 1 
ATOM 3235 O OP1   . A   B 2 45  ? -75.958 81.262   12.025  1.00 61.38 45  B 1 
ATOM 3236 O OP2   . A   B 2 45  ? -75.450 80.005   9.855   1.00 61.52 45  B 1 
ATOM 3237 O "O5'" . A   B 2 45  ? -73.610 80.955   11.233  1.00 62.96 45  B 1 
ATOM 3238 C "C5'" . A   B 2 45  ? -72.984 81.365   12.442  1.00 61.54 45  B 1 
ATOM 3239 C "C4'" . A   B 2 45  ? -71.534 81.686   12.231  1.00 62.66 45  B 1 
ATOM 3240 O "O4'" . A   B 2 45  ? -70.827 80.516   11.724  1.00 61.04 45  B 1 
ATOM 3241 C "C3'" . A   B 2 45  ? -71.223 82.759   11.200  1.00 62.46 45  B 1 
ATOM 3242 O "O3'" . A   B 2 45  ? -71.400 84.067   11.701  1.00 61.81 45  B 1 
ATOM 3243 C "C2'" . A   B 2 45  ? -69.777 82.444   10.837  1.00 62.08 45  B 1 
ATOM 3244 O "O2'" . A   B 2 45  ? -68.880 82.891   11.840  1.00 59.04 45  B 1 
ATOM 3245 C "C1'" . A   B 2 45  ? -69.793 80.917   10.842  1.00 61.36 45  B 1 
ATOM 3246 N N9    . A   B 2 45  ? -70.052 80.379   9.510   1.00 61.60 45  B 1 
ATOM 3247 C C8    . A   B 2 45  ? -71.218 79.857   9.010   1.00 60.72 45  B 1 
ATOM 3248 N N7    . A   B 2 45  ? -71.117 79.450   7.762   1.00 60.45 45  B 1 
ATOM 3249 C C5    . A   B 2 45  ? -69.804 79.739   7.419   1.00 61.06 45  B 1 
ATOM 3250 C C6    . A   B 2 45  ? -69.076 79.556   6.236   1.00 60.14 45  B 1 
ATOM 3251 N N6    . A   B 2 45  ? -69.590 79.023   5.124   1.00 59.10 45  B 1 
ATOM 3252 N N1    . A   B 2 45  ? -67.783 79.942   6.213   1.00 59.39 45  B 1 
ATOM 3253 C C2    . A   B 2 45  ? -67.267 80.481   7.328   1.00 59.09 45  B 1 
ATOM 3254 N N3    . A   B 2 45  ? -67.846 80.703   8.499   1.00 59.43 45  B 1 
ATOM 3255 C C4    . A   B 2 45  ? -69.137 80.302   8.485   1.00 62.16 45  B 1 
ATOM 3256 P P     . G   B 2 46  ? -71.816 85.258   10.717  1.00 61.74 46  B 1 
ATOM 3257 O OP1   . G   B 2 46  ? -72.168 86.421   11.561  1.00 59.75 46  B 1 
ATOM 3258 O OP2   . G   B 2 46  ? -72.805 84.743   9.737   1.00 59.92 46  B 1 
ATOM 3259 O "O5'" . G   B 2 46  ? -70.471 85.591   9.928   1.00 61.88 46  B 1 
ATOM 3260 C "C5'" . G   B 2 46  ? -69.327 86.060   10.619  1.00 60.56 46  B 1 
ATOM 3261 C "C4'" . G   B 2 46  ? -68.109 86.054   9.737   1.00 61.48 46  B 1 
ATOM 3262 O "O4'" . G   B 2 46  ? -67.828 84.717   9.279   1.00 60.12 46  B 1 
ATOM 3263 C "C3'" . G   B 2 46  ? -68.217 86.861   8.451   1.00 61.44 46  B 1 
ATOM 3264 O "O3'" . G   B 2 46  ? -68.014 88.248   8.658   1.00 60.83 46  B 1 
ATOM 3265 C "C2'" . G   B 2 46  ? -67.138 86.217   7.583   1.00 60.82 46  B 1 
ATOM 3266 O "O2'" . G   B 2 46  ? -65.837 86.661   7.954   1.00 57.55 46  B 1 
ATOM 3267 C "C1'" . G   B 2 46  ? -67.286 84.750   7.971   1.00 60.40 46  B 1 
ATOM 3268 N N9    . G   B 2 46  ? -68.167 84.031   7.052   1.00 60.64 46  B 1 
ATOM 3269 C C8    . G   B 2 46  ? -69.467 83.648   7.255   1.00 59.44 46  B 1 
ATOM 3270 N N7    . G   B 2 46  ? -69.985 83.023   6.238   1.00 59.16 46  B 1 
ATOM 3271 C C5    . G   B 2 46  ? -68.974 82.995   5.297   1.00 59.76 46  B 1 
ATOM 3272 C C6    . G   B 2 46  ? -68.942 82.446   3.990   1.00 58.97 46  B 1 
ATOM 3273 O O6    . G   B 2 46  ? -69.855 81.857   3.382   1.00 57.96 46  B 1 
ATOM 3274 N N1    . G   B 2 46  ? -67.710 82.631   3.377   1.00 58.47 46  B 1 
ATOM 3275 C C2    . G   B 2 46  ? -66.640 83.262   3.947   1.00 58.18 46  B 1 
ATOM 3276 N N2    . G   B 2 46  ? -65.541 83.353   3.211   1.00 57.11 46  B 1 
ATOM 3277 N N3    . G   B 2 46  ? -66.650 83.777   5.177   1.00 59.66 46  B 1 
ATOM 3278 C C4    . G   B 2 46  ? -67.840 83.603   5.781   1.00 60.93 46  B 1 
ATOM 3279 P P     . C   B 2 47  ? -68.735 89.324   7.728   1.00 60.17 47  B 1 
ATOM 3280 O OP1   . C   B 2 47  ? -68.516 90.665   8.328   1.00 58.19 47  B 1 
ATOM 3281 O OP2   . C   B 2 47  ? -70.131 88.870   7.482   1.00 58.21 47  B 1 
ATOM 3282 O "O5'" . C   B 2 47  ? -67.936 89.245   6.362   1.00 60.20 47  B 1 
ATOM 3283 C "C5'" . C   B 2 47  ? -66.561 89.600   6.294   1.00 58.31 47  B 1 
ATOM 3284 C "C4'" . C   B 2 47  ? -65.946 89.187   4.985   1.00 58.96 47  B 1 
ATOM 3285 O "O4'" . C   B 2 47  ? -66.052 87.738   4.829   1.00 57.78 47  B 1 
ATOM 3286 C "C3'" . C   B 2 47  ? -66.601 89.729   3.732   1.00 58.59 47  B 1 
ATOM 3287 O "O3'" . C   B 2 47  ? -66.221 91.065   3.449   1.00 58.70 47  B 1 
ATOM 3288 C "C2'" . C   B 2 47  ? -66.138 88.734   2.681   1.00 58.39 47  B 1 
ATOM 3289 O "O2'" . C   B 2 47  ? -64.796 88.957   2.298   1.00 55.41 47  B 1 
ATOM 3290 C "C1'" . C   B 2 47  ? -66.215 87.424   3.458   1.00 58.11 47  B 1 
ATOM 3291 N N1    . C   B 2 47  ? -67.505 86.736   3.262   1.00 58.41 47  B 1 
ATOM 3292 C C2    . C   B 2 47  ? -67.692 85.994   2.087   1.00 57.56 47  B 1 
ATOM 3293 O O2    . C   B 2 47  ? -66.766 85.919   1.258   1.00 56.25 47  B 1 
ATOM 3294 N N3    . C   B 2 47  ? -68.870 85.363   1.887   1.00 57.16 47  B 1 
ATOM 3295 C C4    . C   B 2 47  ? -69.843 85.452   2.792   1.00 56.90 47  B 1 
ATOM 3296 N N4    . C   B 2 47  ? -70.983 84.813   2.553   1.00 55.72 47  B 1 
ATOM 3297 C C5    . C   B 2 47  ? -69.681 86.198   3.990   1.00 56.81 47  B 1 
ATOM 3298 C C6    . C   B 2 47  ? -68.508 86.818   4.174   1.00 57.43 47  B 1 
ATOM 3299 P P     . A   B 2 48  ? -67.227 92.046   2.684   1.00 59.55 48  B 1 
ATOM 3300 O OP1   . A   B 2 48  ? -66.636 93.411   2.692   1.00 57.75 48  B 1 
ATOM 3301 O OP2   . A   B 2 48  ? -68.599 91.851   3.216   1.00 57.75 48  B 1 
ATOM 3302 O "O5'" . A   B 2 48  ? -67.203 91.491   1.199   1.00 58.86 48  B 1 
ATOM 3303 C "C5'" . A   B 2 48  ? -66.022 91.561   0.420   1.00 57.04 48  B 1 
ATOM 3304 C "C4'" . A   B 2 48  ? -66.146 90.755   -0.842  1.00 57.57 48  B 1 
ATOM 3305 O "O4'" . A   B 2 48  ? -66.424 89.363   -0.523  1.00 56.45 48  B 1 
ATOM 3306 C "C3'" . A   B 2 48  ? -67.271 91.130   -1.786  1.00 56.89 48  B 1 
ATOM 3307 O "O3'" . A   B 2 48  ? -66.954 92.258   -2.588  1.00 56.59 48  B 1 
ATOM 3308 C "C2'" . A   B 2 48  ? -67.460 89.856   -2.593  1.00 57.52 48  B 1 
ATOM 3309 O "O2'" . A   B 2 48  ? -66.451 89.712   -3.583  1.00 53.73 48  B 1 
ATOM 3310 C "C1'" . A   B 2 48  ? -67.248 88.788   -1.529  1.00 56.92 48  B 1 
ATOM 3311 N N9    . A   B 2 48  ? -68.522 88.348   -0.946  1.00 56.95 48  B 1 
ATOM 3312 C C8    . A   B 2 48  ? -69.047 88.684   0.276   1.00 56.18 48  B 1 
ATOM 3313 N N7    . A   B 2 48  ? -70.208 88.123   0.509   1.00 55.67 48  B 1 
ATOM 3314 C C5    . A   B 2 48  ? -70.465 87.379   -0.632  1.00 56.17 48  B 1 
ATOM 3315 C C6    . A   B 2 48  ? -71.535 86.549   -1.011  1.00 55.35 48  B 1 
ATOM 3316 N N6    . A   B 2 48  ? -72.603 86.340   -0.251  1.00 54.02 48  B 1 
ATOM 3317 N N1    . A   B 2 48  ? -71.480 85.953   -2.217  1.00 54.75 48  B 1 
ATOM 3318 C C2    . A   B 2 48  ? -70.413 86.179   -2.982  1.00 54.68 48  B 1 
ATOM 3319 N N3    . A   B 2 48  ? -69.337 86.921   -2.750  1.00 54.48 48  B 1 
ATOM 3320 C C4    . A   B 2 48  ? -69.428 87.504   -1.536  1.00 57.15 48  B 1 
ATOM 3321 P P     . G   B 2 49  ? -68.069 93.228   -3.054  1.00 57.59 49  B 1 
ATOM 3322 O OP1   . G   B 2 49  ? -67.423 94.409   -3.647  1.00 56.16 49  B 1 
ATOM 3323 O OP2   . G   B 2 49  ? -69.078 93.402   -1.978  1.00 55.39 49  B 1 
ATOM 3324 O "O5'" . G   B 2 49  ? -68.761 92.381   -4.220  1.00 56.28 49  B 1 
ATOM 3325 C "C5'" . G   B 2 49  ? -68.042 92.000   -5.370  1.00 54.29 49  B 1 
ATOM 3326 C "C4'" . G   B 2 49  ? -68.799 91.004   -6.199  1.00 53.95 49  B 1 
ATOM 3327 O "O4'" . G   B 2 49  ? -69.114 89.835   -5.408  1.00 52.73 49  B 1 
ATOM 3328 C "C3'" . G   B 2 49  ? -70.155 91.448   -6.720  1.00 52.32 49  B 1 
ATOM 3329 O "O3'" . G   B 2 49  ? -70.034 92.235   -7.882  1.00 52.95 49  B 1 
ATOM 3330 C "C2'" . G   B 2 49  ? -70.872 90.125   -6.952  1.00 51.51 49  B 1 
ATOM 3331 O "O2'" . G   B 2 49  ? -70.473 89.531   -8.175  1.00 47.81 49  B 1 
ATOM 3332 C "C1'" . G   B 2 49  ? -70.357 89.291   -5.793  1.00 51.21 49  B 1 
ATOM 3333 N N9    . G   B 2 49  ? -71.268 89.281   -4.660  1.00 50.09 49  B 1 
ATOM 3334 C C8    . G   B 2 49  ? -71.164 89.993   -3.492  1.00 49.70 49  B 1 
ATOM 3335 N N7    . G   B 2 49  ? -72.142 89.762   -2.654  1.00 48.54 49  B 1 
ATOM 3336 C C5    . G   B 2 49  ? -72.952 88.840   -3.306  1.00 48.37 49  B 1 
ATOM 3337 C C6    . G   B 2 49  ? -74.150 88.227   -2.899  1.00 47.18 49  B 1 
ATOM 3338 O O6    . G   B 2 49  ? -74.773 88.375   -1.839  1.00 45.34 49  B 1 
ATOM 3339 N N1    . G   B 2 49  ? -74.635 87.346   -3.861  1.00 47.02 49  B 1 
ATOM 3340 C C2    . G   B 2 49  ? -74.037 87.114   -5.071  1.00 47.80 49  B 1 
ATOM 3341 N N2    . G   B 2 49  ? -74.650 86.240   -5.873  1.00 44.90 49  B 1 
ATOM 3342 N N3    . G   B 2 49  ? -72.910 87.672   -5.466  1.00 49.03 49  B 1 
ATOM 3343 C C4    . G   B 2 49  ? -72.421 88.533   -4.539  1.00 51.43 49  B 1 
ATOM 3344 P P     . A   B 2 50  ? -71.072 93.357   -8.340  1.00 51.12 50  B 1 
ATOM 3345 O OP1   . A   B 2 50  ? -70.472 94.691   -8.113  1.00 50.08 50  B 1 
ATOM 3346 O OP2   . A   B 2 50  ? -72.390 93.043   -7.742  1.00 48.45 50  B 1 
ATOM 3347 O "O5'" . A   B 2 50  ? -71.157 93.118   -9.911  1.00 48.57 50  B 1 
ATOM 3348 C "C5'" . A   B 2 50  ? -69.982 93.066   -10.707 1.00 45.80 50  B 1 
ATOM 3349 C "C4'" . A   B 2 50  ? -70.273 92.721   -12.139 1.00 44.84 50  B 1 
ATOM 3350 O "O4'" . A   B 2 50  ? -70.749 91.345   -12.215 1.00 42.20 50  B 1 
ATOM 3351 C "C3'" . A   B 2 50  ? -71.364 93.572   -12.798 1.00 43.42 50  B 1 
ATOM 3352 O "O3'" . A   B 2 50  ? -71.064 93.760   -14.175 1.00 44.71 50  B 1 
ATOM 3353 C "C2'" . A   B 2 50  ? -72.602 92.694   -12.674 1.00 42.28 50  B 1 
ATOM 3354 O "O2'" . A   B 2 50  ? -73.611 92.964   -13.637 1.00 38.93 50  B 1 
ATOM 3355 C "C1'" . A   B 2 50  ? -72.008 91.316   -12.861 1.00 41.00 50  B 1 
ATOM 3356 N N9    . A   B 2 50  ? -72.806 90.244   -12.305 1.00 38.37 50  B 1 
ATOM 3357 C C8    . A   B 2 50  ? -73.016 89.927   -10.991 1.00 37.26 50  B 1 
ATOM 3358 N N7    . A   B 2 50  ? -73.797 88.884   -10.813 1.00 34.80 50  B 1 
ATOM 3359 C C5    . A   B 2 50  ? -74.116 88.490   -12.098 1.00 34.02 50  B 1 
ATOM 3360 C C6    . A   B 2 50  ? -74.901 87.446   -12.601 1.00 32.16 50  B 1 
ATOM 3361 N N6    . A   B 2 50  ? -75.543 86.574   -11.827 1.00 29.89 50  B 1 
ATOM 3362 N N1    . A   B 2 50  ? -75.026 87.321   -13.937 1.00 31.90 50  B 1 
ATOM 3363 C C2    . A   B 2 50  ? -74.376 88.200   -14.712 1.00 33.78 50  B 1 
ATOM 3364 N N3    . A   B 2 50  ? -73.608 89.217   -14.370 1.00 33.24 50  B 1 
ATOM 3365 C C4    . A   B 2 50  ? -73.513 89.312   -13.028 1.00 36.63 50  B 1 
ATOM 3366 P P     . A   B 2 51  ? -70.327 95.069   -14.684 1.00 46.29 51  B 1 
ATOM 3367 O OP1   . A   B 2 51  ? -70.960 96.216   -14.017 1.00 43.72 51  B 1 
ATOM 3368 O OP2   . A   B 2 51  ? -70.312 95.020   -16.174 1.00 41.94 51  B 1 
ATOM 3369 O "O5'" . A   B 2 51  ? -68.830 94.935   -14.178 1.00 44.57 51  B 1 
ATOM 3370 C "C5'" . A   B 2 51  ? -67.832 94.263   -14.910 1.00 41.93 51  B 1 
ATOM 3371 C "C4'" . A   B 2 51  ? -66.466 94.490   -14.330 1.00 41.07 51  B 1 
ATOM 3372 O "O4'" . A   B 2 51  ? -66.259 95.921   -14.170 1.00 38.83 51  B 1 
ATOM 3373 C "C3'" . A   B 2 51  ? -66.229 93.892   -12.954 1.00 39.21 51  B 1 
ATOM 3374 O "O3'" . A   B 2 51  ? -64.859 93.528   -12.800 1.00 40.20 51  B 1 
ATOM 3375 C "C2'" . A   B 2 51  ? -66.559 95.054   -12.030 1.00 38.35 51  B 1 
ATOM 3376 O "O2'" . A   B 2 51  ? -65.949 94.982   -10.742 1.00 35.97 51  B 1 
ATOM 3377 C "C1'" . A   B 2 51  ? -66.020 96.223   -12.819 1.00 38.25 51  B 1 
ATOM 3378 N N9    . A   B 2 51  ? -66.667 97.490   -12.510 1.00 35.55 51  B 1 
ATOM 3379 C C8    . A   B 2 51  ? -68.010 97.780   -12.560 1.00 34.71 51  B 1 
ATOM 3380 N N7    . A   B 2 51  ? -68.287 99.025   -12.237 1.00 32.28 51  B 1 
ATOM 3381 C C5    . A   B 2 51  ? -67.059 99.583   -11.953 1.00 31.98 51  B 1 
ATOM 3382 C C6    . A   B 2 51  ? -66.672 100.859  -11.553 1.00 30.17 51  B 1 
ATOM 3383 N N6    . A   B 2 51  ? -67.526 101.866  -11.350 1.00 28.09 51  B 1 
ATOM 3384 N N1    . A   B 2 51  ? -65.354 101.087  -11.342 1.00 29.65 51  B 1 
ATOM 3385 C C2    . A   B 2 51  ? -64.489 100.089  -11.551 1.00 31.32 51  B 1 
ATOM 3386 N N3    . A   B 2 51  ? -64.732 98.837   -11.935 1.00 31.89 51  B 1 
ATOM 3387 C C4    . A   B 2 51  ? -66.047 98.640   -12.117 1.00 34.23 51  B 1 
ATOM 3388 P P     . A   B 2 52  ? -64.376 92.023   -12.917 1.00 51.63 52  B 1 
ATOM 3389 O OP1   . A   B 2 52  ? -62.994 91.922   -12.383 1.00 48.65 52  B 1 
ATOM 3390 O OP2   . A   B 2 52  ? -64.655 91.584   -14.314 1.00 48.73 52  B 1 
ATOM 3391 O "O5'" . A   B 2 52  ? -65.347 91.227   -11.951 1.00 51.25 52  B 1 
ATOM 3392 C "C5'" . A   B 2 52  ? -65.282 91.401   -10.535 1.00 48.92 52  B 1 
ATOM 3393 C "C4'" . A   B 2 52  ? -66.054 90.326   -9.836  1.00 49.39 52  B 1 
ATOM 3394 O "O4'" . A   B 2 52  ? -67.442 90.362   -10.235 1.00 49.46 52  B 1 
ATOM 3395 C "C3'" . A   B 2 52  ? -65.627 88.910   -10.164 1.00 49.73 52  B 1 
ATOM 3396 O "O3'" . A   B 2 52  ? -64.493 88.506   -9.399  1.00 50.29 52  B 1 
ATOM 3397 C "C2'" . A   B 2 52  ? -66.881 88.096   -9.868  1.00 50.46 52  B 1 
ATOM 3398 O "O2'" . A   B 2 52  ? -67.044 87.874   -8.473  1.00 48.03 52  B 1 
ATOM 3399 C "C1'" . A   B 2 52  ? -67.961 89.049   -10.346 1.00 50.35 52  B 1 
ATOM 3400 N N9    . A   B 2 52  ? -68.336 88.818   -11.746 1.00 50.16 52  B 1 
ATOM 3401 C C8    . A   B 2 52  ? -68.004 89.576   -12.842 1.00 49.37 52  B 1 
ATOM 3402 N N7    . A   B 2 52  ? -68.493 89.122   -13.964 1.00 48.67 52  B 1 
ATOM 3403 C C5    . A   B 2 52  ? -69.192 87.983   -13.592 1.00 48.84 52  B 1 
ATOM 3404 C C6    . A   B 2 52  ? -69.938 87.051   -14.332 1.00 47.95 52  B 1 
ATOM 3405 N N6    . A   B 2 52  ? -70.099 87.110   -15.649 1.00 46.57 52  B 1 
ATOM 3406 N N1    . A   B 2 52  ? -70.505 86.029   -13.671 1.00 47.30 52  B 1 
ATOM 3407 C C2    . A   B 2 52  ? -70.335 85.971   -12.340 1.00 47.45 52  B 1 
ATOM 3408 N N3    . A   B 2 52  ? -69.670 86.774   -11.537 1.00 48.36 52  B 1 
ATOM 3409 C C4    . A   B 2 52  ? -69.094 87.787   -12.230 1.00 50.06 52  B 1 
ATOM 3410 P P     . A   B 2 53  ? -63.311 87.600   -10.020 1.00 51.60 53  B 1 
ATOM 3411 O OP1   . A   B 2 53  ? -62.163 87.552   -9.079  1.00 48.56 53  B 1 
ATOM 3412 O OP2   . A   B 2 53  ? -63.084 88.020   -11.427 1.00 49.82 53  B 1 
ATOM 3413 O "O5'" . A   B 2 53  ? -64.001 86.169   -10.036 1.00 52.29 53  B 1 
ATOM 3414 C "C5'" . A   B 2 53  ? -64.368 85.529   -8.829  1.00 50.40 53  B 1 
ATOM 3415 C "C4'" . A   B 2 53  ? -65.204 84.306   -9.080  1.00 51.28 53  B 1 
ATOM 3416 O "O4'" . A   B 2 53  ? -66.479 84.679   -9.655  1.00 51.43 53  B 1 
ATOM 3417 C "C3'" . A   B 2 53  ? -64.637 83.319   -10.078 1.00 52.49 53  B 1 
ATOM 3418 O "O3'" . A   B 2 53  ? -63.633 82.493   -9.527  1.00 52.47 53  B 1 
ATOM 3419 C "C2'" . A   B 2 53  ? -65.881 82.566   -10.516 1.00 53.58 53  B 1 
ATOM 3420 O "O2'" . A   B 2 53  ? -66.293 81.630   -9.540  1.00 51.53 53  B 1 
ATOM 3421 C "C1'" . A   B 2 53  ? -66.902 83.687   -10.573 1.00 53.00 53  B 1 
ATOM 3422 N N9    . A   B 2 53  ? -66.988 84.269   -11.919 1.00 53.59 53  B 1 
ATOM 3423 C C8    . A   B 2 53  ? -66.413 85.428   -12.384 1.00 52.73 53  B 1 
ATOM 3424 N N7    . A   B 2 53  ? -66.677 85.671   -13.643 1.00 52.47 53  B 1 
ATOM 3425 C C5    . A   B 2 53  ? -67.474 84.604   -14.040 1.00 52.92 53  B 1 
ATOM 3426 C C6    . A   B 2 53  ? -68.081 84.279   -15.256 1.00 52.40 53  B 1 
ATOM 3427 N N6    . A   B 2 53  ? -67.970 85.013   -16.359 1.00 51.31 53  B 1 
ATOM 3428 N N1    . A   B 2 53  ? -68.808 83.140   -15.322 1.00 51.72 53  B 1 
ATOM 3429 C C2    . A   B 2 53  ? -68.923 82.396   -14.213 1.00 51.46 53  B 1 
ATOM 3430 N N3    . A   B 2 53  ? -68.404 82.601   -13.005 1.00 52.00 53  B 1 
ATOM 3431 C C4    . A   B 2 53  ? -67.667 83.737   -12.974 1.00 53.73 53  B 1 
ATOM 3432 P P     . G   B 2 54  ? -62.385 82.023   -10.437 1.00 50.27 54  B 1 
ATOM 3433 O OP1   . G   B 2 54  ? -61.415 81.339   -9.542  1.00 47.82 54  B 1 
ATOM 3434 O OP2   . G   B 2 54  ? -61.931 83.139   -11.299 1.00 49.30 54  B 1 
ATOM 3435 O "O5'" . G   B 2 54  ? -63.068 80.924   -11.366 1.00 51.14 54  B 1 
ATOM 3436 C "C5'" . G   B 2 54  ? -63.648 79.759   -10.806 1.00 50.17 54  B 1 
ATOM 3437 C "C4'" . G   B 2 54  ? -64.480 79.002   -11.806 1.00 51.35 54  B 1 
ATOM 3438 O "O4'" . G   B 2 54  ? -65.570 79.834   -12.280 1.00 50.96 54  B 1 
ATOM 3439 C "C3'" . G   B 2 54  ? -63.776 78.579   -13.079 1.00 51.80 54  B 1 
ATOM 3440 O "O3'" . G   B 2 54  ? -62.973 77.424   -12.898 1.00 51.57 54  B 1 
ATOM 3441 C "C2'" . G   B 2 54  ? -64.946 78.360   -14.025 1.00 52.32 54  B 1 
ATOM 3442 O "O2'" . G   B 2 54  ? -65.604 77.133   -13.762 1.00 50.41 54  B 1 
ATOM 3443 C "C1'" . G   B 2 54  ? -65.872 79.502   -13.631 1.00 52.13 54  B 1 
ATOM 3444 N N9    . G   B 2 54  ? -65.666 80.675   -14.480 1.00 52.90 54  B 1 
ATOM 3445 C C8    . G   B 2 54  ? -65.011 81.843   -14.179 1.00 52.26 54  B 1 
ATOM 3446 N N7    . G   B 2 54  ? -64.998 82.697   -15.168 1.00 52.12 54  B 1 
ATOM 3447 C C5    . G   B 2 54  ? -65.688 82.059   -16.181 1.00 52.50 54  B 1 
ATOM 3448 C C6    . G   B 2 54  ? -65.997 82.486   -17.495 1.00 52.08 54  B 1 
ATOM 3449 O O6    . G   B 2 54  ? -65.711 83.559   -18.040 1.00 51.00 54  B 1 
ATOM 3450 N N1    . G   B 2 54  ? -66.711 81.528   -18.205 1.00 51.55 54  B 1 
ATOM 3451 C C2    . G   B 2 54  ? -67.086 80.307   -17.708 1.00 51.41 54  B 1 
ATOM 3452 N N2    . G   B 2 54  ? -67.757 79.509   -18.524 1.00 50.38 54  B 1 
ATOM 3453 N N3    . G   B 2 54  ? -66.803 79.893   -16.476 1.00 52.03 54  B 1 
ATOM 3454 C C4    . G   B 2 54  ? -66.104 80.807   -15.774 1.00 52.96 54  B 1 
ATOM 3455 P P     . A   B 2 55  ? -61.656 77.233   -13.805 1.00 51.60 55  B 1 
ATOM 3456 O OP1   . A   B 2 55  ? -60.901 76.087   -13.245 1.00 50.30 55  B 1 
ATOM 3457 O OP2   . A   B 2 55  ? -60.968 78.535   -14.015 1.00 51.71 55  B 1 
ATOM 3458 O "O5'" . A   B 2 55  ? -62.292 76.786   -15.200 1.00 52.08 55  B 1 
ATOM 3459 C "C5'" . A   B 2 55  ? -63.062 75.596   -15.295 1.00 50.09 55  B 1 
ATOM 3460 C "C4'" . A   B 2 55  ? -63.670 75.447   -16.662 1.00 50.64 55  B 1 
ATOM 3461 O "O4'" . A   B 2 55  ? -64.602 76.528   -16.918 1.00 50.15 55  B 1 
ATOM 3462 C "C3'" . A   B 2 55  ? -62.698 75.529   -17.826 1.00 50.73 55  B 1 
ATOM 3463 O "O3'" . A   B 2 55  ? -62.012 74.296   -18.035 1.00 50.87 55  B 1 
ATOM 3464 C "C2'" . A   B 2 55  ? -63.609 75.917   -18.980 1.00 51.42 55  B 1 
ATOM 3465 O "O2'" . A   B 2 55  ? -64.349 74.800   -19.458 1.00 49.20 55  B 1 
ATOM 3466 C "C1'" . A   B 2 55  ? -64.577 76.872   -18.292 1.00 51.02 55  B 1 
ATOM 3467 N N9    . A   B 2 55  ? -64.158 78.272   -18.432 1.00 51.56 55  B 1 
ATOM 3468 C C8    . A   B 2 55  ? -63.518 79.067   -17.510 1.00 51.02 55  B 1 
ATOM 3469 N N7    . A   B 2 55  ? -63.284 80.288   -17.938 1.00 50.52 55  B 1 
ATOM 3470 C C5    . A   B 2 55  ? -63.790 80.291   -19.233 1.00 51.37 55  B 1 
ATOM 3471 C C6    . A   B 2 55  ? -63.845 81.287   -20.220 1.00 51.00 55  B 1 
ATOM 3472 N N6    . A   B 2 55  ? -63.359 82.526   -20.061 1.00 49.99 55  B 1 
ATOM 3473 N N1    . A   B 2 55  ? -64.412 80.973   -21.402 1.00 50.17 55  B 1 
ATOM 3474 C C2    . A   B 2 55  ? -64.897 79.738   -21.568 1.00 49.91 55  B 1 
ATOM 3475 N N3    . A   B 2 55  ? -64.909 78.712   -20.716 1.00 49.54 55  B 1 
ATOM 3476 C C4    . A   B 2 55  ? -64.329 79.057   -19.549 1.00 51.58 55  B 1 
ATOM 3477 P P     . A   B 2 56  ? -60.424 74.294   -18.492 1.00 51.01 56  B 1 
ATOM 3478 O OP1   . A   B 2 56  ? -59.895 72.914   -18.352 1.00 50.10 56  B 1 
ATOM 3479 O OP2   . A   B 2 56  ? -59.715 75.427   -17.838 1.00 50.23 56  B 1 
ATOM 3480 O "O5'" . A   B 2 56  ? -60.547 74.634   -20.034 1.00 50.24 56  B 1 
ATOM 3481 C "C5'" . A   B 2 56  ? -61.214 73.748   -20.918 1.00 47.48 56  B 1 
ATOM 3482 C "C4'" . A   B 2 56  ? -61.425 74.378   -22.273 1.00 46.78 56  B 1 
ATOM 3483 O "O4'" . A   B 2 56  ? -62.327 75.514   -22.155 1.00 45.15 56  B 1 
ATOM 3484 C "C3'" . A   B 2 56  ? -60.188 74.971   -22.927 1.00 44.91 56  B 1 
ATOM 3485 O "O3'" . A   B 2 56  ? -59.376 73.980   -23.546 1.00 45.93 56  B 1 
ATOM 3486 C "C2'" . A   B 2 56  ? -60.795 75.967   -23.908 1.00 45.13 56  B 1 
ATOM 3487 O "O2'" . A   B 2 56  ? -61.317 75.322   -25.062 1.00 42.84 56  B 1 
ATOM 3488 C "C1'" . A   B 2 56  ? -61.951 76.522   -23.082 1.00 45.25 56  B 1 
ATOM 3489 N N9    . A   B 2 56  ? -61.564 77.724   -22.341 1.00 44.23 56  B 1 
ATOM 3490 C C8    . A   B 2 56  ? -61.169 77.829   -21.036 1.00 44.13 56  B 1 
ATOM 3491 N N7    . A   B 2 56  ? -60.882 79.060   -20.670 1.00 42.68 56  B 1 
ATOM 3492 C C5    . A   B 2 56  ? -61.102 79.808   -21.815 1.00 42.99 56  B 1 
ATOM 3493 C C6    . A   B 2 56  ? -60.971 81.178   -22.079 1.00 42.21 56  B 1 
ATOM 3494 N N6    . A   B 2 56  ? -60.567 82.069   -21.180 1.00 40.62 56  B 1 
ATOM 3495 N N1    . A   B 2 56  ? -61.266 81.604   -23.322 1.00 41.67 56  B 1 
ATOM 3496 C C2    . A   B 2 56  ? -61.667 80.697   -24.231 1.00 42.29 56  B 1 
ATOM 3497 N N3    . A   B 2 56  ? -61.828 79.392   -24.100 1.00 41.92 56  B 1 
ATOM 3498 C C4    . A   B 2 56  ? -61.521 78.998   -22.845 1.00 44.09 56  B 1 
ATOM 3499 P P     . A   B 2 57  ? -57.762 74.226   -23.579 1.00 51.29 57  B 1 
ATOM 3500 O OP1   . A   B 2 57  ? -57.152 72.946   -24.012 1.00 49.38 57  B 1 
ATOM 3501 O OP2   . A   B 2 57  ? -57.321 74.857   -22.305 1.00 49.67 57  B 1 
ATOM 3502 O "O5'" . A   B 2 57  ? -57.577 75.300   -24.733 1.00 51.39 57  B 1 
ATOM 3503 C "C5'" . A   B 2 57  ? -57.955 74.987   -26.070 1.00 49.15 57  B 1 
ATOM 3504 C "C4'" . A   B 2 57  ? -57.799 76.180   -26.980 1.00 49.56 57  B 1 
ATOM 3505 O "O4'" . A   B 2 57  ? -58.747 77.216   -26.620 1.00 49.25 57  B 1 
ATOM 3506 C "C3'" . A   B 2 57  ? -56.463 76.892   -26.928 1.00 49.62 57  B 1 
ATOM 3507 O "O3'" . A   B 2 57  ? -55.453 76.220   -27.661 1.00 49.89 57  B 1 
ATOM 3508 C "C2'" . A   B 2 57  ? -56.811 78.267   -27.497 1.00 49.99 57  B 1 
ATOM 3509 O "O2'" . A   B 2 57  ? -56.939 78.231   -28.907 1.00 47.72 57  B 1 
ATOM 3510 C "C1'" . A   B 2 57  ? -58.185 78.492   -26.883 1.00 49.88 57  B 1 
ATOM 3511 N N9    . A   B 2 57  ? -58.097 79.256   -25.630 1.00 49.67 57  B 1 
ATOM 3512 C C8    . A   B 2 57  ? -58.157 78.789   -24.346 1.00 48.58 57  B 1 
ATOM 3513 N N7    . A   B 2 57  ? -58.039 79.735   -23.444 1.00 47.82 57  B 1 
ATOM 3514 C C5    . A   B 2 57  ? -57.885 80.894   -24.191 1.00 48.47 57  B 1 
ATOM 3515 C C6    . A   B 2 57  ? -57.712 82.239   -23.824 1.00 47.90 57  B 1 
ATOM 3516 N N6    . A   B 2 57  ? -57.652 82.667   -22.554 1.00 46.80 57  B 1 
ATOM 3517 N N1    . A   B 2 57  ? -57.579 83.150   -24.806 1.00 47.13 57  B 1 
ATOM 3518 C C2    . A   B 2 57  ? -57.636 82.724   -26.079 1.00 47.16 57  B 1 
ATOM 3519 N N3    . A   B 2 57  ? -57.800 81.490   -26.549 1.00 47.31 57  B 1 
ATOM 3520 C C4    . A   B 2 57  ? -57.917 80.617   -25.535 1.00 49.00 57  B 1 
ATOM 3521 P P     . A   B 2 58  ? -53.897 76.238   -27.117 1.00 51.15 58  B 1 
ATOM 3522 O OP1   . A   B 2 58  ? -53.103 75.337   -27.986 1.00 48.71 58  B 1 
ATOM 3523 O OP2   . A   B 2 58  ? -53.893 76.017   -25.642 1.00 49.12 58  B 1 
ATOM 3524 O "O5'" . A   B 2 58  ? -53.448 77.732   -27.378 1.00 51.66 58  B 1 
ATOM 3525 C "C5'" . A   B 2 58  ? -53.384 78.252   -28.706 1.00 49.38 58  B 1 
ATOM 3526 C "C4'" . A   B 2 58  ? -53.068 79.721   -28.707 1.00 49.65 58  B 1 
ATOM 3527 O "O4'" . A   B 2 58  ? -54.139 80.467   -28.075 1.00 49.24 58  B 1 
ATOM 3528 C "C3'" . A   B 2 58  ? -51.835 80.144   -27.925 1.00 49.71 58  B 1 
ATOM 3529 O "O3'" . A   B 2 58  ? -50.631 79.901   -28.636 1.00 50.11 58  B 1 
ATOM 3530 C "C2'" . A   B 2 58  ? -52.108 81.619   -27.668 1.00 50.43 58  B 1 
ATOM 3531 O "O2'" . A   B 2 58  ? -51.854 82.411   -28.819 1.00 48.05 58  B 1 
ATOM 3532 C "C1'" . A   B 2 58  ? -53.609 81.596   -27.403 1.00 49.89 58  B 1 
ATOM 3533 N N9    . A   B 2 58  ? -53.903 81.490   -25.977 1.00 49.91 58  B 1 
ATOM 3534 C C8    . A   B 2 58  ? -54.293 80.381   -25.275 1.00 48.87 58  B 1 
ATOM 3535 N N7    . A   B 2 58  ? -54.474 80.608   -23.991 1.00 48.13 58  B 1 
ATOM 3536 C C5    . A   B 2 58  ? -54.187 81.954   -23.849 1.00 48.87 58  B 1 
ATOM 3537 C C6    . A   B 2 58  ? -54.193 82.809   -22.735 1.00 48.35 58  B 1 
ATOM 3538 N N6    . A   B 2 58  ? -54.507 82.420   -21.498 1.00 47.17 58  B 1 
ATOM 3539 N N1    . A   B 2 58  ? -53.846 84.099   -22.922 1.00 47.53 58  B 1 
ATOM 3540 C C2    . A   B 2 58  ? -53.529 84.499   -24.163 1.00 47.51 58  B 1 
ATOM 3541 N N3    . A   B 2 58  ? -53.492 83.790   -25.292 1.00 47.50 58  B 1 
ATOM 3542 C C4    . A   B 2 58  ? -53.829 82.504   -25.058 1.00 49.32 58  B 1 
ATOM 3543 P P     . A   B 2 59  ? -49.287 79.523   -27.825 1.00 51.79 59  B 1 
ATOM 3544 O OP1   . A   B 2 59  ? -48.273 79.079   -28.818 1.00 49.44 59  B 1 
ATOM 3545 O OP2   . A   B 2 59  ? -49.636 78.615   -26.700 1.00 49.83 59  B 1 
ATOM 3546 O "O5'" . A   B 2 59  ? -48.824 80.909   -27.212 1.00 52.46 59  B 1 
ATOM 3547 C "C5'" . A   B 2 59  ? -48.467 81.990   -28.057 1.00 50.21 59  B 1 
ATOM 3548 C "C4'" . A   B 2 59  ? -48.195 83.245   -27.272 1.00 50.48 59  B 1 
ATOM 3549 O "O4'" . A   B 2 59  ? -49.419 83.698   -26.624 1.00 49.63 59  B 1 
ATOM 3550 C "C3'" . A   B 2 59  ? -47.219 83.108   -26.118 1.00 50.21 59  B 1 
ATOM 3551 O "O3'" . A   B 2 59  ? -45.859 83.119   -26.547 1.00 50.69 59  B 1 
ATOM 3552 C "C2'" . A   B 2 59  ? -47.583 84.301   -25.248 1.00 50.79 59  B 1 
ATOM 3553 O "O2'" . A   B 2 59  ? -47.070 85.515   -25.769 1.00 48.42 59  B 1 
ATOM 3554 C "C1'" . A   B 2 59  ? -49.105 84.305   -25.382 1.00 50.24 59  B 1 
ATOM 3555 N N9    . A   B 2 59  ? -49.743 83.547   -24.311 1.00 50.00 59  B 1 
ATOM 3556 C C8    . A   B 2 59  ? -50.258 82.279   -24.334 1.00 48.74 59  B 1 
ATOM 3557 N N7    . A   B 2 59  ? -50.773 81.883   -23.190 1.00 47.99 59  B 1 
ATOM 3558 C C5    . A   B 2 59  ? -50.578 82.970   -22.353 1.00 48.58 59  B 1 
ATOM 3559 C C6    . A   B 2 59  ? -50.897 83.192   -21.007 1.00 48.04 59  B 1 
ATOM 3560 N N6    . A   B 2 59  ? -51.493 82.289   -20.238 1.00 46.73 59  B 1 
ATOM 3561 N N1    . A   B 2 59  ? -50.570 84.385   -20.468 1.00 47.21 59  B 1 
ATOM 3562 C C2    . A   B 2 59  ? -49.967 85.294   -21.242 1.00 47.42 59  B 1 
ATOM 3563 N N3    . A   B 2 59  ? -49.616 85.204   -22.526 1.00 47.14 59  B 1 
ATOM 3564 C C4    . A   B 2 59  ? -49.948 84.003   -23.030 1.00 49.14 59  B 1 
ATOM 3565 P P     . A   B 2 60  ? -44.760 82.230   -25.782 1.00 51.79 60  B 1 
ATOM 3566 O OP1   . A   B 2 60  ? -43.498 82.302   -26.558 1.00 49.73 60  B 1 
ATOM 3567 O OP2   . A   B 2 60  ? -45.363 80.898   -25.499 1.00 50.52 60  B 1 
ATOM 3568 O "O5'" . A   B 2 60  ? -44.559 82.981   -24.397 1.00 52.55 60  B 1 
ATOM 3569 C "C5'" . A   B 2 60  ? -44.004 84.284   -24.362 1.00 50.40 60  B 1 
ATOM 3570 C "C4'" . A   B 2 60  ? -44.096 84.889   -22.987 1.00 50.85 60  B 1 
ATOM 3571 O "O4'" . A   B 2 60  ? -45.483 85.049   -22.610 1.00 49.64 60  B 1 
ATOM 3572 C "C3'" . A   B 2 60  ? -43.512 84.062   -21.854 1.00 51.29 60  B 1 
ATOM 3573 O "O3'" . A   B 2 60  ? -42.099 84.149   -21.772 1.00 51.08 60  B 1 
ATOM 3574 C "C2'" . A   B 2 60  ? -44.228 84.650   -20.648 1.00 52.45 60  B 1 
ATOM 3575 O "O2'" . A   B 2 60  ? -43.688 85.905   -20.280 1.00 49.87 60  B 1 
ATOM 3576 C "C1'" . A   B 2 60  ? -45.622 84.863   -21.210 1.00 51.54 60  B 1 
ATOM 3577 N N9    . A   B 2 60  ? -46.477 83.696   -20.964 1.00 52.17 60  B 1 
ATOM 3578 C C8    . A   B 2 60  ? -46.836 82.706   -21.835 1.00 51.16 60  B 1 
ATOM 3579 N N7    . A   B 2 60  ? -47.607 81.795   -21.292 1.00 51.03 60  B 1 
ATOM 3580 C C5    . A   B 2 60  ? -47.753 82.214   -19.980 1.00 51.52 60  B 1 
ATOM 3581 C C6    . A   B 2 60  ? -48.462 81.669   -18.884 1.00 51.27 60  B 1 
ATOM 3582 N N6    . A   B 2 60  ? -49.159 80.548   -18.947 1.00 50.21 60  B 1 
ATOM 3583 N N1    . A   B 2 60  ? -48.398 82.337   -17.717 1.00 50.36 60  B 1 
ATOM 3584 C C2    . A   B 2 60  ? -47.688 83.467   -17.660 1.00 50.14 60  B 1 
ATOM 3585 N N3    . A   B 2 60  ? -46.990 84.075   -18.614 1.00 50.30 60  B 1 
ATOM 3586 C C4    . A   B 2 60  ? -47.065 83.381   -19.763 1.00 52.04 60  B 1 
ATOM 3587 P P     . G   B 2 61  ? -41.255 82.917   -21.209 1.00 50.75 61  B 1 
ATOM 3588 O OP1   . G   B 2 61  ? -39.829 83.229   -21.414 1.00 49.04 61  B 1 
ATOM 3589 O OP2   . G   B 2 61  ? -41.822 81.665   -21.759 1.00 49.97 61  B 1 
ATOM 3590 O "O5'" . G   B 2 61  ? -41.561 82.939   -19.644 1.00 51.98 61  B 1 
ATOM 3591 C "C5'" . G   B 2 61  ? -41.152 84.052   -18.854 1.00 49.69 61  B 1 
ATOM 3592 C "C4'" . G   B 2 61  ? -41.691 83.970   -17.448 1.00 50.26 61  B 1 
ATOM 3593 O "O4'" . G   B 2 61  ? -43.142 83.945   -17.455 1.00 49.76 61  B 1 
ATOM 3594 C "C3'" . G   B 2 61  ? -41.340 82.725   -16.655 1.00 50.84 61  B 1 
ATOM 3595 O "O3'" . G   B 2 61  ? -40.006 82.755   -16.153 1.00 51.11 61  B 1 
ATOM 3596 C "C2'" . G   B 2 61  ? -42.394 82.741   -15.559 1.00 51.60 61  B 1 
ATOM 3597 O "O2'" . G   B 2 61  ? -42.088 83.691   -14.558 1.00 49.29 61  B 1 
ATOM 3598 C "C1'" . G   B 2 61  ? -43.611 83.221   -16.337 1.00 51.17 61  B 1 
ATOM 3599 N N9    . G   B 2 61  ? -44.438 82.099   -16.787 1.00 51.43 61  B 1 
ATOM 3600 C C8    . G   B 2 61  ? -44.570 81.589   -18.051 1.00 50.28 61  B 1 
ATOM 3601 N N7    . G   B 2 61  ? -45.388 80.570   -18.109 1.00 50.28 61  B 1 
ATOM 3602 C C5    . G   B 2 61  ? -45.826 80.405   -16.797 1.00 50.32 61  B 1 
ATOM 3603 C C6    . G   B 2 61  ? -46.725 79.462   -16.242 1.00 50.10 61  B 1 
ATOM 3604 O O6    . G   B 2 61  ? -47.332 78.549   -16.815 1.00 48.93 61  B 1 
ATOM 3605 N N1    . G   B 2 61  ? -46.877 79.647   -14.878 1.00 49.48 61  B 1 
ATOM 3606 C C2    . G   B 2 61  ? -46.257 80.615   -14.137 1.00 49.85 61  B 1 
ATOM 3607 N N2    . G   B 2 61  ? -46.521 80.637   -12.835 1.00 47.98 61  B 1 
ATOM 3608 N N3    . G   B 2 61  ? -45.417 81.503   -14.645 1.00 50.08 61  B 1 
ATOM 3609 C C4    . G   B 2 61  ? -45.248 81.334   -15.972 1.00 51.41 61  B 1 
ATOM 3610 P P     . A   B 2 62  ? -39.194 81.385   -15.896 1.00 52.07 62  B 1 
ATOM 3611 O OP1   . A   B 2 62  ? -37.807 81.734   -15.540 1.00 50.59 62  B 1 
ATOM 3612 O OP2   . A   B 2 62  ? -39.456 80.474   -17.034 1.00 51.56 62  B 1 
ATOM 3613 O "O5'" . A   B 2 62  ? -39.909 80.776   -14.604 1.00 52.78 62  B 1 
ATOM 3614 C "C5'" . A   B 2 62  ? -39.851 81.451   -13.357 1.00 50.36 62  B 1 
ATOM 3615 C "C4'" . A   B 2 62  ? -40.674 80.745   -12.317 1.00 50.70 62  B 1 
ATOM 3616 O "O4'" . A   B 2 62  ? -42.081 80.758   -12.696 1.00 49.32 62  B 1 
ATOM 3617 C "C3'" . A   B 2 62  ? -40.378 79.272   -12.122 1.00 50.80 62  B 1 
ATOM 3618 O "O3'" . A   B 2 62  ? -39.228 79.058   -11.311 1.00 50.70 62  B 1 
ATOM 3619 C "C2'" . A   B 2 62  ? -41.666 78.771   -11.487 1.00 51.88 62  B 1 
ATOM 3620 O "O2'" . A   B 2 62  ? -41.746 79.104   -10.122 1.00 49.19 62  B 1 
ATOM 3621 C "C1'" . A   B 2 62  ? -42.710 79.567   -12.259 1.00 51.24 62  B 1 
ATOM 3622 N N9    . A   B 2 62  ? -43.218 78.843   -13.423 1.00 51.78 62  B 1 
ATOM 3623 C C8    . A   B 2 62  ? -42.869 78.993   -14.739 1.00 51.17 62  B 1 
ATOM 3624 N N7    . A   B 2 62  ? -43.512 78.190   -15.551 1.00 51.09 62  B 1 
ATOM 3625 C C5    . A   B 2 62  ? -44.332 77.452   -14.711 1.00 51.41 62  B 1 
ATOM 3626 C C6    . A   B 2 62  ? -45.268 76.434   -14.958 1.00 51.14 62  B 1 
ATOM 3627 N N6    . A   B 2 62  ? -45.531 75.952   -16.170 1.00 50.18 62  B 1 
ATOM 3628 N N1    . A   B 2 62  ? -45.925 75.916   -13.901 1.00 50.36 62  B 1 
ATOM 3629 C C2    . A   B 2 62  ? -45.656 76.398   -12.680 1.00 50.25 62  B 1 
ATOM 3630 N N3    . A   B 2 62  ? -44.807 77.356   -12.324 1.00 50.53 62  B 1 
ATOM 3631 C C4    . A   B 2 62  ? -44.162 77.848   -13.397 1.00 52.05 62  B 1 
ATOM 3632 P P     . A   B 2 63  ? -38.290 77.808   -11.570 1.00 50.39 63  B 1 
ATOM 3633 O OP1   . A   B 2 63  ? -37.053 77.990   -10.778 1.00 48.93 63  B 1 
ATOM 3634 O OP2   . A   B 2 63  ? -38.199 77.583   -13.034 1.00 49.94 63  B 1 
ATOM 3635 O "O5'" . A   B 2 63  ? -39.128 76.606   -10.936 1.00 50.94 63  B 1 
ATOM 3636 C "C5'" . A   B 2 63  ? -39.394 76.573   -9.545  1.00 48.26 63  B 1 
ATOM 3637 C "C4'" . A   B 2 63  ? -40.405 75.506   -9.203  1.00 48.45 63  B 1 
ATOM 3638 O "O4'" . A   B 2 63  ? -41.677 75.814   -9.839  1.00 47.05 63  B 1 
ATOM 3639 C "C3'" . A   B 2 63  ? -40.103 74.108   -9.697  1.00 48.35 63  B 1 
ATOM 3640 O "O3'" . A   B 2 63  ? -39.144 73.429   -8.897  1.00 48.38 63  B 1 
ATOM 3641 C "C2'" . A   B 2 63  ? -41.471 73.464   -9.682  1.00 49.36 63  B 1 
ATOM 3642 O "O2'" . A   B 2 63  ? -41.882 73.132   -8.374  1.00 47.26 63  B 1 
ATOM 3643 C "C1'" . A   B 2 63  ? -42.334 74.612   -10.196 1.00 49.45 63  B 1 
ATOM 3644 N N9    . A   B 2 63  ? -42.475 74.561   -11.654 1.00 49.72 63  B 1 
ATOM 3645 C C8    . A   B 2 63  ? -41.788 75.260   -12.611 1.00 49.40 63  B 1 
ATOM 3646 N N7    . A   B 2 63  ? -42.151 74.971   -13.835 1.00 49.40 63  B 1 
ATOM 3647 C C5    . A   B 2 63  ? -43.137 74.015   -13.679 1.00 49.66 63  B 1 
ATOM 3648 C C6    . A   B 2 63  ? -43.915 73.306   -14.589 1.00 49.39 63  B 1 
ATOM 3649 N N6    . A   B 2 63  ? -43.820 73.445   -15.913 1.00 48.52 63  B 1 
ATOM 3650 N N1    . A   B 2 63  ? -44.812 72.424   -14.112 1.00 48.64 63  B 1 
ATOM 3651 C C2    . A   B 2 63  ? -44.911 72.267   -12.789 1.00 48.56 63  B 1 
ATOM 3652 N N3    . A   B 2 63  ? -44.236 72.876   -11.821 1.00 49.01 63  B 1 
ATOM 3653 C C4    . A   B 2 63  ? -43.347 73.749   -12.335 1.00 50.24 63  B 1 
ATOM 3654 P P     . G   B 2 64  ? -38.170 72.359   -9.573  1.00 45.96 64  B 1 
ATOM 3655 O OP1   . G   B 2 64  ? -37.185 71.950   -8.546  1.00 44.40 64  B 1 
ATOM 3656 O OP2   . G   B 2 64  ? -37.696 72.887   -10.881 1.00 45.30 64  B 1 
ATOM 3657 O "O5'" . G   B 2 64  ? -39.141 71.124   -9.873  1.00 47.12 64  B 1 
ATOM 3658 C "C5'" . G   B 2 64  ? -39.746 70.417   -8.799  1.00 45.12 64  B 1 
ATOM 3659 C "C4'" . G   B 2 64  ? -40.825 69.479   -9.274  1.00 45.20 64  B 1 
ATOM 3660 O "O4'" . G   B 2 64  ? -41.832 70.199   -10.024 1.00 44.94 64  B 1 
ATOM 3661 C "C3'" . G   B 2 64  ? -40.420 68.371   -10.223 1.00 45.67 64  B 1 
ATOM 3662 O "O3'" . G   B 2 64  ? -39.750 67.299   -9.573  1.00 46.08 64  B 1 
ATOM 3663 C "C2'" . G   B 2 64  ? -41.749 67.975   -10.828 1.00 46.25 64  B 1 
ATOM 3664 O "O2'" . G   B 2 64  ? -42.513 67.180   -9.928  1.00 44.81 64  B 1 
ATOM 3665 C "C1'" . G   B 2 64  ? -42.426 69.333   -10.972 1.00 46.84 64  B 1 
ATOM 3666 N N9    . G   B 2 64  ? -42.244 69.867   -12.329 1.00 46.69 64  B 1 
ATOM 3667 C C8    . G   B 2 64  ? -41.435 70.894   -12.733 1.00 45.95 64  B 1 
ATOM 3668 N N7    . G   B 2 64  ? -41.503 71.111   -14.016 1.00 45.87 64  B 1 
ATOM 3669 C C5    . G   B 2 64  ? -42.411 70.168   -14.491 1.00 46.25 64  B 1 
ATOM 3670 C C6    . G   B 2 64  ? -42.893 69.912   -15.802 1.00 46.01 64  B 1 
ATOM 3671 O O6    . G   B 2 64  ? -42.588 70.495   -16.852 1.00 45.01 64  B 1 
ATOM 3672 N N1    . G   B 2 64  ? -43.797 68.866   -15.816 1.00 45.15 64  B 1 
ATOM 3673 C C2    . G   B 2 64  ? -44.201 68.158   -14.725 1.00 45.27 64  B 1 
ATOM 3674 N N2    . G   B 2 64  ? -45.077 67.183   -14.941 1.00 43.86 64  B 1 
ATOM 3675 N N3    . G   B 2 64  ? -43.767 68.379   -13.494 1.00 45.92 64  B 1 
ATOM 3676 C C4    . G   B 2 64  ? -42.879 69.391   -13.454 1.00 47.15 64  B 1 
ATOM 3677 P P     . G   B 2 65  ? -38.694 66.414   -10.386 1.00 45.01 65  B 1 
ATOM 3678 O OP1   . G   B 2 65  ? -38.030 65.500   -9.417  1.00 43.29 65  B 1 
ATOM 3679 O OP2   . G   B 2 65  ? -37.866 67.310   -11.243 1.00 44.91 65  B 1 
ATOM 3680 O "O5'" . G   B 2 65  ? -39.623 65.546   -11.354 1.00 45.94 65  B 1 
ATOM 3681 C "C5'" . G   B 2 65  ? -40.543 64.602   -10.823 1.00 44.89 65  B 1 
ATOM 3682 C "C4'" . G   B 2 65  ? -41.361 63.960   -11.917 1.00 45.12 65  B 1 
ATOM 3683 O "O4'" . G   B 2 65  ? -42.167 64.962   -12.585 1.00 44.38 65  B 1 
ATOM 3684 C "C3'" . G   B 2 65  ? -40.581 63.322   -13.041 1.00 45.26 65  B 1 
ATOM 3685 O "O3'" . G   B 2 65  ? -40.090 62.033   -12.695 1.00 44.78 65  B 1 
ATOM 3686 C "C2'" . G   B 2 65  ? -41.589 63.306   -14.173 1.00 45.89 65  B 1 
ATOM 3687 O "O2'" . G   B 2 65  ? -42.534 62.251   -14.021 1.00 44.69 65  B 1 
ATOM 3688 C "C1'" . G   B 2 65  ? -42.294 64.639   -13.959 1.00 46.55 65  B 1 
ATOM 3689 N N9    . G   B 2 65  ? -41.701 65.713   -14.766 1.00 47.02 65  B 1 
ATOM 3690 C C8    . G   B 2 65  ? -40.882 66.726   -14.334 1.00 46.71 65  B 1 
ATOM 3691 N N7    . G   B 2 65  ? -40.515 67.532   -15.287 1.00 46.82 65  B 1 
ATOM 3692 C C5    . G   B 2 65  ? -41.132 67.018   -16.421 1.00 47.22 65  B 1 
ATOM 3693 C C6    . G   B 2 65  ? -41.103 67.476   -17.769 1.00 47.05 65  B 1 
ATOM 3694 O O6    . G   B 2 65  ? -40.504 68.451   -18.241 1.00 46.54 65  B 1 
ATOM 3695 N N1    . G   B 2 65  ? -41.863 66.657   -18.598 1.00 46.39 65  B 1 
ATOM 3696 C C2    . G   B 2 65  ? -42.566 65.555   -18.189 1.00 45.98 65  B 1 
ATOM 3697 N N2    . G   B 2 65  ? -43.242 64.899   -19.145 1.00 45.43 65  B 1 
ATOM 3698 N N3    . G   B 2 65  ? -42.604 65.124   -16.948 1.00 46.63 65  B 1 
ATOM 3699 C C4    . G   B 2 65  ? -41.866 65.898   -16.118 1.00 47.73 65  B 1 
ATOM 3700 P P     . C   B 2 66  ? -38.641 61.533   -13.220 1.00 44.41 66  B 1 
ATOM 3701 O OP1   . C   B 2 66  ? -38.299 60.277   -12.515 1.00 42.19 66  B 1 
ATOM 3702 O OP2   . C   B 2 66  ? -37.692 62.685   -13.177 1.00 43.76 66  B 1 
ATOM 3703 O "O5'" . C   B 2 66  ? -38.933 61.192   -14.745 1.00 45.34 66  B 1 
ATOM 3704 C "C5'" . C   B 2 66  ? -39.844 60.158   -15.100 1.00 44.17 66  B 1 
ATOM 3705 C "C4'" . C   B 2 66  ? -40.115 60.149   -16.580 1.00 44.38 66  B 1 
ATOM 3706 O "O4'" . C   B 2 66  ? -40.801 61.380   -16.960 1.00 44.13 66  B 1 
ATOM 3707 C "C3'" . C   B 2 66  ? -38.903 60.129   -17.482 1.00 44.92 66  B 1 
ATOM 3708 O "O3'" . C   B 2 66  ? -38.321 58.839   -17.592 1.00 44.98 66  B 1 
ATOM 3709 C "C2'" . C   B 2 66  ? -39.479 60.654   -18.789 1.00 45.50 66  B 1 
ATOM 3710 O "O2'" . C   B 2 66  ? -40.243 59.678   -19.464 1.00 44.63 66  B 1 
ATOM 3711 C "C1'" . C   B 2 66  ? -40.414 61.746   -18.274 1.00 45.83 66  B 1 
ATOM 3712 N N1    . C   B 2 66  ? -39.755 63.067   -18.237 1.00 46.36 66  B 1 
ATOM 3713 C C2    . C   B 2 66  ? -39.678 63.800   -19.432 1.00 45.66 66  B 1 
ATOM 3714 O O2    . C   B 2 66  ? -40.173 63.332   -20.464 1.00 45.19 66  B 1 
ATOM 3715 N N3    . C   B 2 66  ? -39.067 65.008   -19.419 1.00 45.90 66  B 1 
ATOM 3716 C C4    . C   B 2 66  ? -38.541 65.484   -18.292 1.00 45.95 66  B 1 
ATOM 3717 N N4    . C   B 2 66  ? -37.950 66.686   -18.335 1.00 45.46 66  B 1 
ATOM 3718 C C5    . C   B 2 66  ? -38.602 64.759   -17.070 1.00 45.79 66  B 1 
ATOM 3719 C C6    . C   B 2 66  ? -39.209 63.566   -17.094 1.00 46.13 66  B 1 
ATOM 3720 P P     . G   B 2 67  ? -36.712 58.750   -17.775 1.00 44.62 67  B 1 
ATOM 3721 O OP1   . G   B 2 67  ? -36.367 57.309   -17.700 1.00 42.95 67  B 1 
ATOM 3722 O OP2   . G   B 2 67  ? -36.049 59.719   -16.874 1.00 44.65 67  B 1 
ATOM 3723 O "O5'" . G   B 2 67  ? -36.482 59.246   -19.280 1.00 45.48 67  B 1 
ATOM 3724 C "C5'" . G   B 2 67  ? -37.006 58.498   -20.369 1.00 44.45 67  B 1 
ATOM 3725 C "C4'" . G   B 2 67  ? -36.926 59.278   -21.660 1.00 45.03 67  B 1 
ATOM 3726 O "O4'" . G   B 2 67  ? -37.656 60.525   -21.543 1.00 44.12 67  B 1 
ATOM 3727 C "C3'" . G   B 2 67  ? -35.554 59.717   -22.122 1.00 44.88 67  B 1 
ATOM 3728 O "O3'" . G   B 2 67  ? -34.798 58.666   -22.704 1.00 44.38 67  B 1 
ATOM 3729 C "C2'" . G   B 2 67  ? -35.902 60.830   -23.099 1.00 45.46 67  B 1 
ATOM 3730 O "O2'" . G   B 2 67  ? -36.360 60.314   -24.337 1.00 44.52 67  B 1 
ATOM 3731 C "C1'" . G   B 2 67  ? -37.065 61.497   -22.381 1.00 46.00 67  B 1 
ATOM 3732 N N9    . G   B 2 67  ? -36.607 62.633   -21.577 1.00 46.81 67  B 1 
ATOM 3733 C C8    . G   B 2 67  ? -36.481 62.720   -20.211 1.00 46.34 67  B 1 
ATOM 3734 N N7    . G   B 2 67  ? -36.038 63.877   -19.813 1.00 46.53 67  B 1 
ATOM 3735 C C5    . G   B 2 67  ? -35.854 64.602   -20.983 1.00 46.98 67  B 1 
ATOM 3736 C C6    . G   B 2 67  ? -35.390 65.929   -21.179 1.00 46.86 67  B 1 
ATOM 3737 O O6    . G   B 2 67  ? -35.027 66.750   -20.338 1.00 46.52 67  B 1 
ATOM 3738 N N1    . G   B 2 67  ? -35.364 66.269   -22.534 1.00 46.35 67  B 1 
ATOM 3739 C C2    . G   B 2 67  ? -35.738 65.439   -23.555 1.00 45.94 67  B 1 
ATOM 3740 N N2    . G   B 2 67  ? -35.647 65.928   -24.787 1.00 45.14 67  B 1 
ATOM 3741 N N3    . G   B 2 67  ? -36.180 64.192   -23.381 1.00 46.21 67  B 1 
ATOM 3742 C C4    . G   B 2 67  ? -36.209 63.855   -22.081 1.00 47.15 67  B 1 
ATOM 3743 P P     . G   B 2 68  ? -33.178 58.731   -22.621 1.00 47.17 68  B 1 
ATOM 3744 O OP1   . G   B 2 68  ? -32.669 57.430   -23.127 1.00 46.24 68  B 1 
ATOM 3745 O OP2   . G   B 2 68  ? -32.762 59.212   -21.280 1.00 47.58 68  B 1 
ATOM 3746 O "O5'" . G   B 2 68  ? -32.814 59.870   -23.681 1.00 47.62 68  B 1 
ATOM 3747 C "C5'" . G   B 2 68  ? -33.142 59.713   -25.056 1.00 46.60 68  B 1 
ATOM 3748 C "C4'" . G   B 2 68  ? -32.895 60.988   -25.826 1.00 47.50 68  B 1 
ATOM 3749 O "O4'" . G   B 2 68  ? -33.643 62.080   -25.233 1.00 46.28 68  B 1 
ATOM 3750 C "C3'" . G   B 2 68  ? -31.474 61.504   -25.842 1.00 47.77 68  B 1 
ATOM 3751 O "O3'" . G   B 2 68  ? -30.664 60.826   -26.801 1.00 47.33 68  B 1 
ATOM 3752 C "C2'" . G   B 2 68  ? -31.656 62.983   -26.160 1.00 48.38 68  B 1 
ATOM 3753 O "O2'" . G   B 2 68  ? -31.875 63.198   -27.543 1.00 46.67 68  B 1 
ATOM 3754 C "C1'" . G   B 2 68  ? -32.936 63.299   -25.397 1.00 47.95 68  B 1 
ATOM 3755 N N9    . G   B 2 68  ? -32.668 63.891   -24.085 1.00 48.75 68  B 1 
ATOM 3756 C C8    . G   B 2 68  ? -32.811 63.305   -22.844 1.00 47.91 68  B 1 
ATOM 3757 N N7    . G   B 2 68  ? -32.498 64.093   -21.863 1.00 47.87 68  B 1 
ATOM 3758 C C5    . G   B 2 68  ? -32.130 65.278   -22.480 1.00 48.54 68  B 1 
ATOM 3759 C C6    . G   B 2 68  ? -31.690 66.503   -21.925 1.00 48.44 68  B 1 
ATOM 3760 O O6    . G   B 2 68  ? -31.529 66.809   -20.740 1.00 47.92 68  B 1 
ATOM 3761 N N1    . G   B 2 68  ? -31.416 67.449   -22.916 1.00 47.75 68  B 1 
ATOM 3762 C C2    . G   B 2 68  ? -31.552 67.246   -24.257 1.00 47.29 68  B 1 
ATOM 3763 N N2    . G   B 2 68  ? -31.241 68.270   -25.054 1.00 45.95 68  B 1 
ATOM 3764 N N3    . G   B 2 68  ? -31.967 66.106   -24.785 1.00 47.64 68  B 1 
ATOM 3765 C C4    . G   B 2 68  ? -32.228 65.170   -23.849 1.00 48.79 68  B 1 
ATOM 3766 P P     . C   B 2 69  ? -29.233 60.202   -26.380 1.00 47.19 69  B 1 
ATOM 3767 O OP1   . C   B 2 69  ? -28.584 59.685   -27.614 1.00 45.65 69  B 1 
ATOM 3768 O OP2   . C   B 2 69  ? -29.438 59.287   -25.226 1.00 46.70 69  B 1 
ATOM 3769 O "O5'" . C   B 2 69  ? -28.411 61.458   -25.866 1.00 47.18 69  B 1 
ATOM 3770 C "C5'" . C   B 2 69  ? -28.074 62.531   -26.741 1.00 45.49 69  B 1 
ATOM 3771 C "C4'" . C   B 2 69  ? -27.529 63.706   -25.981 1.00 45.83 69  B 1 
ATOM 3772 O "O4'" . C   B 2 69  ? -28.565 64.238   -25.102 1.00 45.78 69  B 1 
ATOM 3773 C "C3'" . C   B 2 69  ? -26.381 63.400   -25.045 1.00 46.05 69  B 1 
ATOM 3774 O "O3'" . C   B 2 69  ? -25.134 63.343   -25.726 1.00 46.34 69  B 1 
ATOM 3775 C "C2'" . C   B 2 69  ? -26.465 64.535   -24.034 1.00 46.53 69  B 1 
ATOM 3776 O "O2'" . C   B 2 69  ? -25.926 65.736   -24.539 1.00 45.82 69  B 1 
ATOM 3777 C "C1'" . C   B 2 69  ? -27.976 64.700   -23.899 1.00 47.12 69  B 1 
ATOM 3778 N N1    . C   B 2 69  ? -28.536 63.921   -22.771 1.00 47.68 69  B 1 
ATOM 3779 C C2    . C   B 2 69  ? -28.426 64.427   -21.468 1.00 46.88 69  B 1 
ATOM 3780 O O2    . C   B 2 69  ? -27.857 65.524   -21.289 1.00 46.34 69  B 1 
ATOM 3781 N N3    . C   B 2 69  ? -28.943 63.724   -20.435 1.00 46.93 69  B 1 
ATOM 3782 C C4    . C   B 2 69  ? -29.546 62.555   -20.649 1.00 47.02 69  B 1 
ATOM 3783 N N4    . C   B 2 69  ? -30.031 61.907   -19.614 1.00 46.36 69  B 1 
ATOM 3784 C C5    . C   B 2 69  ? -29.674 62.020   -21.962 1.00 46.99 69  B 1 
ATOM 3785 C C6    . C   B 2 69  ? -29.160 62.729   -22.981 1.00 47.67 69  B 1 
ATOM 3786 P P     . U   B 2 70  ? -24.019 62.294   -25.274 1.00 46.00 70  B 1 
ATOM 3787 O OP1   . U   B 2 70  ? -22.946 62.319   -26.299 1.00 44.47 70  B 1 
ATOM 3788 O OP2   . U   B 2 70  ? -24.691 61.012   -24.956 1.00 45.84 70  B 1 
ATOM 3789 O "O5'" . U   B 2 70  ? -23.442 62.901   -23.930 1.00 46.84 70  B 1 
ATOM 3790 C "C5'" . U   B 2 70  ? -22.772 64.155   -23.923 1.00 45.06 70  B 1 
ATOM 3791 C "C4'" . U   B 2 70  ? -22.522 64.638   -22.523 1.00 45.35 70  B 1 
ATOM 3792 O "O4'" . U   B 2 70  ? -23.790 64.899   -21.854 1.00 44.65 70  B 1 
ATOM 3793 C "C3'" . U   B 2 70  ? -21.834 63.653   -21.593 1.00 45.03 70  B 1 
ATOM 3794 O "O3'" . U   B 2 70  ? -20.426 63.604   -21.794 1.00 45.71 70  B 1 
ATOM 3795 C "C2'" . U   B 2 70  ? -22.225 64.183   -20.217 1.00 46.28 70  B 1 
ATOM 3796 O "O2'" . U   B 2 70  ? -21.481 65.328   -19.860 1.00 45.14 70  B 1 
ATOM 3797 C "C1'" . U   B 2 70  ? -23.677 64.598   -20.471 1.00 46.56 70  B 1 
ATOM 3798 N N1    . U   B 2 70  ? -24.629 63.535   -20.126 1.00 47.02 70  B 1 
ATOM 3799 C C2    . U   B 2 70  ? -24.973 63.398   -18.782 1.00 46.39 70  B 1 
ATOM 3800 O O2    . U   B 2 70  ? -24.510 64.114   -17.913 1.00 45.90 70  B 1 
ATOM 3801 N N3    . U   B 2 70  ? -25.863 62.393   -18.512 1.00 46.54 70  B 1 
ATOM 3802 C C4    . U   B 2 70  ? -26.437 61.520   -19.406 1.00 46.59 70  B 1 
ATOM 3803 O O4    . U   B 2 70  ? -27.220 60.668   -19.008 1.00 45.97 70  B 1 
ATOM 3804 C C5    . U   B 2 70  ? -26.038 61.730   -20.772 1.00 46.46 70  B 1 
ATOM 3805 C C6    . U   B 2 70  ? -25.161 62.703   -21.075 1.00 47.14 70  B 1 
ATOM 3806 P P     . C   B 2 71  ? -19.608 62.229   -21.526 1.00 43.54 71  B 1 
ATOM 3807 O OP1   . C   B 2 71  ? -18.220 62.433   -21.971 1.00 41.58 71  B 1 
ATOM 3808 O OP2   . C   B 2 71  ? -20.402 61.104   -22.078 1.00 42.69 71  B 1 
ATOM 3809 O "O5'" . C   B 2 71  ? -19.619 62.096   -19.931 1.00 44.49 71  B 1 
ATOM 3810 C "C5'" . C   B 2 71  ? -18.955 63.053   -19.118 1.00 42.52 71  B 1 
ATOM 3811 C "C4'" . C   B 2 71  ? -19.340 62.916   -17.672 1.00 42.78 71  B 1 
ATOM 3812 O "O4'" . C   B 2 71  ? -20.779 63.083   -17.516 1.00 42.26 71  B 1 
ATOM 3813 C "C3'" . C   B 2 71  ? -19.071 61.582   -17.016 1.00 42.57 71  B 1 
ATOM 3814 O "O3'" . C   B 2 71  ? -17.715 61.403   -16.660 1.00 43.00 71  B 1 
ATOM 3815 C "C2'" . C   B 2 71  ? -20.008 61.626   -15.823 1.00 43.11 71  B 1 
ATOM 3816 O "O2'" . C   B 2 71  ? -19.501 62.444   -14.788 1.00 42.87 71  B 1 
ATOM 3817 C "C1'" . C   B 2 71  ? -21.234 62.304   -16.428 1.00 43.80 71  B 1 
ATOM 3818 N N1    . C   B 2 71  ? -22.221 61.327   -16.908 1.00 44.38 71  B 1 
ATOM 3819 C C2    . C   B 2 71  ? -23.076 60.736   -15.953 1.00 43.83 71  B 1 
ATOM 3820 O O2    . C   B 2 71  ? -22.970 61.068   -14.761 1.00 43.51 71  B 1 
ATOM 3821 N N3    . C   B 2 71  ? -24.000 59.830   -16.363 1.00 44.09 71  B 1 
ATOM 3822 C C4    . C   B 2 71  ? -24.082 59.499   -17.648 1.00 44.21 71  B 1 
ATOM 3823 N N4    . C   B 2 71  ? -25.004 58.605   -18.001 1.00 43.79 71  B 1 
ATOM 3824 C C5    . C   B 2 71  ? -23.236 60.074   -18.631 1.00 44.17 71  B 1 
ATOM 3825 C C6    . C   B 2 71  ? -22.329 60.975   -18.220 1.00 44.70 71  B 1 
ATOM 3826 P P     . G   B 2 72  ? -17.116 59.963   -16.555 1.00 41.24 72  B 1 
ATOM 3827 O OP1   . G   B 2 72  ? -15.660 60.104   -16.368 1.00 39.73 72  B 1 
ATOM 3828 O OP2   . G   B 2 72  ? -17.650 59.138   -17.667 1.00 41.09 72  B 1 
ATOM 3829 O "O5'" . G   B 2 72  ? -17.750 59.407   -15.197 1.00 42.44 72  B 1 
ATOM 3830 C "C5'" . G   B 2 72  ? -17.447 60.027   -13.956 1.00 40.98 72  B 1 
ATOM 3831 C "C4'" . G   B 2 72  ? -18.306 59.487   -12.847 1.00 41.24 72  B 1 
ATOM 3832 O "O4'" . G   B 2 72  ? -19.706 59.714   -13.144 1.00 40.29 72  B 1 
ATOM 3833 C "C3'" . G   B 2 72  ? -18.243 57.989   -12.607 1.00 40.49 72  B 1 
ATOM 3834 O "O3'" . G   B 2 72  ? -17.089 57.603   -11.881 1.00 40.29 72  B 1 
ATOM 3835 C "C2'" . G   B 2 72  ? -19.544 57.731   -11.863 1.00 40.47 72  B 1 
ATOM 3836 O "O2'" . G   B 2 72  ? -19.454 58.122   -10.504 1.00 40.05 72  B 1 
ATOM 3837 C "C1'" . G   B 2 72  ? -20.490 58.677   -12.585 1.00 41.31 72  B 1 
ATOM 3838 N N9    . G   B 2 72  ? -21.224 57.991   -13.662 1.00 41.97 72  B 1 
ATOM 3839 C C8    . G   B 2 72  ? -21.051 58.119   -15.019 1.00 41.86 72  B 1 
ATOM 3840 N N7    . G   B 2 72  ? -21.872 57.373   -15.705 1.00 42.01 72  B 1 
ATOM 3841 C C5    . G   B 2 72  ? -22.631 56.717   -14.752 1.00 42.41 72  B 1 
ATOM 3842 C C6    . G   B 2 72  ? -23.677 55.779   -14.899 1.00 42.31 72  B 1 
ATOM 3843 O O6    . G   B 2 72  ? -24.160 55.327   -15.938 1.00 41.94 72  B 1 
ATOM 3844 N N1    . G   B 2 72  ? -24.176 55.367   -13.666 1.00 41.69 72  B 1 
ATOM 3845 C C2    . G   B 2 72  ? -23.727 55.795   -12.443 1.00 41.26 72  B 1 
ATOM 3846 N N2    . G   B 2 72  ? -24.325 55.283   -11.369 1.00 40.42 72  B 1 
ATOM 3847 N N3    . G   B 2 72  ? -22.750 56.676   -12.296 1.00 41.93 72  B 1 
ATOM 3848 C C4    . G   B 2 72  ? -22.249 57.090   -13.479 1.00 42.79 72  B 1 
ATOM 3849 P P     . G   B 2 73  ? -16.480 56.145   -12.095 1.00 40.44 73  B 1 
ATOM 3850 O OP1   . G   B 2 73  ? -15.192 56.097   -11.366 1.00 39.75 73  B 1 
ATOM 3851 O OP2   . G   B 2 73  ? -16.514 55.822   -13.540 1.00 39.38 73  B 1 
ATOM 3852 O "O5'" . G   B 2 73  ? -17.524 55.199   -11.358 1.00 39.58 73  B 1 
ATOM 3853 C "C5'" . G   B 2 73  ? -17.751 55.318   -9.962  1.00 37.38 73  B 1 
ATOM 3854 C "C4'" . G   B 2 73  ? -18.840 54.379   -9.500  1.00 36.93 73  B 1 
ATOM 3855 O "O4'" . G   B 2 73  ? -20.102 54.754   -10.109 1.00 36.01 73  B 1 
ATOM 3856 C "C3'" . G   B 2 73  ? -18.672 52.931   -9.903  1.00 36.33 73  B 1 
ATOM 3857 O "O3'" . G   B 2 73  ? -17.765 52.237   -9.053  1.00 36.41 73  B 1 
ATOM 3858 C "C2'" . G   B 2 73  ? -20.092 52.405   -9.806  1.00 36.38 73  B 1 
ATOM 3859 O "O2'" . G   B 2 73  ? -20.474 52.147   -8.463  1.00 35.70 73  B 1 
ATOM 3860 C "C1'" . G   B 2 73  ? -20.890 53.602   -10.325 1.00 36.61 73  B 1 
ATOM 3861 N N9    . G   B 2 73  ? -21.188 53.489   -11.763 1.00 36.35 73  B 1 
ATOM 3862 C C8    . G   B 2 73  ? -20.513 54.069   -12.803 1.00 36.65 73  B 1 
ATOM 3863 N N7    . G   B 2 73  ? -21.032 53.771   -13.971 1.00 36.25 73  B 1 
ATOM 3864 C C5    . G   B 2 73  ? -22.100 52.941   -13.669 1.00 36.54 73  B 1 
ATOM 3865 C C6    . G   B 2 73  ? -23.031 52.301   -14.522 1.00 36.25 73  B 1 
ATOM 3866 O O6    . G   B 2 73  ? -23.099 52.344   -15.758 1.00 35.74 73  B 1 
ATOM 3867 N N1    . G   B 2 73  ? -23.957 51.551   -13.805 1.00 35.73 73  B 1 
ATOM 3868 C C2    . G   B 2 73  ? -23.973 51.439   -12.443 1.00 35.65 73  B 1 
ATOM 3869 N N2    . G   B 2 73  ? -24.945 50.672   -11.930 1.00 34.11 73  B 1 
ATOM 3870 N N3    . G   B 2 73  ? -23.121 52.026   -11.635 1.00 36.48 73  B 1 
ATOM 3871 C C4    . G   B 2 73  ? -22.208 52.760   -12.317 1.00 37.43 73  B 1 
ATOM 3872 P P     . A   B 2 74  ? -16.521 51.468   -9.716  1.00 34.22 74  B 1 
ATOM 3873 O OP1   . A   B 2 74  ? -15.871 52.368   -10.709 1.00 33.96 74  B 1 
ATOM 3874 O OP2   . A   B 2 74  ? -16.987 50.134   -10.154 1.00 32.73 74  B 1 
ATOM 3875 O "O5'" . A   B 2 74  ? -15.526 51.270   -8.493  1.00 32.71 74  B 1 
ATOM 3876 C "C5'" . A   B 2 74  ? -15.449 50.047   -7.789  1.00 30.83 74  B 1 
ATOM 3877 C "C4'" . A   B 2 74  ? -15.030 50.253   -6.357  1.00 29.87 74  B 1 
ATOM 3878 O "O4'" . A   B 2 74  ? -13.898 51.158   -6.307  1.00 27.56 74  B 1 
ATOM 3879 C "C3'" . A   B 2 74  ? -16.062 50.915   -5.455  1.00 28.66 74  B 1 
ATOM 3880 O "O3'" . A   B 2 74  ? -17.001 49.975   -4.952  1.00 27.90 74  B 1 
ATOM 3881 C "C2'" . A   B 2 74  ? -15.200 51.532   -4.360  1.00 26.68 74  B 1 
ATOM 3882 O "O2'" . A   B 2 74  ? -14.818 50.576   -3.400  1.00 26.08 74  B 1 
ATOM 3883 C "C1'" . A   B 2 74  ? -13.981 51.972   -5.159  1.00 26.80 74  B 1 
ATOM 3884 N N9    . A   B 2 74  ? -14.056 53.373   -5.580  1.00 25.07 74  B 1 
ATOM 3885 C C8    . A   B 2 74  ? -14.434 53.861   -6.805  1.00 24.93 74  B 1 
ATOM 3886 N N7    . A   B 2 74  ? -14.397 55.169   -6.880  1.00 23.44 74  B 1 
ATOM 3887 C C5    . A   B 2 74  ? -13.974 55.566   -5.622  1.00 23.13 74  B 1 
ATOM 3888 C C6    . A   B 2 74  ? -13.732 56.832   -5.067  1.00 22.12 74  B 1 
ATOM 3889 N N6    . A   B 2 74  ? -13.899 57.978   -5.727  1.00 21.21 74  B 1 
ATOM 3890 N N1    . A   B 2 74  ? -13.310 56.883   -3.795  1.00 22.03 74  B 1 
ATOM 3891 C C2    . A   B 2 74  ? -13.146 55.733   -3.124  1.00 23.01 74  B 1 
ATOM 3892 N N3    . A   B 2 74  ? -13.332 54.485   -3.537  1.00 23.16 74  B 1 
ATOM 3893 C C4    . A   B 2 74  ? -13.751 54.471   -4.815  1.00 24.67 74  B 1 
ATOM 3894 P P     . G   B 2 75  ? -18.502 50.415   -4.736  1.00 32.64 75  B 1 
ATOM 3895 O OP1   . G   B 2 75  ? -18.511 51.764   -4.099  1.00 30.98 75  B 1 
ATOM 3896 O OP2   . G   B 2 75  ? -19.203 49.288   -4.061  1.00 29.89 75  B 1 
ATOM 3897 O "O5'" . G   B 2 75  ? -19.089 50.557   -6.193  1.00 31.83 75  B 1 
ATOM 3898 C "C5'" . G   B 2 75  ? -19.162 49.415   -7.034  1.00 30.96 75  B 1 
ATOM 3899 C "C4'" . G   B 2 75  ? -20.539 48.815   -7.002  1.00 31.10 75  B 1 
ATOM 3900 O "O4'" . G   B 2 75  ? -21.517 49.765   -7.511  1.00 29.67 75  B 1 
ATOM 3901 C "C3'" . G   B 2 75  ? -20.748 47.597   -7.876  1.00 30.66 75  B 1 
ATOM 3902 O "O3'" . G   B 2 75  ? -20.261 46.402   -7.255  1.00 30.07 75  B 1 
ATOM 3903 C "C2'" . G   B 2 75  ? -22.255 47.601   -8.071  1.00 29.21 75  B 1 
ATOM 3904 O "O2'" . G   B 2 75  ? -22.935 47.117   -6.934  1.00 27.95 75  B 1 
ATOM 3905 C "C1'" . G   B 2 75  ? -22.523 49.088   -8.226  1.00 28.64 75  B 1 
ATOM 3906 N N9    . G   B 2 75  ? -22.467 49.509   -9.628  1.00 27.47 75  B 1 
ATOM 3907 C C8    . G   B 2 75  ? -21.500 50.281   -10.231 1.00 26.83 75  B 1 
ATOM 3908 N N7    . G   B 2 75  ? -21.720 50.484   -11.504 1.00 25.75 75  B 1 
ATOM 3909 C C5    . G   B 2 75  ? -22.896 49.809   -11.760 1.00 25.86 75  B 1 
ATOM 3910 C C6    . G   B 2 75  ? -23.636 49.673   -12.963 1.00 25.02 75  B 1 
ATOM 3911 O O6    . G   B 2 75  ? -23.375 50.132   -14.080 1.00 24.26 75  B 1 
ATOM 3912 N N1    . G   B 2 75  ? -24.771 48.907   -12.784 1.00 24.77 75  B 1 
ATOM 3913 C C2    . G   B 2 75  ? -25.160 48.347   -11.599 1.00 25.39 75  B 1 
ATOM 3914 N N2    . G   B 2 75  ? -26.284 47.632   -11.616 1.00 24.35 75  B 1 
ATOM 3915 N N3    . G   B 2 75  ? -24.488 48.460   -10.467 1.00 26.79 75  B 1 
ATOM 3916 C C4    . G   B 2 75  ? -23.373 49.206   -10.617 1.00 27.78 75  B 1 
ATOM 3917 P P     . G   B 2 76  ? -19.600 45.278   -8.130  1.00 35.38 76  B 1 
ATOM 3918 O OP1   . G   B 2 76  ? -18.978 44.284   -7.222  1.00 33.56 76  B 1 
ATOM 3919 O OP2   . G   B 2 76  ? -18.794 45.907   -9.200  1.00 32.90 76  B 1 
ATOM 3920 O "O5'" . G   B 2 76  ? -20.869 44.603   -8.811  1.00 35.10 76  B 1 
ATOM 3921 C "C5'" . G   B 2 76  ? -21.865 43.964   -8.016  1.00 34.01 76  B 1 
ATOM 3922 C "C4'" . G   B 2 76  ? -23.073 43.613   -8.829  1.00 34.42 76  B 1 
ATOM 3923 O "O4'" . G   B 2 76  ? -23.679 44.805   -9.379  1.00 33.92 76  B 1 
ATOM 3924 C "C3'" . G   B 2 76  ? -22.836 42.742   -10.046 1.00 34.24 76  B 1 
ATOM 3925 O "O3'" . G   B 2 76  ? -22.673 41.370   -9.714  1.00 34.09 76  B 1 
ATOM 3926 C "C2'" . G   B 2 76  ? -24.073 43.015   -10.881 1.00 34.07 76  B 1 
ATOM 3927 O "O2'" . G   B 2 76  ? -25.205 42.320   -10.393 1.00 33.71 76  B 1 
ATOM 3928 C "C1'" . G   B 2 76  ? -24.273 44.509   -10.631 1.00 35.08 76  B 1 
ATOM 3929 N N9    . G   B 2 76  ? -23.646 45.324   -11.680 1.00 35.10 76  B 1 
ATOM 3930 C C8    . G   B 2 76  ? -22.496 46.069   -11.592 1.00 34.82 76  B 1 
ATOM 3931 N N7    . G   B 2 76  ? -22.203 46.674   -12.700 1.00 34.61 76  B 1 
ATOM 3932 C C5    . G   B 2 76  ? -23.218 46.308   -13.582 1.00 35.22 76  B 1 
ATOM 3933 C C6    . G   B 2 76  ? -23.431 46.656   -14.939 1.00 34.89 76  B 1 
ATOM 3934 O O6    . G   B 2 76  ? -22.746 47.392   -15.669 1.00 34.44 76  B 1 
ATOM 3935 N N1    . G   B 2 76  ? -24.583 46.061   -15.446 1.00 34.13 76  B 1 
ATOM 3936 C C2    . G   B 2 76  ? -25.416 45.236   -14.731 1.00 34.06 76  B 1 
ATOM 3937 N N2    . G   B 2 76  ? -26.469 44.758   -15.390 1.00 33.06 76  B 1 
ATOM 3938 N N3    . G   B 2 76  ? -25.227 44.908   -13.473 1.00 35.01 76  B 1 
ATOM 3939 C C4    . G   B 2 76  ? -24.114 45.474   -12.960 1.00 35.73 76  B 1 
ATOM 3940 P P     . A   B 2 77  ? -21.782 40.429   -10.621 1.00 34.56 77  B 1 
ATOM 3941 O OP1   . A   B 2 77  ? -21.596 39.137   -9.901  1.00 33.30 77  B 1 
ATOM 3942 O OP2   . A   B 2 77  ? -20.592 41.189   -11.081 1.00 33.30 77  B 1 
ATOM 3943 O "O5'" . A   B 2 77  ? -22.720 40.170   -11.876 1.00 34.70 77  B 1 
ATOM 3944 C "C5'" . A   B 2 77  ? -23.974 39.520   -11.719 1.00 33.33 77  B 1 
ATOM 3945 C "C4'" . A   B 2 77  ? -24.769 39.557   -12.995 1.00 33.29 77  B 1 
ATOM 3946 O "O4'" . A   B 2 77  ? -25.039 40.927   -13.381 1.00 32.74 77  B 1 
ATOM 3947 C "C3'" . A   B 2 77  ? -24.092 38.971   -14.222 1.00 32.69 77  B 1 
ATOM 3948 O "O3'" . A   B 2 77  ? -24.163 37.554   -14.242 1.00 32.27 77  B 1 
ATOM 3949 C "C2'" . A   B 2 77  ? -24.841 39.640   -15.360 1.00 32.07 77  B 1 
ATOM 3950 O "O2'" . A   B 2 77  ? -26.095 39.031   -15.589 1.00 32.60 77  B 1 
ATOM 3951 C "C1'" . A   B 2 77  ? -25.067 41.038   -14.791 1.00 33.46 77  B 1 
ATOM 3952 N N9    . A   B 2 77  ? -24.040 41.991   -15.224 1.00 33.49 77  B 1 
ATOM 3953 C C8    . A   B 2 77  ? -22.961 42.465   -14.509 1.00 33.94 77  B 1 
ATOM 3954 N N7    . A   B 2 77  ? -22.227 43.321   -15.178 1.00 33.51 77  B 1 
ATOM 3955 C C5    . A   B 2 77  ? -22.854 43.424   -16.413 1.00 33.79 77  B 1 
ATOM 3956 C C6    . A   B 2 77  ? -22.572 44.162   -17.561 1.00 33.52 77  B 1 
ATOM 3957 N N6    . A   B 2 77  ? -21.531 44.987   -17.672 1.00 33.24 77  B 1 
ATOM 3958 N N1    . A   B 2 77  ? -23.398 44.033   -18.621 1.00 32.98 77  B 1 
ATOM 3959 C C2    . A   B 2 77  ? -24.448 43.205   -18.514 1.00 32.71 77  B 1 
ATOM 3960 N N3    . A   B 2 77  ? -24.828 42.456   -17.484 1.00 33.60 77  B 1 
ATOM 3961 C C4    . A   B 2 77  ? -23.973 42.610   -16.452 1.00 33.68 77  B 1 
ATOM 3962 P P     . G   B 2 78  ? -22.991 36.694   -14.857 1.00 34.92 78  B 1 
ATOM 3963 O OP1   . G   B 2 78  ? -23.220 35.273   -14.514 1.00 33.87 78  B 1 
ATOM 3964 O OP2   . G   B 2 78  ? -21.691 37.334   -14.531 1.00 33.48 78  B 1 
ATOM 3965 O "O5'" . G   B 2 78  ? -23.239 36.879   -16.429 1.00 34.36 78  B 1 
ATOM 3966 C "C5'" . G   B 2 78  ? -24.451 36.432   -17.015 1.00 33.01 78  B 1 
ATOM 3967 C "C4'" . G   B 2 78  ? -24.559 36.929   -18.437 1.00 33.19 78  B 1 
ATOM 3968 O "O4'" . G   B 2 78  ? -24.561 38.390   -18.440 1.00 32.31 78  B 1 
ATOM 3969 C "C3'" . G   B 2 78  ? -23.415 36.573   -19.362 1.00 32.61 78  B 1 
ATOM 3970 O "O3'" . G   B 2 78  ? -23.580 35.265   -19.923 1.00 32.55 78  B 1 
ATOM 3971 C "C2'" . G   B 2 78  ? -23.453 37.669   -20.418 1.00 32.04 78  B 1 
ATOM 3972 O "O2'" . G   B 2 78  ? -24.418 37.380   -21.431 1.00 31.75 78  B 1 
ATOM 3973 C "C1'" . G   B 2 78  ? -23.932 38.876   -19.608 1.00 32.50 78  B 1 
ATOM 3974 N N9    . G   B 2 78  ? -22.838 39.781   -19.221 1.00 32.14 78  B 1 
ATOM 3975 C C8    . G   B 2 78  ? -22.083 39.750   -18.077 1.00 32.22 78  B 1 
ATOM 3976 N N7    . G   B 2 78  ? -21.189 40.708   -18.031 1.00 31.57 78  B 1 
ATOM 3977 C C5    . G   B 2 78  ? -21.373 41.405   -19.214 1.00 31.79 78  B 1 
ATOM 3978 C C6    . G   B 2 78  ? -20.694 42.548   -19.714 1.00 31.38 78  B 1 
ATOM 3979 O O6    . G   B 2 78  ? -19.763 43.186   -19.199 1.00 30.98 78  B 1 
ATOM 3980 N N1    . G   B 2 78  ? -21.200 42.933   -20.948 1.00 31.12 78  B 1 
ATOM 3981 C C2    . G   B 2 78  ? -22.212 42.310   -21.614 1.00 31.17 78  B 1 
ATOM 3982 N N2    . G   B 2 78  ? -22.552 42.830   -22.796 1.00 29.93 78  B 1 
ATOM 3983 N N3    . G   B 2 78  ? -22.853 41.247   -21.159 1.00 32.02 78  B 1 
ATOM 3984 C C4    . G   B 2 78  ? -22.388 40.851   -19.965 1.00 32.93 78  B 1 
ATOM 3985 P P     . C   B 2 79  ? -23.042 33.978   -19.248 1.00 27.11 79  B 1 
ATOM 3986 O OP1   . C   B 2 79  ? -23.767 32.830   -19.863 1.00 26.28 79  B 1 
ATOM 3987 O OP2   . C   B 2 79  ? -23.059 34.150   -17.774 1.00 26.07 79  B 1 
ATOM 3988 O "O5'" . C   B 2 79  ? -21.525 33.907   -19.738 1.00 26.54 79  B 1 
ATOM 3989 C "C5'" . C   B 2 79  ? -20.449 33.753   -18.824 1.00 25.74 79  B 1 
ATOM 3990 C "C4'" . C   B 2 79  ? -19.289 33.015   -19.455 1.00 25.96 79  B 1 
ATOM 3991 O "O4'" . C   B 2 79  ? -19.517 31.593   -19.355 1.00 24.46 79  B 1 
ATOM 3992 C "C3'" . C   B 2 79  ? -19.077 33.255   -20.933 1.00 25.42 79  B 1 
ATOM 3993 O "O3'" . C   B 2 79  ? -18.372 34.451   -21.182 1.00 24.74 79  B 1 
ATOM 3994 C "C2'" . C   B 2 79  ? -18.311 32.015   -21.367 1.00 23.85 79  B 1 
ATOM 3995 O "O2'" . C   B 2 79  ? -16.926 32.133   -21.093 1.00 23.03 79  B 1 
ATOM 3996 C "C1'" . C   B 2 79  ? -18.903 30.939   -20.449 1.00 23.67 79  B 1 
ATOM 3997 N N1    . C   B 2 79  ? -19.896 30.072   -21.128 1.00 22.87 79  B 1 
ATOM 3998 C C2    . C   B 2 79  ? -19.441 29.024   -21.929 1.00 22.13 79  B 1 
ATOM 3999 O O2    . C   B 2 79  ? -18.218 28.846   -22.053 1.00 21.52 79  B 1 
ATOM 4000 N N3    . C   B 2 79  ? -20.333 28.228   -22.541 1.00 21.41 79  B 1 
ATOM 4001 C C4    . C   B 2 79  ? -21.644 28.447   -22.381 1.00 21.19 79  B 1 
ATOM 4002 N N4    . C   B 2 79  ? -22.488 27.637   -23.012 1.00 20.53 79  B 1 
ATOM 4003 C C5    . C   B 2 79  ? -22.132 29.506   -21.577 1.00 21.72 79  B 1 
ATOM 4004 C C6    . C   B 2 79  ? -21.232 30.291   -20.971 1.00 22.46 79  B 1 
ATOM 4005 P P     . G   B 2 80  ? -18.712 35.505   -22.297 1.00 35.15 80  B 1 
ATOM 4006 O OP1   . G   B 2 80  ? -18.284 34.896   -23.576 1.00 33.24 80  B 1 
ATOM 4007 O OP2   . G   B 2 80  ? -18.174 36.821   -21.895 1.00 32.39 80  B 1 
ATOM 4008 O "O5'" . G   B 2 80  ? -20.304 35.645   -22.311 1.00 34.72 80  B 1 
ATOM 4009 C "C5'" . G   B 2 80  ? -21.103 35.064   -23.323 1.00 33.80 80  B 1 
ATOM 4010 C "C4'" . G   B 2 80  ? -21.768 36.103   -24.207 1.00 34.05 80  B 1 
ATOM 4011 O "O4'" . G   B 2 80  ? -22.299 37.179   -23.397 1.00 33.37 80  B 1 
ATOM 4012 C "C3'" . G   B 2 80  ? -20.862 36.802   -25.200 1.00 34.06 80  B 1 
ATOM 4013 O "O3'" . G   B 2 80  ? -20.635 36.013   -26.373 1.00 33.70 80  B 1 
ATOM 4014 C "C2'" . G   B 2 80  ? -21.626 38.085   -25.486 1.00 33.54 80  B 1 
ATOM 4015 O "O2'" . G   B 2 80  ? -22.682 37.873   -26.393 1.00 32.62 80  B 1 
ATOM 4016 C "C1'" . G   B 2 80  ? -22.202 38.411   -24.099 1.00 33.52 80  B 1 
ATOM 4017 N N9    . G   B 2 80  ? -21.374 39.337   -23.338 1.00 33.16 80  B 1 
ATOM 4018 C C8    . G   B 2 80  ? -20.704 39.072   -22.169 1.00 32.90 80  B 1 
ATOM 4019 N N7    . G   B 2 80  ? -20.048 40.105   -21.712 1.00 32.17 80  B 1 
ATOM 4020 C C5    . G   B 2 80  ? -20.293 41.114   -22.628 1.00 32.59 80  B 1 
ATOM 4021 C C6    . G   B 2 80  ? -19.844 42.463   -22.659 1.00 32.10 80  B 1 
ATOM 4022 O O6    . G   B 2 80  ? -19.111 43.048   -21.849 1.00 31.44 80  B 1 
ATOM 4023 N N1    . G   B 2 80  ? -20.323 43.141   -23.772 1.00 31.57 80  B 1 
ATOM 4024 C C2    . G   B 2 80  ? -21.141 42.582   -24.732 1.00 31.52 80  B 1 
ATOM 4025 N N2    . G   B 2 80  ? -21.505 43.408   -25.726 1.00 30.38 80  B 1 
ATOM 4026 N N3    . G   B 2 80  ? -21.565 41.343   -24.712 1.00 32.73 80  B 1 
ATOM 4027 C C4    . G   B 2 80  ? -21.106 40.665   -23.641 1.00 33.56 80  B 1 
ATOM 4028 P P     . C   B 2 81  ? -19.264 36.082   -27.140 1.00 36.51 81  B 1 
ATOM 4029 O OP1   . C   B 2 81  ? -19.266 34.999   -28.151 1.00 34.63 81  B 1 
ATOM 4030 O OP2   . C   B 2 81  ? -18.171 36.165   -26.137 1.00 35.18 81  B 1 
ATOM 4031 O "O5'" . C   B 2 81  ? -19.329 37.472   -27.906 1.00 36.56 81  B 1 
ATOM 4032 C "C5'" . C   B 2 81  ? -20.287 37.706   -28.934 1.00 35.72 81  B 1 
ATOM 4033 C "C4'" . C   B 2 81  ? -20.216 39.133   -29.417 1.00 36.32 81  B 1 
ATOM 4034 O "O4'" . C   B 2 81  ? -20.595 40.032   -28.351 1.00 36.28 81  B 1 
ATOM 4035 C "C3'" . C   B 2 81  ? -18.847 39.616   -29.835 1.00 36.56 81  B 1 
ATOM 4036 O "O3'" . C   B 2 81  ? -18.490 39.206   -31.149 1.00 36.43 81  B 1 
ATOM 4037 C "C2'" . C   B 2 81  ? -18.967 41.126   -29.691 1.00 36.62 81  B 1 
ATOM 4038 O "O2'" . C   B 2 81  ? -19.662 41.702   -30.775 1.00 36.15 81  B 1 
ATOM 4039 C "C1'" . C   B 2 81  ? -19.841 41.233   -28.436 1.00 37.04 81  B 1 
ATOM 4040 N N1    . C   B 2 81  ? -19.046 41.383   -27.199 1.00 37.38 81  B 1 
ATOM 4041 C C2    . C   B 2 81  ? -18.520 42.645   -26.885 1.00 36.76 81  B 1 
ATOM 4042 O O2    . C   B 2 81  ? -18.734 43.595   -27.649 1.00 36.40 81  B 1 
ATOM 4043 N N3    . C   B 2 81  ? -17.797 42.799   -25.751 1.00 36.82 81  B 1 
ATOM 4044 C C4    . C   B 2 81  ? -17.579 41.764   -24.943 1.00 36.89 81  B 1 
ATOM 4045 N N4    . C   B 2 81  ? -16.863 41.960   -23.842 1.00 36.38 81  B 1 
ATOM 4046 C C5    . C   B 2 81  ? -18.104 40.471   -25.251 1.00 37.02 81  B 1 
ATOM 4047 C C6    . C   B 2 81  ? -18.817 40.328   -26.364 1.00 37.35 81  B 1 
ATOM 4048 P P     . U   B 2 82  ? -16.967 38.931   -31.501 1.00 38.41 82  B 1 
ATOM 4049 O OP1   . U   B 2 82  ? -16.934 38.324   -32.853 1.00 36.96 82  B 1 
ATOM 4050 O OP2   . U   B 2 82  ? -16.340 38.228   -30.366 1.00 37.90 82  B 1 
ATOM 4051 O "O5'" . U   B 2 82  ? -16.330 40.384   -31.594 1.00 38.86 82  B 1 
ATOM 4052 C "C5'" . U   B 2 82  ? -16.760 41.313   -32.582 1.00 37.70 82  B 1 
ATOM 4053 C "C4'" . U   B 2 82  ? -16.135 42.669   -32.368 1.00 38.64 82  B 1 
ATOM 4054 O "O4'" . U   B 2 82  ? -16.595 43.232   -31.107 1.00 38.19 82  B 1 
ATOM 4055 C "C3'" . U   B 2 82  ? -14.626 42.696   -32.244 1.00 39.04 82  B 1 
ATOM 4056 O "O3'" . U   B 2 82  ? -13.976 42.636   -33.507 1.00 39.24 82  B 1 
ATOM 4057 C "C2'" . U   B 2 82  ? -14.387 44.002   -31.506 1.00 39.33 82  B 1 
ATOM 4058 O "O2'" . U   B 2 82  ? -14.488 45.120   -32.358 1.00 38.90 82  B 1 
ATOM 4059 C "C1'" . U   B 2 82  ? -15.565 44.015   -30.536 1.00 39.73 82  B 1 
ATOM 4060 N N1    . U   B 2 82  ? -15.225 43.455   -29.212 1.00 40.12 82  B 1 
ATOM 4061 C C2    . U   B 2 82  ? -14.569 44.296   -28.307 1.00 39.64 82  B 1 
ATOM 4062 O O2    . U   B 2 82  ? -14.274 45.438   -28.576 1.00 39.40 82  B 1 
ATOM 4063 N N3    . U   B 2 82  ? -14.275 43.719   -27.092 1.00 39.96 82  B 1 
ATOM 4064 C C4    . U   B 2 82  ? -14.557 42.437   -26.699 1.00 39.94 82  B 1 
ATOM 4065 O O4    . U   B 2 82  ? -14.222 42.068   -25.569 1.00 39.50 82  B 1 
ATOM 4066 C C5    . U   B 2 82  ? -15.231 41.640   -27.675 1.00 40.05 82  B 1 
ATOM 4067 C C6    . U   B 2 82  ? -15.531 42.165   -28.875 1.00 40.20 82  B 1 
ATOM 4068 P P     . U   B 2 83  ? -12.554 41.959   -33.632 1.00 39.71 83  B 1 
ATOM 4069 O OP1   . U   B 2 83  ? -12.237 41.837   -35.073 1.00 38.75 83  B 1 
ATOM 4070 O OP2   . U   B 2 83  ? -12.532 40.757   -32.770 1.00 39.66 83  B 1 
ATOM 4071 O "O5'" . U   B 2 83  ? -11.569 43.043   -32.995 1.00 39.87 83  B 1 
ATOM 4072 C "C5'" . U   B 2 83  ? -11.416 44.324   -33.582 1.00 38.32 83  B 1 
ATOM 4073 C "C4'" . U   B 2 83  ? -10.657 45.258   -32.678 1.00 38.93 83  B 1 
ATOM 4074 O "O4'" . U   B 2 83  ? -11.402 45.465   -31.443 1.00 38.44 83  B 1 
ATOM 4075 C "C3'" . U   B 2 83  ? -9.307  44.763   -32.193 1.00 39.34 83  B 1 
ATOM 4076 O "O3'" . U   B 2 83  ? -8.285  44.929   -33.169 1.00 39.71 83  B 1 
ATOM 4077 C "C2'" . U   B 2 83  ? -9.088  45.587   -30.939 1.00 39.66 83  B 1 
ATOM 4078 O "O2'" . U   B 2 83  ? -8.674  46.911   -31.248 1.00 39.29 83  B 1 
ATOM 4079 C "C1'" . U   B 2 83  ? -10.508 45.643   -30.368 1.00 40.16 83  B 1 
ATOM 4080 N N1    . U   B 2 83  ? -10.744 44.586   -29.366 1.00 40.49 83  B 1 
ATOM 4081 C C2    . U   B 2 83  ? -10.312 44.830   -28.062 1.00 40.11 83  B 1 
ATOM 4082 O O2    . U   B 2 83  ? -9.756  45.861   -27.739 1.00 39.82 83  B 1 
ATOM 4083 N N3    . U   B 2 83  ? -10.557 43.814   -27.172 1.00 40.49 83  B 1 
ATOM 4084 C C4    . U   B 2 83  ? -11.169 42.609   -27.431 1.00 40.58 83  B 1 
ATOM 4085 O O4    . U   B 2 83  ? -11.317 41.795   -26.520 1.00 40.16 83  B 1 
ATOM 4086 C C5    . U   B 2 83  ? -11.588 42.433   -28.792 1.00 40.61 83  B 1 
ATOM 4087 C C6    . U   B 2 83  ? -11.363 43.407   -29.688 1.00 40.77 83  B 1 
ATOM 4088 P P     . C   B 2 84  ? -7.068  43.911   -33.210 1.00 38.52 84  B 1 
ATOM 4089 O OP1   . C   B 2 84  ? -6.295  44.199   -34.438 1.00 37.15 84  B 1 
ATOM 4090 O OP2   . C   B 2 84  ? -7.584  42.540   -32.976 1.00 38.48 84  B 1 
ATOM 4091 O "O5'" . C   B 2 84  ? -6.190  44.331   -31.945 1.00 39.14 84  B 1 
ATOM 4092 C "C5'" . C   B 2 84  ? -5.596  45.620   -31.869 1.00 37.83 84  B 1 
ATOM 4093 C "C4'" . C   B 2 84  ? -5.056  45.903   -30.491 1.00 38.25 84  B 1 
ATOM 4094 O "O4'" . C   B 2 84  ? -6.150  45.879   -29.518 1.00 37.86 84  B 1 
ATOM 4095 C "C3'" . C   B 2 84  ? -4.079  44.888   -29.934 1.00 38.25 84  B 1 
ATOM 4096 O "O3'" . C   B 2 84  ? -2.771  45.057   -30.454 1.00 38.42 84  B 1 
ATOM 4097 C "C2'" . C   B 2 84  ? -4.178  45.139   -28.437 1.00 38.67 84  B 1 
ATOM 4098 O "O2'" . C   B 2 84  ? -3.465  46.291   -28.048 1.00 38.06 84  B 1 
ATOM 4099 C "C1'" . C   B 2 84  ? -5.677  45.402   -28.275 1.00 38.80 84  B 1 
ATOM 4100 N N1    . C   B 2 84  ? -6.425  44.179   -27.917 1.00 39.28 84  B 1 
ATOM 4101 C C2    . C   B 2 84  ? -6.447  43.793   -26.568 1.00 39.10 84  B 1 
ATOM 4102 O O2    . C   B 2 84  ? -5.850  44.486   -25.726 1.00 38.84 84  B 1 
ATOM 4103 N N3    . C   B 2 84  ? -7.124  42.671   -26.210 1.00 39.37 84  B 1 
ATOM 4104 C C4    . C   B 2 84  ? -7.756  41.949   -27.134 1.00 39.53 84  B 1 
ATOM 4105 N N4    . C   B 2 84  ? -8.406  40.857   -26.739 1.00 39.16 84  B 1 
ATOM 4106 C C5    . C   B 2 84  ? -7.743  42.322   -28.505 1.00 39.55 84  B 1 
ATOM 4107 C C6    . C   B 2 84  ? -7.080  43.423   -28.850 1.00 39.73 84  B 1 
ATOM 4108 P P     . A   B 2 85  ? -1.817  43.806   -30.600 1.00 39.98 85  B 1 
ATOM 4109 O OP1   . A   B 2 85  ? -0.619  44.241   -31.340 1.00 38.92 85  B 1 
ATOM 4110 O OP2   . A   B 2 85  ? -2.624  42.660   -31.092 1.00 39.80 85  B 1 
ATOM 4111 O "O5'" . A   B 2 85  ? -1.397  43.488   -29.091 1.00 40.69 85  B 1 
ATOM 4112 C "C5'" . A   B 2 85  ? -0.628  44.433   -28.350 1.00 38.49 85  B 1 
ATOM 4113 C "C4'" . A   B 2 85  ? -0.540  44.036   -26.898 1.00 38.65 85  B 1 
ATOM 4114 O "O4'" . A   B 2 85  ? -1.863  44.041   -26.303 1.00 37.42 85  B 1 
ATOM 4115 C "C3'" . A   B 2 85  ? -0.033  42.638   -26.611 1.00 38.07 85  B 1 
ATOM 4116 O "O3'" . A   B 2 85  ? 1.381   42.531   -26.708 1.00 37.71 85  B 1 
ATOM 4117 C "C2'" . A   B 2 85  ? -0.566  42.391   -25.216 1.00 37.96 85  B 1 
ATOM 4118 O "O2'" . A   B 2 85  ? 0.199   43.070   -24.235 1.00 37.44 85  B 1 
ATOM 4119 C "C1'" . A   B 2 85  ? -1.943  43.043   -25.304 1.00 38.74 85  B 1 
ATOM 4120 N N9    . A   B 2 85  ? -2.979  42.070   -25.672 1.00 39.14 85  B 1 
ATOM 4121 C C8    . A   B 2 85  ? -3.578  41.886   -26.894 1.00 39.13 85  B 1 
ATOM 4122 N N7    . A   B 2 85  ? -4.463  40.932   -26.895 1.00 39.03 85  B 1 
ATOM 4123 C C5    . A   B 2 85  ? -4.450  40.449   -25.595 1.00 39.53 85  B 1 
ATOM 4124 C C6    . A   B 2 85  ? -5.160  39.434   -24.958 1.00 39.46 85  B 1 
ATOM 4125 N N6    . A   B 2 85  ? -6.084  38.665   -25.565 1.00 39.06 85  B 1 
ATOM 4126 N N1    . A   B 2 85  ? -4.907  39.204   -23.650 1.00 38.76 85  B 1 
ATOM 4127 C C2    . A   B 2 85  ? -3.991  39.959   -23.034 1.00 38.29 85  B 1 
ATOM 4128 N N3    . A   B 2 85  ? -3.261  40.952   -23.532 1.00 38.87 85  B 1 
ATOM 4129 C C4    . A   B 2 85  ? -3.535  41.144   -24.830 1.00 39.48 85  B 1 
ATOM 4130 P P     . G   B 2 86  ? 2.026   41.175   -27.205 1.00 36.41 86  B 1 
ATOM 4131 O OP1   . G   B 2 86  ? 3.477   41.418   -27.379 1.00 35.60 86  B 1 
ATOM 4132 O OP2   . G   B 2 86  ? 1.232   40.630   -28.334 1.00 36.81 86  B 1 
ATOM 4133 O "O5'" . G   B 2 86  ? 1.832   40.200   -25.956 1.00 37.36 86  B 1 
ATOM 4134 C "C5'" . G   B 2 86  ? 2.470   40.483   -24.718 1.00 36.30 86  B 1 
ATOM 4135 C "C4'" . G   B 2 86  ? 1.889   39.657   -23.600 1.00 36.81 86  B 1 
ATOM 4136 O "O4'" . G   B 2 86  ? 0.453   39.864   -23.524 1.00 35.85 86  B 1 
ATOM 4137 C "C3'" . G   B 2 86  ? 2.020   38.152   -23.721 1.00 35.99 86  B 1 
ATOM 4138 O "O3'" . G   B 2 86  ? 3.308   37.681   -23.359 1.00 35.72 86  B 1 
ATOM 4139 C "C2'" . G   B 2 86  ? 0.920   37.666   -22.792 1.00 35.72 86  B 1 
ATOM 4140 O "O2'" . G   B 2 86  ? 1.313   37.759   -21.433 1.00 35.73 86  B 1 
ATOM 4141 C "C1'" . G   B 2 86  ? -0.181  38.686   -23.064 1.00 36.57 86  B 1 
ATOM 4142 N N9    . G   B 2 86  ? -1.124  38.210   -24.074 1.00 37.32 86  B 1 
ATOM 4143 C C8    . G   B 2 86  ? -1.282  38.642   -25.369 1.00 37.29 86  B 1 
ATOM 4144 N N7    . G   B 2 86  ? -2.217  38.000   -26.008 1.00 37.42 86  B 1 
ATOM 4145 C C5    . G   B 2 86  ? -2.710  37.088   -25.087 1.00 38.15 86  B 1 
ATOM 4146 C C6    . G   B 2 86  ? -3.738  36.123   -25.210 1.00 38.16 86  B 1 
ATOM 4147 O O6    . G   B 2 86  ? -4.442  35.868   -26.201 1.00 37.82 86  B 1 
ATOM 4148 N N1    . G   B 2 86  ? -3.920  35.409   -24.026 1.00 37.51 86  B 1 
ATOM 4149 C C2    . G   B 2 86  ? -3.203  35.602   -22.880 1.00 37.04 86  B 1 
ATOM 4150 N N2    . G   B 2 86  ? -3.515  34.812   -21.841 1.00 36.00 86  B 1 
ATOM 4151 N N3    . G   B 2 86  ? -2.241  36.498   -22.753 1.00 37.39 86  B 1 
ATOM 4152 C C4    . G   B 2 86  ? -2.051  37.207   -23.881 1.00 38.14 86  B 1 
ATOM 4153 P P     . G   B 2 87  ? 3.973   36.506   -24.171 1.00 35.17 87  B 1 
ATOM 4154 O OP1   . G   B 2 87  ? 5.243   36.169   -23.503 1.00 34.12 87  B 1 
ATOM 4155 O OP2   . G   B 2 87  ? 3.976   36.866   -25.609 1.00 34.42 87  B 1 
ATOM 4156 O "O5'" . G   B 2 87  ? 2.962   35.285   -23.980 1.00 35.56 87  B 1 
ATOM 4157 C "C5'" . G   B 2 87  ? 2.753   34.706   -22.706 1.00 34.59 87  B 1 
ATOM 4158 C "C4'" . G   B 2 87  ? 1.529   33.814   -22.706 1.00 34.77 87  B 1 
ATOM 4159 O "O4'" . G   B 2 87  ? 0.378   34.581   -23.173 1.00 34.02 87  B 1 
ATOM 4160 C "C3'" . G   B 2 87  ? 1.578   32.629   -23.652 1.00 33.85 87  B 1 
ATOM 4161 O "O3'" . G   B 2 87  ? 2.275   31.532   -23.078 1.00 34.47 87  B 1 
ATOM 4162 C "C2'" . G   B 2 87  ? 0.106   32.347   -23.900 1.00 34.22 87  B 1 
ATOM 4163 O "O2'" . G   B 2 87  ? -0.479  31.646   -22.825 1.00 34.01 87  B 1 
ATOM 4164 C "C1'" . G   B 2 87  ? -0.470  33.763   -23.937 1.00 34.02 87  B 1 
ATOM 4165 N N9    . G   B 2 87  ? -0.553  34.302   -25.301 1.00 34.46 87  B 1 
ATOM 4166 C C8    . G   B 2 87  ? 0.283   35.232   -25.871 1.00 34.49 87  B 1 
ATOM 4167 N N7    . G   B 2 87  ? -0.045  35.527   -27.101 1.00 34.23 87  B 1 
ATOM 4168 C C5    . G   B 2 87  ? -1.156  34.744   -27.359 1.00 34.82 87  B 1 
ATOM 4169 C C6    . G   B 2 87  ? -1.944  34.639   -28.531 1.00 34.60 87  B 1 
ATOM 4170 O O6    . G   B 2 87  ? -1.808  35.241   -29.603 1.00 34.06 87  B 1 
ATOM 4171 N N1    . G   B 2 87  ? -2.981  33.735   -28.365 1.00 34.05 87  B 1 
ATOM 4172 C C2    . G   B 2 87  ? -3.231  33.018   -27.226 1.00 33.75 87  B 1 
ATOM 4173 N N2    . G   B 2 87  ? -4.275  32.196   -27.262 1.00 31.88 87  B 1 
ATOM 4174 N N3    . G   B 2 87  ? -2.504  33.112   -26.128 1.00 34.25 87  B 1 
ATOM 4175 C C4    . G   B 2 87  ? -1.485  33.985   -26.256 1.00 34.91 87  B 1 
ATOM 4176 P P     . G   B 2 88  ? 3.192   30.610   -23.969 1.00 33.78 88  B 1 
ATOM 4177 O OP1   . G   B 2 88  ? 3.895   29.675   -23.070 1.00 33.17 88  B 1 
ATOM 4178 O OP2   . G   B 2 88  ? 3.974   31.479   -24.890 1.00 33.03 88  B 1 
ATOM 4179 O "O5'" . G   B 2 88  ? 2.141   29.799   -24.849 1.00 33.72 88  B 1 
ATOM 4180 C "C5'" . G   B 2 88  ? 1.165   28.974   -24.236 1.00 32.52 88  B 1 
ATOM 4181 C "C4'" . G   B 2 88  ? 0.062   28.634   -25.212 1.00 32.32 88  B 1 
ATOM 4182 O "O4'" . G   B 2 88  ? -0.550  29.857   -25.695 1.00 31.08 88  B 1 
ATOM 4183 C "C3'" . G   B 2 88  ? 0.504   27.923   -26.475 1.00 31.31 88  B 1 
ATOM 4184 O "O3'" . G   B 2 88  ? 0.587   26.517   -26.269 1.00 31.58 88  B 1 
ATOM 4185 C "C2'" . G   B 2 88  ? -0.583  28.293   -27.467 1.00 30.71 88  B 1 
ATOM 4186 O "O2'" . G   B 2 88  ? -1.731  27.477   -27.324 1.00 30.09 88  B 1 
ATOM 4187 C "C1'" . G   B 2 88  ? -0.926  29.720   -27.047 1.00 30.59 88  B 1 
ATOM 4188 N N9    . G   B 2 88  ? -0.236  30.742   -27.843 1.00 30.05 88  B 1 
ATOM 4189 C C8    . G   B 2 88  ? 0.933   31.392   -27.530 1.00 30.07 88  B 1 
ATOM 4190 N N7    . G   B 2 88  ? 1.290   32.258   -28.439 1.00 29.40 88  B 1 
ATOM 4191 C C5    . G   B 2 88  ? 0.307   32.175   -29.405 1.00 29.71 88  B 1 
ATOM 4192 C C6    . G   B 2 88  ? 0.153   32.877   -30.626 1.00 29.15 88  B 1 
ATOM 4193 O O6    . G   B 2 88  ? 0.892   33.737   -31.117 1.00 28.42 88  B 1 
ATOM 4194 N N1    . G   B 2 88  ? -0.993  32.484   -31.305 1.00 28.63 88  B 1 
ATOM 4195 C C2    . G   B 2 88  ? -1.882  31.544   -30.862 1.00 28.83 88  B 1 
ATOM 4196 N N2    . G   B 2 88  ? -2.934  31.306   -31.656 1.00 27.35 88  B 1 
ATOM 4197 N N3    . G   B 2 88  ? -1.753  30.885   -29.726 1.00 29.83 88  B 1 
ATOM 4198 C C4    . G   B 2 88  ? -0.646  31.241   -29.046 1.00 30.71 88  B 1 
ATOM 4199 P P     . A   B 2 89  ? 1.936   25.750   -26.235 1.00 36.44 89  B 1 
ATOM 4200 O OP1   . A   B 2 89  ? 2.708   26.172   -25.051 1.00 35.37 89  B 1 
ATOM 4201 O OP2   . A   B 2 89  ? 2.557   25.812   -27.575 1.00 35.05 89  B 1 
ATOM 4202 O "O5'" . A   B 2 89  ? 1.419   24.255   -25.995 1.00 36.58 89  B 1 
ATOM 4203 C "C5'" . A   B 2 89  ? 0.403   23.998   -25.028 1.00 34.74 89  B 1 
ATOM 4204 C "C4'" . A   B 2 89  ? -0.676  23.119   -25.600 1.00 34.53 89  B 1 
ATOM 4205 O "O4'" . A   B 2 89  ? -1.511  23.878   -26.518 1.00 32.97 89  B 1 
ATOM 4206 C "C3'" . A   B 2 89  ? -0.191  21.958   -26.444 1.00 33.41 89  B 1 
ATOM 4207 O "O3'" . A   B 2 89  ? 0.233   20.860   -25.645 1.00 33.71 89  B 1 
ATOM 4208 C "C2'" . A   B 2 89  ? -1.401  21.646   -27.310 1.00 32.33 89  B 1 
ATOM 4209 O "O2'" . A   B 2 89  ? -2.376  20.898   -26.605 1.00 31.91 89  B 1 
ATOM 4210 C "C1'" . A   B 2 89  ? -1.945  23.053   -27.580 1.00 33.18 89  B 1 
ATOM 4211 N N9    . A   B 2 89  ? -1.446  23.612   -28.845 1.00 32.17 89  B 1 
ATOM 4212 C C8    . A   B 2 89  ? -0.601  24.674   -29.017 1.00 31.73 89  B 1 
ATOM 4213 N N7    . A   B 2 89  ? -0.329  24.946   -30.265 1.00 30.71 89  B 1 
ATOM 4214 C C5    . A   B 2 89  ? -1.050  23.997   -30.977 1.00 30.95 89  B 1 
ATOM 4215 C C6    . A   B 2 89  ? -1.189  23.747   -32.336 1.00 30.18 89  B 1 
ATOM 4216 N N6    . A   B 2 89  ? -0.572  24.468   -33.287 1.00 29.25 89  B 1 
ATOM 4217 N N1    . A   B 2 89  ? -1.985  22.727   -32.720 1.00 29.60 89  B 1 
ATOM 4218 C C2    . A   B 2 89  ? -2.602  22.010   -31.770 1.00 30.09 89  B 1 
ATOM 4219 N N3    . A   B 2 89  ? -2.548  22.145   -30.450 1.00 30.51 89  B 1 
ATOM 4220 C C4    . A   B 2 89  ? -1.747  23.171   -30.105 1.00 31.68 89  B 1 
ATOM 4221 P P     . U   B 2 90  ? 1.693   20.296   -25.846 1.00 37.47 90  B 1 
ATOM 4222 O OP1   . U   B 2 90  ? 1.799   19.108   -24.966 1.00 36.15 90  B 1 
ATOM 4223 O OP2   . U   B 2 90  ? 2.684   21.399   -25.719 1.00 36.73 90  B 1 
ATOM 4224 O "O5'" . U   B 2 90  ? 1.691   19.804   -27.355 1.00 37.91 90  B 1 
ATOM 4225 C "C5'" . U   B 2 90  ? 0.766   18.827   -27.801 1.00 36.40 90  B 1 
ATOM 4226 C "C4'" . U   B 2 90  ? 0.836   18.649   -29.292 1.00 36.94 90  B 1 
ATOM 4227 O "O4'" . U   B 2 90  ? 0.363   19.840   -29.966 1.00 36.40 90  B 1 
ATOM 4228 C "C3'" . U   B 2 90  ? 2.227   18.439   -29.866 1.00 37.32 90  B 1 
ATOM 4229 O "O3'" . U   B 2 90  ? 2.699   17.113   -29.685 1.00 37.80 90  B 1 
ATOM 4230 C "C2'" . U   B 2 90  ? 2.030   18.835   -31.316 1.00 37.36 90  B 1 
ATOM 4231 O "O2'" . U   B 2 90  ? 1.404   17.807   -32.058 1.00 37.21 90  B 1 
ATOM 4232 C "C1'" . U   B 2 90  ? 1.063   20.014   -31.178 1.00 37.71 90  B 1 
ATOM 4233 N N1    . U   B 2 90  ? 1.763   21.312   -31.159 1.00 37.72 90  B 1 
ATOM 4234 C C2    . U   B 2 90  ? 2.150   21.854   -32.381 1.00 36.86 90  B 1 
ATOM 4235 O O2    . U   B 2 90  ? 1.926   21.302   -33.448 1.00 36.41 90  B 1 
ATOM 4236 N N3    . U   B 2 90  ? 2.794   23.055   -32.309 1.00 36.83 90  B 1 
ATOM 4237 C C4    . U   B 2 90  ? 3.095   23.762   -31.171 1.00 36.74 90  B 1 
ATOM 4238 O O4    . U   B 2 90  ? 3.686   24.839   -31.265 1.00 36.12 90  B 1 
ATOM 4239 C C5    . U   B 2 90  ? 2.668   23.147   -29.954 1.00 36.87 90  B 1 
ATOM 4240 C C6    . U   B 2 90  ? 2.033   21.970   -29.988 1.00 37.49 90  B 1 
ATOM 4241 P P     . C   B 2 91  ? 4.243   16.882   -29.406 1.00 38.01 91  B 1 
ATOM 4242 O OP1   . C   B 2 91  ? 4.384   15.498   -28.898 1.00 36.43 91  B 1 
ATOM 4243 O OP2   . C   B 2 91  ? 4.805   18.010   -28.628 1.00 37.73 91  B 1 
ATOM 4244 O "O5'" . C   B 2 91  ? 4.865   16.944   -30.876 1.00 39.00 91  B 1 
ATOM 4245 C "C5'" . C   B 2 91  ? 4.428   16.044   -31.883 1.00 38.13 91  B 1 
ATOM 4246 C "C4'" . C   B 2 91  ? 4.938   16.458   -33.236 1.00 38.32 91  B 1 
ATOM 4247 O "O4'" . C   B 2 91  ? 4.357   17.730   -33.618 1.00 38.30 91  B 1 
ATOM 4248 C "C3'" . C   B 2 91  ? 6.430   16.701   -33.350 1.00 38.99 91  B 1 
ATOM 4249 O "O3'" . C   B 2 91  ? 7.181   15.496   -33.449 1.00 39.27 91  B 1 
ATOM 4250 C "C2'" . C   B 2 91  ? 6.512   17.571   -34.590 1.00 39.52 91  B 1 
ATOM 4251 O "O2'" . C   B 2 91  ? 6.369   16.809   -35.774 1.00 39.07 91  B 1 
ATOM 4252 C "C1'" . C   B 2 91  ? 5.276   18.451   -34.418 1.00 39.18 91  B 1 
ATOM 4253 N N1    . C   B 2 91  ? 5.592   19.736   -33.763 1.00 39.69 91  B 1 
ATOM 4254 C C2    . C   B 2 91  ? 6.152   20.759   -34.538 1.00 39.09 91  B 1 
ATOM 4255 O O2    . C   B 2 91  ? 6.348   20.555   -35.745 1.00 38.66 91  B 1 
ATOM 4256 N N3    . C   B 2 91  ? 6.467   21.934   -33.956 1.00 39.07 91  B 1 
ATOM 4257 C C4    . C   B 2 91  ? 6.244   22.125   -32.660 1.00 39.15 91  B 1 
ATOM 4258 N N4    . C   B 2 91  ? 6.560   23.301   -32.130 1.00 38.78 91  B 1 
ATOM 4259 C C5    . C   B 2 91  ? 5.677   21.097   -31.850 1.00 39.24 91  B 1 
ATOM 4260 C C6    . C   B 2 91  ? 5.373   19.939   -32.439 1.00 39.52 91  B 1 
ATOM 4261 P P     . C   B 2 92  ? 8.670   15.482   -32.867 1.00 38.72 92  B 1 
ATOM 4262 O OP1   . C   B 2 92  ? 9.117   14.071   -32.905 1.00 37.33 92  B 1 
ATOM 4263 O OP2   . C   B 2 92  ? 8.720   16.231   -31.590 1.00 38.78 92  B 1 
ATOM 4264 O "O5'" . C   B 2 92  ? 9.504   16.306   -33.944 1.00 39.84 92  B 1 
ATOM 4265 C "C5'" . C   B 2 92  ? 9.575   15.870   -35.297 1.00 38.78 92  B 1 
ATOM 4266 C "C4'" . C   B 2 92  ? 10.191  16.922   -36.182 1.00 38.84 92  B 1 
ATOM 4267 O "O4'" . C   B 2 92  ? 9.416   18.146   -36.122 1.00 38.74 92  B 1 
ATOM 4268 C "C3'" . C   B 2 92  ? 11.593  17.377   -35.817 1.00 39.22 92  B 1 
ATOM 4269 O "O3'" . C   B 2 92  ? 12.592  16.450   -36.240 1.00 39.74 92  B 1 
ATOM 4270 C "C2'" . C   B 2 92  ? 11.682  18.714   -36.516 1.00 39.98 92  B 1 
ATOM 4271 O "O2'" . C   B 2 92  ? 11.919  18.572   -37.900 1.00 39.22 92  B 1 
ATOM 4272 C "C1'" . C   B 2 92  ? 10.271  19.259   -36.307 1.00 39.52 92  B 1 
ATOM 4273 N N1    . C   B 2 92  ? 10.174  20.147   -35.134 1.00 40.24 92  B 1 
ATOM 4274 C C2    . C   B 2 92  ? 10.683  21.443   -35.234 1.00 39.63 92  B 1 
ATOM 4275 O O2    . C   B 2 92  ? 11.190  21.808   -36.310 1.00 39.28 92  B 1 
ATOM 4276 N N3    . C   B 2 92  ? 10.611  22.276   -34.174 1.00 39.77 92  B 1 
ATOM 4277 C C4    . C   B 2 92  ? 10.060  21.861   -33.038 1.00 39.94 92  B 1 
ATOM 4278 N N4    . C   B 2 92  ? 10.006  22.709   -32.018 1.00 39.60 92  B 1 
ATOM 4279 C C5    . C   B 2 92  ? 9.536   20.551   -32.901 1.00 39.99 92  B 1 
ATOM 4280 C C6    . C   B 2 92  ? 9.613   19.732   -33.965 1.00 40.14 92  B 1 
ATOM 4281 P P     . C   B 2 93  ? 13.966  16.382   -35.448 1.00 40.51 93  B 1 
ATOM 4282 O OP1   . C   B 2 93  ? 14.708  15.217   -35.989 1.00 39.07 93  B 1 
ATOM 4283 O OP2   . C   B 2 93  ? 13.682  16.461   -33.986 1.00 40.35 93  B 1 
ATOM 4284 O "O5'" . C   B 2 93  ? 14.730  17.707   -35.870 1.00 41.89 93  B 1 
ATOM 4285 C "C5'" . C   B 2 93  ? 15.113  17.939   -37.222 1.00 40.35 93  B 1 
ATOM 4286 C "C4'" . C   B 2 93  ? 15.790  19.278   -37.369 1.00 40.11 93  B 1 
ATOM 4287 O "O4'" . C   B 2 93  ? 14.854  20.346   -37.078 1.00 40.04 93  B 1 
ATOM 4288 C "C3'" . C   B 2 93  ? 16.944  19.536   -36.435 1.00 40.74 93  B 1 
ATOM 4289 O "O3'" . C   B 2 93  ? 18.151  18.924   -36.872 1.00 41.73 93  B 1 
ATOM 4290 C "C2'" . C   B 2 93  ? 17.018  21.051   -36.420 1.00 41.85 93  B 1 
ATOM 4291 O "O2'" . C   B 2 93  ? 17.654  21.559   -37.582 1.00 41.06 93  B 1 
ATOM 4292 C "C1'" . C   B 2 93  ? 15.534  21.424   -36.474 1.00 41.11 93  B 1 
ATOM 4293 N N1    . C   B 2 93  ? 14.962  21.662   -35.134 1.00 41.90 93  B 1 
ATOM 4294 C C2    . C   B 2 93  ? 15.223  22.882   -34.495 1.00 40.93 93  B 1 
ATOM 4295 O O2    . C   B 2 93  ? 15.939  23.731   -35.064 1.00 40.54 93  B 1 
ATOM 4296 N N3    . C   B 2 93  ? 14.699  23.121   -33.271 1.00 41.07 93  B 1 
ATOM 4297 C C4    . C   B 2 93  ? 13.944  22.193   -32.678 1.00 41.31 93  B 1 
ATOM 4298 N N4    . C   B 2 93  ? 13.445  22.466   -31.482 1.00 40.95 93  B 1 
ATOM 4299 C C5    . C   B 2 93  ? 13.664  20.952   -33.307 1.00 41.37 93  B 1 
ATOM 4300 C C6    . C   B 2 93  ? 14.186  20.734   -34.524 1.00 41.64 93  B 1 
ATOM 4301 P P     . C   B 2 94  ? 19.194  18.382   -35.811 1.00 42.73 94  B 1 
ATOM 4302 O OP1   . C   B 2 94  ? 20.224  17.612   -36.537 1.00 41.63 94  B 1 
ATOM 4303 O OP2   . C   B 2 94  ? 18.435  17.737   -34.708 1.00 42.85 94  B 1 
ATOM 4304 O "O5'" . C   B 2 94  ? 19.875  19.700   -35.233 1.00 44.12 94  B 1 
ATOM 4305 C "C5'" . C   B 2 94  ? 20.631  20.562   -36.076 1.00 42.29 94  B 1 
ATOM 4306 C "C4'" . C   B 2 94  ? 21.015  21.828   -35.357 1.00 41.70 94  B 1 
ATOM 4307 O "O4'" . C   B 2 94  ? 19.828  22.612   -35.061 1.00 40.87 94  B 1 
ATOM 4308 C "C3'" . C   B 2 94  ? 21.672  21.658   -34.006 1.00 41.78 94  B 1 
ATOM 4309 O "O3'" . C   B 2 94  ? 23.044  21.321   -34.104 1.00 42.25 94  B 1 
ATOM 4310 C "C2'" . C   B 2 94  ? 21.418  23.002   -33.357 1.00 42.43 94  B 1 
ATOM 4311 O "O2'" . C   B 2 94  ? 22.297  23.994   -33.844 1.00 41.51 94  B 1 
ATOM 4312 C "C1'" . C   B 2 94  ? 20.003  23.313   -33.847 1.00 41.74 94  B 1 
ATOM 4313 N N1    . C   B 2 94  ? 18.974  22.869   -32.882 1.00 42.40 94  B 1 
ATOM 4314 C C2    . C   B 2 94  ? 18.685  23.695   -31.793 1.00 41.67 94  B 1 
ATOM 4315 O O2    . C   B 2 94  ? 19.296  24.771   -31.670 1.00 41.22 94  B 1 
ATOM 4316 N N3    . C   B 2 94  ? 17.742  23.313   -30.900 1.00 41.71 94  B 1 
ATOM 4317 C C4    . C   B 2 94  ? 17.108  22.157   -31.055 1.00 41.96 94  B 1 
ATOM 4318 N N4    . C   B 2 94  ? 16.184  21.814   -30.153 1.00 41.58 94  B 1 
ATOM 4319 C C5    . C   B 2 94  ? 17.381  21.300   -32.153 1.00 41.98 94  B 1 
ATOM 4320 C C6    . C   B 2 94  ? 18.306  21.690   -33.029 1.00 42.27 94  B 1 
ATOM 4321 P P     . G   B 2 95  ? 23.704  20.402   -33.018 1.00 46.20 95  B 1 
ATOM 4322 O OP1   . G   B 2 95  ? 25.070  20.058   -33.465 1.00 45.27 95  B 1 
ATOM 4323 O OP2   . G   B 2 95  ? 22.744  19.323   -32.692 1.00 46.49 95  B 1 
ATOM 4324 O "O5'" . G   B 2 95  ? 23.815  21.358   -31.743 1.00 47.66 95  B 1 
ATOM 4325 C "C5'" . G   B 2 95  ? 24.659  22.502   -31.775 1.00 45.50 95  B 1 
ATOM 4326 C "C4'" . G   B 2 95  ? 24.483  23.353   -30.544 1.00 45.80 95  B 1 
ATOM 4327 O "O4'" . G   B 2 95  ? 23.141  23.905   -30.511 1.00 43.05 95  B 1 
ATOM 4328 C "C3'" . G   B 2 95  ? 24.596  22.642   -29.216 1.00 44.97 95  B 1 
ATOM 4329 O "O3'" . G   B 2 95  ? 25.935  22.383   -28.835 1.00 44.58 95  B 1 
ATOM 4330 C "C2'" . G   B 2 95  ? 23.877  23.609   -28.282 1.00 45.58 95  B 1 
ATOM 4331 O "O2'" . G   B 2 95  ? 24.677  24.725   -27.967 1.00 43.69 95  B 1 
ATOM 4332 C "C1'" . G   B 2 95  ? 22.722  24.055   -29.172 1.00 45.04 95  B 1 
ATOM 4333 N N9    . G   B 2 95  ? 21.525  23.234   -28.948 1.00 45.67 95  B 1 
ATOM 4334 C C8    . G   B 2 95  ? 21.024  22.225   -29.735 1.00 45.27 95  B 1 
ATOM 4335 N N7    . G   B 2 95  ? 19.945  21.695   -29.241 1.00 45.64 95  B 1 
ATOM 4336 C C5    . G   B 2 95  ? 19.722  22.377   -28.060 1.00 45.78 95  B 1 
ATOM 4337 C C6    . G   B 2 95  ? 18.688  22.228   -27.092 1.00 45.65 95  B 1 
ATOM 4338 O O6    . G   B 2 95  ? 17.743  21.439   -27.091 1.00 45.28 95  B 1 
ATOM 4339 N N1    . G   B 2 95  ? 18.837  23.135   -26.047 1.00 45.11 95  B 1 
ATOM 4340 C C2    . G   B 2 95  ? 19.848  24.061   -25.939 1.00 44.70 95  B 1 
ATOM 4341 N N2    . G   B 2 95  ? 19.833  24.845   -24.866 1.00 43.79 95  B 1 
ATOM 4342 N N3    . G   B 2 95  ? 20.813  24.199   -26.838 1.00 45.04 95  B 1 
ATOM 4343 C C4    . G   B 2 95  ? 20.685  23.334   -27.866 1.00 46.37 95  B 1 
ATOM 4344 P P     . G   B 2 96  ? 26.263  21.129   -27.945 1.00 46.36 96  B 1 
ATOM 4345 O OP1   . G   B 2 96  ? 27.735  21.007   -27.865 1.00 45.67 96  B 1 
ATOM 4346 O OP2   . G   B 2 96  ? 25.456  19.984   -28.436 1.00 47.00 96  B 1 
ATOM 4347 O "O5'" . G   B 2 96  ? 25.711  21.528   -26.497 1.00 47.77 96  B 1 
ATOM 4348 C "C5'" . G   B 2 96  ? 26.287  22.614   -25.786 1.00 45.67 96  B 1 
ATOM 4349 C "C4'" . G   B 2 96  ? 25.484  22.955   -24.552 1.00 46.15 96  B 1 
ATOM 4350 O "O4'" . G   B 2 96  ? 24.140  23.351   -24.918 1.00 43.12 96  B 1 
ATOM 4351 C "C3'" . G   B 2 96  ? 25.268  21.840   -23.554 1.00 44.77 96  B 1 
ATOM 4352 O "O3'" . G   B 2 96  ? 26.397  21.570   -22.749 1.00 44.58 96  B 1 
ATOM 4353 C "C2'" . G   B 2 96  ? 24.072  22.358   -22.775 1.00 45.47 96  B 1 
ATOM 4354 O "O2'" . G   B 2 96  ? 24.445  23.360   -21.854 1.00 43.69 96  B 1 
ATOM 4355 C "C1'" . G   B 2 96  ? 23.243  22.987   -23.893 1.00 45.02 96  B 1 
ATOM 4356 N N9    . G   B 2 96  ? 22.255  22.040   -24.417 1.00 45.75 96  B 1 
ATOM 4357 C C8    . G   B 2 96  ? 22.293  21.357   -25.611 1.00 45.60 96  B 1 
ATOM 4358 N N7    . G   B 2 96  ? 21.254  20.584   -25.766 1.00 45.98 96  B 1 
ATOM 4359 C C5    . G   B 2 96  ? 20.499  20.755   -24.620 1.00 46.12 96  B 1 
ATOM 4360 C C6    . G   B 2 96  ? 19.267  20.163   -24.226 1.00 46.00 96  B 1 
ATOM 4361 O O6    . G   B 2 96  ? 18.574  19.345   -24.838 1.00 45.63 96  B 1 
ATOM 4362 N N1    . G   B 2 96  ? 18.852  20.627   -22.978 1.00 45.47 96  B 1 
ATOM 4363 C C2    . G   B 2 96  ? 19.547  21.538   -22.208 1.00 45.13 96  B 1 
ATOM 4364 N N2    . G   B 2 96  ? 18.993  21.857   -21.030 1.00 44.30 96  B 1 
ATOM 4365 N N3    . G   B 2 96  ? 20.691  22.085   -22.568 1.00 45.21 96  B 1 
ATOM 4366 C C4    . G   B 2 96  ? 21.107  21.651   -23.780 1.00 46.38 96  B 1 
ATOM 4367 P P     . G   B 2 97  ? 26.644  20.106   -22.221 1.00 45.03 97  B 1 
ATOM 4368 O OP1   . G   B 2 97  ? 27.966  20.088   -21.562 1.00 44.39 97  B 1 
ATOM 4369 O OP2   . G   B 2 97  ? 26.353  19.144   -23.314 1.00 45.78 97  B 1 
ATOM 4370 O "O5'" . G   B 2 97  ? 25.518  19.914   -21.100 1.00 46.32 97  B 1 
ATOM 4371 C "C5'" . G   B 2 97  ? 25.528  20.719   -19.927 1.00 44.59 97  B 1 
ATOM 4372 C "C4'" . G   B 2 97  ? 24.262  20.553   -19.133 1.00 45.19 97  B 1 
ATOM 4373 O "O4'" . G   B 2 97  ? 23.102  20.856   -19.956 1.00 42.61 97  B 1 
ATOM 4374 C "C3'" . G   B 2 97  ? 23.964  19.161   -18.614 1.00 44.26 97  B 1 
ATOM 4375 O "O3'" . G   B 2 97  ? 24.711  18.822   -17.463 1.00 43.98 97  B 1 
ATOM 4376 C "C2'" . G   B 2 97  ? 22.471  19.243   -18.353 1.00 44.87 97  B 1 
ATOM 4377 O "O2'" . G   B 2 97  ? 22.188  19.928   -17.152 1.00 43.06 97  B 1 
ATOM 4378 C "C1'" . G   B 2 97  ? 21.999  20.086   -19.533 1.00 44.46 97  B 1 
ATOM 4379 N N9    . G   B 2 97  ? 21.536  19.256   -20.648 1.00 45.18 97  B 1 
ATOM 4380 C C8    . G   B 2 97  ? 22.137  19.037   -21.859 1.00 45.14 97  B 1 
ATOM 4381 N N7    . G   B 2 97  ? 21.451  18.241   -22.630 1.00 45.49 97  B 1 
ATOM 4382 C C5    . G   B 2 97  ? 20.332  17.909   -21.883 1.00 45.73 97  B 1 
ATOM 4383 C C6    . G   B 2 97  ? 19.235  17.074   -22.199 1.00 45.54 97  B 1 
ATOM 4384 O O6    . G   B 2 97  ? 19.014  16.434   -23.240 1.00 45.23 97  B 1 
ATOM 4385 N N1    . G   B 2 97  ? 18.318  17.019   -21.149 1.00 45.01 97  B 1 
ATOM 4386 C C2    . G   B 2 97  ? 18.444  17.680   -19.956 1.00 44.69 97  B 1 
ATOM 4387 N N2    . G   B 2 97  ? 17.464  17.501   -19.063 1.00 44.08 97  B 1 
ATOM 4388 N N3    . G   B 2 97  ? 19.469  18.457   -19.654 1.00 44.70 97  B 1 
ATOM 4389 C C4    . G   B 2 97  ? 20.369  18.529   -20.653 1.00 45.63 97  B 1 
ATOM 4390 P P     . G   B 2 98  ? 25.269  17.366   -17.285 1.00 44.92 98  B 1 
ATOM 4391 O OP1   . G   B 2 98  ? 25.887  17.281   -15.939 1.00 43.12 98  B 1 
ATOM 4392 O OP2   . G   B 2 98  ? 26.071  17.025   -18.484 1.00 43.54 98  B 1 
ATOM 4393 O "O5'" . G   B 2 98  ? 23.957  16.455   -17.292 1.00 45.49 98  B 1 
ATOM 4394 C "C5'" . G   B 2 98  ? 23.019  16.518   -16.238 1.00 43.64 98  B 1 
ATOM 4395 C "C4'" . G   B 2 98  ? 21.801  15.686   -16.551 1.00 43.31 98  B 1 
ATOM 4396 O "O4'" . G   B 2 98  ? 21.146  16.198   -17.743 1.00 42.58 98  B 1 
ATOM 4397 C "C3'" . G   B 2 98  ? 22.066  14.235   -16.881 1.00 42.80 98  B 1 
ATOM 4398 O "O3'" . G   B 2 98  ? 22.258  13.443   -15.727 1.00 44.20 98  B 1 
ATOM 4399 C "C2'" . G   B 2 98  ? 20.832  13.856   -17.687 1.00 43.70 98  B 1 
ATOM 4400 O "O2'" . G   B 2 98  ? 19.714  13.653   -16.848 1.00 42.94 98  B 1 
ATOM 4401 C "C1'" . G   B 2 98  ? 20.618  15.135   -18.492 1.00 42.67 98  B 1 
ATOM 4402 N N9    . G   B 2 98  ? 21.299  15.084   -19.787 1.00 42.95 98  B 1 
ATOM 4403 C C8    . G   B 2 98  ? 22.517  15.622   -20.093 1.00 42.55 98  B 1 
ATOM 4404 N N7    . G   B 2 98  ? 22.880  15.411   -21.336 1.00 42.24 98  B 1 
ATOM 4405 C C5    . G   B 2 98  ? 21.831  14.684   -21.881 1.00 42.64 98  B 1 
ATOM 4406 C C6    . G   B 2 98  ? 21.662  14.174   -23.189 1.00 42.04 98  B 1 
ATOM 4407 O O6    . G   B 2 98  ? 22.421  14.259   -24.154 1.00 41.34 98  B 1 
ATOM 4408 N N1    . G   B 2 98  ? 20.448  13.500   -23.321 1.00 41.68 98  B 1 
ATOM 4409 C C2    . G   B 2 98  ? 19.526  13.348   -22.305 1.00 41.73 98  B 1 
ATOM 4410 N N2    . G   B 2 98  ? 18.425  12.669   -22.627 1.00 39.88 98  B 1 
ATOM 4411 N N3    . G   B 2 98  ? 19.683  13.820   -21.084 1.00 41.82 98  B 1 
ATOM 4412 C C4    . G   B 2 98  ? 20.854  14.474   -20.936 1.00 42.78 98  B 1 
ATOM 4413 P P     . A   B 2 99  ? 23.121  12.156   -15.848 1.00 42.41 99  B 1 
ATOM 4414 O OP1   . A   B 2 99  ? 23.482  11.724   -14.475 1.00 40.77 99  B 1 
ATOM 4415 O OP2   . A   B 2 99  ? 24.202  12.399   -16.840 1.00 41.53 99  B 1 
ATOM 4416 O "O5'" . A   B 2 99  ? 22.109  11.119   -16.477 1.00 42.78 99  B 1 
ATOM 4417 C "C5'" . A   B 2 99  ? 21.557  10.063   -15.699 1.00 42.98 99  B 1 
ATOM 4418 C "C4'" . A   B 2 99  ? 20.391  10.540   -14.870 1.00 43.03 99  B 1 
ATOM 4419 O "O4'" . A   B 2 99  ? 19.393  11.155   -15.709 1.00 41.73 99  B 1 
ATOM 4420 C "C3'" . A   B 2 99  ? 19.643  9.435    -14.129 1.00 41.90 99  B 1 
ATOM 4421 O "O3'" . A   B 2 99  ? 20.293  9.102    -12.904 1.00 42.64 99  B 1 
ATOM 4422 C "C2'" . A   B 2 99  ? 18.267  10.046   -13.946 1.00 41.97 99  B 1 
ATOM 4423 O "O2'" . A   B 2 99  ? 18.225  10.953   -12.858 1.00 40.03 99  B 1 
ATOM 4424 C "C1'" . A   B 2 99  ? 18.101  10.821   -15.252 1.00 42.06 99  B 1 
ATOM 4425 N N9    . A   B 2 99  ? 17.449  10.031   -16.300 1.00 41.73 99  B 1 
ATOM 4426 C C8    . A   B 2 99  ? 17.946  9.756    -17.554 1.00 40.23 99  B 1 
ATOM 4427 N N7    . A   B 2 99  ? 17.150  9.036    -18.293 1.00 40.01 99  B 1 
ATOM 4428 C C5    . A   B 2 99  ? 16.047  8.820    -17.488 1.00 40.03 99  B 1 
ATOM 4429 C C6    . A   B 2 99  ? 14.843  8.125    -17.706 1.00 39.26 99  B 1 
ATOM 4430 N N6    . A   B 2 99  ? 14.555  7.490    -18.842 1.00 38.21 99  B 1 
ATOM 4431 N N1    . A   B 2 99  ? 13.943  8.101    -16.696 1.00 38.22 99  B 1 
ATOM 4432 C C2    . A   B 2 99  ? 14.244  8.729    -15.549 1.00 38.54 99  B 1 
ATOM 4433 N N3    . A   B 2 99  ? 15.342  9.430    -15.235 1.00 40.04 99  B 1 
ATOM 4434 C C4    . A   B 2 99  ? 16.208  9.430    -16.259 1.00 40.38 99  B 1 
ATOM 4435 P P     . A   B 2 100 ? 20.707  7.626    -12.637 1.00 42.01 100 B 1 
ATOM 4436 O OP1   . A   B 2 100 ? 21.500  7.595    -11.382 1.00 40.42 100 B 1 
ATOM 4437 O OP2   . A   B 2 100 ? 21.263  7.048    -13.876 1.00 40.83 100 B 1 
ATOM 4438 O "O5'" . A   B 2 100 ? 19.305  6.936    -12.353 1.00 42.47 100 B 1 
ATOM 4439 C "C5'" . A   B 2 100 ? 18.469  7.392    -11.287 1.00 40.97 100 B 1 
ATOM 4440 C "C4'" . A   B 2 100 ? 17.092  6.791    -11.398 1.00 41.26 100 B 1 
ATOM 4441 O "O4'" . A   B 2 100 ? 16.418  7.301    -12.570 1.00 40.71 100 B 1 
ATOM 4442 C "C3'" . A   B 2 100 ? 17.057  5.287    -11.580 1.00 41.20 100 B 1 
ATOM 4443 O "O3'" . A   B 2 100 ? 17.214  4.594    -10.350 1.00 41.21 100 B 1 
ATOM 4444 C "C2'" . A   B 2 100 ? 15.699  5.069    -12.238 1.00 40.61 100 B 1 
ATOM 4445 O "O2'" . A   B 2 100 ? 14.644  5.128    -11.294 1.00 39.97 100 B 1 
ATOM 4446 C "C1'" . A   B 2 100 ? 15.611  6.293    -13.149 1.00 40.65 100 B 1 
ATOM 4447 N N9    . A   B 2 100 ? 16.113  6.021    -14.498 1.00 40.27 100 B 1 
ATOM 4448 C C8    . A   B 2 100 ? 17.330  6.371    -15.039 1.00 39.72 100 B 1 
ATOM 4449 N N7    . A   B 2 100 ? 17.480  5.984    -16.273 1.00 39.21 100 B 1 
ATOM 4450 C C5    . A   B 2 100 ? 16.293  5.344    -16.582 1.00 39.38 100 B 1 
ATOM 4451 C C6    . A   B 2 100 ? 15.825  4.716    -17.754 1.00 38.69 100 B 1 
ATOM 4452 N N6    . A   B 2 100 ? 16.538  4.627    -18.883 1.00 38.09 100 B 1 
ATOM 4453 N N1    . A   B 2 100 ? 14.594  4.177    -17.719 1.00 38.12 100 B 1 
ATOM 4454 C C2    . A   B 2 100 ? 13.883  4.267    -16.596 1.00 38.14 100 B 1 
ATOM 4455 N N3    . A   B 2 100 ? 14.202  4.836    -15.432 1.00 39.50 100 B 1 
ATOM 4456 C C4    . A   B 2 100 ? 15.435  5.358    -15.502 1.00 39.72 100 B 1 
ATOM 4457 P P     . A   B 2 101 ? 18.004  3.259    -10.309 1.00 43.34 101 B 1 
ATOM 4458 O OP1   . A   B 2 101 ? 18.301  2.968    -8.888  1.00 41.70 101 B 1 
ATOM 4459 O OP2   . A   B 2 101 ? 19.103  3.286    -11.300 1.00 42.15 101 B 1 
ATOM 4460 O "O5'" . A   B 2 101 ? 16.912  2.211    -10.813 1.00 43.58 101 B 1 
ATOM 4461 C "C5'" . A   B 2 101 ? 15.686  2.044    -10.108 1.00 41.97 101 B 1 
ATOM 4462 C "C4'" . A   B 2 101 ? 14.709  1.232    -10.913 1.00 42.01 101 B 1 
ATOM 4463 O "O4'" . A   B 2 101 ? 14.337  1.956    -12.113 1.00 41.62 101 B 1 
ATOM 4464 C "C3'" . A   B 2 101 ? 15.234  -0.096   -11.436 1.00 42.49 101 B 1 
ATOM 4465 O "O3'" . A   B 2 101 ? 15.195  -1.117   -10.447 1.00 42.43 101 B 1 
ATOM 4466 C "C2'" . A   B 2 101 ? 14.308  -0.359   -12.610 1.00 42.14 101 B 1 
ATOM 4467 O "O2'" . A   B 2 101 ? 13.044  -0.846   -12.203 1.00 41.56 101 B 1 
ATOM 4468 C "C1'" . A   B 2 101 ? 14.137  1.049    -13.181 1.00 41.94 101 B 1 
ATOM 4469 N N9    . A   B 2 101 ? 15.121  1.339    -14.232 1.00 41.41 101 B 1 
ATOM 4470 C C8    . A   B 2 101 ? 16.325  1.987    -14.114 1.00 40.62 101 B 1 
ATOM 4471 N N7    . A   B 2 101 ? 16.977  2.086    -15.240 1.00 40.09 101 B 1 
ATOM 4472 C C5    . A   B 2 101 ? 16.158  1.476    -16.166 1.00 40.28 101 B 1 
ATOM 4473 C C6    . A   B 2 101 ? 16.286  1.255    -17.543 1.00 39.59 101 B 1 
ATOM 4474 N N6    . A   B 2 101 ? 17.334  1.648    -18.257 1.00 39.12 101 B 1 
ATOM 4475 N N1    . A   B 2 101 ? 15.273  0.608    -18.173 1.00 39.12 101 B 1 
ATOM 4476 C C2    . A   B 2 101 ? 14.222  0.217    -17.461 1.00 39.06 101 B 1 
ATOM 4477 N N3    . A   B 2 101 ? 13.981  0.362    -16.156 1.00 40.30 101 B 1 
ATOM 4478 C C4    . A   B 2 101 ? 15.005  1.010    -15.560 1.00 40.55 101 B 1 
ATOM 4479 P P     . C   B 2 102 ? 16.391  -2.132   -10.370 1.00 43.10 102 B 1 
ATOM 4480 O OP1   . C   B 2 102 ? 16.204  -2.919   -9.136  1.00 40.78 102 B 1 
ATOM 4481 O OP2   . C   B 2 102 ? 17.675  -1.434   -10.613 1.00 41.36 102 B 1 
ATOM 4482 O "O5'" . C   B 2 102 ? 16.099  -3.085   -11.621 1.00 43.71 102 B 1 
ATOM 4483 C "C5'" . C   B 2 102 ? 14.900  -3.827   -11.703 1.00 42.89 102 B 1 
ATOM 4484 C "C4'" . C   B 2 102 ? 14.741  -4.464   -13.059 1.00 43.00 102 B 1 
ATOM 4485 O "O4'" . C   B 2 102 ? 14.632  -3.438   -14.079 1.00 43.57 102 B 1 
ATOM 4486 C "C3'" . C   B 2 102 ? 15.901  -5.313   -13.527 1.00 44.66 102 B 1 
ATOM 4487 O "O3'" . C   B 2 102 ? 15.903  -6.618   -12.953 1.00 45.25 102 B 1 
ATOM 4488 C "C2'" . C   B 2 102 ? 15.707  -5.319   -15.033 1.00 44.19 102 B 1 
ATOM 4489 O "O2'" . C   B 2 102 ? 14.700  -6.228   -15.424 1.00 43.35 102 B 1 
ATOM 4490 C "C1'" . C   B 2 102 ? 15.213  -3.894   -15.282 1.00 43.09 102 B 1 
ATOM 4491 N N1    . C   B 2 102 ? 16.307  -2.984   -15.665 1.00 42.69 102 B 1 
ATOM 4492 C C2    . C   B 2 102 ? 16.736  -2.972   -17.004 1.00 41.24 102 B 1 
ATOM 4493 O O2    . C   B 2 102 ? 16.181  -3.719   -17.826 1.00 40.00 102 B 1 
ATOM 4494 N N3    . C   B 2 102 ? 17.748  -2.143   -17.368 1.00 40.44 102 B 1 
ATOM 4495 C C4    . C   B 2 102 ? 18.319  -1.359   -16.463 1.00 40.19 102 B 1 
ATOM 4496 N N4    . C   B 2 102 ? 19.314  -0.559   -16.868 1.00 39.35 102 B 1 
ATOM 4497 C C5    . C   B 2 102 ? 17.912  -1.349   -15.098 1.00 40.70 102 B 1 
ATOM 4498 C C6    . C   B 2 102 ? 16.913  -2.169   -14.747 1.00 41.71 102 B 1 
ATOM 4499 P P     . C   B 2 103 ? 17.222  -7.158   -12.261 1.00 46.30 103 B 1 
ATOM 4500 O OP1   . C   B 2 103 ? 16.941  -8.557   -11.866 1.00 43.85 103 B 1 
ATOM 4501 O OP2   . C   B 2 103 ? 17.698  -6.186   -11.253 1.00 44.95 103 B 1 
ATOM 4502 O "O5'" . C   B 2 103 ? 18.282  -7.177   -13.454 1.00 47.28 103 B 1 
ATOM 4503 C "C5'" . C   B 2 103 ? 18.077  -7.997   -14.597 1.00 46.24 103 B 1 
ATOM 4504 C "C4'" . C   B 2 103 ? 19.125  -7.733   -15.649 1.00 46.66 103 B 1 
ATOM 4505 O "O4'" . C   B 2 103 ? 19.024  -6.358   -16.119 1.00 46.85 103 B 1 
ATOM 4506 C "C3'" . C   B 2 103 ? 20.562  -7.848   -15.189 1.00 47.37 103 B 1 
ATOM 4507 O "O3'" . C   B 2 103 ? 21.015  -9.196   -15.117 1.00 47.72 103 B 1 
ATOM 4508 C "C2'" . C   B 2 103 ? 21.296  -7.015   -16.221 1.00 48.30 103 B 1 
ATOM 4509 O "O2'" . C   B 2 103 ? 21.460  -7.720   -17.437 1.00 47.08 103 B 1 
ATOM 4510 C "C1'" . C   B 2 103 ? 20.306  -5.872   -16.448 1.00 47.78 103 B 1 
ATOM 4511 N N1    . C   B 2 103 ? 20.610  -4.705   -15.599 1.00 48.46 103 B 1 
ATOM 4512 C C2    . C   B 2 103 ? 21.655  -3.847   -15.971 1.00 47.66 103 B 1 
ATOM 4513 O O2    . C   B 2 103 ? 22.292  -4.100   -17.004 1.00 46.92 103 B 1 
ATOM 4514 N N3    . C   B 2 103 ? 21.950  -2.779   -15.200 1.00 47.86 103 B 1 
ATOM 4515 C C4    . C   B 2 103 ? 21.245  -2.545   -14.099 1.00 47.91 103 B 1 
ATOM 4516 N N4    . C   B 2 103 ? 21.566  -1.479   -13.368 1.00 47.46 103 B 1 
ATOM 4517 C C5    . C   B 2 103 ? 20.179  -3.390   -13.697 1.00 47.86 103 B 1 
ATOM 4518 C C6    . C   B 2 103 ? 19.897  -4.448   -14.462 1.00 48.02 103 B 1 
ATOM 4519 P P     . U   B 2 104 ? 21.987  -9.619   -13.931 1.00 48.87 104 B 1 
ATOM 4520 O OP1   . U   B 2 104 ? 22.204  -11.078  -14.067 1.00 46.81 104 B 1 
ATOM 4521 O OP2   . U   B 2 104 ? 21.481  -9.071   -12.651 1.00 47.52 104 B 1 
ATOM 4522 O "O5'" . U   B 2 104 ? 23.347  -8.876   -14.285 1.00 49.41 104 B 1 
ATOM 4523 C "C5'" . U   B 2 104 ? 24.052  -9.180   -15.473 1.00 47.22 104 B 1 
ATOM 4524 C "C4'" . U   B 2 104 ? 25.190  -8.215   -15.704 1.00 48.32 104 B 1 
ATOM 4525 O "O4'" . U   B 2 104 ? 24.674  -6.860   -15.858 1.00 48.08 104 B 1 
ATOM 4526 C "C3'" . U   B 2 104 ? 26.194  -8.085   -14.572 1.00 48.67 104 B 1 
ATOM 4527 O "O3'" . U   B 2 104 ? 27.135  -9.154   -14.555 1.00 49.00 104 B 1 
ATOM 4528 C "C2'" . U   B 2 104 ? 26.821  -6.736   -14.858 1.00 49.02 104 B 1 
ATOM 4529 O "O2'" . U   B 2 104 ? 27.757  -6.793   -15.907 1.00 47.97 104 B 1 
ATOM 4530 C "C1'" . U   B 2 104 ? 25.603  -5.940   -15.326 1.00 48.91 104 B 1 
ATOM 4531 N N1    . U   B 2 104 ? 24.961  -5.192   -14.220 1.00 49.21 104 B 1 
ATOM 4532 C C2    . U   B 2 104 ? 25.550  -4.001   -13.821 1.00 48.70 104 B 1 
ATOM 4533 O O2    . U   B 2 104 ? 26.564  -3.558   -14.353 1.00 47.70 104 B 1 
ATOM 4534 N N3    . U   B 2 104 ? 24.928  -3.359   -12.789 1.00 48.67 104 B 1 
ATOM 4535 C C4    . U   B 2 104 ? 23.797  -3.761   -12.127 1.00 48.54 104 B 1 
ATOM 4536 O O4    . U   B 2 104 ? 23.349  -3.064   -11.214 1.00 47.89 104 B 1 
ATOM 4537 C C5    . U   B 2 104 ? 23.241  -4.998   -12.585 1.00 48.49 104 B 1 
ATOM 4538 C C6    . U   B 2 104 ? 23.840  -5.659   -13.594 1.00 48.85 104 B 1 
ATOM 4539 P P     . G   B 2 105 ? 27.889  -9.490   -13.207 1.00 49.36 105 B 1 
ATOM 4540 O OP1   . G   B 2 105 ? 28.420  -10.865  -13.345 1.00 47.66 105 B 1 
ATOM 4541 O OP2   . G   B 2 105 ? 26.999  -9.163   -12.050 1.00 48.43 105 B 1 
ATOM 4542 O "O5'" . G   B 2 105 ? 29.113  -8.471   -13.189 1.00 50.23 105 B 1 
ATOM 4543 C "C5'" . G   B 2 105 ? 30.131  -8.541   -14.182 1.00 48.47 105 B 1 
ATOM 4544 C "C4'" . G   B 2 105 ? 31.131  -7.433   -14.026 1.00 49.51 105 B 1 
ATOM 4545 O "O4'" . G   B 2 105 ? 30.493  -6.151   -14.233 1.00 47.82 105 B 1 
ATOM 4546 C "C3'" . G   B 2 105 ? 31.764  -7.295   -12.657 1.00 49.11 105 B 1 
ATOM 4547 O "O3'" . G   B 2 105 ? 32.801  -8.236   -12.427 1.00 48.96 105 B 1 
ATOM 4548 C "C2'" . G   B 2 105 ? 32.248  -5.852   -12.679 1.00 49.77 105 B 1 
ATOM 4549 O "O2'" . G   B 2 105 ? 33.435  -5.706   -13.436 1.00 47.76 105 B 1 
ATOM 4550 C "C1'" . G   B 2 105 ? 31.099  -5.174   -13.417 1.00 49.88 105 B 1 
ATOM 4551 N N9    . G   B 2 105 ? 30.101  -4.645   -12.487 1.00 50.39 105 B 1 
ATOM 4552 C C8    . G   B 2 105 ? 28.854  -5.149   -12.200 1.00 49.93 105 B 1 
ATOM 4553 N N7    . G   B 2 105 ? 28.210  -4.446   -11.318 1.00 50.16 105 B 1 
ATOM 4554 C C5    . G   B 2 105 ? 29.071  -3.420   -10.997 1.00 50.17 105 B 1 
ATOM 4555 C C6    . G   B 2 105 ? 28.910  -2.341   -10.091 1.00 49.69 105 B 1 
ATOM 4556 O O6    . G   B 2 105 ? 27.941  -2.074   -9.365  1.00 49.13 105 B 1 
ATOM 4557 N N1    . G   B 2 105 ? 30.031  -1.522   -10.070 1.00 49.28 105 B 1 
ATOM 4558 C C2    . G   B 2 105 ? 31.163  -1.709   -10.825 1.00 49.00 105 B 1 
ATOM 4559 N N2    . G   B 2 105 ? 32.146  -0.814   -10.668 1.00 48.16 105 B 1 
ATOM 4560 N N3    . G   B 2 105 ? 31.324  -2.715   -11.668 1.00 49.58 105 B 1 
ATOM 4561 C C4    . G   B 2 105 ? 30.242  -3.516   -11.706 1.00 50.56 105 B 1 
ATOM 4562 P P     . G   B 2 106 ? 33.127  -8.675   -10.937 1.00 51.10 106 B 1 
ATOM 4563 O OP1   . G   B 2 106 ? 34.077  -9.808   -11.030 1.00 49.48 106 B 1 
ATOM 4564 O OP2   . G   B 2 106 ? 31.854  -8.852   -10.195 1.00 50.39 106 B 1 
ATOM 4565 O "O5'" . G   B 2 106 ? 33.881  -7.420   -10.322 1.00 52.41 106 B 1 
ATOM 4566 C "C5'" . G   B 2 106 ? 35.130  -7.001   -10.855 1.00 50.74 106 B 1 
ATOM 4567 C "C4'" . G   B 2 106 ? 35.616  -5.735   -10.196 1.00 51.74 106 B 1 
ATOM 4568 O "O4'" . G   B 2 106 ? 34.699  -4.651   -10.456 1.00 50.27 106 B 1 
ATOM 4569 C "C3'" . G   B 2 106 ? 35.713  -5.766   -8.683  1.00 52.14 106 B 1 
ATOM 4570 O "O3'" . G   B 2 106 ? 36.872  -6.438   -8.222  1.00 52.79 106 B 1 
ATOM 4571 C "C2'" . G   B 2 106 ? 35.695  -4.282   -8.338  1.00 53.44 106 B 1 
ATOM 4572 O "O2'" . G   B 2 106 ? 36.956  -3.675   -8.577  1.00 50.63 106 B 1 
ATOM 4573 C "C1'" . G   B 2 106 ? 34.692  -3.757   -9.361  1.00 52.10 106 B 1 
ATOM 4574 N N9    . G   B 2 106 ? 33.336  -3.679   -8.800  1.00 52.11 106 B 1 
ATOM 4575 C C8    . G   B 2 106 ? 32.278  -4.523   -9.037  1.00 50.42 106 B 1 
ATOM 4576 N N7    . G   B 2 106 ? 31.206  -4.181   -8.381  1.00 50.18 106 B 1 
ATOM 4577 C C5    . G   B 2 106 ? 31.575  -3.058   -7.665  1.00 50.34 106 B 1 
ATOM 4578 C C6    . G   B 2 106 ? 30.825  -2.247   -6.776  1.00 49.82 106 B 1 
ATOM 4579 O O6    . G   B 2 106 ? 29.644  -2.373   -6.428  1.00 48.68 106 B 1 
ATOM 4580 N N1    . G   B 2 106 ? 31.585  -1.197   -6.272  1.00 49.22 106 B 1 
ATOM 4581 C C2    . G   B 2 106 ? 32.901  -0.963   -6.590  1.00 49.28 106 B 1 
ATOM 4582 N N2    . G   B 2 106 ? 33.475  0.098    -6.007  1.00 47.70 106 B 1 
ATOM 4583 N N3    . G   B 2 106 ? 33.612  -1.710   -7.418  1.00 50.15 106 B 1 
ATOM 4584 C C4    . G   B 2 106 ? 32.890  -2.729   -7.917  1.00 51.68 106 B 1 
ATOM 4585 P P     . A   B 2 107 ? 36.815  -7.243   -6.859  1.00 54.76 107 B 1 
ATOM 4586 O OP1   . A   B 2 107 ? 38.103  -7.957   -6.712  1.00 53.09 107 B 1 
ATOM 4587 O OP2   . A   B 2 107 ? 35.540  -8.004   -6.807  1.00 53.88 107 B 1 
ATOM 4588 O "O5'" . A   B 2 107 ? 36.745  -6.096   -5.747  1.00 54.89 107 B 1 
ATOM 4589 C "C5'" . A   B 2 107 ? 37.824  -5.190   -5.578  1.00 52.52 107 B 1 
ATOM 4590 C "C4'" . A   B 2 107 ? 37.453  -4.071   -4.638  1.00 53.57 107 B 1 
ATOM 4591 O "O4'" . A   B 2 107 ? 36.357  -3.295   -5.188  1.00 52.31 107 B 1 
ATOM 4592 C "C3'" . A   B 2 107 ? 36.941  -4.493   -3.273  1.00 53.58 107 B 1 
ATOM 4593 O "O3'" . A   B 2 107 ? 37.986  -4.863   -2.378  1.00 53.43 107 B 1 
ATOM 4594 C "C2'" . A   B 2 107 ? 36.172  -3.268   -2.830  1.00 54.62 107 B 1 
ATOM 4595 O "O2'" . A   B 2 107 ? 37.027  -2.241   -2.380  1.00 51.82 107 B 1 
ATOM 4596 C "C1'" . A   B 2 107 ? 35.524  -2.835   -4.149  1.00 53.73 107 B 1 
ATOM 4597 N N9    . A   B 2 107 ? 34.193  -3.419   -4.321  1.00 53.90 107 B 1 
ATOM 4598 C C8    . A   B 2 107 ? 33.827  -4.505   -5.076  1.00 52.56 107 B 1 
ATOM 4599 N N7    . A   B 2 107 ? 32.555  -4.782   -5.010  1.00 52.40 107 B 1 
ATOM 4600 C C5    . A   B 2 107 ? 32.035  -3.834   -4.152  1.00 52.74 107 B 1 
ATOM 4601 C C6    . A   B 2 107 ? 30.738  -3.587   -3.666  1.00 52.01 107 B 1 
ATOM 4602 N N6    . A   B 2 107 ? 29.675  -4.327   -3.998  1.00 51.39 107 B 1 
ATOM 4603 N N1    . A   B 2 107 ? 30.570  -2.558   -2.814  1.00 51.38 107 B 1 
ATOM 4604 C C2    . A   B 2 107 ? 31.639  -1.821   -2.480  1.00 51.01 107 B 1 
ATOM 4605 N N3    . A   B 2 107 ? 32.901  -1.953   -2.875  1.00 51.89 107 B 1 
ATOM 4606 C C4    . A   B 2 107 ? 33.039  -2.986   -3.712  1.00 53.86 107 B 1 
ATOM 4607 P P     . G   B 2 108 ? 37.732  -5.966   -1.296  1.00 53.51 108 B 1 
ATOM 4608 O OP1   . G   B 2 108 ? 39.037  -6.292   -0.683  1.00 51.61 108 B 1 
ATOM 4609 O OP2   . G   B 2 108 ? 36.908  -7.057   -1.887  1.00 52.78 108 B 1 
ATOM 4610 O "O5'" . G   B 2 108 ? 36.832  -5.214   -0.209  1.00 54.17 108 B 1 
ATOM 4611 C "C5'" . G   B 2 108 ? 37.351  -4.094   0.492   1.00 52.94 108 B 1 
ATOM 4612 C "C4'" . G   B 2 108 ? 36.264  -3.389   1.268   1.00 54.17 108 B 1 
ATOM 4613 O "O4'" . G   B 2 108 ? 35.244  -2.900   0.356   1.00 51.86 108 B 1 
ATOM 4614 C "C3'" . G   B 2 108 ? 35.487  -4.241   2.250   1.00 53.03 108 B 1 
ATOM 4615 O "O3'" . G   B 2 108 ? 36.196  -4.440   3.466   1.00 52.89 108 B 1 
ATOM 4616 C "C2'" . G   B 2 108 ? 34.207  -3.443   2.412   1.00 53.75 108 B 1 
ATOM 4617 O "O2'" . G   B 2 108 ? 34.388  -2.326   3.264   1.00 50.71 108 B 1 
ATOM 4618 C "C1'" . G   B 2 108 ? 33.985  -2.947   0.980   1.00 53.09 108 B 1 
ATOM 4619 N N9    . G   B 2 108 ? 33.109  -3.846   0.224   1.00 53.29 108 B 1 
ATOM 4620 C C8    . G   B 2 108 ? 33.466  -4.760   -0.732  1.00 52.72 108 B 1 
ATOM 4621 N N7    . G   B 2 108 ? 32.448  -5.404   -1.221  1.00 52.46 108 B 1 
ATOM 4622 C C5    . G   B 2 108 ? 31.353  -4.898   -0.546  1.00 52.60 108 B 1 
ATOM 4623 C C6    . G   B 2 108 ? 29.972  -5.222   -0.650  1.00 52.00 108 B 1 
ATOM 4624 O O6    . G   B 2 108 ? 29.429  -6.054   -1.391  1.00 51.13 108 B 1 
ATOM 4625 N N1    . G   B 2 108 ? 29.201  -4.467   0.218   1.00 51.63 108 B 1 
ATOM 4626 C C2    . G   B 2 108 ? 29.697  -3.516   1.081   1.00 51.54 108 B 1 
ATOM 4627 N N2    . G   B 2 108 ? 28.803  -2.887   1.851   1.00 50.50 108 B 1 
ATOM 4628 N N3    . G   B 2 108 ? 30.977  -3.204   1.193   1.00 52.49 108 B 1 
ATOM 4629 C C4    . G   B 2 108 ? 31.744  -3.933   0.350   1.00 53.72 108 B 1 
ATOM 4630 P P     . C   B 2 109 ? 35.974  -5.776   4.276   1.00 54.29 109 B 1
[truncated: 419,177 more chars]
